# Supplementary material for: Linking Geology and Microbiology: Inactive Pockmarks Affect Sediment Microbial Community Structure
Source: PLoS One. 2014 Jan 24;9(1):e85990. doi: 10.1371/journal.pone.0085990 (PMC3901666; doi:10.1371/journal.pone.0085990)
Supplement: File S1 — This file contains Table S1–Table S4. Table S1, Pairwise distances between sample locations. Table S2, Visual observations for each core taken in the present study. Table S3, Combined chemistry data from the different measurements done on the Oslofjord samples. Table S4, Diversity estimates for bacterial sequences with confidence intervals. (XLSX) [file pone.0085990.s001.xlsx]

## Sheet: Table_1
Table S1. Pairwise distances between sample locations.
Distances were calculated based on geographical coordinates and are given in kilometers.
	PM10	PM11	PM12	RD	RE	average distance	stdev	Latitude	longitude
PM10	0	0.117	0.18	0.15	0.093	0.108	0.0687714	59 44.168 N	10 31.538 E
PM11	0.117	0	0.066	0.079	0.092	0.0708	0.0438372	59 44.231 N	10 31.551 E
PM12	0.18	0.066	0	0.114	0.153	0.1026	0.0716366	59 44.265 N	10 31.531 E
RD	0.15	0.079	0.114	0	0.07	0.0826	0.0559536	59 44.233 N	10 31.635 E
RE	0.093	0.092	0.153	0.07	0	0.0816	0.0550663	59 44.196 N	10 31.621 E

## Sheet: Table_2
Table S2. Visual observations for each core taken in the present study.
Sample	Latitude	Longitute	depth (cm)	Description of sediments	extra details
PM10A	5944.17	1031.54	0-5cm	Brown watery Mud
			5-9cm	Light grey Mud
			9-40cm	Dark grey mud
PM10B	5944.17	1031.54	0-3cm	Brown watery Mud
			3-9cm	Light grey Mud
			9-25cm	Dark grey mud
			25-40cm	Light grey Mud
PM10C	5944.17	1031.54	0-5cm	Brown watery Mud
			5-24cm	Dark grey mud
			24-38	Light grey Mud
PM11A	5944.23	1031.55	0-4cm	Brown watery Mud
			4-10cm	Light grey Mud
			10-25cm	Dark grey mud
			25-40cm	Light grey Mud
PM11B	5944.23	1031.55	0-6cm	Brown watery Mud
			6-24cm	Dark grey mud
			24-40cm	Light grey Mud	This lower part contains shells of possibly scallops, scallops are not burrowing so these shells are relatively recent burrowed by some event.
PM11C	5944.23	1031.55	0-5cm	Brown watery Mud
			5-21cm	Dark grey mud
			21-37cm	Light grey Mud
PM12A	5944.27	1031.53	0-4cm	Brown watery Mud
			4-24cm	Dark grey mud
			24-37cm	Light grey Mud
PM12B			0-4cm	Brown watery Mud
			4-30cm	Dark grey mud
			30-40cm	Light grey Mud
PM12C	5944.27	1031.53	0-5cm	Brown watery Mud
			5-9cm	Dark grey mud watery
			9-25cm	Dark grey mud
			25-40cm	Light grey Mud	Pockmark 12 seems to have lots of shells at 25-40cm depth. Some are from recently died organisms.
RDA	5944.23	1031.63	0-5cm	Brown watery Mud
			5-15cm	Dark grey mud
			15-36cm	Light grey Mud
RDB	5944.23	1031.63	0-7cm	Brown watery Mud
			7-30cm	Dark grey mud
			30-40cm	slightly different grey mud	Mud seems slighty different compared to above layer.
RDC	5944.23	1031.63	0-7cm	Brown watery Mud
			7-15cm	Dark grey mud
			15-43cm	Light grey Mud
REA	5944.2	1031.62	0-7cm	Brown watery Mud
			7-16cm	Dark grey mud
			16-43cm	Light grey Mud
REB	5944.2	1031.62	0-5cm	Brown watery Mud
			5-13cm	Dark grey mud
			13-22cm	Light grey Mud
			22-26cm	Dark grey mud
			26-41cm	Light grey Mud
REC	5944.2	1031.62	0-5cm	Brown watery Mud
			5-12cm	Dark grey mud
			12-42cm	Light grey Mud

## Sheet: Table_3
Table S3. Combined chemistry data from the different measurements done on the Oslo Fjord samples
Sample	Latitude - longitude	sediment depth	TC	TOC	Na $	K	Mg	Ca	F #	Cl	SO4	Br	NPOC	TN	IC	Naphthalene	Phenanthrene	Anthracene	Acenaphthylene	Acenaphthene	Fluorene	Fluoranthene	Pyrene	Benzo(a)anthracene	Chrysene	Benzo(b)fluoranthene	Benzo(k)fluoranthene	Benzo(a)pyrene	Benzo(ghi)perylene	Indeno(1,2,3-cd)pyrene	Dibenzo(a,h)anthracene	Sum 16 PAH	Sum 16 PAH	Ratio Phen/An *	Ratio F/P	Ratio(ANT/178)	Ratio(FLT/202)	Ratio(BAA/228)	Ratio(IND/276)
Units		cm	Weight % C	weight % C	ppm	ppm	ppm	ppm	ppm	ppm	ppm	ppm	mg/l	mg/l	mg/l	µg/kg	µg/kg	µg/kg	µg/kg	µg/kg	µg/kg	µg/kg	µg/kg	µg/kg	µg/kg	µg/kg	µg/kg	µg/kg	µg/kg	µg/kg	µg/kg	µg/kg	mg/kg
PM10A04	5944.168 - 1031.538	0	3.66	2.53	10178.1	401.675	1199.8	371.103	71.2931	17261.4	2606.64	317.516	2.235	0.2092	0.4779	20.9431	64.5225	26.1045	8.93953	5.49494	11.7157	190.415	232.316	99.5984	97.7783	209.663	77.1641	118.021	268.576	202.564	34.5	1668.32	1.66832	2.4717	0.819638	0.288044	0.45044	0.504611	0.429945
PM10B04	5944.168 - 1031.538	0	3.78	2.56	11225.3	445.267	1312.73	425.063	70.7869	18837.7	2883.94	331.122	2.285	0.3077	0.4136
PM10C04	5944.168 - 1031.538	0	3.76	2.54	17746.6	669.022	2132.99	686.711	68.2977	28320.6	4524.91	344.177	2.47	0.3267	0.4694
PM11A04	5944.231 - 1031.551	0	3.65	2.46	12642.6	436.358	1285.62	404.826	70.9909	19799.1	2816.75	321.146	2.426	0.3311	0.4397	21.3891	131.824	45.2442	9.32265	13.2346	14.5381	323.647	325.998	150.555	141.983	251.668	103.839	167.645	299.759	236.781	40.655	2278.08	2.27808	2.91361	0.992786	0.255519	0.49819	0.51465	0.441312
PM11B04	5944.231 - 1031.551	0	2.98	2.03	12751.8	510.422	1501.02	468.501	70.2906	21186.1	3261.11	326.814	1.342	0.1852	0.4585
PM11C04	5944.231 - 1031.551	0	3.8	2.43	11290.5	440.203	1330.56	431.011	70.9681	19010.9	2912.02	321.764	0.9714	0.1219	0.5073
PM12A04	5944.265 - 1031.531	0	3.53	2.36	13621.1	534.593	1537.48	471.192	72.6465	23751.6	3686.92	611.67	1.234	0.1521	0.2541	17.7594	65.6776	26.1324	9.14238	5.30374	11.0459	151.078	197.599	87.3802	87.2749	185.895	79.1989	109.541	263.35	197.793	33.5766	1527.75	1.52775	2.51327	0.76457	0.284635	0.43329	0.500301	0.428919
PM12B04	5944.265 - 1031.531	0	3.54	2.38	11052.5	451.057	1274.56	392.099	57.4101	18596.7	2876.38	320.442	1.216	0.196	0.56
PM12C04	5944.265 - 1031.531	0	3.45	2.4	10457.8	414.544	1223.05	413.476	71.3951	17816	2675.42	319.808	1.127	0.1697	0.3074
RDA04	5944.233 - 1031.635	0	3.45	2.4	11024.2	432.285	1267.79	397.106	70.9463	18671.5	2868.87	321.444	1.599	0.1385	0.4296	17.3309	74.7455	32.5119	9.56279	5.59147	11.951	179.834	263.967	100.641	100.151	235.261	81.3891	151.496	319.461	236.781	39.1098	1859.78	1.85978	2.29902	0.681273	0.30312	0.405213	0.501221	0.42568
RDB04	5944.233 - 1031.635	0	3.73	2.28	12259.9	485.034	1411.56	441.467	66.9139	20582.4	3195.67	325.658	1.257	0.117	0.5091
RDC04	5944.233 - 1031.635	0	3.4	2.35	13809.7	541.537	1570.37	497.642	70.6361	22845.9	3569.84	331.13	1.472	0.1111	0.5259
REA04	5944.196 - 1031.621	0	3.3	2.31	11265.8	438.302	1261.22	405.865	71.1361	19000.5	2825.51	322.863	0.9688	0.1768	0.4898	16.1567	75.4344	29.1541	9.60933	5.89842	10.7003	181.453	215.361	103.085	105.33	212.706	86.5727	123.74	294.103	227.314	38.5183	1735.14	1.73514	2.58744	0.842553	0.27875	0.457275	0.494614	0.435954
REB04	5944.196 - 1031.621	0	3.59	2.53	10078.1	398.968	1145.23	361.589	72.2415	17231.5	2641.93	317.784	1.412	0.2338	0.3394
REC04	5944.196 - 1031.621	0	3.77	2.54	10209.5	412.048	1183.12	373.526	16.9347	17440.3	2674.03	93.3477	0.7656	0.12	0.3015
PM10A40	5944.168 - 1031.538	40	1.29	0.84	10469.3	411.981	1223.09	381.738	71.1368	17633.8	2566.08	318.964	2.104	0.6538	0.4407	4.7224	9.33519	0.923856	0.392598	0.811487	2.23364	7.20373	8.70922	3.0011	6.32365	7.48643	2.50571	2.39446	5.48424	4.73933	0.962567	67.2296	0.0672296	10.1046	0.827138	0.0900529	0.452696	0.321843	0.463569
PM10B40	5944.168 - 1031.538	40	1.24	0.82	9995.43	405.062	1155.8	366.751	71.1452	16909	2460.46	317.34	2.994	0.7759	0.3653
PM10C40	5944.168 - 1031.538	40	1.48	1.03	9916.76	407.407	1144.67	365.074	71.3927	16890.9	2400.15	317.95	2.247	0.659	0.3312
PM11A40	5944.231 - 1031.551	40	1.23	0.81	12663.9	498.672	1467.38	465.998	70.3639	20949.2	3102.3	326.576	2.203	0.7131	0.497	4.08564	8.3402	0.568435	0.289326	0.513647	1.76776	6.27726	6.37039	1.96259	4.93857	6.51693	2.26425	1.45883	3.67148	3.84809	0.774532	53.6479	0.0536479	14.6722	0.985382	0.0638072	0.496319	0.284385	0.511743
PM11B40	5944.231 - 1031.551	40	1.07	0.55	13289	536.711	1567	484.045	69.6689	22022.1	3327.37	328.886	2.071	0.482	0.5332
PM11C40	5944.231 - 1031.551	40	1.07	0.58	10746.2	443.121	1241.77	388.416	70.5492	18128.2	2740.47	320.313	2.537	0.5182	0.217
PM12A40	5944.265 - 1031.531	40	1.36	0.83	11890.6	480.569	1377.96	432.201	70.6197	20090.1	2984.88	330.535	1.275	0.5005	0.2624	3.66256	9.4006	0.957204	0.354133	0.560271	1.78548	9.37509	9.00248	3.08047	6.03648	10.5291	3.20662	2.929	8.30279	8.47222	1.23747	78.8919	0.0788919	9.82089	1.04139	0.0924138	0.510138	0.337884	0.50505
PM12B40	5944.265 - 1031.531	40	1.23	0.84	13299.3	536.054	1502.32	476.71	69.6564	22050.4	3236.75	329.886	1.467	0.5636	0.5748
PM12C40	5944.265 - 1031.531	40	1.24	0.74	15667.1	594.041	1846.55	590.359	69.4364	25522.3	3846.92	338.171	1.467	0.5564	0.0716
RDA40	5944.233 - 1031.635	40	1.63	1.19	13973.2	548.45	1619.75	508.841	69.9957	23113.1	3402.82	332.605	1.43	0.5026	0.5861	4.01868	11.3408	1.22801	0.344076	0.492834	1.96417	11.9652	12.5365	4.45887	8.60535	16.7893	5.87089	4.64369	14.668	15.7663	2.50406	117.197	0.117197	9.23512	0.954429	0.0977028	0.488342	0.341304	0.518044
RDB40	5944.233 - 1031.635	40	1.45	1.07	10848.4	423.451	1241.57	393.642	71.624	18400.3	2663.15	321.147	1.414	0.5908	0.4673
RDC40	5944.233 - 1031.635	40	1.41	1.09	12066.7	470.082	1411.43	445.546	41.2292	20349	2936.46	325.701	1.335	0.602	0.3066
REA40	5944.196 - 1031.621	40	1.51	1.1	10091	406.757	1136.8	360.722	71.9326	17250	2453.78	318.714	1.178	0.5574	0.56	4.65727	9.1199	0.850417	0.260211	0.375516	1.68526	8.11251	8.57072	2.39736	6.28173	10.3508	3.95878	2.07671	9.24239	9.79457	1.43713	79.1713	0.0791713	10.724	0.946538	0.0852949	0.486267	0.276222	0.514503
REB40	5944.196 - 1031.621	40	1.55	1.16	12317.6	486.117	1405	462.94	71.0916	20666.5	3067.16	325.886	1.03	0.4655	0.2486
REC40	5944.196 - 1031.621	40	1.58	1.15	9804.11	398.392	1105.9	351.03	12.3407	16770.1	2338.24	317.599	0.9564	0.6234	0.6189
# Flouride ions were only measured with a 100 x dilution. So it is 1 single measurement.
$ Cl, So4, BR, Na, K, Mg and Ca were all measured with two different dillutions. The value here is the average of the back calculation for both measurements.																																	1.81381
* Ratio's are after Yunker et al., 2002. PAHs in the Fraser River basin: a critical appraisal of PAH ratios as indicators of PAH source and composition.
Ratio ANT/178 >0.1 Pyrogenic PAHs, ratio <0.1 petrogenic PAHs
Ratio FLT/202 >0.5 combustion resources
Ratio BAA/228 <0.2 petroleum, ratio >0.35 combustion, and the range between 0.2 and 0.35 can be both sources
Ratio IND/276 > 0.5 combustion resources

## Sheet: Table_4
Table S4. Diversity estimates for bacterial sequences with confidence intervals.
Sample	Depth	Sequence Count	OTUs 97	Singletons	Standardized sequence count	Standardized OTUs 97	Standardized OTUs 97 stdev	Chao1	Chao1 stdev	NP Shannon	NP Shannon stedv	Simpson 1/D	Simpson 1/D stdev	Good's coverage	Good's coverage stdev
PM10A04	4	6013	866	335	2071	521.245	10.6847	946.404	65.455	5.24782	0.041269	35.9586	1.75197	0.860324	0.006082
PM10A40	40	4395	999	408	2071	500.221	12.4603	967.484	78.7164	6.10717	0.03025	45.6044	2.66951	0.865224	0.006667
PM10B04	4	11514	1109	366	2071	576.218	14.8035	1217.1	101.524	5.29454	0.042473	48.4139	3.01946	0.830984	0.007747
PM10B40	40	7596	1434	552	2071	542.462	13.3093	1085.72	89.3602	6.11635	0.035883	48.6941	2.81249	0.847662	0.007168
PM10C04	4	19997	1698	526	2071	552.459	11.8943	1054.38	75.6698	5.46472	0.04553	33.2032	1.83385	0.846211	0.006592
PM10C40	40	10773	1962	675	2071	496.913	8.46389	814.329	49.6682	6.34441	0.038538	45.284	1.89624	0.879009	0.005244
PM11A04	4	11135	1224	429	2071	568.915	10.3304	993.976	61.181	5.39524	0.041959	57.7493	2.62175	0.850822	0.006134
PM11A40	40	5494	1086	413	2071	603.876	12.2182	1097.94	72.2492	6.08439	0.03193	75.9191	4.09956	0.835396	0.006959
PM11B04	4	6379	961	374	2071	585.405	12.2395	1109.61	76.8786	5.31576	0.041194	59.1788	3.08888	0.838862	0.006739
PM11B40	40	8075	1636	569	2071	619.388	10.8788	1079.64	65.7658	6.46423	0.033477	90.7375	4.26815	0.83923	0.006356
PM11C04	4	3381	625	269	2071	692.177	12.2933	1270.74	81.3093	5.32471	0.028071	99.6076	5.55352	0.810708	0.007536
PM11C40	40	14664	1998	566	2071	602.424	12.0821	1107.25	76.5246	6.28692	0.038048	74.5005	3.50402	0.836991	0.007081
PM12A04	4	3978	784	338	2071	611.742	10.562	1089.18	67.047	5.55748	0.031476	65.3442	3.16926	0.835885	0.006351
PM12A40	40	4464	991	409	2071	650.71	12.5696	1243.61	82.1614	6.03879	0.030291	76.2507	4.23111	0.818991	0.00709
PM12B04	4	6267	1015	364	2071	611.148	13.3932	1220.53	94.4021	5.6976	0.036704	68.9498	4.10498	0.82716	0.007523
PM12B40	40	11449	1746	589	2071	698.245	11.071	1211.17	65.8997	6.30451	0.034634	138.974	7.38151	0.818604	0.006683
PM12C04	4	5957	993	414	2071	740.756	13.7613	1497.07	100.546	5.56651	0.037352	120.13	7.2898	0.785244	0.007985
PM12C40	40	7840	1496	546	2071	845.593	16.2279	1820.26	117.918	6.28093	0.034425	121.665	9.14286	0.741834	0.009065
RDA04	4	4366	886	366	2071	689.734	12.2591	1221.75	73.3043	5.80638	0.02946	136.333	8.11941	0.81965	0.007035
RDA40	40	4658	1019	396	2071	843.346	15.0482	1637.3	94.8024	5.939	0.03397	229.914	13.4763	0.757269	0.008615
RDB04	4	5561	1120	445	2071	796.375	15.7849	1636.11	107.138	5.99139	0.035036	150.099	11.4454	0.767029	0.008697
RDB40	40	3682	944	413	2071	689.617	11.0744	1184.82	67.3486	6.07528	0.029332	102.447	6.04616	0.823766	0.006791
RDC04	4	5628	984	404	2071	781.177	14.9639	1526.81	97.4655	5.67966	0.035142	176.896	12.6359	0.78034	0.008334
RDC40	40	2071	644	293	2071	780.428	14.0427	1515.65	95.3502	5.99869	0	177.51	10.5328	0.777775	0.008153
REA04	4	4177	869	383	2071	691.902	11.4049	1209.45	68.6738	5.69214	0.032657	61.7171	3.97408	0.815649	0.006863
REA40	40	7000	1358	491	2071	713.455	10.4176	1207.43	60.7598	6.11413	0.035678	82.3282	4.93379	0.815495	0.006414
REB04	4	5616	1077	452	2071	644	0	931.101	0	5.81722	0.035504	91.43	0	0.858522	0
REB40	40	5535	1065	410	2071	750.355	13.5541	1427.9	90.4713	5.85818	0.0349	93.0789	6.50981	0.786175	0.00791
REC04	4	8170	1210	467	2071	666.942	12.2858	1189.3	70.323	5.68265	0.03985	66.1214	4.09801	0.82074	0.007025
REC40	40	3691	860	335	2071	663.197	10.0182	1057.76	51.6415	5.9337	0.029067	66.7926	3.94584	0.838383	0.006162
