# Supplementary material for: Linking Geology and Microbiology: Inactive Pockmarks Affect Sediment Microbial Community Structure
Source: PLoS One. 2014 Jan 24;9(1):e85990. doi: 10.1371/journal.pone.0085990 (PMC3901666; doi:10.1371/journal.pone.0085990)
Supplement: File S2 — Supplementary information with the sequences of the Primers, MID-tags and adaptors used for amplification of the 16S rRNA V3 region. (XLSX) [file pone.0085990.s002.xlsx]

## Sheet: Sheet1
	FORWARD PRIMERS
	Sample	Primer-ID	adaptor sequence A (lib-L chemistry)	MID-tag	primer sequence
1	PM10-A04	6TAG01_338F	CCATCTCATCCCTGCGTGTCTCCGACTCAG	tcactc	ACTCCTACGGGAGGCAGCAG
2	PM10-A40	6TAG02_338F	CCATCTCATCCCTGCGTGTCTCCGACTCAG	caatcg	ACTCCTACGGGAGGCAGCAG
3	PM10-B04	6TAG03_338F	CCATCTCATCCCTGCGTGTCTCCGACTCAG	cgtgcg	ACTCCTACGGGAGGCAGCAG
4	PM10-B40	6TAG04_338F	CCATCTCATCCCTGCGTGTCTCCGACTCAG	cgtcac	ACTCCTACGGGAGGCAGCAG
5	PM10-C04	6TAG05_338F	CCATCTCATCCCTGCGTGTCTCCGACTCAG	tgtctg	ACTCCTACGGGAGGCAGCAG
6	PM10-C40	6TAG06_338F	CCATCTCATCCCTGCGTGTCTCCGACTCAG	tccagc	ACTCCTACGGGAGGCAGCAG
7	PM11-A04	6TAG07_338F	CCATCTCATCCCTGCGTGTCTCCGACTCAG	tcgacg	ACTCCTACGGGAGGCAGCAG
8	PM11-A40	6TAG08_338F	CCATCTCATCCCTGCGTGTCTCCGACTCAG	cctgtc	ACTCCTACGGGAGGCAGCAG
9	PM11-B04	6TAG09_338F	CCATCTCATCCCTGCGTGTCTCCGACTCAG	agaccg	ACTCCTACGGGAGGCAGCAG
10	PM11-B40	6TAG10_338F	CCATCTCATCCCTGCGTGTCTCCGACTCAG	cgaatc	ACTCCTACGGGAGGCAGCAG
11	PM11-C04	6TAG11_338F	CCATCTCATCCCTGCGTGTCTCCGACTCAG	agagac	ACTCCTACGGGAGGCAGCAG
12	PM11-C40	6TAG12_338F	CCATCTCATCCCTGCGTGTCTCCGACTCAG	ctcatg	ACTCCTACGGGAGGCAGCAG
13	PM12-A04	6TAG13_338F	CCATCTCATCCCTGCGTGTCTCCGACTCAG	tcagag	ACTCCTACGGGAGGCAGCAG
14	PM12-A40	6TAG14_338F	CCATCTCATCCCTGCGTGTCTCCGACTCAG	ctcgac	ACTCCTACGGGAGGCAGCAG
15	PM12-B04	6TAG15_338F	CCATCTCATCCCTGCGTGTCTCCGACTCAG	tacttc	ACTCCTACGGGAGGCAGCAG
16	PM12-B40	6TAG16_338F	CCATCTCATCCCTGCGTGTCTCCGACTCAG	agcctc	ACTCCTACGGGAGGCAGCAG
17	PM12-C04	6TAG17_338F	CCATCTCATCCCTGCGTGTCTCCGACTCAG	tgtggc	ACTCCTACGGGAGGCAGCAG
18	PM12-C40	6TAG18_338F	CCATCTCATCCCTGCGTGTCTCCGACTCAG	acattg	ACTCCTACGGGAGGCAGCAG
19	RD-A04	6TAG19_338F	CCATCTCATCCCTGCGTGTCTCCGACTCAG	aggatg	ACTCCTACGGGAGGCAGCAG
20	RD-A40	6TAG20_338F	CCATCTCATCCCTGCGTGTCTCCGACTCAG	tatacc	ACTCCTACGGGAGGCAGCAG
21	RD-B04	6TAG21_338F	CCATCTCATCCCTGCGTGTCTCCGACTCAG	acgcgc	ACTCCTACGGGAGGCAGCAG
22	RD-B40	6TAG22_338F	CCATCTCATCCCTGCGTGTCTCCGACTCAG	acacac	ACTCCTACGGGAGGCAGCAG
23	RD-C04	6TAG23_338F	CCATCTCATCCCTGCGTGTCTCCGACTCAG	acgacg	ACTCCTACGGGAGGCAGCAG
24	RD-C40	6TAG24_338F	CCATCTCATCCCTGCGTGTCTCCGACTCAG	atatcg	ACTCCTACGGGAGGCAGCAG
25	RE-A04	6TAG25_338F	CCATCTCATCCCTGCGTGTCTCCGACTCAG	tgtatg	ACTCCTACGGGAGGCAGCAG
26	RE-A40	6TAG26_338F	CCATCTCATCCCTGCGTGTCTCCGACTCAG	cgacgc	ACTCCTACGGGAGGCAGCAG
27	RE-B04	6TAG27_338F	CCATCTCATCCCTGCGTGTCTCCGACTCAG	actagc	ACTCCTACGGGAGGCAGCAG
28	RE-B40	6TAG28_338F	CCATCTCATCCCTGCGTGTCTCCGACTCAG	actctg	ACTCCTACGGGAGGCAGCAG
29	RE-C04	6TAG29_338F	CCATCTCATCCCTGCGTGTCTCCGACTCAG	tacgtg	ACTCCTACGGGAGGCAGCAG
30	RE-C40	6TAG30_338F	CCATCTCATCCCTGCGTGTCTCCGACTCAG	tctgcg	ACTCCTACGGGAGGCAGCAG
	REVERSE PRIMERS
	Sample	Order name	adaptor sequence B (lib-L chemistry)	MID-tag	primer sequence
1	PM10-A04	6TAG31_533R	CCTATCCCCTGTGTGCCTTGGCAGTCTCAG	tcactc	TTACCGCGGCTGCTGGCA
2	PM10-A40	6TAG32_533R	CCTATCCCCTGTGTGCCTTGGCAGTCTCAG	caatcg	TTACCGCGGCTGCTGGCA
3	PM10-B04	6TAG33_533R	CCTATCCCCTGTGTGCCTTGGCAGTCTCAG	cgtgcg	TTACCGCGGCTGCTGGCA
4	PM10-B40	6TAG34_533R	CCTATCCCCTGTGTGCCTTGGCAGTCTCAG	cgtcac	TTACCGCGGCTGCTGGCA
5	PM10-C04	6TAG35_533R	CCTATCCCCTGTGTGCCTTGGCAGTCTCAG	tgtctg	TTACCGCGGCTGCTGGCA
6	PM10-C40	6TAG36_533R	CCTATCCCCTGTGTGCCTTGGCAGTCTCAG	tccagc	TTACCGCGGCTGCTGGCA
7	PM11-A04	6TAG37_533R	CCTATCCCCTGTGTGCCTTGGCAGTCTCAG	tcgacg	TTACCGCGGCTGCTGGCA
8	PM11-A40	6TAG38_533R	CCTATCCCCTGTGTGCCTTGGCAGTCTCAG	cctgtc	TTACCGCGGCTGCTGGCA
9	PM11-B04	6TAG39_533R	CCTATCCCCTGTGTGCCTTGGCAGTCTCAG	agaccg	TTACCGCGGCTGCTGGCA
10	PM11-B40	6TAG40_533R	CCTATCCCCTGTGTGCCTTGGCAGTCTCAG	cgaatc	TTACCGCGGCTGCTGGCA
11	PM11-C04	6TAG41_533R	CCTATCCCCTGTGTGCCTTGGCAGTCTCAG	agagac	TTACCGCGGCTGCTGGCA
12	PM11-C40	6TAG42_533R	CCTATCCCCTGTGTGCCTTGGCAGTCTCAG	ctcatg	TTACCGCGGCTGCTGGCA
13	PM12-A04	6TAG43_533R	CCTATCCCCTGTGTGCCTTGGCAGTCTCAG	tcagag	TTACCGCGGCTGCTGGCA
14	PM12-A40	6TAG44_533R	CCTATCCCCTGTGTGCCTTGGCAGTCTCAG	ctcgac	TTACCGCGGCTGCTGGCA
15	PM12-B04	6TAG45_533R	CCTATCCCCTGTGTGCCTTGGCAGTCTCAG	tacttc	TTACCGCGGCTGCTGGCA
16	PM12-B40	6TAG46_533R	CCTATCCCCTGTGTGCCTTGGCAGTCTCAG	agcctc	TTACCGCGGCTGCTGGCA
17	PM12-C04	6TAG47_533R	CCTATCCCCTGTGTGCCTTGGCAGTCTCAG	tgtggc	TTACCGCGGCTGCTGGCA
18	PM12-C40	6TAG48_533R	CCTATCCCCTGTGTGCCTTGGCAGTCTCAG	acattg	TTACCGCGGCTGCTGGCA
19	RD-A04	6TAG49_533R	CCTATCCCCTGTGTGCCTTGGCAGTCTCAG	aggatg	TTACCGCGGCTGCTGGCA
20	RD-A40	6TAG50_533R	CCTATCCCCTGTGTGCCTTGGCAGTCTCAG	tatacc	TTACCGCGGCTGCTGGCA
21	RD-B04	6TAG51_533R	CCTATCCCCTGTGTGCCTTGGCAGTCTCAG	acgcgc	TTACCGCGGCTGCTGGCA
22	RD-B40	6TAG52_533R	CCTATCCCCTGTGTGCCTTGGCAGTCTCAG	acacac	TTACCGCGGCTGCTGGCA
23	RD-C04	6TAG53_533R	CCTATCCCCTGTGTGCCTTGGCAGTCTCAG	acgacg	TTACCGCGGCTGCTGGCA
24	RD-C40	6TAG54_533R	CCTATCCCCTGTGTGCCTTGGCAGTCTCAG	atatcg	TTACCGCGGCTGCTGGCA
25	RE-A04	6TAG55_533R	CCTATCCCCTGTGTGCCTTGGCAGTCTCAG	tgtatg	TTACCGCGGCTGCTGGCA
26	RE-A40	6TAG56_533R	CCTATCCCCTGTGTGCCTTGGCAGTCTCAG	cgacgc	TTACCGCGGCTGCTGGCA
27	RE-B04	6TAG57_533R	CCTATCCCCTGTGTGCCTTGGCAGTCTCAG	actagc	TTACCGCGGCTGCTGGCA
28	RE-B40	6TAG58_533R	CCTATCCCCTGTGTGCCTTGGCAGTCTCAG	actctg	TTACCGCGGCTGCTGGCA
29	RE-C04	6TAG59_533R	CCTATCCCCTGTGTGCCTTGGCAGTCTCAG	tacgtg	TTACCGCGGCTGCTGGCA
30	RE-C40	6TAG60_533R	CCTATCCCCTGTGTGCCTTGGCAGTCTCAG	tctgcg	TTACCGCGGCTGCTGGCA
