# Supplementary material for: Linking Geology and Microbiology: Inactive Pockmarks Affect Sediment Microbial Community Structure
Source: PLoS One. 2014 Jan 24;9(1):e85990. doi: 10.1371/journal.pone.0085990 (PMC3901666; doi:10.1371/journal.pone.0085990)
Supplement: File S3 — This file contains four tables (Table S1–Table S4) on the comparison of the alpha diversity with and without unique reads included. Table S1, Comparison of alpha diversity estimators with and without removal of unique sequences. Table S2, Overview of the average differences per alpha diversity estimator. Table S3, Side by side comparisons of alpha diversity estimators. Table S4, Kruskal-Wallis test to test for significance in the Alpha diversity estimators with and without removal of unique sequences. (XLSX) [file pone.0085990.s003.xlsx]

## Sheet: Data
Table S1: comparison of alpha diversity estimators with and without removal of unique sequences.
No unique sequences removed											Unique sequences were removed
Sample	Depth (cm)	Sequence count	OTUs 97	Singleton OTUs	Standardized OTUs 97	Chao1	NP shannon	Simpson 1/D	Good's coverage		Sample	Depth (cm)	Sequence count	OTUs 97	Singleton OTUs	Standardized OTUs 97	Chao1	NP shannon	Simpson 1/D	Good's coverage
PM10A04	4	6455	1221	676	688.059	1549.41	5.52727	40.8833	0.823448		PM10A04	4	6013	866	335	521.245	946.404	5.24782	35.9586	0.860324
PM10B04	4	12068	1572	802	637.822	1446.92	5.50631	50.194	0.839845		PM10B04	4	11514	1109	366	576.218	1217.1	5.29454	48.4139	0.830984
PM10C04	4	20995	2524	1303	725.306	1767.75	5.67616	53.174	0.806356		PM10C04	4	19997	1698	526	552.459	1054.38	5.46472	33.2032	0.846211
PM11A04	4	11854	1803	979	704.65	1706.65	5.64429	54.9946	0.814461		PM11A04	4	11135	1224	429	568.915	993.976	5.39524	57.7493	0.850822
PM11B04	4	6931	1421	813	747.661	1814.17	5.64734	38.8988	0.79931		PM11B04	4	6379	961	374	585.405	1109.61	5.31576	59.1788	0.838862
PM11C04	4	3689	885	516	691.098	1520.19	5.65484	53.6026	0.826988		PM11C04	4	3381	625	269	692.177	1270.74	5.32471	99.6076	0.810708
PM12A04	4	4383	1137	674	791.51	1831.64	5.90623	69.7065	0.791767		PM12A04	4	3978	784	338	611.742	1089.18	5.55748	65.3442	0.835885
PM12B04	4	6862	1523	852	814.808	1921.03	6.00838	90.444	0.783259		PM12B04	4	6267	1015	364	611.148	1220.53	5.6976	68.9498	0.82716
PM12C04	4	6472	1428	830	783.014	1891.93	5.86737	68.958	0.792265		PM12C04	4	5957	993	414	740.756	1497.07	5.56651	120.13	0.785244
RDA04	4	4738	1206	669	815.997	1777.94	6.07687	105.807	0.793394		RDA04	4	4366	886	366	689.734	1221.75	5.80638	136.333	0.81965
RDB04	4	6171	1635	941	928.041	2159.52	6.31045	120.415	0.753659		RDB04	4	5561	1120	445	796.375	1636.11	5.99139	150.099	0.767029
RDC04	4	6084	1380	784	796.338	1819.45	5.95837	86.6262	0.792971		RDC04	4	5628	984	404	781.177	1526.81	5.67966	176.896	0.78034
REA04	4	4578	1219	717	828.14	1893.9	6.01739	77.7245	0.782505		REA04	4	4177	869	383	691.902	1209.45	5.69214	61.7171	0.815649
REB04	4	6154	1555	909	874.734	2138.64	6.13579	91.3036	0.764471		REB04	4	5616	1077	452	644	931.101	5.81722	91.43	0.858522
REC04	4	8881	1825	1047	820.335	2079.32	5.98982	80.8984	0.777689		REC04	4	8170	1210	467	666.942	1189.3	5.68265	66.1214	0.82074
PM10A40	40	4918	1475	871	956.83	2246.35	6.44248	174.026	0.74876		PM10A40	40	4395	999	408	500.221	967.484	6.10717	45.6044	0.865224
PM10B40	40	8439	2165	1250	989.408	2558.06	6.43591	147.524	0.725264		PM10B40	40	7596	1434	552	542.462	1085.72	6.11635	48.6941	0.847662
PM10C40	40	12089	3107	1764	1119.75	3062.78	6.68474	153.125	0.677473		PM10C40	40	10773	1962	675	496.913	814.329	6.34441	45.284	0.879009
PM11A40	40	6049	1577	881	920.042	2085.18	6.37636	163.233	0.763085		PM11A40	40	5494	1086	413	603.876	1097.94	6.08439	75.9191	0.835396
PM11B40	40	9124	2543	1447	1118.42	2809.68	6.78204	291.031	0.690154		PM11B40	40	8075	1636	569	619.388	1079.64	6.46423	90.7375	0.83923
PM11C40	40	15850	3017	1535	1009.27	2453.48	6.53027	174.411	0.727264		PM11C40	40	14664	1998	566	602.424	1107.25	6.28692	74.5005	0.836991
PM12A40	40	5011	1470	864	946.825	2187.31	6.38342	127.842	0.753841		PM12A40	40	4464	991	409	650.71	1243.61	6.03879	76.2507	0.818991
PM12B40	40	12467	2650	1452	1004.4	2408.5	6.55829	208.793	0.733192		PM12B40	40	11449	1746	589	698.245	1211.17	6.30451	138.974	0.818604
PM12C40	40	8696	2242	1252	1029.14	2532.86	6.58241	216.631	0.719513		PM12C40	40	7840	1496	546	845.593	1820.26	6.28093	121.665	0.741834
RDA40	40	5315	1599	953	977.983	2393.93	6.35239	79.6821	0.733148		RDA40	40	4658	1019	396	843.346	1637.3	5.939	229.914	0.757269
RDB40	40	4250	1445	888	1015.02	2432.64	6.49121	109.328	0.726322		RDB40	40	3682	944	413	689.617	1184.82	6.07528	102.447	0.823766
RDC40	40	2436	977	614	977	2191.14	6.46778	125.911	0.747947		RDC40	40	2071	644	293	780.428	1515.65	5.99869	177.51	0.777775
REA40	40	7793	2052	1155	1002.18	2447.67	6.44477	115.089	0.724723		REA40	40	7000	1358	491	713.455	1207.43	6.11413	82.3282	0.815495
REB40	40	6081	1534	856	889.839	2003.64	6.17275	79.6037	0.767686		REB40	40	5535	1065	410	750.355	1427.9	5.85818	93.0789	0.786175
REC40	40	4094	1206	666	893.955	1843.92	6.25176	81.814	0.77885		REC40	40	3691	860	335	663.197	1057.76	5.9337	66.7926	0.838383

## Sheet: combined
Table S2. Overview of the average differences per alpha diversity estimator
Effect of removing unique sequences (singletons)	Included	Removed	Average % Difference	Stdev Difference (%)
Total sequences	228927	209526	8.47475	n.a.
Total number of OTUs detected	20473	9246	45.1619	n.a.
Average number of OTUs per sample	1713.1	1155.3	32.0469	2.49494
average amount of OTU singletons per sample	965.333	433.233	53.9371	4.53164
Average number of standardized OTUs per sample	883.253	657.681	24.2795	13.3059
Average chao1 per sample	2099.19	1219.06	40.1831	14.31
Average NP Shannon per sample	6.16278	5.84935	5.08157	0.81
Average Simpson 1/D per sample	111.056	91.3611	2.07085	58.6801
Average Good's coverage per sample	0.76532	0.820998	-7.55578	7.20292

## Sheet: Comparison of categories
Table S3: Side by side comaprisons of alpha diversity estimators
Sequence count						OTUs 97						Singleton OTUs						Standardized OTUs 97						Chao1						NP Shannon						Simpson 1/D						Good's coverage
Sample	Depth	included	removed	Difference %		Sample	Depth	included	removed	Difference %		Sample	Depth	included	removed	Difference %		Sample	Depth	included	removed	Difference %		Sample	Depth	included	removed	Difference %		Sample	Depth	included	removed	Difference %		Sample	Depth	included	removed	Difference %		Sample	Depth	included	removed	Difference %
PM10A04	4	6455	6013	6.84741		PM10A04	4	1221	866	29.0745		PM10A04	4	676	335	50.4438		PM10A04	4	688.059	521.245	24.2441		PM10A04	4	1549.41	946.404	38.9185		PM10A04	4	5.52727	5.24782	5.05584		PM10A04	4	40.8833	35.9586	12.0458		PM10A04	4	0.823448	0.860324	-4.47824
PM10B04	4	12068	11514	4.59065		PM10B04	4	1572	1109	29.4529		PM10B04	4	802	366	54.3641		PM10B04	4	637.822	576.218	9.65849		PM10B04	4	1446.92	1217.1	15.8832		PM10B04	4	5.50631	5.29454	3.84606		PM10B04	4	50.194	48.4139	3.54642		PM10B04	4	0.839845	0.830984	1.05508
PM10C04	4	20995	19997	4.75351		PM10C04	4	2524	1698	32.7258		PM10C04	4	1303	526	59.6316		PM10C04	4	725.306	552.459	23.8309		PM10C04	4	1767.75	1054.38	40.3547		PM10C04	4	5.67616	5.46472	3.72511		PM10C04	4	53.174	33.2032	37.5573		PM10C04	4	0.806356	0.846211	-4.94261
PM11A04	4	11854	11135	6.06546		PM11A04	4	1803	1224	32.1131		PM11A04	4	979	429	56.1798		PM11A04	4	704.65	568.915	19.2628		PM11A04	4	1706.65	993.976	41.7585		PM11A04	4	5.64429	5.39524	4.41244		PM11A04	4	54.9946	57.7493	-5.00899		PM11A04	4	0.814461	0.850822	-4.46442
PM11B04	4	6931	6379	7.96422		PM11B04	4	1421	961	32.3716		PM11B04	4	813	374	53.9975		PM11B04	4	747.661	585.405	21.7018		PM11B04	4	1814.17	1109.61	38.8365		PM11B04	4	5.64734	5.31576	5.87139		PM11B04	4	38.8988	59.1788	-52.1355		PM11B04	4	0.79931	0.838862	-4.94827
PM11C04	4	3689	3381	8.34915		PM11C04	4	885	625	29.3785		PM11C04	4	516	269	47.8682		PM11C04	4	691.098	692.177	-0.156128		PM11C04	4	1520.19	1270.74	16.409		PM11C04	4	5.65484	5.32471	5.838		PM11C04	4	53.6026	99.6076	-85.8263		PM11C04	4	0.826988	0.810708	1.96859
PM12A04	4	4383	3978	9.24025		PM12A04	4	1137	784	31.0466		PM12A04	4	674	338	49.8516		PM12A04	4	791.51	611.742	22.712		PM12A04	4	1831.64	1089.18	40.5353		PM12A04	4	5.90623	5.55748	5.90474		PM12A04	4	69.7065	65.3442	6.2581		PM12A04	4	0.791767	0.835885	-5.57209
PM12B04	4	6862	6267	8.67094		PM12B04	4	1523	1015	33.3552		PM12B04	4	852	364	57.277		PM12B04	4	814.808	611.148	24.9948		PM12B04	4	1921.03	1220.53	36.4647		PM12B04	4	6.00838	5.6976	5.17238		PM12B04	4	90.444	68.9498	23.7652		PM12B04	4	0.783259	0.82716	-5.60491
PM12C04	4	6472	5957	7.95735		PM12C04	4	1428	993	30.4622		PM12C04	4	830	414	50.1205		PM12C04	4	783.014	740.756	5.39684		PM12C04	4	1891.93	1497.07	20.8706		PM12C04	4	5.86737	5.56651	5.12763		PM12C04	4	68.958	120.13	-74.2069		PM12C04	4	0.792265	0.785244	0.886193
RDA04	4	4738	4366	7.85141		RDA04	4	1206	886	26.534		RDA04	4	669	366	45.2915		RDA04	4	815.997	689.734	15.4735		RDA04	4	1777.94	1221.75	31.2824		RDA04	4	6.07687	5.80638	4.45125		RDA04	4	105.807	136.333	-28.8505		RDA04	4	0.793394	0.81965	-3.30933
RDB04	4	6171	5561	9.88495		RDB04	4	1635	1120	31.4985		RDB04	4	941	445	52.7099		RDB04	4	928.041	796.375	14.1875		RDB04	4	2159.52	1636.11	24.2371		RDB04	4	6.31045	5.99139	5.05604		RDB04	4	120.415	150.099	-24.6521		RDB04	4	0.753659	0.767029	-1.77401
RDC04	4	6084	5628	7.49507		RDC04	4	1380	984	28.6957		RDC04	4	784	404	48.4694		RDC04	4	796.338	781.177	1.90384		RDC04	4	1819.45	1526.81	16.0837		RDC04	4	5.95837	5.67966	4.67751		RDC04	4	86.6262	176.896	-104.206		RDC04	4	0.792971	0.78034	1.59287
REA04	4	4578	4177	8.75928		REA04	4	1219	869	28.7121		REA04	4	717	383	46.583		REA04	4	828.14	691.902	16.4511		REA04	4	1893.9	1209.45	36.1398		REA04	4	6.01739	5.69214	5.40509		REA04	4	77.7245	61.7171	20.5951		REA04	4	0.782505	0.815649	-4.23563
REB04	4	6154	5616	8.74228		REB04	4	1555	1077	30.7395		REB04	4	909	452	50.275		REB04	4	874.734	644	26.3776		REB04	4	2138.64	931.101	56.4629		REB04	4	6.13579	5.81722	5.19206		REB04	4	91.3036	91.43	-0.138438		REB04	4	0.764471	0.858522	-12.3028
REC04	4	8881	8170	8.00586		REC04	4	1825	1210	33.6986		REC04	4	1047	467	55.3964		REC04	4	820.335	666.942	18.6988		REC04	4	2079.32	1189.3	42.8033		REC04	4	5.98982	5.68265	5.1282		REC04	4	80.8984	66.1214	18.2662		REC04	4	0.777689	0.82074	-5.53576
PM10A40	40	4918	4395	10.6344		PM10A40	40	1475	999	32.2712		PM10A40	40	871	408	53.1573		PM10A40	40	956.83	500.221	47.721		PM10A40	40	2246.35	967.484	56.9308		PM10A40	40	6.44248	6.10717	5.20461		PM10A40	40	174.026	45.6044	73.7944		PM10A40	40	0.74876	0.865224	-15.5542
PM10B40	40	8439	7596	9.98934		PM10B40	40	2165	1434	33.7644		PM10B40	40	1250	552	55.84		PM10B40	40	989.408	542.462	45.1731		PM10B40	40	2558.06	1085.72	57.557		PM10B40	40	6.43591	6.11635	4.96522		PM10B40	40	147.524	48.6941	66.9923		PM10B40	40	0.725264	0.847662	-16.8763
PM10C40	40	12089	10773	10.8859		PM10C40	40	3107	1962	36.8523		PM10C40	40	1764	675	61.7347		PM10C40	40	1119.75	496.913	55.623		PM10C40	40	3062.78	814.329	73.4121		PM10C40	40	6.68474	6.34441	5.0912		PM10C40	40	153.125	45.284	70.4268		PM10C40	40	0.677473	0.879009	-29.7482
PM11A40	40	6049	5494	9.17507		PM11A40	40	1577	1086	31.1351		PM11A40	40	881	413	53.1215		PM11A40	40	920.042	603.876	34.3643		PM11A40	40	2085.18	1097.94	47.3456		PM11A40	40	6.37636	6.08439	4.57893		PM11A40	40	163.233	75.9191	53.4903		PM11A40	40	0.763085	0.835396	-9.47614
PM11B40	40	9124	8075	11.4972		PM11B40	40	2543	1636	35.6665		PM11B40	40	1447	569	60.6773		PM11B40	40	1118.42	619.388	44.6195		PM11B40	40	2809.68	1079.64	61.5741		PM11B40	40	6.78204	6.46423	4.68611		PM11B40	40	291.031	90.7375	68.822		PM11B40	40	0.690154	0.83923	-21.6004
PM11C40	40	15850	14664	7.48265		PM11C40	40	3017	1998	33.7753		PM11C40	40	1535	566	63.127		PM11C40	40	1009.27	602.424	40.3109		PM11C40	40	2453.48	1107.25	54.87		PM11C40	40	6.53027	6.28692	3.72642		PM11C40	40	174.411	74.5005	57.2845		PM11C40	40	0.727264	0.836991	-15.0876
PM12A40	40	5011	4464	10.916		PM12A40	40	1470	991	32.585		PM12A40	40	864	409	52.662		PM12A40	40	946.825	650.71	31.2745		PM12A40	40	2187.31	1243.61	43.1446		PM12A40	40	6.38342	6.03879	5.39892		PM12A40	40	127.842	76.2507	40.3554		PM12A40	40	0.753841	0.818991	-8.64241
PM12B40	40	12467	11449	8.16556		PM12B40	40	2650	1746	34.1132		PM12B40	40	1452	589	59.4353		PM12B40	40	1004.4	698.245	30.4817		PM12B40	40	2408.5	1211.17	49.7128		PM12B40	40	6.55829	6.30451	3.86962		PM12B40	40	208.793	138.974	33.4392		PM12B40	40	0.733192	0.818604	-11.6493
PM12C40	40	8696	7840	9.84361		PM12C40	40	2242	1496	33.2739		PM12C40	40	1252	546	56.3898		PM12C40	40	1029.14	845.593	17.8347		PM12C40	40	2532.86	1820.26	28.1345		PM12C40	40	6.58241	6.28093	4.58017		PM12C40	40	216.631	121.665	43.8378		PM12C40	40	0.719513	0.741834	-3.10224
RDA40	40	5315	4658	12.3612		RDA40	40	1599	1019	36.2727		RDA40	40	953	396	58.447		RDA40	40	977.983	843.346	13.7668		RDA40	40	2393.93	1637.3	31.6062		RDA40	40	6.35239	5.939	6.50772		RDA40	40	79.6821	229.914	-188.539		RDA40	40	0.733148	0.757269	-3.29006
RDB40	40	4250	3682	13.3647		RDB40	40	1445	944	34.6713		RDB40	40	888	413	53.491		RDB40	40	1015.02	689.617	32.0589		RDB40	40	2432.64	1184.82	51.2948		RDB40	40	6.49121	6.07528	6.40758		RDB40	40	109.328	102.447	6.29422		RDB40	40	0.726322	0.823766	-13.4161
RDC40	40	2436	2071	14.9836		RDC40	40	977	644	34.0839		RDC40	40	614	293	52.2801		RDC40	40	977	780.428	20.12		RDC40	40	2191.14	1515.65	30.8283		RDC40	40	6.46778	5.99869	7.25286		RDC40	40	125.911	177.51	-40.9811		RDC40	40	0.747947	0.777775	-3.98798
REA40	40	7793	7000	10.1758		REA40	40	2052	1358	33.8207		REA40	40	1155	491	57.4892		REA40	40	1002.18	713.455	28.8094		REA40	40	2447.67	1207.43	50.6704		REA40	40	6.44477	6.11413	5.13039		REA40	40	115.089	82.3282	28.4659		REA40	40	0.724723	0.815495	-12.5251
REB40	40	6081	5535	8.97879		REB40	40	1534	1065	30.5737		REB40	40	856	410	52.1028		REB40	40	889.839	750.355	15.6752		REB40	40	2003.64	1427.9	28.7348		REB40	40	6.17275	5.85818	5.09606		REB40	40	79.6037	93.0789	-16.9278		REB40	40	0.767686	0.786175	-2.40841
REC40	40	4094	3691	9.84367		REC40	40	1206	860	28.6899		REC40	40	666	335	49.6997		REC40	40	893.955	663.197	25.8132		REC40	40	1843.92	1057.76	42.6354		REC40	40	6.25176	5.9337	5.08754		REC40	40	81.814	66.7926	18.3604		REC40	40	0.77885	0.838383	-7.64371
total		228927	209526	9.11584		average		1713.1	1155.3	32.0469		average		965.333	433.233	53.9371		average		883.253	657.681	24.2795		average		2099.19	1219.06	40.1831		average		6.16278	5.84935	5.08157		average		111.056	91.3611	2.07085		average		0.76532	0.820998	-7.55578
				2.25639		stdev		577.231	358.835	2.49494		stdev		302.082	94.5504	4.53164		stdev		129.904	96.3783	13.3059		stdev		383.658	234.954	14.31		stdev		0.364778	0.346011	0.809078		stdev		58.9856	47.0673	58.6801		stdev		0.0400563	0.0330754	7.20292

## Sheet: Kruskal-wallis test
Table S4: Kruskal-Wallis test to test for significance in the Alpha diversity estimators with and without removal of unique sequences
P-values < 0.01 are indicated in bold
	Depth (0-4cm vs 40cm)		Location and depth (Pm04, R04, PM40, R40)
	With Unique	No unique	With Unique	No unique
Sequence count	0.8846	0.7557	0.06615	0.07625
OTUs97	0.04646	0.1013	0.02817	0.03351
Singleton OTUs	0.02648	0.05116	0.02016	0.01186
Standardized OTUs97	5.576e-06	0.6481	2.624e-05	0.01331
Chao1	2.553e-05	0.9504	0.000107	0.3972
NP shannon	4.51e-06	5.523e-06	1.908e-05	1.375e-05
Simpson 1/D	0.0001052	0.3297	2.394e-05	0.04259
Good's coverage	1.429e-05	0.8503	6.754e-05	0.09902
