# Supplementary material for: Linking Geology and Microbiology: Inactive Pockmarks Affect Sediment Microbial Community Structure
Source: PLoS One. 2014 Jan 24;9(1):e85990. doi: 10.1371/journal.pone.0085990 (PMC3901666; doi:10.1371/journal.pone.0085990)
Supplement: File S5 — Supplementary archive file containing the files: final.fasta, final.names, final.groups and final.taxonomy, which were used to do the diversity analysis for this publication. The tar archive can be uncompressed using uncompression software such as tar or winzip. To uncompress the data (≈30 Mb) with the tar software type at the command line: tar -xzvf additional_file_5_final_data.tar. (TAR) [file pone.0085990.s005.tar]

Archive with 4 entries (4 files):
- final.fasta
- final.groups
- final.names
- final.taxonomy
