# Supplementary material for: Linking Geology and Microbiology: Inactive Pockmarks Affect Sediment Microbial Community Structure
Source: PLoS One. 2014 Jan 24;9(1):e85990. doi: 10.1371/journal.pone.0085990 (PMC3901666; doi:10.1371/journal.pone.0085990)
Supplement: File S5 — Supplementary archive file containing the files: final.fasta, final.names, final.groups and final.taxonomy, which were used to do the diversity analysis for this publication. The tar archive can be uncompressed using uncompression software such as tar or winzip. To uncompress the data (≈30 Mb) with the tar software type at the command line: tar -xzvf additional_file_5_final_data.tar. (TAR) [file pone.0085990.s005.tar › final.fasta]

>HTN0MRN01BHKUW
T-G-A-G-G-A-A--TA-TT--GG-G-C----AA-T-G-G--GC----GA-A-A--G-C-C-T-G-A-C-C-C-A---GC-C--A--C-GCC-G-C-G-T-----G-T-G--T--GA------------T-G--A-A--G-G-CC-----------------------TT-CG------------G-G-T----C-G-T--A---AA-G-C-AC----------------------------TG-TG-G-G--G-AGA----G--A-C--G---AA-CATG-C---G-C-A--G-G------------------AG--G---------------------------AA----------------------A---T----G------------C---C-TGC-G-TA-C-T-G-A-C-G-----G-T---A-C-CT--------C-C-T-T---------A-G-----------C--AA------------GC-A--CC-G---G-C-TAA--C--T-C-T
>HTN0MRN01AYPRD
T-G-A-G-G-A-A--TA-TT--GC-G-C----AA-T-G-G--GG----GA-A-A--C-C-C-T-G-A-C-G-C-A---GC-G--A--C-GCC-G-C-G-T-----G-A-G--T--GA------------G-G--A-A--G-G-TT-----------------------TT-CG------------G-A-T----C-G-T--A---AA-G-C-TC----------------------------TG-TC-A-G--A-AGG----G--A-A--G---AA-GTGT-T---A-T-A--T-G--G----------------T--T---------------------------AA----------------------T---A----C-----------CC---G-TAT-A-AT-T-T-G-A-C-G-----G-T---A-C-CT--------T-C-A-G---------A-G-----------G--AA------------GC-A--CC-G---G-C-TAA--C--T-C-C
>HTN0MRN01AQCZW
T-G-A-G-G-A-A--TA-TT--GG-G-C----AA-T-G-G--GC----GA-A-A--G-C-C-T-G-A-C-C-C-A---GC-C--A--C-GCC-G-C-G-T-----G-T-G--T--GA------------T-G--A-A--G-G-CC-----------------------TT-CG------------G-G-T----C-G-T--A---AA-G-C-AC----------------------------TG-TG-G-G--G-AGA----G--A-C--G---AA-AAAG-C---G-C-A--T-C------------------AG--G---------------------------AA----------------------A---T----G------------G---T-TGC-G-CC-T-T-G-A-C-G-----G-T---A-C-CT--------C-C-T-T---------A-G-----------C--AA------------GC-A--CC-G---G-C-TAA--C--T-C-T
>HTN0MRN01AOFH7
T-G-A-G-G-A-A--TT-TT--GC-G-C----AA-T-G-G--GG----GA-A-A--C-C-C-T-G-A-C-G-C-A---GC-A--A--C-GCC-G-C-G-T-----G-G-G--T--GA------------A-G--A-A--G-G-CT-----------------------TT-CG------------G-G-T----C-G-T--A---AA-G-C-CC----------------------------TG-TC-A-G--G-TGG----G--A-A--G---AA-CCGT-T---T-C-G--A-T--A----------------C--T---------------------------AA----------------------T---A----A-----------TG---T-CGA-A-GC-C-T-G-A-C-G-----G-T---A-C-CA--------C-C-A-G---------A-G-----------G--AA------------GC-A--CC-G---G-C-CAA--C--T-C-C
>HTN0MRN01AP994
T-G-G-G-G-A-A--TA-TT--GC-A-C----AA-T-G-G--GG----GA-A-A--C-C-C-T-G-A-T-G-C-A---GC-A--A--T-GCC-G-C-G-T-----G-T-G--T--GA------------A-G--A-A--G-G-CC-----------------------TG-CG------------G-G-T----T-G-T--A---AA-G-C-AC----------------------------TT-TC-A-G--T-AGG----G--A-G--G---AA-ACAG-T---T-A-C--G-G--G----------------T--T---------------------------AA----------------------T---A----T-----------CC---C-GTA-G-CC-T-T-G-A-C-G-----T-T---A-C-CT--------A-C-A-G---------A-A-----------G--AA------------GC-A--CC-G---G-C-TAA--C--T-C-T
>HTN0MRN01BHEU5
T-G-G-G-G-A-A--TC-TT--GC-G-C----AA-T-G-C--GC----GA-A-A--G-C-G-T-G-A-C-G-C-A---GC-A--A--C-ACC-G-C-G-T-----G-A-G--G--GA------------A-G--A-C--G-G-CC-----------------------TT-AG------------G-G-T----T-G-T--A---AA-C-C-TC----------------------------TT-TC-A-G--A-TGG----G--A-C--G---AA--GGT-T---G-T-C--C-G--G----------------T--G---------------------------AA----------------------T---A----G-----------CC---G--TG-ATGA-T-T-G-A-C-G-----G-T---A-C-CG--------T-C-A-G---------A-A-----------G--AA------------GC-T--CC-G---G-C-TAA--C--T-A-C
>HTN0MRN01AMME5
T-G-G-G-G-A-A--TT-TT--GC-G-C----AA-T-G-G--GC----GA-A-A--G-C-C-T-G-A-C-G-C-A---GC-A--A--T-ACC-G-C-G-T-----G-A-G--T--GA------------T-G--A-A--G-G-CT-----------------------CT-TG------------G-G-T----C-G-T--A---AA-G-C-TC----------------------------TG-TC-A-G--A-GGG----G--A-A--G---AA-CCTC-C---T-G-T--C-A--T----------------A--T---------------------------AA----------------------T---A----C-----------AT---G-GCA-G-GC-C-T-G-A-C-G-----G-T---A-C-CC--------T-C-A-G---------A-G-----------G--AA------------GC-A--CC-G---G-C-TAA--C--T-C-C
>HTN0MRN01BUNV1
T-G-A-G-G-A-A--TA-TT--GC-G-C----AA-T-G-G--GG----GA-A-A--C-C-C-T-G-A-C-G-C-A---GC-G--A--C-GCC-G-C-G-T-----G-A-G--T--GA------------G-G--A-A--G-G-TT-----------------------TT-CG------------G-A-T----C-G-T--A---AA-G-C-TC----------------------------TG-TC-A-G--A-AGG----G--A-A--G---AA-GTGT-T---A-T-A--C-A--G----------------T--T---------------------------AA----------------------T---A----C-----------CT---G-TAT-A-AT-T-T-G-A-C-G-----G-T---A-C-CT--------T-C-A-G---------A-G-----------G--AA------------GC-A--CC-G---G-C-TAA--C--T-C-C
>HTN0MRN01A67VR
T-G-G-G-G-A-A--TA-TT--GC-A-C----AA-T-G-G--GC----GA-A-A--G-C-C-T-G-A-T-G-C-A---GC-A--A--T-GCC-G-C-G-T-----G-T-G--T--GA------------A-G--A-A--G-G-CC-----------------------TG-CG------------G-G-T----T-G-T--A---AA-G-C-AC----------------------------TT-TC-A-G--T-AGG----G--A-G--G---AA-ACAG-T---T-G-C--G-G--G----------------T--T---------------------------AA----------------------T---A----T-----------CC---C-GCG-A-CC-T-T-G-A-C-G-----T-T---A-C-CT--------A-C-A-G---------A-A-----------G--AA------------GC-A--CC-G---G-C-TAA--C--T-C-T
>HTN0MRN01AITSX
T-G-G-G-G-A-A--TA-TT--GG-A-C----AA-T-G-G--GC----GC-A-A--G-C-C-T-G-A-T-C-C-A---GC-A--A--T-GCC-G-C-G-T-----G-T-G--T--GA------------A-G--A-A--G-G-CC-----------------------TG-CG------------G-G-T----T-G-T--A---AA-G-C-AC----------------------------TT-TC-A-G--T-GGG----G--A-G--G---AA--AAG-C---T-C-A--A-G--A----------------T--T---------------------------AA----------------------T---A----------------CT---C-TTGAG-TC-T-T-G-A-C-G-----T-T---A-T-CC--------A-C-A-G---------A-A-----------G--AA------------GC-A--CC-G---G-C-TAA--C--T-C-T
>HTN0MRN01AR6R5
T-G-G-G-G-A-A--TT-TT--GC-G-C----AA-T-G-G--GC----GA-A-A--G-C-C-T-G-A-C-G-C-A---GC-A--A--T-ACC-G-C-G-T-----G-A-G--T--GA------------T-G--A-A--G-G-CT-----------------------CT-TG------------G-G-T----C-G-T--A---AA-G-C-TC----------------------------TG-TC-A-G--A-GGG----G--A-A--G---AA-CCTC-C---T-A-A--C-G--T----------------A--T---------------------------AA----------------------T---A----C-----------AC---G-TTA-G-GC-C-T-G-A-C-G-----G-T---A-C-CC--------T-C-A-G---------A-G-----------G--AA------------GC-A--CC-G---G-C-TAA--C--T-C-C
>HTN0MRN01CFZZ0
T-G-G-G-G-A-A--TA-TT--GG-A-C----AA-T-G-G--GC----GC-A-A--G-C-C-T-G-A-T-C-C-A---GC-A--A--T-ACC-G-C-G-T-----G-T-G--T--GA------------A-G--A-A--G-G-CC-----------------------TG-AG------------G-G-T----T-G-T--A---AA-G-C-AC----------------------------TT-TC-A-A--T-AGA----G--A-C--G---AA--AAG-C---T-T-A--A-G--G----------------T--T---------------------------AA----------------------T---A----A-----------CC---T-TGA-G-TC-T-T-G-A-C-------T-T---A-ACCT--------A-T-A-G---------A-A-----------G--AA------------GC-A--CC-G---G-C-TAA--C--T-C-C
>HTN0MRN01A2EI0
T-G-A-G-G-A-A--TT-TT--GC-G-C----AA-T-G-G--GG----GA-A-A--C-C-C-T-G-A-C-G-C-A---GC-A--A--C-GCC-G-C-G-T-----G-A-G--T--GA------------T-G--A-A--G-G-CC-----------------------TT-CG------------G-G-T----C-G-T--A---AA-G-C-TC----------------------------TG-TC-A-A--G-TGG----G--A-A--G---AA-CCTG-C---C-C-T--G-T--G----------------C--T---------------------------AA----------------------T---A----T-----------CA---C-CGG-G-CA-C-T-G-A-C-G-----G-T---A-C-CA--------C-T-G-A---------A-G-----------G--AA------------GC-A--CC-G---G-C-TAA--C--T-C-C
>HTN0MRN01AP65A
T-G-G-G-G-A-A--TA-TT--GG-A-C----AA-T-G-G--GC----GC-A-A--G-C-C-T-G-A-T-C-C-A---GC-A--A--C-GCC-G-C-G-T-----G-G-A--G--GA------------C-G--A-A--G-G-CC-----------------------TT-CG------------G-G-T----C-G-T--A---AA-C-T-CC----------------------------TG-TC-AGT--T-GGGAC--GAAAAGCCGTCGAT------------------------------------------TA-------------------------ATAGTCGGCGGTCC--------------------------------------------------T-G-A-C-G-----G-T---A-C-CA--------G-C-A-G---------A-G-----------G--AA------------GC-C--CC-G---G-C-TAA--C--T-C-C
>HTN0MRN01BDS3H
T-G-G-G-G-A-A--TA-TT--GC-G-C----AA-T-G-G--GC----GA-A-A--G-C-C-T-G-A-C-G-C-A---GC-G--A--C-GCC-G-C-G-T-----G-G-G--G--GA------------G-G--A-A--G-G-CC-----------------------TC-AG------------G-G-T----C-G-T--A---AA-C-C-CC----------------------------TG-TC-A-G--G-TGG----G--A-C--G---AA-CCAC-G---G-A-T--C-G--G----------------T--C---------------------------AA----------------------T---A----C-----------CC---G-GTC-C-GC-C-T-G-A-C-G-----G-T---A-C-CA--------C-C-A-G---------A-G-----------G--AA------------GC-T--CC-G---G-C-TAA--C--T-C-C
>HTN0MRN01BB4UW
T-G-G-G-G-A-A--TA-TT--GG-A-C----AA-T-G-G--GC----GC-A-A--G-C-C-T-G-A-T-C-C-A---GC-A--A--C-GCC-G-C-G-T-----G-G-A--G--GA------------A-G--A-A--G-G-CC-----------------------TT-CG------------G-G-T----C-G-T--A---AA-C-T-CC----------------------------TG-TC-A-GT-T-GGGAC--GAAAAGCCGTCGGTAAA---------------------------------------T-----------------ACCCGGCGGTTA-------------------------------------------------------------T-G-A-C-G-----G-T---A-C-CA--------G-C-A-G---------A-G-----------G--AA------------GC-C--CC-G---G-C-TAA--C--T-C-C
>HTN0MRN01AN9P9
T-G-A-G-G-A-A--TT-TT--GC-G-C----AA-T-G-G--GG----GA-A-A--C-C-C-T-G-A-C-G-C-A---GC-A--A--C-GCC-G-C-G-T-----G-A-G--T--GA------------T-G--A-A--G-G-CT-----------------------TT-CG------------G-G-T----C-G-T--A---AA-G-C-TC----------------------------TG-TC-A-A--G-TGG----G--A-A--G---AA-CTCA-T---A-T-G--G-T--G----------------T--T---------------------------AA----------------------T---A----C-----------TG---C-CAT-A-TG-T-T-G-A-C-G-----G-T---A-C-CA--------C-T-G-A---------A-G-----------G--AA------------GC-A--CC-G---G-C-TAA--C--T-C-C
>HTN0MRN01CG151
T-G-A-G-G-A-A--TT-TT--GC-G-C----AA-T-G-G--GG----GA-A-A--C-C-C-T-G-A-C-G-C-A---GC-A--A--C-GCC-G-C-G-T-----G-A-G--T--GA------------T-G--A-A--G-G-CT-----------------------TT-CG------------G-G-T----C-G-T--A---AA-G-C-TC----------------------------TG-TC-A-A--G-TGG----G--A-A--G---AA-AATG-C---T-A-G--A-T--G----------------C--T---------------------------AA----------------------T---A----C-----------CA---T-CTT-G-CA-C-T-G-A-C-G-----G-T---A-C-CA--------C-T-A-A---------A-G-----------G--AA------------GC-A--CC-G---G-C-TAA--C--T-C-C
>HTN0MRN01BQJRN
T-G-A-G-G-A-A--TA-TT--GG-G-C----AA-T-G-G--AG----GC-A-A--C-T-C-T-G-A-C-C-C-A---GC-C--A--T-GCC-G-C-G-T-----G-C-A--G--GA------------A-G--A-C--G-G-CC-----------C-----------TA-TG------------G-G-T----T-G-T--A---AA-C-T-GC----------------------------TT-TT-A-T--A-CAG----G--A-A--G---AA-ACTT-A---T-C-C--A------------------------C---------------------------GT----------------------G-------------------------T-GGA-T-AA-C-T-G-A-C-G-----G-T---A-C-TG--------T-A-A-G---------A-A-----------T--AA------------GG-A--CC-G---G-C-TAA--C--T-C-C
>HTN0MRN01BFXKN
T-G-A-G-G-A-A--TT-TT--GC-G-C----AA-T-G-G--GG----GA-A-A--C-C-C-T-G-A-C-G-C-A---GC-A--A--C-GCC-G-C-G-T-----G-A-G--T--GA------------T-G--A-A--G-G-CT-----------------------TT-CG------------G-G-T----C-G-T--A---AA-G-C-TC----------------------------TG-TC-A-A--G-TGG----G--A-A--G---AA-ATCA-T---A-T-G--G-T--G----------------A--T---------------------------AA----------------------T---A----C-----------CG---C-CAT-A-TG-C-T-G-A-C-G-----G-T---A-C-CA--------C-T-G-A---------A-G-----------G--AA------------GC-A--CC-G---G-C-TAA--C--T-C-C
>HTN0MRN01AJVX8
T-G-G-G-G-A-A--TA-TT--GC-G-C----AA-T-G-G--GG----GA-A-A--C-C-C-T-G-A-C-G-C-A---GC-C--A--T-GCC-G-C-G-T-----G-T-G--T--GA------------A-G--A-A--G-G-CC-----------------------TT-AG------------G-G-T----T-G-T--A---AA-G-C-AC----------------------------TT-TC-A-A--T-TGG----G--A-A--G---AA--AGG-TC--A-G-T--A----G----------------T--T---------------------------AA----------------------T---A----A-----------C----T-GCTGG-CT-A-T-G-A-C-A-----T-T---A-C-CT--------T-T-A-G---------A-A-----------G--AA------------GC-A--CC-G---G-C-TAA--C--T-C-C
>HTN0MRN01ALANB
T-G-G-G-G-A-A--TA-TT--GC-G-C----AA-T-G-G--GC----GA-A-A--G-C-C-T-G-A-C-G-C-A---GC-A--A--C-GCC-G-C-G-T-----G-A-G--G--GA------------T-G--A-C--G-G-CC-----------------------TT-CG------------G-G-T----T-G-T--A---AA-C-C-TC----------------------------TT-TC-A-G--C-AGG----G--A-C--G---AA--G-C-------------------------------------G---------------------------AA----------------------A---------------------------------G----T-G-A-C-T-----G-T---A-C-CT--------G-C-A-G---------A-A-----------G--AA------------GC-G--CC-G---G-C-TAA--C--T-A-C
>HTN0MRN01BEZK0
T-G-G-G-G-A-A--TA-TT--GC-A-C----AA-T-G-G--GC----GC-A-A--G-C-C-T-G-A-T-G-C-A---GC-A--A--T-GCC-G-C-G-T-----G-T-G--T--GA------------A-G--A-A--G-G-CC-----------------------TG-CG------------G-G-T----T-G-T--A---AA-G-C-AC----------------------------TT-TC-A-G--T-AGA----G--A-A--G---AA--AAG-C---C-T-A--C-G--G----------------T--T---------------------------AA----------------------T---A----C-----------CC---G-TGA-G-TC-T-T-G-A-C-G-----T-T---A-C-CT--------A-C-A-G---------A-A-----------G--AA------------GC-T--CC-G---G-C-TAA--C--T-C-C
>HTN0MRN01AKVMQ
T-G-G-G-G-A-A--TA-TT--GG-A-C----AA-T-G-G--GC----GC-A-A--G-C-C-T-G-A-T-C-C-A---GC-A--A--T-GCC-G-C-G-T-----G-T-G--T--GA------------A-G--A-A--G-G-CC-----------------------CT-AG------------G-G-T----T-G-T--A---AA-G-C-AC----------------------------TT-TC-A-G--T-TGG----G--A-A--G---AA--ACG-C---A-G-A--G-G--G----------------T--T---------------------------AA----------------------T---A----C-----------CC---C-TCT-G-TA-A-T-G-A-C-G-----T-T---A-C-CG--------A-C-A-C---------A-A-----------G--AA------------GC-A--CC-G---G-C-TAA--C--T-C-C
>HTN0MRN01BWJ4H
T-G-A-G-G-A-A--TA-TT--GG-G-C----AA-T-G-G--GC----GA-A-A--G-C-C-T-G-A-C-C-C-A---GC-C--A--C-GCC-G-C-G-T-----G-T-G--T--GA------------T-G--A-A--G-G-CC-----------------------TT-CG------------G-G-T----C-G-T--A---AA-G-C-AC----------------------------TG-TG-G-G--G-AGA----G--A-C--G---AA-ACAG-C---G-C-G--A-C------------------AG--G---------------------------AA----------------------A---T----G------------G---T-TGC-G-CC-T-T-G-A-C-G-----G-T---A-C-CT--------C-C-T-T---------A-G-----------C--AA------------GC-A--CC-G---G-C-TAA--C--T-C-T
>HTN0MRN01BFG17
T-G-G-G-G-A-A--TA-TT--GC-G-C----AA-T-G-G--GC----GA-A-A--G-C-C-T-G-A-C-G-C-A---GC-C--A--T-GCC-G-C-G-T-----G-T-G--T--GA------------A-G--A-A--G-G-CC-----------------------TT-AG------------G-G-T----T-G-T--A---AA-G-C-AC----------------------------TT-TC-A-A--T-TGG----G--A-A--G---AA--AGG-T---T---G--TAG--G----------------T--T---------------------------AA----------------------T---A----GC----------CT---G-C-A-G-CT-G-T-G-A-C-A-----T-T---A-C-CT--------T-T-A-G---------A-A-----------G--AA------------GC-A--CC-G---G-C-TAA--C--T-C-C
>HTN0MRN01AUOG0
T-G-G-G-G-A-A--TA-TT--GG-A-C----AA-T-G-G--GC----GC-A-A--G-C-C-T-G-A-T-C-C-A---GC-A--A--C-GCC-G-C-G-T-----G-G-A--G--GA------------C-G--A-A--G-G-CC-----------------------TT-CG------------G-G-T----C-G-T--A---AACT-CCTGTCAG---------------------TTGGGACGAAAAGCCGTCGGT--GAATATCCGGCGG-------------------------------------------T---------------------------CC-------------------------------------------------------------T-G-A-C-G-----G-T---A-C-CA--------G-C-A-G---------A-G-----------G--AA------------GC-C--CC-G---G-C-TAA--C--T-C-C
>HTN0MRN01AN9EH
T-G-G-G-G-A-A--TC-TT--GC-G-C----AA-T-G-C--GC----GA-C-A--G-C-G-T-G-A-C-G-C-A---GC-A--A--C-ACC-G-C-G-T-----G-G-G--G--GA------------A-G--A-A--G-G-CC-----------------------TT-CG------------G-G-T----T-G-T--A---AA-C-C-CC----------------------------TT-TC-A-G--T-TGG----G--A-C--G---AA--GGT-T---C-G-G--C-A--G----------------T--G---------------------------AA----------------------C---A----G------------C---TGTCCGG-AC---T-G-A-C-G-----G-T---A-C-CT--------T-C-A-C---------A-A-----------G--AA------------GC-C--CC-G---G--CTAA--C--T-A-C
>HTN0MRN01CCUDV
T-G-G-G-G-A-A--TA-TT--GG-A-C----AA-T-G-G--GC----GC-A-A--G-C-C-T-G-A-T-C-C-A---GC-A--A--T-GCC-G-C-G-T-----G-T-G--T--GA------------A-G--A-A--G-G-CC-----------------------TG-CG------------G-G-T----T-G-T--A---AA-G-C-AC----------------------------TT-TC-A-G--T-AGA----G--A-A--G---AA--AAG-C---C-T-A--C-G--G----------------T--T---------------------------AA----------------------T---A----A-----------CC---G-TGA-G-TC-T-T-G-A-C-G-----T-A---A-C-CT--------A-C-A-G---------A-A-----------G--AA------------GC-A--CC-G---G-C-TAA--C--T-C-C
>HTN0MRN01BQ4AY
T-G-G-G-G-A-A--TA-TT--GC-G-C----AA-T-G-G--GG----GA-A-A--C-C-C-T-G-A-C-G-C-A---GT-G--A--C-GCC-G-T-G-T-----G-A-G--T--GA------------T-G--A-A--G-G-TT-----------------------TT-CG------------G-A-T----C-G-T--A---AA-G-C-TC----------------------------TG-TC-A-G--A-TGG----G--A-A--G---AA-TAAA-G---G-C-A--G-G--G----------------A--A---------------------------AA----------------------T---A----T-----------TT---C-TGC-C-TG-A-T-G-A-C-G-----G-T---A-C-CA--------T-C-A-G---------A-G-----------G--AA------------GC-A--CC-G---G-C-TAA--C--T-C-C
>HTN0MRN01CBLSJ
T-G-G-G-G-A-A--TA-TT--GC-G-C----AA-T-G-G--GG----GA-A-A--C-C-C-T-G-A-C-G-C-A---GC-G--A--C-GCC-G-C-G-T-----G-A-G--C--GA------------T-G--A-A--G-G-CC-----------------------CT-CG------------G-G-T----C-G-T--A---AA-G-C-TC----------------------------TG-TC-A-G--G-TGG----G--A-A--G---AA-ACTT-T---T-G-G--C-G--A----------------T--T---------------------------AA----------------------T---A----G-----------TC---G-CCG-G-AA-C-T-G-A-C-G-----G-T---A-C-CA--------C-C-A-G---------A-G-----------G--AA------------GC-A--CC-G---G-C-TAA--C--T-C-C
>HTN0MRN01A1FY3
T-G-A-G-G-A-A--TA-TT--GG-T-C----AA-T-G-G--GC----GC-A-A--G-C-C-T-G-A-A-C-C-A---GC-C--A--T-GCC-G-C-G-T-----G-A-A--G--GA------------T-G--A-C--A-G-CG-----------C-----------TA-TG------------C-G-T----T-G-T--A---AA-C-T-TC----------------------------TT-TT-G-T--A-CAG----G--A-A--G---AA-ACAC-T---T-C-T--A------------------------C---------------------------GT----------------------G-------------------------T-AGA-A-GC-T-T-G-A-C-G-----G-T---A-C-TG--------T-A-C-G---------A-A-----------T--AA------------GC-A--TC-G---G-C-TAA--C--T-C-C
>HTN0MRN01A6XDY
T-G-G-G-G-A-A--TA-TT--GG-A-C----AA-T-G-G--GC----GC-A-A--G-C-C-T-G-A-T-C-C-A---GC-C--A--T-GCC-G-C-G-T-----G-A-G--T--GA------------A-G--A-A--G-G-CC-----------------------TT-AG------------G-G-T----T-G-T--A---AA-G-C-TC----------------------------TT-TC-A-C--C-TGC----G--A-A--G---A-------------------------------------------T---------------------------GA-------------------------------------------------------------T-G-A-C-G-----G-T---A-G-CA--------G-G-A-G---------A-A-----------G--AA------------GC-C--CC-G---G-C-TAA--C--T-C-C
>HTN0MRN01BJ1M6
T-G-G-G-G-A-A--TA-TT--GC-A-C----AA-T-G-G--GC----GC-A-A--G-C-C-T-G-A-T-G-C-A---GC-A--A--T-GCC-G-C-G-T-----G-T-G--T--GA------------A-G--A-A--G-G-CC-----------------------TG-CG------------G-G-T----T-G-T--A---AA-G-C-AC----------------------------TT-TT-A-T--T-AGG----A--A-A--G---AA--AAA-C---C-C-G--G-A--G----------------C--T---------------------------AA----------------------T---A----C-----------CT---C-CGG---CA-T-T-G-A-C-G-----G-T---A-C-CT--------A-A-A-G---------A-A-----------T--AA------------GC-A--CC-G---G-C-TAA--C--T-C-A
>HTN0MRN01BGVUP
T-G-G-G-G-A-A--TA-TT--GC-G-C----AA-T-G-G--GC----GA-A-A--G-C-C-T-G-A-C-G-C-A---GC-C--A--T-GCC-G-C-G-T-----G-T-G--T--GA------------A-G--A-A--G-G-CC-----------------------TT-AG------------G-G-T----T-G-T--A---AA-G-C-AC----------------------------TT-TC-A-A--T-TGG----G--A-A--G---AA--AGG-T---T-G-T--A-C--G----------------T--T---------------------------AA----------------------T---A----G-----------CG---T-GCA-G-CT-G-T-G-A-C-A-----T-T---A-C-CT--------T-T-A-G---------A-A-----------G--AA------------GC-A--CC-G---G-C-TAA--C--T-C-C
>HTN0MRN01B51D5
T-G-G-G-G-A-A--TA-TT--GC-G-C----AA-T-G-G--GG----GC-A-A--C-C-C-T-G-A-C-G-C-A---GC-C--A--T-GCC-G-C-G-T-----G-T-G--T--GA------------A-G--A-A--G-G-CC-----------------------CT-AG------------G-G-T----T-G-T--A---AA-G-C-AC----------------------------TT-TC-A-A--T-TGG----G--A-A--G---AA--AGG-T---C-A-G--T-A--G----------------T--T---------------------------AA----------------------T---A----A-----------CT---G-CTG-G-CT-G-T-G-A-C-A-----T-T---A-C-CA--------T-T-A-G---------A-A-----------G--AA------------GC-A--CC-G---G-C-TAA--C--T-C-C
>HTN0MRN01BEGRG
T-G-G-G-G-A-A--TA-TT--GG-A-C----AA-T-G-G--GC----GC-A-A--G-C-C-T-G-A-T-C-C-A---GC-A--A--T-GCC-G-C-G-T-----G-T-G--T--GA------------A-G--A-A--G-G-CC-----------------------TG-CG------------G-G-T----T-G-T--A---AA-G-C-AC----------------------------TT-TT-A-T--C-GGG----A--A-A--G---AA--ATC-C---T-T-A--G-G--G----------------T--T---------------------------AA----------------------T---A----A-----------CT---C-TGA-G-GC-T-T-G-A-C-G-----G-T---A-C-CC--------G-A-A-G---------A-A-----------T--AA------------GG-A--CC-G---G-C-TAA--C--T-C-A
>HTN0MRN01AVNQP
T-G-G-G-G-A-A--TA-TT--GC-G-C----AA-T-G-G--GC----GA-A-A--G-C-C-T-G-A-C-G-C-A---GC-G--A--C-GCC-G-C-G-T-----G-G-G--G--GA------------G-G--A-A--G-G-CC-----------------------TT-AG------------G-G-T----T-G-T--A---AA-C-C-CC----------------------------TG-TC-A-G--G-TGG----G--A-C--G---AA-CCCC-G---G-G-T--C-G--G----------------T--T---------------------------AA----------------------T---A----A-----------TC---G-GCT-C-GA-C-T-G-A-C-G-----G-T---A-C-CA--------C-C-A-G---------A-G-----------G--AA------------GC-T--CC-G---G-C-TAA--C--T-C-C
>HTN0MRN01AI9QZ
T-G-G-G-G-A-A--TA-TT--GC-G-C----AA-T-G-G--GC----GA-A-A--G-C-C-T-G-A-C-G-C-A---GC-G--A--C-GCC-G-C-G-T-----G-G-G--G--GA------------G-G--A-A--G-G-CC-----------------------TC-AG------------G-G-T----T-G-T--A---AA-C-C-CC----------------------------TG-TC-A-G--G-TGG----G--A-C--G---AA-CCCC-G---G-A-T--C-G--A----------------G--T---------------------------AA----------------------T---A----C-----------AC---G-GTC-C-GA-C-T-G-A-C-G-----G-T---A-C-CA--------C-C-A-G---------A-G-----------G--AA------------GC-T--CC-G---G-C-TAA--C--T-C-C
>HTN0MRN01A4HZS
T-G-G-G-G-A-A--TA-TT--GC-G-C----AA-T-G-G--GC----GA-A-A--G-C-C-T-G-A-C-G-C-A---GC-C--A--T-GCC-G-C-G-T-----G-T-G--T--GA------------A-G--A-A--G-G-CC-----------------------TT-AG------------G-G-T----T-G-T--A---AA-G-C-AC----------------------------TT-TC-A-A--T-TGG----G--A-A--G---AA--AAG-C---T-T-G--T-C--G----------------T--T---------------------------AA----------------------T---A----G-----------CG---G-CAA-G-CC-C-T-G-A-C-A-----T-T---A-C-CT--------T-T-A-G---------A-A-----------G--AA------------GC-A--CC-G---G-C-TAA--C--T-C-C
>HTN0MRN01AX99E
T-G-A-G-G-A-A--TA-TT--GG-G-C----AA-T-G-G--GC----GA-A-A--G-C-C-T-G-A-C-C-C-A---GC-C--A--C-GCC-G-C-G-T-----G-T-G--T--GA------------T-G--A-A--G-G-CC-----------------------TT-CG------------G-G-T----C-G-T--A---AA-G-C-AC----------------------------TG-TG-G-G--G-AGA----G--A-C--G---AA-CATA-C---G-C-T--T-G------------------AG--G---------------------------AA----------------------A---T----G------------C---T-TGC-G-TA-C-T-G-A-C-G-----G-T---A-C-CT--------C-C-T-T---------A-G-----------C--AA------------GC-A--CC-G---G-C-TAA--C--T-C-T
>HTN0MRN01AVQVM
T-G-G-G-G-A-A--TA-TT--GG-A-C----AA-T-G-G--GG----GC-A-A--C-C-C-T-G-A-T-C-C-A---GC-A--A--T-GCC-G-C-G-T-----G-T-G--T--GA------------A-G--A-A--G-G-CC-----------------------TG-CG------------G-G-T----T-G-T--A---AA-G-C-AC----------------------------TT-TC-A-G--T-GGG----G--A-A--G---AT--GGG-C---T-G-C--G-T--G-------------------T---------------------------AA----------------------CG--A----G-----------CG---C-AG--T----T-T-G-A-C-G-----T-T---A-C-CC--------A-C-A-G---------A-A-----------G--AA------------GC-A--CC-G---G-C-TAA--C--T-C-C
>HTN0MRN01AQZFV
T-C-G-G-G-A-A--TC-TT--GC-A-C----AA-T-G-G--GC----GA-A-A--G-C-C-T-G-A-T-G-C-A---GC-A--A--C-GCC-G-C-G-T-----G-A-G--G--GA------------T-G--A-A--G-G-CC-----------------------CT-CG------------G-G-T----C-G-T--A---AA-C-C-TC----------------------------TG-TC-G-G--A-AGG----G--A-A--G---AA-AGTA-T---T-T-C--G-G--G----------------C--C---------------------------AA----------------------T---A----C-----------CC---C-GGA-G-TA-T-C-G-A-C-G-----G-T---A-C-CT--------T-C-A-A---------A-G-----------G--AA------------GC-G--CC-G---G-C-TAA--C--T-C-C
>HTN0MRN01AJEF6
T-G-A-G-G-A-A--TT-TT--GC-G-C----AA-T-G-G--GG----GA-A-A--C-C-C-T-G-A-C-G-C-A---GC-A--A--C-GCC-G-C-G-T-----G-G-G--T--GA------------A-G--A-A--G-G-CT-----------------------TT-CG------------G-G-T----C-G-T--A---AA-G-C-CC----------------------------TG-TC-A-G--G-TGG----G--A-A--G---AA-ACTC-T---T-C-A--G-T--A----------------C--T---------------------------AA----------------------T---A----A-----------TG---C-TGA-A-GC-C-T-G-A-C-G-----G-T---A-C-CA--------C-C-A-G---------A-G-----------G--AA------------GC-A--CC-G---GCC--AA--C--T-C-C
>HTN0MRN01A800A
T-G-A-G-G-A-A--TT-TT--GC-G-C----AA-T-G-G--GG----GA-A-A--C-C-C-T-G-A-C-G-C-A---GC-A--A--C-GCC-G-C-G-T-----G-A-G--T--GA------------T-G--A-A--G-G-CT-----------------------TT-CG------------G-G-T----C-G-T--A---AA-G-C-TC----------------------------TG-TC-A-A--G-TGG----G--A-A--G---AA-CCCA-C---A-T-G--G-T--G----------------A--T---------------------------AA----------------------T---A----C-----------CG---C-CAT-G-TG-T-T-G-A-C-G-----G-T---A-C-CA--------C-T-G-A---------A-G-----------G--AA------------GC-A--CC-G---G-C-TAA--C--T-C-C
>HTN0MRN01BHN4L
T-G-G-G-G-A-A--TA-TT--GC-G-C----AA-T-G-G--AC----GA-A-A--G-T-C-T-G-A-C-G-C-A---GC-A--A--C-GCC-G-C-G-T-----G-A-G--G--GA------------T-G--A-A--G-T-AC-----------------------AT-AG------------A-G-A----T-G-T--A---AA-C-C-TC----------------------------TT-TC-A-G--T-AGG----G--A-C--G---AA--G-C-------------------------------------T---------------------------AA----------------------C---------------------------------G----T-G-A-C-G-----G-T---A-C-CT--------G-C-A-G---------A-A-----------G--AA------------GC-A--CC-G---G-C-TAA--C--T-A-C
>HTN0MRN01B82OY
T-G-A-G-G-A-A--TA-TT--GG-G-C----AA-T-G-G--AC----GA-A-A--G-T-C-T-G-A-C-C-C-A---GC-C--A--C-GCC-G-C-G-T-----G-C-A--G--GA------------T-G--A-C--A-C-CC-----------C-----------TA-TG------------G-G-G----C-G-T--A---AA-C-T-GC----------------------------TT-TT-A-T--A-TGG----G--A-A--G---AA-CCCT-C---T-C-G--A------------------------T---------------------------TC----------------------G-------------------------T-CGG-G-AG-C-T-G-A-C-G-----G-T---A-C-CA--------T-A-C-G---------A-A-----------T--AA------------GG-A--CC-G---G-C-TAA--C--T-C-C
>HTN0MRN01A6864
T-G-G-G-G-A-A--TA-TT--GG-G-C----AA-T-G-G--GG----GA-A-A--C-C-C-T-G-A-C-C-C-A---GC-G--A--C-GCC-G-C-G-T-----G-G-A--G--GA------------T-G--A-C--G-G-CC-----------------------TT-CG------------G-G-T----T-G-T--A---AA-C-T-CC----------------------------TG-TC-A-G--G-TGG----G--A-A--G---AA-GAGC-T---T-G-T--C-G--G----------------C--T---------------------------AA----------------------T---A----C-----------CC---G-GCA-G-GAAT-T-G-A-C-G-----G-T---A-C-CA--------C-C-A-A---------A-G-----------G--AA------------GC-C--CC-G---G-C-TAA--C--T-C-C
>HTN0MRN01A4337
T-A-A-G-G-A-A--TA-TT--GG-T-C----AA-T-G-G--AC----GC-A-A--G-T-C-T-G-A-A-C-C-A---GC-C--A--T-GCC-G-C-G-T-----G-C-A--G--GA------------A-G--A-C--G-G-CC-----------T-----------TA-TG------------G-G-T----T-G-T--A---AA-C-T-GC----------------------------TT-TT-A-T--A-CAG----G--A-A--T---AA-TTAC-T---C-A-T--A------------------------C---------------------------GA----------------------G-------------------------T-ATG-G-GT-T-T-G-A-A-G-----G-T---A-C-TG--------T-A-A-G---------A-A-----------T--AA------------GC-A--CC-G---G-C-TAA--C--T-C-C
>HTN0MRN01BDXYD
T-A-A-G-G-A-A--TA-TT--GG-T-C----AA-T-G-G--GC----GC-A-A--G-C-C-T-G-A-A-C-C-A---GC-C--A--T-GCC-G-C-G-T-----G-C-A--G--GA------------A-G--A-C--G-G-CC-----------C-----------TA-TG------------G-G-T----T-G-T--A---AA-C-T-GC----------------------------TT-TT-A-T--A-TAG----G--A-A--T---AA-ACCT-C---T-T-C--T------------------------C---------------------------GT------------------------------------------------GAGAA-G-GG-C-T-G-A-A-G-----G-T---A-C-TA--------T-A-C-G---------A-A-----------T--AA------------GG-A--CC-G---G-C-TAA--C--T-C-C
>HTN0MRN01A4QQN
T-G-G-G-G-A-A--TA-TT--GC-A-C----AA-T-G-G--GC----GA-A-A--G-C-C-T-G-A-T-G-C-A---GC-A--A--T-GCC-G-C-G-T-----G-T-G--T--GA------------A-G--A-A--G-G-CC-----------------------TG-CG------------G-G-T----T-G-T--A---AA-G-C-AC----------------------------TT-TC-A-G--T-AGG----G--A-G--G---AA-ACAG-T---A-A-C--G-G--A----------------A--T---------------------------AA----------------------T---A----------------CC---C-GTT-A-CC-T-T-G-A-C-G-----T-T---A-C-CT--------A-C-A-G---------A-A-----------G--AA------------GC-A--CC-G---G-C-TAA--C--T-C-T
>HTN0MRN01BF9UG
T-G-G-G-G-A-A--TA-TT--GG-A-C----AA-T-G-G--GC----GC-A-A--G-C-C-T-G-A-T-C-C-A---GC-A--A--C-GCC-G-C-G-T-----G-G-A--G--GA------------C-G--A-A--G-G-CC-----------------------TT-CG------------G-G-T----C-G-T--A---AA-C-T-CC----------------------------TG-TC-A-G--T-TGG----G--A-C--G---AA-AAGT-C---G-T-C--G-G--T----------------C------------------------------AA----------------------T---A----------------GC---C-GGC-GATC-A-T-G-A-C-G-----G-T---A-C-CA--------G-C-A-G---------A-G-----------G--AA------------GC-C--CC-G---G-C-TAA--C--T-C-C
>HTN0MRN01A8BTW
T-G-A-G-G-A-A--TA-TT--GG-G-C----AA-T-G-G--AG----GC-A-A--C-T-C-T-G-A-C-C-C-A---GC-C--A--T-GCC-G-C-G-T-----G-C-A--G--GA------------A-G--A-C--G-G-CC-----------C-----------TA-TG------------G-G-T----T-G-T--A---AA-C-T-GC----------------------------TT-TT-A-T--A-CAG----G--A-A--G---AA-ACCT-T---T-C-C--A------------------------T---------------------------GC----------------------G-------------------------T-GGA-G-AG-C-T-G-A-C-G-----G-T---A-C-TG--------T-A-C-G---------A-A-----------T--AA------------GG-A--CC-G---G-C-TAA--C--T-C-C
>HTN0MRN01CCS7F
T-G-A-G-G-A-A--TA-TT--GG-G-C----AA-T-G-G--GC----GA-A-A--G-C-C-T-G-A-C-C-C-A---GC-A--A--C-GCC-G-C-G-T-----G-G-A--G--GA------------T-G--A-A--T-G-TC-----------------------GT-AA------------G-A-T----T-G-T--A---AA-C-T-CC----------------------------TG-TT-A-G--A-GGG----G--A-A--G---AA-TAA--T---C-C-C--G-A----------------------T---------------------------CG--------------------------------------------A-----CTC-G-GG-ACTTG-A-C-T-----G-T---A-C-CC--------T-C-A-G---------A-G-----------A--AA------------GC-T--CC-G---G-C-TAA--C--T-A-C
>HTN0MRN01BYY9K
T-G-A-G-G-A-A--TT-TT--GC-G-C----AA-T-G-G--GG----GA-A-A--C-C-C-T-G-A-C-G-C-A---GC-A--A--C-GCC-G-C-G-T-----G-A-G--T--GA------------T-G--A-A--G-G-CT-----------------------TT-CG------------G-G-T----C-G-T--A---AA-G-C-TC----------------------------TG-TC-A-A--G-TGG----G--A-A--G---AA-TCCA-T---A-T-G--G-T--G----------------T--T---------------------------AA----------------------T---A----C-----------CG---C-CAT-G-TG-C-T-G-A-C-G-----G-T---A-C-CA--------C-T-G-A---------A-G-----------G--AA------------GC-A--CC-G---G-C-TAA--C--T-C-C
>HTN0MRN01BE2V4
T-G-G-G-G-A-A--TA-TT--GC-A-C----AA-T-G-A--GC----GC-A-A--G-C-T-T-G-A-T-G-C-A---GC-A--A--T-GCC-G-C-G-T-----G-T-G--T--GA------------A-G--A-A--G-G-CC-----------------------TG-CG------------G-G-T----T-G-T--A---AA-G-C-AC----------------------------TT-TT-A-T--C-GGG----A--A-A--G---AA--ATC-C---T-T-G--G-G--G----------------T--T---------------------------AA----------------------T---A----A-----------CT---C-TAA-G-GC-T-T-G-A-C-G-----G-T---A-C-CC--------G-A-A-G---------A-A-----------T--AA------------GG-A--CC-G---G-C-TAA--C--T-C-A
>HTN0MRN01BDGZ3
T-G-A-G-G-A-A--TT-TT--GC-G-C----AA-T-G-G--GG----GA-A-A--C-C-C-T-G-A-C-G-C-A---GC-A--A--C-GCC-G-C-G-T-----G-A-G--T--GA------------T-G--A-A--G-G-CT-----------------------TT-TG------------G-G-T----C-G-T--A---AA-G-C-TC----------------------------TG-TC-A-A--G-TGG----G--A-A--G---AA-CCCA-C---A-T-G--G-T--G----------------C--T---------------------------AA----------------------T---A----T-----------CA---C-CAT-G-TG-T-T-G-A-C-G-----G-T---A-C-CA--------C-T-G-A---------A-G-----------G--AA------------GC-A--CC-G---G-C-TAA--C--T-C-C
>HTN0MRN01AND6U
T-G-G-G-G-A-A---T-AT--TG-GAC----AA-T-G-G--GC----GC-A-A--G-C-C-T-G-ATC-C-A-----GC-A--A--C-GCC-G-C-G-T-----G-G-A--G--GA------------C-G--A-A--G-G-CC-----------------------TT-CG------------G-G-T----C-G-T--A---AA-C-T-CC----------------------------TG-TC---A--GTTGG----G--A-C--G---AA-AAGT-C---G-C-C--G-G-------------------T--T---------------------------AA----------------------T--------A-----------TC---C-GGC-GATC-A-T-G-A-C-G-----G-T---A-CCAG--------C---A-G---------A-G-----------G--AA------------GC-C--CC-G---G-C-TAA--C--T-C-C
>HTN0MRN01ALFZ6
T-G-G-G-G-A-A--TA-TT--GG-A-C----AA-T-G-G--GG----GC-A-A--C-C-C-T-G-A-T-C-C-A---GC-C--A--T-GCC-G-C-G-T-----G-T-G--T--GA------------A-G--A-A--G-G-CC-----------------------CT-AG------------G-G-T----T-G-T--A---AA-G-C-AC----------------------------TT-TC-A-G--T-GGG----GA-A-G--A---AA---AA-C---C-T-G--A-A--G----------------C--T---------------------------AA----------------------C---A----T-----------CT---T-CGG-G-CT-T-T-G-A-C-G-----G-T---A-C-CT--------A-C-A-G---------A-A-----------G--AA------------GC-A--CC-G---G-C-TAA--T--T-C-C
>HTN0MRN01A50PE
T-G-G-G-G-A-A--TA-TT--GG-A-C----AA-T-G-G--GC----GC-A-A--G-C-C-T-G-A-T-C-C-A---GC-A--A--T-GCC-G-C-G-T-----G-T-G--T--GA------------A-G--A-A--G-G-CC-----------------------TG-CG------------G-G-T----T-G-T--A---AA-G-C-AC----------------------------TT-TC-A-G--T-GGG----G--A-G--G---AA--AAG-C---T-C-A--A-G--A----------------T--T---------------------------AA----------------------T---A----C-----------TC---T-TGG-G-TC-T-T-G-A-C-G-----T-T---A-T-CC--------A-C-A-G---------A-A-----------G--AA------------GC-A--CC-G---G-C-TAA--C--T-C-T
>HTN0MRN01A484P
T-G-A-G-G-A-A--TT-TT--GC-G-C----AA-T-G-G--GG----GA-A-A--C-C-C-T-G-A-C-G-C-A---GC-A--A--C-GCC-G-C-G-T-----G-A-G--T--GA------------T-G--A-A--G-G-CT-----------------------TT-CG------------G-G-T----C-G-T--A---AA-G-C-TC----------------------------TG-TC---AA-G-TGA----G--A-A--G---AA-CCTG-T---C-C-T--T-T--G----------------C--T---------------------------AA----------------------T---A----T-----------CA---C-TGG-G-CA-C-T-G-A-C-G-----G-T---A-T-CA--------C-T-G-A---------A-G-----------G--AA------------GC-A--CC-G---G-C-TAA--C--T-C-C
>HTN0MRN01A433V
T-G-A-G-G-A-A--TT-TT--GC-G-C----AA-T-G-G--GC----GA-A-A--G-C-C-T-G-A-C-G-C-A---GC-G--A--C-GCC-G-C-G-T-----G-G-A--C--GA------------C-G--A-A--G-G-CC-----------------------TT-CG------------G-G-T----C-G-T--A---AA-G-T-CC----------------------------TG-TC-G-A--G-AGG----G--A-A--G--AGATGGCA-A---G-G-G--T-G--A-T---------------------------------------------AA----------------------C--------------------CC---C-TTG-T-TT-C-C-G-A-C-G-----G-T---A-C-CT--------C-T-G-G---------A-G-----------G--AA------------GC-C--CC-G---G-C-TAA--C--T-C-C
>HTN0MRN02DLM4K
T-G-G-G-G-A-A---T-AT--TG-GAC----AA-T-G-G--GC----GC-A-A--G-C-C-T-G-ATC-C-A-----GC-A--A--C-GCC-G-C-G-T-----G-G-A--G--GA------------C-G--A-A--G-G-CC-----------------------TT-CG------------G-G-T----C-G-T--A---AA-C-T-CC----------------------------TG-TC---A--GTTGG----G--A-C--GA--AA-AGC------C-G-T--C-G--G----------------T--G---------------------------AA----------------------T--------A-----------TC---C-GGCGG-CC-C-T-G-A-C-G-----G-T---A-CCAG--------C---A-G---------A-G-----------G--AA------------GC-C--CC-G---G-C-TAA--C--T-C-C
>HTN0MRN01BY8OC
T-G-G-G-G-A-A--TT-TT--GG-G-C----AA-T-G-G--GG----GA-A-A--C-C-C-T-G-A-C-C-C-A---GC-G--A--C-GCC-G-C-G-T-----G-G-A--G--GA------------T-G--A-A--G-G-CC-----------------------TT-CG------------G-G-T----T-G-T--A---AA-C-T-CC----------------------------TG-TC-A-G--G-TGG----G--A-A--G---AA-GAGC-T---TCG-T----G--G----------------C--T---------------------------AA----------------------T---A----T-----------CC-----ACGAG-GAAT-T-G-A-C-G-----G-T---A-C-CA--------C-C-A-A---------A-G-----------G--AA------------GC-C--CC-G---G-C-TAA--C--T-C-C
>HTN0MRN01BKNEE
T-A-G-G-G-A-A--TA-TT--GG-T-C----AA-T-G-G--GC----GC-A-A--G-C-C-T-G-A-A-C-C-A---GC-C--A--T-GCC-G-C-G-T-----G-C-A--G--GA------------T-G--A-C--G-G-CC-----------T-----------TC-TG------------G-G-T----T-G-T--A---AA-C-T-GC----------------------------TT-TT-A-T--C-AGG----G--A-A--G---AA--AAC-G---G-C-C--A------------------------T---------------------------GC----------------------G-------------------------T-GGC-A-GA-T-T-G-A-C-G-----G-T---A-C-CT--------G-A-A-G---------A-A-----------T--AA------------GC-A--CC-G---G-C-TAA--C--T-C-C
>HTN0MRN01BJ8NS
T-A-G-G-G-A-A--TA-TT--GC-A-C----AA-T-G-G--GC----GA-A-A--G-C-C-T-G-A-C-C-C-A---GC-C--A--C-GCC-G-C-G-T-----G-T-G--T--GA------------T-G--A-A--G-G-CC-----------------------TT-CG------------G-G-T----C-G-T--A---AA-G-C-AC----------------------------TG-TG-G-G--G-AGA----G--A-C--G---AA-CATG-C---G-C-A--G-G------------------AG--G---------------------------AA----------------------A---T----G------------C---C-TGC-G-TA-C-T-G-A-C-G-----G-T---A-C-CT--------C-C-T-T---------A-G-----------C--AA------------GC-A--CC-G---G-C-TAA--C--T-C-T
>HTN0MRN01BGM9Y
T-G-G-G-G-A-A---T-AT--TG-GAC----AA-T-G-G--GC----GC-A-A--G-C-C-T-G-ATC-C-A-----GC-A--A--C-GCC-G-C-G-T-----G-G-A--G--GA------------C-G--A-A--G-G-CT-----------------------TT-CG------------G-G-T----C-G-T--A---AA-C-T-CC----------------------------TG-TC-A-G--G-TGG----G--A-A--G---AA--GGG-T---C-G-T--C-G--A----------------T--G---------------------------AA----------------------T---A----A------------C---C-GGC-GATC-T-T-G-A-C-G-----G-T---A-C-CA--------C-C-A-G---------A-G-----------G--AA------------GC-C--CC-G---G-C-TAA--C--T-C-C
>HTN0MRN01B585F
T-C-G-A-G-A-A--TC-TT--CC-G-C----AA-T-G-G--GC----GA-A-A--G-C-C-T-G-A-C-G-G-A---GC-G--A--C-ACC-G-C-G-T-----G-C-A--G--GA------------T-G--A-A--G-G-CC-----------------------CT-CG------------G-G-T----T-G-T--A---AA-C-T-GC----------------------------TGTCACACTCTAGGAATGGCGC-C-CG-GTT-AAT---------------------------------------------------------------------AG----------------------C--------------------------------------C-GTG-C-GA----T-TG--A-CCAAA-------GTG-A-G---------A-G-----------G--AA------------GC-A--CC-G---G-C-TAA--C--T-C-C
>HTN0MRN01B1PKK
T-G-A-G-G-A-A--TA-TT--GC-G-C----AA-T-G-G--GG----GA-A-A--C-C-C-T-G-A-C-G-C-A---GC-G--A--C-GCC-G-C-G-T-----G-G-A--T--GA------------T-G--A-A--G-G-CC-----------------------TT-AG------------G-G-T----C-G-T--A---AA-A-T-CC----------------------------TG-TC-A-G--G-TGG----G--A-A--G---AA-ATGT-A---T-A-G--G-G--GA---------------A--T---------------------------AA----------------------T---A----C-----------CT---C-TTA-T-GC-T-T-G-A-C-G-----G-T---A-C-CA--------C-C-A-G---------A-G-----------G--AA------------GC-A--CC-G---G-C-TAA--C--T-C-C
>HTN0MRN01AYP3P
T-G-G-G-G-A-A--TC-TT--GC-G-C----AA-T-G-G--GC----GA-A-A--G-C-C-T-G-A-C-G-C-A---GC-G--A--C-GCC-G-C-G-T-----G-G-G--G--GA------------G-G--A-A--G-G-TC-----------------------TT-AG------------G-A-T----T-G-T--A---AA-C-C-CC----------------------------TG-TC-A-G--G-TGG----G--A-C--G---AA-C-CA-TG--T-A-T--C-G--G----------------C--A---------------------------AA----------------------T---A----G-----------CC---G-GTA-T-GT-C-T-G-A-C-G-----G-T---A-C-CA--------C-C-A-G---------A-G-----------G--AA------------GC-T--CC-G---G-C-TAA--C--T-C-C
>HTN0MRN01AXTS2
T-G-A-G-G-A-A--TA-TT--GC-A-C----AA-T-G-G--GG----GA-A-A--C-C-C-T-G-A-T-G-C-A---GC-A--A--C-GCC-G-C-G-T-----G-G-A--G--GA------------T-G--A-C--G-C-AT-----------------------TT-CG------------G-T-G----T-G-T--A---AA-C-T-CC----------------------------TT-TT-A-T--G-AGT----C--A-A--G---A-------------------------------------------A---------------------------AA-------------------------------------------------------------T-G-A-C-G-----G-T---A-G-CT--------C-A-T-G---------A-A-----------T--AA------------GC-A--CC-G---G-C-TAA--C--T-C-C
>HTN0MRN01AXQPR
T-G-G-G-G-A-A--TA-TT--GG-A-C----AA-T-G-G--GC----GC-A-A--G-C-C-T-G-A-T-C-C-A---GC-A--A--T-ACC-G-C-G-T-----G-T-G--T--GA------------A-G--A-A--G-G-CC-----------------------TG-CG------------G-G-T----T-G-T--A---AA-G-C-AC----------------------------TT-TC-A-G--T-AGA----G--A-A--G---AA--AAG-C---T-T-A--G-G--G----------------T--T---------------------------AA----------------------T---A----C-----------CC---C-TGG-G-TC-T-T-G-A-C-G-----T-A---A-C-CT--------A-C-A-G---------A-A-----------G--AA------------GC-A--CC-G---G-C-TAA--C--T-C-C
>HTN0MRN01AWNIK
T-G-A-G-G-A-A--TT-TT--GC-G-C----AA-T-G-G--GG----GA-A-A--C-C-C-T-G-A-C-G-C-A---GC-A--A--C-GCC-G-C-G-T-----G-A-G--T--GA------------T-G--A-A--G-G-CT-----------------------TT-CG------------G-G-T----C-G-T--A---AA-G-C-TC----------------------------TG-TC-A-A--G-TGG----G--A-A--G---AA-ACCA-C---A-A-G--G-T--G----------------A--T---------------------------AA----------------------T---A----C-----------CA---C-CAT-G-TG-C-T-G-A-C-G-----G-T---A-C-CA--------C-T-G-A---------A-G-----------G--AA------------GC-A--CC-G---G-C-TAA--C--T-C-C
>HTN0MRN01AVR7Z
T-G-G-G-G-A-A--TA-TT--GG-A-C----AA-T-G-G--GC----GC-A-A--G-C-C-T-G-A-T-C-C-A---GC-A--A--T-GCC-G-C-G-T-----G-T-G--T--GA------------A-G--A-A--G-G-CC-----------------------TG-CG------------G-G-T----T-G-T--A---AA-G-C-AC----------------------------TT-TC-A-G--T-AGA----G--A-A--G---AA--AAG-C---T-T-A--G-G--G----------------A--T---------------------------AA----------------------T---A----C-----------CC---C-TGA-G-TC-T-T-G-A-C-G-----T-A---A-C-CT--------A-C-A-G---------A-A-----------G--AA------------GC-A--CC-G---G-C-TAA--C--T-C-C
>HTN0MRN01APTHB
T-G-G-G-G-A-A--TA-TT--GG-A-C----AA-T-G-G--GC----GA-A-A--G-C-C-T-G-A-T-C-C-A---GC-A--A--T-GCC-G-C-G-T-----G-T-G--T--GA------------A-G--A-A--G-G-CC-----------------------TG-CG------------G-G-T----T-G-T--A---AA-G-C-AC----------------------------TT-TC-A-G--T-TGG----G--A-A--G---AA--AAG-C---C-T-G--G-C--G----------------T--T---------------------------AA----------------------T---A----C-----------CG---C-CGG-G-TC-T-T-G-A-C-G-----T-T---A-C-CT--------A-C-A-G---------A-A-----------G--AA------------GC-A--CC-G---G-C-TAA--C--T-C-C
>HTN0MRN01ALQWA
T-G-G-G-G-A-A--TA-TT--GC-G-C----AA-T-G-G--GG----GC-A-A--C-C-C-T-G-A-C-G-C-A---GC-C--A--T-GCC-G-C-G-T-----G-T-G--T--GA------------A-G--A-A--G-G-CC-----------------------TT-AG------------G-G-T----T-G-T--A---AA-G-C-AC----------------------------TT-TC-A-A--T-TGG----G--A-A--G---AA--AGG-T---T-G-C--A-G--G----------------T--T---------------------------AA----------------------T---A----A-----------CC---T-GTA-G-CT-G-T-G-A-C-A-----T-T---A-C-CT--------T-T-A-G---------A-A-----------G--AA------------GC-A--CC-G---G-C-TAA--C--T-C-C
>HTN0MRN01A6KC6
T-G-G-G-G-A-A--TA-TT--GC-A-C----AA-T-G-G--GC----GC-A-A--G-C-C-T-G-A-T-G-C-A---GC-G--A--T-GCC-G-C-G-T-----G-C-G--G--GA------------T-G--A-A--G-G-CC-----------------------CT-AG------------G-G-T----T-G-T--A---AA-C-C-GC----------------------------TT-TC-A-G--C-AGG----G--A-A--G---A-------------------------------------------A---------------------------AA-------------------------------------------------------------T-G-A-C-G-----G-T---A-C-CT--------G-C-A-G---------A-A-----------G--AA------------GG-T--GC-G---G-C-CAA--C--T-A-C
>HTN0MRN01A4TAM
C-A-A-C-G-A-A--TC-TT--CC-G-C----AA-T-G-C--GC----GA-A-A--G-C-G-T-G-A-C-G-G-A---GC-A--A--T-GCC-G-C-G-T-----G-C-A--G--GA------------T-G--A-A--G-C-CC-----------------------TT-CG------------G-G-G----T-G-T--A---AA-C-T-GC----------------------------TG-TC-A-G--G-GTT----C--A-G--C---A----------------------------------------A--C---------------------------AC----------------------A---A----------------------------------T-G-A-G-------C-A---G-A-CC--------C-A---A---------A-G-----------G--AA------------GG-G--CC-G---G-C-TAA--C--T-T-C
>HTN0MRN01CGGQ2
T-G-A-G-G-A-A--TT-TT--GC-G-C----AA-T-G-G--GC----GA-A-A--G-C-C-T-G-A-C-G-C-A---GC-G--A--C-GCC-G-C-G-T-----G-G-A--G--GA------------G-G--A-A--G-G-CC-----------------------TT-CG------------G-G-T----C-G-T--A---AA-C-T-CC----------------------------TG-TC-A-A--G-GGG----G--A-C--G---AA-CGCG-G---G-G-C--G-G--A-T-----------------G---------------------------AA----------------------T---A----A---------G-CC---G-CTT-C--G-T-T-G-A-C-G-----G-T---A-C-CT--------C-T-G-A---------A-G-----------G--AA------------GC-C--CC-G---G-C-TAA--C--T-C-C
>HTN0MRN01BWW82
T-G-A-G-G-A-A--TA-TT--GG-G-C----AA-T-G-G--AC----GC-A-A--G-T-C-T-G-A-C-C-C-A---GC-C--A--T-GCC-G-C-G-T-----G-C-A--G--GA------------T-G--A-C--G-G-CG-----------C-----------TA-TG------------C-G-T----T-G-T--A---AA-C-T-GC----------------------------TT-TT-A-T--A-CAG----G--A-A--G---AA-ATCC-C---C-G-A--A------------------------C---------------------------GT----------------------G-------------------------T-TCG-G-GG-T-T-G-A-C-G-----G-T---A-C-TG--------T-A-A-G---------A-A-----------T--AA------------GC-A--TC-G---G-C-TAA--C--T-C-C
>HTN0MRN01BPMC5
T-G-A-G-G-A-A--TA-TT--GG-T-C----AA-T-G-G--GC----GC-A-A--G-C-C-T-G-A-A-C-C-A---GC-C--A--T-GCC-G-C-G-T-----G-A-A--G--GA------------T-G--A-C--A-G-CG-----------C-----------TA-TG------------C-G-T----T-G-T--A---AA-C-T-TC----------------------------TT-TT-G-T--A-CAG----G--A-A--G---AA-ATAC-T---T-C-T--A------------------------C---------------------------GT----------------------G-------------------------T-AGA-A-GT-T-T-G-A-C-G-----G-T---A-C-TG--------T-A-C-G---------A-A-----------T--AA------------GC-A--CC-G---G-C-TAA--C--T-C-C
>HTN0MRN01BKNDP
T-G-G-G-G-A-A--TT-TT--GC-G-C----AA-T-G-G--GG----GA-A-A--C-C-C-T-G-A-C-G-C-A---GC-A--A--C-GCC-G-C-G-T-----G-G-G--T--GA------------T-G--A-A--G-G-TC-----------------------TT-CG------------G-A-T----C-G-T--A---AA-G-C-TC----------------------------TT-TT-A-G--T-GGG----G--A-A--G---AA-ACAT-C---C-T-G--A-G--G----------------C--T---------------------------AA----------------------T---A----C-----------TC---T-CAG-G-AC-T-T-G-A-C-G-----G-T---A-C-CC--------A-C-A-G---------A-A-----------A--AA------------GT-T--CC-G---G-C-TAA--C--T-A-C
>HTN0MRN01BBTRB
T-G-G-G-G-A-A--TA-TT--GC-G-C----AA-T-G-G--GG----GA-A-A--C-C-C-T-G-A-C-G-C-A---GC-C--A--T-GCC-G-C-G-T-----G-T-G--T--GA------------A-G--A-A--G-G-CC-----------------------TT-AG------------G-G-T----T-G-T--A---AA-G-C-AC----------------------------TT-TC-A-A--T-TGG----G--A-A--G---AA--AGGTT---T-G-T--A----G----------------T--T---------------------------AA----------------------T---A----A-----------C----T-GCAAG-CT-G-T-G-A-C-A-----T-T---A-C-CT--------T-T-A-G---------A-A-----------G--AA------------GC-A--CC-G---G-C-TAA--C--T-C-C
>HTN0MRN01B7KOU
T-G-A-G-G-A-A--TC-TT--GC-G-C----AA-T-G-G--GC----GA-A-A--G-C-C-T-G-A-C-G-C-A---GC-G--A--C-GCC-G-C-G-T-----G-G-A--G--GA------------T-G--A-A--G-G-CC-----------------------TT-CG------------G-G-T----C-G-T--A---AA-C-T-CC----------------------------TG-TC-G-A--G-AGG----G--A-C--G---AA-AGTC-G---G-G-G--A-G--G-T-----------------T---------------------------AA----------------------T---A--------------G-CC---T-CTT-C-GG-T-T-G-A-C-G-----G-T---A-C-CT--------G-C-A-A---------A-G-----------G--AA------------GC-C--CC-G---G-C-TAA--C--T-C-C
>HTN0MRN01B345S
T-G-G-G-G-A-A--TA-TT--GG-A-C----AA-T-G-G--GC----GA-A-A--G-C-C-T-G-A-T-C-C-A---GC-A--A--T-GCC-G-C-G-T-----G-T-G--T--GA------------A-G--A-A--G-G-CC-----------------------CT-AG------------G-G-T----T-G-T--A---AA-G-C-AC----------------------------TT-TC-A-G--TTGGGAAGAAACGCAGGGCGATAATACCGTCC---------------------------------T-------------------------GTAA-------------------------------------------------------------T-G-A-C-G-----T-T---A-C-CG--------A-C-A-C---------A-A-----------G--AA------------GC-A--CC-G---G-C-TAA--C--T-C-C
>HTN0MRN01B1ZLS
T-G-G-G-G-A-A--TA-TT--GG-A-C----AA-T-G-G--GG----GC-A-A--C-C-C-T-G-A-T-C-C-A---GC-C--A--T-GCC-G-C-G-T-----G-T-G--T--GA------------A-G--A-A--G-G-CT-----------------------TT-CG------------G-G-T----T-G-T--A---AA-G-C-AC----------------------------TT-TC-A-G--T-GAG----G--A-G--G---AA--ATG-G---T-G-G--C-G--G----------------C--T---------------------------AA----------------------T---A----C-----------CC---G-TTA-C-AA-T-T-G-A-C-G-----T-T---A-C-TC--------A-C-A-G---------A-A-----------G--AA------------GC-A--CC-G---G-C-TAA--C--T-C-C
>HTN0MRN01B02K1
C-T-A-A-G-A-A--TC-TT--CC-G-C----AA-T-G-G--GG----GA-A-A--C-C-C-T-G-A-C-G-G-A---GC-G--A--C-GCC-G-C-G-T-----G-G-A--C--GA------------A-G--A-A--T-G-CC-----------------------GG-AA------------G-G-T----T-G-T--A---AA-G-T-CC----------------------------TT-TT-C-C--T-GGG----G--G-A--G---AA-TAAT-G---A-G-T--G-G--A----------------G--G---------------------------GA----------------------A--------T-----------GC---C-ACT-C-AG-A-T-G-A-C-G-----T-G---A-A-CC--------A-G-G-G---------A-A-----------T--AA------------GC-C--CC-G---G-C-TAA--T--T-A-C
>HTN0MRN01AVJW9
T-G-G-G-G-A-A--TT-TT--TC-G-C----AA-T-G-G--GG----GA-A-A--C-C-C-T-G-A-C-G-A-A---GC-A--A--C-GCC-G-C-G-T-----G-G-A--G--GA------------T-G--A-A--G-G-CC-----------------------CT-CG------------G-G-T----C-G-T--A---AA-C-T-CC----------------------------TG-TCGA-T----C-G----G--G----A---AG--AAT-G---CAC----T-C--G-G--------------CT-T---------------------------AA----------------------C---AC---G---------C--C---G-TTG-T-G--T-T-G-A-C-T-----G-T---A-C-CG--------G-T-G-G---------A-G-----------G--AA------------GC-C--AC-G---G-C-TAA--C--T-C-T
>HTN0MRN01AI4OP
T-A---G-G-A-A--TC-TT--GG-G-C----AA-T-G-G--GC----GC-A-A--G-C-C-T-G-A-C-C-C-A---GC-C--A--C-GCC-G-C-G-T-----G-A-G--G--GA------------T-G--A-A--G-G-CC-----------------------TT-CG------------G-G-T----C-G-T--A---AA-C-C-TC----------------------------TG-TC-G-G--G-AGG----G--A-A--G---AA-AGGT-----G-T-TC-T-T--T----------------C--G---------------------------AA----------------------T---A----G-----------GG---A-GAG-C-AC-T-T-G-A-C-G-----G-T---A-C-CT--------C-C-A-A---------A-G-----------G--AA------------GG-A--CC-G---G-C-TAA--C--T-C-C
>HTN0MRN01AI3FD
T-G-G-G-G-A-A--TA-TT--GC-G-C----AA-T-G-G--GC----GA-A-A--G-C-C-T-G-A-C-G-C-A---GC-C--A--T-GCC-G-C-G-T-----G-T-G--T--GA------------A-G--A-A--G-G-CC-----------------------TT-AG------------G-G-T----T-G-T--A---AA-G-C-AC----------------------------TT-TC-A-A--T-TGG----G--A-A--G---AA--AGG-T---T-G-C--A-G--G----------------T--T---------------------------AA----------------------T---A----G-----------CC---T-GTA-G-CT-G-T-G-A-C-A-----T-T---A-C-CT--------T-T-A-G---------A-A-----------G--AA------------GC-A--CC-G---G-C-TAA--C--T-C-C
>HTN0MRN01A5KII
T-C-G-A-G-A-A--GC-TT--CG-G-C----AA-T-G-G--GC----GA-A-A--G-C-C-T-G-A-C-C-G-A---GC-G--A--C-GCC-G-C-G-T-----G-A-G--C--GA------------T-G--A-A--G-GCCC-----------------------TT-GT------------G-G-T----T-G-T--A---AA-G-C-TC----------------------------TG-TC-A-G--GAGGG----G--A-T--A---AA--GCA-T---C-G-C----G--G----------------T--T---------------------------AA----------------------T---A----C-----------C----C-GTG-ATGT-C-T-G-A-A-G-----G-T---A-C-CT--------C-C-A-G---------A-G-----------G--AA------------GC-T--CC-G---G-C-TAA--C--T-C-C
>HTN0MRN01A2ZGT
T-G-G-G-G-A-A--TC-TT--GC-G-C----AA-T-G-C--GC----GA-C-A--G-C-G-T-G-A-C-G-C-A---GC-A--A--C-ACC-G-C-G-T-----G-G-G--G--GA------------A-G--A-A--G-G-CC-----------------------TT-CG------------G-G-T----T-G-T--A---AA-C-C-CC----------------------------TT-TC-A-G--G-AGG----G--A-C--G---AA--GGC-C---G-G-C--C-G--G----------------C--G---------------------------AA----------------------T---A----G-----------CC---GTGTCGG--T---T-G-A-C-G-----G-T---A-C-CT--------C-C-A-G---------A-A-----------G--AA------------GC-C--CC-G---G-C-TAA--C--T-A-C
>HTN0MRN01CHO0Q
T-G-A-G-G-A-A--TT-TT--GC-G-C----AA-T-G-G--GG----GA-A-A--C-C-C-T-G-A-C-G-C-A---GC-A--A--C-GCC-G-C-G-T-----G-A-G--T--GA------------T-G--A-A--G-G-CT-----------------------TT-CG------------G-G-T----C-G-T--A---AA-G-C-TC----------------------------TG-TC-A-A--G-TGG----G--A-A--G---AA-AACA-T---A-T-G--G-T--G----------------A--C---------------------------AA----------------------T---A----C-----------CG---C-TGT-A-TG-C-T-G-A-C-G-----G-T---A-C-CA--------C-T-G-A---------A-G-----------G--AA------------GC-A--CC-G---G-C-TAA--C--T-C-C
>HTN0MRN01BS7RD
T-G-G-G-G-A-A--TC-TT--GC-G-C----AA-T-G-G--GC----GA-A-A--G-C-C-T-G-A-C-G-C-A---GC-A--A--C-GCC-G-C-G-T-----G-A-G--C--GA------------A-G--A-A--G-G-CC-----------------------TT-CG------------G-G-T----T-G-T--A---AA-G-C-TC----------------------------TG-TC-A-G--G-AGG----G--A-C--G---AA--GCC-A---C-T-C--A-G--G----------------T--T---------------------------AA----------------------T---A----G-----------C----C-GAG-A-GG-G-T-G-A-C-G-----G-T---A-C-CT--------C-C-A-G---------A-G-----------G--AA------------GC-C--CC-G---G-C-TAA--C--T-A-C
>HTN0MRN01BRRPS
T-G-G-G-G-A-A--TA-TT--GG-A-C----AA-T-G-G--GC----GA-A-A--G-C-C-T-G-A-T-C-C-A---GC-A--A--T-GCC-G-C-G-T-----G-T-G--T--GA------------A-G--A-A--G-G-CC-----------------------TG-CG------------G-G-T----T-G-T--A---AA-G-C-AC----------------------------TT-TT-A-T--C-GGG----A--A-A--G---AA--AAT-C---T-C-A--G-G--GTTAA---------------T---------------------------AA-------------------------------------------CC---C-TGG-G-CC-T-T-G-A-C-G-----G-T---A-C-CC--------G-A-A-G---------A-A-----------T--AA------------GC-A--CC-G---G-C-TAA--C--T-C-A
>HTN0MRN01BKJ28
T-G-G-G-G-A-A--TA-TT--GG-A-C----AA-T-G-G--GC----GC-A-A--G-C-C-T-G-A-T-C-C-A---GC-A--A--C-GCC-G-C-G-T-----G-G-A--G--GA------------C-G--A-A--G-G-CC-----------------------TT-CG------------G-G-T----C-G-T--A---AA-C-T-CC----------------------------TG-TC-A-G--T-TGG----G--A-C--G---AA-A-AG-C---TGT-T--G-T-------------------T--T---------------------------AA----------------------T---A----T-----------G----C-AGCAG-CC-A-T-G-A-C-G-----G-T---A-C-CA--------G-C-A-G---------A-G-----------G--AA------------GC-C--CC-G---G-C-TAA--C--T-C-C
>HTN0MRN01BK93K
T-G-A-G-G-A-A--TA-TT--GC-G-C----AA-T-G-G--GC----GA-A-A--G-C-C-T-G-A-C-G-C-A---GC-G--A--C-GCC-G-C-G-T-----G-G-A--G--GA------------T-G--A-A--G-G-CT-----------------------TT-AG------------G-G-T----C-G-T--A---AA-C-T-CC----------------------------TG-TT-A-A--G-TGG----G--A-A--G---AA--A-G-A---C-T-C--T-T--TC---------------T--T---------------------------AA----------------------T---AG---G-----------AA---A-GAG---GG-A-T-G-A-C-T-----G-T---A-C-CA--------T-T-A-G---------A-G-----------A--AA------------GC-A--CC-G---G-C-TAA--C--T-T-C
>HTN0MRN01BK1OI
T-G-G-G-G-A-A--TA-TT--GC-G-C----AA-T-G-G--CC----GC-A-A--G-G-C-T-G-A-C-G-C-A---GC-G--A--C-GCC-G-C-G-T-----G-T-G--G--GA------------T-G--A-A--G-G-CT-----------------------TT-CG------------G-G-T----C-G-T--A---AA-C-C-AC----------------------------TG-TC-A-G--A-GGG----G--A-C--G---AATACCT-G---G-C-C--T-C--G----------------A-AT---------------------------AG----------------------G---G----G-----------AC---C---A-G-GG-G-T-G-A-C-G-----G-T---A-C-CC--------T-C-A-G---------A-G-----------G--AA------------GC-A--CC-G---G-C-TAA--C--T-C-C
>HTN0MRN01BCDJL
T-G-A-G-G-A-A--TA-TT--GG-G-C----AA-T-G-G--GC----GA-A-A--G-C-C-T-G-A-C-C-C-A---GC-A--A--C-GCC-G-C-G-T-----G-G-A--G--GA------------T-G--A-A--T-G-TC-----------------------GT-AA------------G-A-T----T-G-T--A---AA-C-T-CC----------------------------TG-TT-A-G--A-GGG----G--A-A--G---AA-TAAT-T---C-C-G--A-T----------------------C---------------------------GA--------------------------------------------A---T-CGG-A-AC-T-T-G-A-C-T-----G-T---A-C-CC--------T-C-A-G---------A-G-----------A--AA------------GC-T--CC-G---G-C-TAA--C--T-A-C
>HTN0MRN01BBPU3
T-G-G-G-G-A-A--TA-TT--GG-A-C----AA-T-G-G--GC----GC-A-A--G-C-C-T-G-A-T-C-C-A---GC-A--A--C-GCC-G-C-G-T-----G-G-A--G--GA------------C-G--A-A--G-G-CC-----------------------TT-CG------------G-G-T----C-G-T--A---AA-C-T-CC----------------------------TG-TC-AGT--T-GGGAC--GAAAAGCCGTCGA-------------------------------------------TCA------------------------ATAGTCGGCGGTCC--------------------------------------------------T-G-A-C-G-----G-T---A-C-CA--------G-C-A-G---------A-G-----------G--AA------------GC-C--CC-G---G-C-TAA--C--T-C-C
>HTN0MRN01B8DE0
T-A-A-C-G-A-A--TA-TT--CC-G-C----AA-T-G-G--GC----GA-A-A--G-C-C-T-G-A-C-G-G-A---GC-G--A--C-GCC-G-C-G-T-----G-T-G--G--GA------------A-G--A-A--G-C-TC-----------------------TT-CG------------G-G-G----T-G-T--A---AA-C-C-AC------------------------TGTCAGGGATTACCAAGCAATGAGG--G-CA-A---A-------------------------------------------T-------------------------AGTTC------------------------------------------------------------TCG-GCGTTGA---G-G---A-G-TC--------C-C-A-G---------A-G-----------G--AA------------GC-C--AC-G---G-C-TAA--C--T-T-C
>HTN0MRN01B75I0
T-G-G-G-G-A-A--TA-TT--GC-G-C----AA-T-G-G--GC----GA-A-A--G-C-C-T-G-A-C-G-C-A---GC-G--A--C-GCC-G-C-G-T-----G-G-G--T--GA------------T-G--A-A--G-G-CC-----------------------TT-CG------------G-G-T----C-G-T--A---AA-G-C-CC----------------------------TG-TG-G-GA-G-AGG----G--A-A--G---AACAACC-C---AGG-G--G-A--A----------------C------------------------------AA----------------------T---AC---C-----------CC---C-TGG-G-TC---T-G-A-C-G-----G-T---A-C-CT--------C-T-C-C---------A-G-----------A--AA------------GC-A--CC-G---G-C-TAA--C--T-C-C
>HTN0MRN01AXY2M
TCG-A---G-A-G--GC-TT--CG-G-C----AA-T-G-G--GG----GA-A-A--C-C-C-T-G-A-C-C-G-A---GC-G--A--C-GTC-G-C-G-T-----G-G-G--T--GA------------T-G--A-A--G-GTCC-----------------------TT-GG------------A---C----C-G-T--A---AA-A-C-CC----------------------------TG-TC-A-G--G-TGG----G--A-T--G---AA-ACA------C-C-A--T-TCGG----------------C--C---------------------------AA----------------------T---A----C-----------CC---G-AGT-G-GC-T-T-G-A-C-A-----G-T---A-C-CA--------C-C-A-G---------A-G-----------G--AA------------GC-T--CC-G---G-C-TAA--C--T-C-C
>HTN0MRN01AX7M2
T-G-A-G-G-A-A--TA-TT--GC-G-C----AA-T-G-G--GG----GA-A-A--C-C-C-T-G-A-C-G-C-A---GT-G--A--C-GCC-G-C-G-T-----G-A-G--C--GA------------T-G--A-A--G-G-CT-----------------------TT-CG------------A-G-T----C-G-T--A---AA-G-C-TC----------------------------TG-TT-A-G--G-TGG----A--A-A--G---AA-ATAT-T---T-C-A--G-T--G----------------C--C---------------------------AA----------------------T---A----C-----------CA---C-TGG-A-AT-T-T-G-A-C-G-----G-T---A-C-CA--------C-C-A-G---------A-G-----------G--AA------------GC-A--CC-G---G-C-TAA--C--T-C-C
>HTN0MRN01AUBIL
T-G-G-G-G-A-A--TA-TT--GG-A-C----AA-T-G-G--GC----GC-A-A--G-C-C-T-G-A-T-C-C-A---GC-A--A--C-GCC-G-C-G-T-----G-G-A--G--GA------------C-G--A-A--G-G-CC-----------------------TT-CG------------G-G-T----C-G-T--A---AA-C-T-CC----------------------------TG-TC-A-G--T-TGG----G--A-C--G---AA-AAGT-C-----G-T--C-G--G----------------T--T---------------------------AA----------------------T---A----------------GC---C-GGC-G-AT-TAT-G-A-C-G-----G-T---A-C-CA--------G-C-A-G---------A-G-----------G--AA------------GC-C--CC-G---G-C-TAA--C--T-C-C
>HTN0MRN01AU7X3
T-G-G-G-G-A-A--TA-TT--GC-G-C----AA-T-G-G--GC----GA-A-A--G-C-C-T-G-A-C-G-C-A---GC-G--A--C-GCC-G-C-G-T-----G-G-G--G--GA------------T-G--A-C--G-G-TC-----------------------TT-CG------------G-A-T----T-G-T--A---AA-C-C-CC----------------------------TG-TC-G-T--A-CGG----G--A-C--G---AA-CAAC-C---T-G----G-G--G----------------A--TG--------------------------AA----------------------T---A----A-----------GC---C-TCA-G-GC-C-T-G-A-C-G-----G-T---A-CCGT--------G-C-A-----------A-G-----------A--AA------------GC-C--CC-G---G-C-TAA--C--T-C-C
>HTN0MRN01AN87K
T-G-G-G-G-A-A--TA-TT--GC-G-C----AA-T-G-G--GC----GA-A-A--G-C-C-T-G-A-C-G-C-A---GC-G--A--C-GCC-G-C-G-T-----G-G-G--G--GA------------G-G--A-C--G-G-CC-----------------------TC-AG------------G-G-T----T-G-T--A---AA-C-C-CC----------------------------TG-TC-A-G--G-TGG----G--A-C--G---AA-CCAC-G---G-A-T--C-G--G----------------C--T---------------------------AA----------------------T---A----C-----------CC---G-GTC-C-GC-C-T-G-A-C-G-----G-T---A-C-CA--------C-C-A-G---------A-G-----------G--AA------------GC-T--CC-G---G-C-TAA--C--T-C-C
>HTN0MRN01ALV44
T-G-G-G-G-A-A--TA-TT--GC-G-C----AA-T-G-G--GG----GA-A-A--C-C-C-T-G-A-C-G-C-A---GC-G--A--C-GCC-G-T-G-T-----G-A-G--T--GA------------T-G--A-A--G-G-TT-----------------------TT-CG------------G-A-T----C-G-T--A---AA-G-C-TC----------------------------TG-TC-G-G--G-TGG----G--A-A--G---AA-TAAG-G---G-C-T--G-T--G----------------T--A---------------------------AA----------------------T---A----A-----------TG---C-AGT-C-TG-A-T-G-A-C-G-----G-T---A-C-CA--------C-C-A-A---------A-G-----------G--AA------------GC-A--CC-G---G-C-TAA--C--T-C-C
>HTN0MRN01A7VY8
T-G-A-G-G-A-A--TA-TT--GC-G-C----AA-T-G-G--GG----GA-A-A--C-C-C-T-G-A-C-G-C-A---GC-G--A--C-GCC-G-C-G-T-----G-A-G--T--GA------------G-G--A-A--G-G-TT-----------------------TT-CG------------G-A-T----C-G-T--A---AA-G-C-TC----------------------------TG-TC-A-G--A-AGG----G--A-A--G---AA-GTGT-T---A-T-G--T-G--G----------------T--T---------------------------AA----------------------C---A----C-----------CC---A-TGT-A-AT-T-T-G-A-C-G-----G-T---A-C-CT--------T-C-A-G---------A-G-----------G--AA------------GC-A--CC-G---G-C-TAA--C--T-C-C
>HTN0MRN01A7UUW
T-G-A-G-G-A-A--TA-TT--GC-G-C----AA-T-G-G--GG----GC-A-A--C-C-C-T-G-A-C-G-C-A---GC-G--A--C-GCC-G-C-G-T-----G-G-A--T--GA------------T-G--A-A--G-G-CC-----------------------TT-CG------------G-G-T----T-G-T--A---AA-A-T-CC----------------------------TG-TC-A-G--A-TGG----G--A-A--G---AA-GTGC-T---A-T-A----G--A----------------TC-T---------------------------AA----------------------T---A----G-----------GT---G-TAT-A-GT-T-T-G-A-C-G-----G-T---A-C-CA--------T-C-A-A---------A-G-----------G--AA------------GC-A--CC-G---G-C-TAA--C--T-C-C
>HTN0MRN01A69RE
T-G-G-G-G-A-A--TT-TT--GC-G-C----AA-T-G-G--GC----GA-A-A--G-C-C-T-G-A-C-G-C-A---GC-A--A--T-ACC-G-C-G-T-----G-A-G--T--GA------------T-G--A-A--G-G-CT-----------------------CT-TG------------G-G-T----C-G-T--A---AA-G-C-TC----------------------------TG-TC-A-G--A-GGG----G--A-A--G---AA-CCTC-C---T-G-T--C-G--T----------------T--T---------------------------AA----------------------T---A----T-----------GC---G-GCA-G-GC-C-T-G-A-C-G-----G-T---A-C-CC--------T-C-A-A---------A-G-----------G--AA------------GC-A--CC-G---G-C-TAA--C--T-C-C
>HTN0MRN02DZ5I0
T-G-G-G-G-A-A--TA-TT--GC-A-C----AA-T-G-G--GC----GC-A-A--G-C-C-T-G-A-T-G-C-A---GC-G--A--C-GCC-G-C-G-T-----G-G-G--G--GA------------T-G--A-C--G-G-CC-----------------------TT-CG------------G-G-T----T-G-T--A---AA-C-C-TC----------------------------TT-TC-A-G--C-TCT----G--A-C--G---AA--G-C-------------------------------------G---------------------------CA----------------------A---------------------------------G----T-G-A-C-G-----G-T---A-G-GA--------G-C-A-G---------A-A-----------G--AA------------GG-A--CC-G---G-C-CAA--C--T-A-C
>HTN0MRN02D92HJ
T-G-G-G-G-A-A--TA-TT--GG-A-C----AA-T-G-G--GG----GC-A-A--C-C-C-T-G-A-T-C-C-A---GC-A--A--T-GCC-G-C-G-T-----G-T-G--T--GA------------A-G--A-A--G-G-CC-----------------------TG-CG------------G-G-T----T-G-T--A---AA-G-C-AC----------------------------TT-TC-A-G--T-AGG----G--A-A--G---AA--AAG-C---T-T-A--G-A--G----------------T--T---------------------------AA----------------------T---A----G-----------CT---C-TGG-G-TC-T-T-G-A-C-G-----T-C---A-C-CT--------A-C-A-G---------A-A-----------G--AA------------GC-A--CC-G---G-C-TAA--C--T-C-C
>HTN0MRN02D1Q9B
T-G-G-G-G-A-A--TA-TT--GC-A-C----AA-T-G-G--GC----GC-A-A--G-C-C-T-G-A-T-G-C-A---GC-A--A--T-GCC-G-C-G-T-----G-T-G--T--GA------------A-G--A-A--G-G-CC-----------------------TG-CG------------G-G-T----T-G-T--A---AA-G-C-AC----------------------------TT-TC-A-G--T-AGA----G--A-A--G----A--AAG-C---C-T-A--G-G--G----------------A--T---------------------------AA----------------------T---A----C-----------CC---C-TGA-G-TC-T-T-G-A-C-G-----T-T---A-C-CT--------A-C-A-G---------A-A-----------G--AA------------GC-T--CC-G---G-C-TAA--C--T-C-C
>HTN0MRN02C9ZQ7
T-C-G-A-G-A-A--TC-TT--CG-G-C----AA-T-G-G--GC----GC-A-A--G-C-C-T-G-A-C-C-G-A---GC-G--A--C-GCC-G-C-G-T-----G-C-G--G--GA------------T-G--A-A--G-G-CC-----------------------TT-CG------------G-G-T----T-G-T--A---AA-C-C-GC----------------------------TG-TC-A-G--A-GGG----G--A-G--G---AA-ATGC-A---T-G-A--G-G--G-------------------T---------------------------TC----------------------T--------------------CT---C-TCA-T-GT-T-T-G-A-C-C-----T-A---T-C-CT--------C-A---G---------A-G-----------G--AA------------GT-A--CG-G---G-C-TAA--G--T-T-C
>HTN0MRN01CI17I
T-G-G-G-G-A-A--TA-TT--GC-G-C----AA-T-G-G--GG----GC-A-A--C-C-C-T-G-A-C-G-C-A---GC-C--A--T-GCC-G-C-G-T-----G-T-G--T--GA------------A-G--A-A--G-G-CC-----------------------CT-AG------------G-G-T----T-G-T--A---AA-G-C-AC----------------------------TT-TC-A-A--T-TGG----G--A-A--G---AA--AAG-T---T-T-G--T-C--G----------------T--T---------------------------AA----------------------T---A----G-----------CG---G-CAA-G-CC-C-T-G-A-C-A-----T-T---A-C-CA--------T-T-A-G---------A-A-----------G--AA------------GC-A--CC-G---G-C-TAA--C--T-C-C
>HTN0MRN01CA7AU
T-G-G-G-G-A-A--TC-TT--GC-G-C----AA-T-G-G--GC----GA-A-A--G-C-C-T-G-A-C-G-C-A---GC-G--A--C-GCC-G-C-G-T-----G-C-G--G--GA------------G-G--A-A--G-G-CC-----------------------TT-AG------------G-G-T----T-G-T--A---AA-C-C-GC----------------------------TT-TC-A-G--G-AGG----G--A-C--G---AA--GCC-A---C-T-C--G-G--G----------------T--G---------------------------AA----------------------T---A----G-----------CC---C--AG-A-GG-G-T-G-A-C-G-----G-T---A-C-CT--------C-C-A-G---------A-A-----------G--AA------------GC-C--CC-G---G-C-TAA--C--T-A-C
>HTN0MRN01BXOXF
T-G-G-G-G-A-A--TA-TT--GG-A-C----AA-T-G-G--GC----GC-A-A--G-C-C-T-G-A-T-C-C-A---GC-A--A--T-GCC-G-C-G-T-----G-T-G--T--GA------------A-G--A-A--G-G-CC-----------------------TG-CG------------G-G-T----T-G-T--A---AA-G-C-AC----------------------------TT-TT-A-T--C-GGG----A--A-A--G---AA---AT-C---CAC-A--G-G--G----------------T--T---------------------------AA----------------------T---A----A-----------CT---C-TGTG--GC-T-T-G-A-C-G-----G-T---A-C-CC--------G-A-A-G---------A-A-----------T--AA------------GC-A--CC-G---G-C-TAA--C--T-C-C
>HTN0MRN01BXH0I
T-G-G-G-G-A-A--TA-TT--GC-A-C----AA-T-G-G--GC----GA-A-A--G-C-C-T-G-A-T-G-C-A---GC-A--A--T-GCC-G-C-G-T-----G-T-G--T--GA------------A-G--A-A--G-G-CC-----------------------TG-CG------------G-G-T----T-G-T--A---AA-G-C-AC----------------------------TT-TC-A-G--T-GGG----G--A-G--G---AA-ACAG-T---T-G-C--G-G--G----------------T--T---------------------------AA----------------------T---A----A-----------CC---C-GTG-G-CC-T-T-G-A-C-G-----T-T---A-C-CC--------A-C-A-G---------A-A-----------G--AA------------GC-A--CC-G---G-C-TAA--C--T-C-T
>HTN0MRN01BXAAD
T-G-G-G-G-A-A--TA-TT--GG-A-C----AA-T-G-G--GC----GC-A-A--G-C-C-T-G-A-T-C-C-A---GC-A--A--T-GCC-G-C-G-T-----G-T-G--T--GA------------A-G--A-A--G-G-CC-----------------------TG-CG------------G-G-T----T-G-T--A---AA-G-C-AC----------------------------TT-TC-A-G--T-CGG----G--A-A--G---AA--AAG-C---C-T-G--T-G--G----------------T--T---------------------------AA----------------------T---A----G-----------CT---G-CGG-G-TG-T-T-G-A-C-G-----T-T---A-C-CG--------A-C-A-G---------A-A-----------G--AA------------GC-A--CC-G---G-C-TAA--C--T-C-C
>HTN0MRN01BV9LI
T-G-A-G-G-A-A--TA-TT--GG-G-C----AA-T-G-G--GC----GC-A-A--G-C-C-T-G-A-C-C-C-A---GC-C--A--C-GCC-G-C-G-T-----G-T-G--T--GA------------T-G--A-A--G-G-CC-----------------------TT-CG------------G-G-T----C-G-T--A---AA-G-C-AC----------------------------TG-TG-G-G--G-AGA----G--A-C--G---AA-AAAT-CT--C-C-G--T-T------------------CG--A---------------------------AT----------------------A---G----G------------G---C-GGA-G-AC-T-T-G-A-C-G-----G-T---A-C-CT--------C-C-T-T---------A-G-----------C--AA------------GC-A--CC-G---G-C-TAA--C--T-C-T
>HTN0MRN01BNDA5
T-G-G-G-G-A-A--TA-TT--GC-A-C----AA-T-G-G--GC----GC-A-A--G-C-C-T-G-A-T-G-C-A---GC-A--A--T-ACC-G-C-G-T-----G-T-G--T--GA------------A-G--A-A--G-G-CC-----------------------TG-AG------------G-G-T----T-G-T--A---AA-G-C-AC----------------------------TT-TC-A-A--T-TGT----G--A-A--G---AA--AAG-C---T-T-T--T-G--G----------------T--T---------------------------AA----------------------T---A----A-----------CC---T-TGA-G-TC-T-T-G-A-C-A-----T-T---A-T-CA--------A-T-A-C---------A-A-----------G--AA------------GC-A--CC-G---G-C-TAA--C--T-C-C
>HTN0MRN01BLWRR
T-G-G-G-G-A-A--TA-TT--GG-A-C----AA-T-G-G--GG----GC-A-A--C-C-C-T-G-A-T-C-C-A---GC-A--A--T-GCC-G-C-G-T-----G-T-G--T--GA------------A-G--A-A--G-G-CC-----------------------TG-CG------------G-G-T----T-G-T--A---AA-G-C-AC----------------------------TT-TC-A-G--T-GGG----G--A-A--G---AT--GGG-C---T-G-C--G-T--G-------------------T---------------------------AA----------------------CG--A----G-----------C----G-CGG-T----T-T-G-A-C-G-----T-T---A-C-CC--------A-C-A-G---------A-A-----------G--AA------------GC-A--CC-G---G-C-TAA--C--T-C-C
>HTN0MRN01BLVE4
T-G-G-G-G-A-A--TC-TT--GC-G-C----AA-T-G-C--GC----GA-A-A--G-C-G-T-G-A-C-G-C-A---GC-A--A--C-ACC-G-C-G-T-----G-G-G--G--GA------------A-G--A-A--G-G-CC-----------------------TT-CG------------G-G-T----T-G-T--A---AA-C-C-CC----------------------------TT-TC-A-G--G-AGG----G--A-C--G---AA--GGC-C---G-G-C--C-G--G----------------T--T---------------------------AA----------------------C---A----G-----------CC---GTGTCGG--C---T-G-A-C-G-----G-T---A-C-CT--------T-C-A-C---------A-A-----------G--AA------------GC-C--CC-G---G-C-TAA--C--T-A-C
>HTN0MRN01BJ9IA
T-C-G-A-G-A-A--GC-TT--CG-G-C----AA-T-G-G--GC----GA-A-A--G-C-C-T-G-A-C-C-G-A---GC-G--A--T-GCC-G-C-G-T-----G-A-G--C--GA------------A-G--A-A--G-GCCC-----------------------TA-TG------------G-G-T----T-G-T--A---AA-G-C-TC----------------------------TG-TC-AGA--T-TGG----G--A-A--G--AAA--GCT-T---C-G-G--G-G--T----------------T------------------------------AA----------------------T---A----C-----------CC---C-CGA-A-GT-G-T-G-A-C-G-----G-T---A-C-CA--------T-C-A-G---------A-G-----------G--AA------------GC-A--CC-G---G-C-TAA--C--C-C-C
>HTN0MRN01BIZW7
T-G-G-G-G-A-A--TA-TT--GG-A-C----AA-T-G-G--GG----GA-A-A--C-C-C-T-G-A-T-C-C-A---GC-A--A--T-GCC-G-C-G-T-----G-T-G--T--GA------------A-G--A-A--G-G-CC-----------------------TT-CG------------G-G-T----T-G-T--A---AA-G-C-AC----------------------------TT-TC-A-G--T-AGG----G--A-A--G---AA--AAC-C---C-G-G--G-C--G----------------T--T---------------------------AA----------------------T---A----G----------CGC---C-T-G-G-TC-T-T-G-A-C-G-----G-T---A-C-CT--------A-C-A-G---------A-A-----------G--AA------------GC-A--CC-G---G-C-TAA--T--T-C-C
>HTN0MRN01BERLJ
T-G-G-G-G-A-A--TA-TT--GC-G-C----AA-T-G-G--GC----GA-A-A--G-C-C-T-G-A-C-G-C-A---GC-G--A--C-GCC-G-C-G-T-----G-G-G--T--GA------------T-G--A-A--G-G-TT-----------------------TT-CG------------G-A-T----C-G-T--A---AA-G-C-CC----------------------------TG-TG-G-G--AGAGG----G--A-A--G----A-ACAA-C-----T-T--G-A--G----------------G--G---------------------------AA----------------------C---A---------------ATA---C-CCC-TTAAGCCT-G-A-C-G-----G-T---A-C-CTC-------T-C---C---------A-G-----------A--AA------------GC-A--CC-G---G-C-TAA--C--T-C-C
>HTN0MRN01B06U2
T-G-A-G-G-A-A--TC-TT--GC-G-C----AA-T-G-G--GC----GA-A-A--G-C-C-T-G-A-C-G-C-A---GC-G--A--C-GCC-G-C-G-T-----G-G-A--G--GA------------C-G--A-A--G-G-CC-----------------------TT-CG------------G-G-T----C-G-T--A---AA-C-T-CC----------------------------TG-TC-A-A--G-TGG----G--A-C--G---AA-TCCC-G---G-G-C--G-G--A-T-----------------G---------------------------AA----------------------T---A----A---------G--C---C-GAA-C-GG-T-T-G-A-C-G-----G-T---A-C-CA--------C-T-G-A---------A-G-----------G--AA------------GC-C--CC-G---G-C-TAA--C--T-C-C
>HTN0MRN01AZK2X
T-G-G-G-G-A-A--TA-TT--GG-A-C----AA-T-G-G--GC----GA-A-A--G-C-C-T-G-A-T-C-C-A---GC-C--A--C-GCC-G-C-G-T-----G-T-G--T--GA------------T-G--A-A--G-G-TC-----------------------TT-CG------------G-A-T----C-G-T--A---AA-G-C-AC----------------------------TG-TG-G-A--G-AGG----G--A-C--G---AA--AAG-C---A-G-T--G-G--G----------------T--C---------------------------AA----------------------T---A----------------CC---C-TACTG-TT-A-T-G-A-C-G-----G-T---A-C-CT--------C-T-T-T---------A-G-----------C--AA------------GC-A--CC-G---G-C-TAA--C--T-C-C
>HTN0MRN01AT9I5
T-G-G-G-G-A-A--TA-TT--GG-A-C----AA-T-G-G--GG----GC-A-A--C-C-C-T-G-A-T-C-C-A---GC-A--A--T-GCC-G-C-G-T-----G-T-G--T--GA------------A-G--A-A--G-G-CC-----------------------TG-CG------------G-G-T----T-G-T--A---AA-G-C-AC----------------------------TT-TC-A-G--T-AGA----G--A-A--G---AA--AAG-C---T-T-A--G-G--G----------------A--T---------------------------AA----------------------T---A----C-----------CC---C-TGA-G-TC-T-T-G-A-C-G-----T-T---A-C-CT--------A-C-A-G---------A-A-----------G--AA------------GC-T--CC-G---G-C-TAA--C--T-C-C
>HTN0MRN01AQSPU
T-G-G-G-G-G-A--TA-TT--GG-A-C----AA-T-G-G--GG----GA-A-A--C-C-C-T-G-A-T-C-C-A---GC-A--A--T-GCC-G-C-G-T-----G-T-G--T--GA------------A-G--A-A--G-G-CC-----------------------TG-CG------------G-G-T----T-G-T--A---AA-G-C-AC----------------------------TT-TC-A-G--T-GGG----G--A-G--G---AG--AAG-T---T-A-G--A-T--A----------------T--T---------------------------AA----------------------T---A----------------CC---A-TCT-G-AC-T-GAG-A-C-G-----T-T---A-C-CC--------A-C-A-G---------A-A-----------G--AA------------GC-A--CC-G---G-C-TAA--C--T-C-T
>HTN0MRN01APR99
T-G-G-G-G-A-A--TA-TT--GG-A-C----AA-T-G-G--GC----GC-A-A--G-C-C-T-G-A-T-C-C-A---GC-A--A--T-GCC-G-C-G-T-----G-T-G--T--GA------------A-G--A-A--G-G-CC-----------------------TG-CG------------G-G-T----T-G-T--A---AA-G-C-AC----------------------------TT-TC-A-G--T-AGA----G--A-A--G---AA--AAG-C---C-T-A--T-G--G----------------T--T---------------------------AA----------------------T---A----C-----------CC---G-TGG-G-TC-T-T-G-A-C-G-----T-T---A-C-CT--------A-C-A-G---------A-A-----------G--AA------------GC-T--CC-G---G-C-TAA--C--T-C-C
>HTN0MRN01AO57Q
T-C-G-A-G-A-G--GC-TT--CG-G-C----AA-T-G-G--GC----GA-A-A--G-C-C-T-G-A-C-C-G-A---GC-G--A--C-GCC-G-C-G-T-----G-G-G--C--GA------------T-G--A-A--G-G-TC-----------------------TT-AC------------G-A-T----C-G-T--A---AA-G-C-CC----------------------------TG-TC-A-G--A-GGG----G--A-A--G---AA-ACTC-C---G-G-G--G-T--G----------------C--T---------------------------AA----------------------T---A----C-----------CA---T-CTC-G-GC-T-T-G-A-C-G-----T-T---A-C-CC--------T-C-A-G---------A-G-----------G--AA------------GC-T--CC-G---G-C-TAA--C--T-C-C
>HTN0MRN01ANI01
T-G-G-G-G-A-A--TA-TT--GC-G-C----AA-T-G-G--GC----GA-A-A--G-C-C-T-G-A-C-G-C-A---GC-G--A--C-GCC-G-C-G-T-----G-G-G--G--GA------------T-G--A-A--G-G-CC-----------------------TC-AG------------G-G-T----T-G-T--A---AA-C-C-CC----------------------------TG-TC-A-G--G-TGG----G--A-C--G---AA-CCCC-G---A-G-T--C-G--A----------------C--T---------------------------AA----------------------T---A----T-----------TC---G-GCT-C-GA-C-T-G-A-C-G-----G-T---A-C-CA--------C-C-A-G---------A-G-----------G--AA------------GC-T--CC-G---G-C-TAA--C--T-C-C
>HTN0MRN01AMZQF
T-A-A-G-G-A-A--TA-TT--GG-T-C----AA-T-G-G--GC----GC-A-A--G-C-C-T-G-A-A-C-C-A---GC-C--A--T-GCC-G-C-G-T-----G-C-A--G--GA------------A-G--A-C--G-G-CC-----------C-----------TA-TG------------G-G-T----T-G-T--A---AA-C-T-GC----------------------------TT-TT-A-T--A-TAG----G--A-A--T---AA-A-CT-C---T-CGT--T------------------------C---------------------------GT----------------------G-------------------------AACGA-G-A--C-T-G-A-A-G-----G-T---A-C-TA--------T-A-C-G---------A-A-----------T--AA------------GG-A--CC-G---G-C-TAA--C--T-C-C
>HTN0MRN01ALCVW
T-G-G-G-G-A-A--TA-TT--GG-A-C----AA-T-G-G--GG----GC-A-A--C-C-C-T-G-A-T-C-C-A---GC-A--A--T-GCC-G-C-G-T-----G-T-G--T--GA------------A-G--A-A--G-G-CC-----------------------TG-CG------------G-G-T----T-G-T--A---AA-G-C-AC----------------------------TT-TC-A-G--T-AGA----G--A-A--G---AA--AAG-C---C-C-G--G-G--G----------------T--T---------------------------AA----------------------T---A----C-----------CC---A-CGG-G-TC-T-T-G-A-C-G-----T-A---A-C-CT--------A-C-A-G---------A-A-----------G--AA------------GC-A--CC-G---G-C-TAA--C--T-C-C
>HTN0MRN01AG9D6
T-G-G-G-G-A-A--TA-TT--GC-G-C----AA-T-G-G--GC----GA-A-A--G-C-C-T-G-A-C-G-C-A---GC-C--A--T-GCC-G-C-G-T-----G-T-G--T--GA------------A-G--A-A--G-G-CC-----------------------TT-AG------------G-G-T----T-G-T--A---AA-G-C-AC----------------------------TT-TC-A-A--T-TGG----G--A-A--G---AA--AGG-T---T---G--T-CG-G----------------T--T---------------------------AA----------------------T---A----GC----------CT---G-C-A-G-CT-G-T-G-A-C-A-----T-T---A-C-CT--------T-T-A-G---------A-A-----------G--AA------------GC-A--CC-G---G-C-TAA--C--T-C-C
>HTN0MRN01A88E7
T-C-G-A-G-A-A--TC-TT--TC-G-C----AA-T-G-G--GC----GA-A-A--G-C-C-T-G-A-C-G-A-A---GC-G--A--C-GCT-G-T-G-T-----G-A-A--C--GA------------A-G--A-A--G-G-CT-----------------------CT-CG------------G-G-T----C-G-T--A---AA-G-T-TC----------------------------TT-TC-G-C--T-TGG----G--A-A--C---AA--G-G-A---A-T-A--TAG--G----------------T--A---------------------------AA----------------------T---A----A-----------TCT--A-TA--A-AC-T-T-G-A-G-A-----T-T---A-C-CA--------G-G-T-A---------A-A-----------G--AA------------GC-A--CC-G---G-C-TAA--C--T-C-C
>HTN0MRN01A0XIV
T-C-G-A-G-A-A--TC-TT--CC-G-C----AA-T-G-G--AC----GC-A-A--GT--C-T-G-A-C-G-G-A---GC-G--A--C-GCC-G-C-G-T-----G-T-A--G--GA------------C-G--A-A--G-G-CC-----------------------CT-TG------------G-G-T----T-G-T--A---AA-C-T-AC----------------------------TG-TC-A-C--G-AGT----C--A-T--G---AA--TGCGT---A-G-G--T----G-T-----------------T---------------------------AA----------------------T---A--------------G-CG---C-CTG-C-G--T-T-G-A-CGT-----A-A---G-C-TC--------G-A---G---------A-G-----------G--AA------------GC-A--CC-G---G-C-TAA--C--T-C-T
>HTN0MRN02EJAG0
T-G-A-G-G-A-A--TA-TT--GC-G-C----AA-T-G-G--GG----GC-A-A--C-C-C-T-G-A-C-G-C-A---GC-G--A--C-GCC-G-C-G-T-----G-A-G--T--GA------------G-G--A-A--G-G-TT-----------------------TT-CG------------G-A-T----C-G-T--A---AA-G-C-TC----------------------------TG-TC-A-G--A-AGG----G--A-A--G---AA-ATGC-T---A-T-G--C-A--G----------------T--T---------------------------AA----------------------T---A----C-----------CT---G-CAT-A-GT-T-T-G-A-C-G-----G-T---A-C-CT--------T-C-A-G---------A-G-----------G--AA------------GC-A--CC-G---G-C-TAA--C--T-C-C
>HTN0MRN02DDIVQ
T-G-A-G-G-A-A--TT-TT--GC-G-C----AA-T-G-G--GC----GA-A-A--G-C-C-T-G-A-C-G-C-A---GC-A--A--C-GCC-G-C-G-T-----G-G-G--T--GA------------A-G--A-A--G-G-CC-----------------------TT-CG------------G-G-T----C-G-T--A---AA-G-C-CC----------------------------TG-TC-A-G--G-TGG----G--A-A--G---AA-CCGT-T---T-C-G--A-T--A----------------C--T---------------------------AA----------------------T---A----A-----------GG---T-CGA-A-GC-C-T-G-A-C-G-----G-T---A-C-CA--------C-C-A-G---------A-G-----------G--AA------------GC-A--CC-G---G-C-CAA--C--T-C-C
>HTN0MRN01CHC3Z
T-A-A-G-G-A-A--TA-TT--GG-T-C----AA-T-G-G--GC----GC-A-A--G-C-C-T-G-A-A-C-C-A---GC-C--A--T-GCC-G-C-G-T-----G-C-A--G--GA------------A-G--A-C--G-G-CC-----------T-----------TA-TG------------G-G-T----T-G-T--A---AA-C-T-GC----------------------------TT-TT-A-T--A-TAG----G--A-A--T----A-ACTC-C---C-A-TC-T------------------------C---------------------------GT------------------------------------------------G-AGGTG-GG-C-T-G-A-A-G-----G-T---A-C-TA--------T-A-C-G---------A-A-----------T--AA------------GG-A--CC-G---G-C-TAA--C--T-C-C
>HTN0MRN01CGFZO
T-G-G-G-G-A-A--TA-TT--GG-A-C----AA-T-G-G--GC----GC-A-A--G-C-C-T-G-A-T-C-C-A---GC-A--A--C-GCC-G-C-G-T-----G-G-A--G--GA------------C-G--A-A--G-G-CC-----------------------TT-CG------------G-G-T----C-G-T--A---AA-C-T-CC----------------------------TG-TC-A-G--T-TGG----G--A-C--G---AA-AAGT-C-----G-T--C-G--G----------------T--T---------------------------AA----------------------T---A----------------CC---C-GGC-GATC-A-T-G-A-C-G-----G-T---A-C-CA--------G-C-A-G---------A-G-----------G--AA------------GC-C--CC-G---G-C-TAA--C--T-C-C
>HTN0MRN01CF9XY
TCG-A---G-A-A--GC-TT--CG-G-C----AA-T-G-G--GC----GA-A-A--G-C-C-T-G-A-C-C-G-A---GC-G--A--T-GCC-G-C-G-T-----G-A-G--T--GA------------A-G--A-A--G-GCCC-----------------------TT-TG------------G-G-T----T-G-T--A---AA-G-C-TC----------------------------TG-TC-A-G--ATTGG----G--A-A--G---AA-AATC-C---T---G--C-G--G----------------T--T---------------------------AA----------------------T---A----C-----------CC---G-TAG-G-AC-T-T-G-A-C-G-----G-T---A-C-CA--------T-C-A-G---------A-G-----------G--AA------------GC-A--CC-G---G-C-TAA--C--T-C-C
>HTN0MRN01CEXR1
T-G-A-G-G-A-A--TC-TT--GC-G-C----AA-T-G-G--GG----GA-A-A--C-C-C-T-G-A-C-G-C-A---GC-A--A--C-GCC-G-T-G-T-----G-A-G--T--GA------------T-G--A-A--G-G-CT-----------------------TT-CG------------A-G-T----C-G-T--A---AA-G-C-TC----------------------------TG-TC-A-A--G-TGG----G--A-A--G---AA-CCTG-C---C-G-G--A-T--G----------------T--T---------------------------AA----------------------T---A----C-----------CA---T-CAG-G-CA-C-T-G-A-C-G-----G-T---A-C-CA--------C-T-G-G---------A-G-----------G--AA------------GC-A--CC-G---G-C-TAA--C--T-C-C
>HTN0MRN01CEK9M
TCG-A---G-A-A--GC-TT--CC-G-C----AA-T-G-G--GG----GA-A-A--C-C-C-T-G-A-C-G-G-A---GC-G--A--C-GCC-G-C-G-T-----G-A-G--T--GA------------A-G--A-A--G-GCCC-----------------------TA-TG------------G-G-T----T-G-T--A---AA-G-C-TC----------------------------TG-TC-A-G--ATTGG----G--A-AG-A---AA-ACTC-----T-A-C--G----G----------------G--T---------------------------AA----------------------T---A----T-----------C----CGTAG-A-GC-T-T-G-A-C-G-----G-T---A-C-CA--------T-C-A-G---------A-G-----------G--AA------------GC-A--CC-G---G-C-TAA--C--T-C-C
>HTN0MRN01CB59Z
T-G-G-G-G-A-A--TT-TT--TC-G-C----AA-T-G-G--GG----GA-A-A--C-C-C-T-G-A-C-G-A-A---GC-A--A--C-GCC-G-C-G-T-----G-G-A--G--GA------------T-G--A-A--G-G-CC-----------------------CT-CG------------G-G-T----C-G-T--A---AA-C-T-CC----------------------------TG-TCGA-T----CGG----G--A-A--G---AA--TGC-A---CTC----G-G--C----------------C--C---------------------------AA----------------------T---AC---G---------C--C---G-TTG-T-G--T-T-G-A-C-T-----G-T---A-C-CG--------G-T-G-G---------A-G-----------G--AA------------GC-C--AC-G---G-C-TAA--C--T-C-T
>HTN0MRN01BZE6B
T-G-A-G-G-A-A--TC-TT--GC-G-C----AA-T-G-G--GC----GA-A-A--G-C-C-T-G-A-C-G-C-A---GC-G--A--C-GCC-G-C-G-T-----G-G-A--G--GA------------G-G--A-A--G-G-TC-----------------------TT-CG------------G-A-T----C-G-T--A---AA-C-T-CC----------------------------TG-TC-A-A--G-AGG----G--A-C--G---AA-TTCG-T---G-G-G--A-G--A-T-----------------G---------------------------AA----------------------T---A----A---------G-CT---T-CTG-C--G-T-T-G-A-C-G-----G-T---A-C-CT--------T-T-G-A---------A-G-----------G--AA------------GC-C--CC-G---G-C-TAA--C--T-C-C
>HTN0MRN01BSH29
T-G-G-G-G-A-A--TA-TT--GG-A-C----AA-T-G-G--GC----GC-A-A--G-C-C-T-G-A-T-C-C-A---GC-A--A--T-GCC-G-C-G-T-----G-T-G--T--GA------------A-G--A-A--G-G-CC-----------------------TG-CG------------G-G-T----T-G-T--A---AA-G-C-AC----------------------------TT-TC-A-G--T-AGG----G--A-A--G---AA--AAG-C---C-T-G--G-G--G----------------C--C---------------------------AA----------------------T---A----T-----------CC---T-CGG-G-TC-T-T-G-A-C-G-----T-T---A-C-CT--------A-A-A-G---------A-A-----------G--AA------------GC-A--CC-G---G-C-TAA--C--T-C-C
>HTN0MRN01BR4XS
T-G-A-G-G-A-A--TA-TT--GC-G-C----AA-T-G-G--GG----GC-A-A--C-C-C-T-G-A-C-G-C-A---GC-G--A--C-GCC-G-C-G-T-----G-G-A--T--GA------------T-G--A-A--G-G-CC-----------------------TT-CG------------G-G-T----T-G-T------AA-A-T-CC----------------------------TG-TC-A-G--A-TGG----G--A-A--G---AA-GTGC-T---A-T-A--T-G--G----------------T--T---------------------------AA----------------------T---A----T-----------CT---G-TAT-A-GT-T-T-G-A-C-G-----G-T---A-C-CA--------T-C-A-A---------A-G-----------G--AA------------GC-A--CC-G---G-C-TAA--C--T-C-C
>HTN0MRN01BP9ZW
T-G-A-G-G-A-A--TT-TT--GC-G-C----AA-T-G-G--GG----GA-A-A--C-C-C-T-G-A-C-G-C-A---GC-A--A--C-GCC-G-C-G-T-----G-A-G--T--GA------------T-G--A-A--G-G-CC-----------------------TT-CG------------G-G-T----C-G-T--A---AA-G-C-TC----------------------------TG-TC-G-A--G-TGG----G--A-A--G---AA-CCTG-----A-T-G--G-A--T-G--------------A--T---------------------------AA----------------------T---ACC------------A-TC---C---T-T-CA-T-T-G-A-C-G-----G-T---A-C-CA--------C-T-A-A---------A-G-----------G--AA------------GC-A--CC-G---G-C-TAA--C--T-C-C
>HTN0MRN01BP8QB
T-A-G-G-G-A-A--TA-TT--GC-G-C----AA-T-G-G--GC----GA-A-A--G-C-C-T-G-A-C-G-C-A---GC-C--A--T-GCC-G-C-G-T-----G-A-G--T--GA------------T-G--A-A--G-G-CC-----------------------TT-CG------------G-G-T----C-G-T--A---AA-G-C-TCT---------------------------TT-TC-T-G----AGG----G--A-A--G---AA-AACC-G---GTG-G--A-G--G----------------A------------------------------AA----------------------T---G----C-----------C------CCC-G-GC-T-T-G-A-C-G-----G-T---A-C-C---------T-C-AGG---------A-A-----------T--AA------------GG-A--AC-G---G-C-TAA--C--T-C-C
>HTN0MRN01BP768
T-G-G-G-G-A-A--TA-TT--GG-A-C----AA-T-G-G--GG----GC-A-A--C-C-C-T-G-A-T-C-C-A---GC-C--A--T-GCC-G-C-G-T-----G-T-G--T--GA------------A-G--A-A--G-G-CT-----------------------TT-CG------------G-G-T----T-G-T--A---AA-G-C-AC----------------------------TT-TC-A-G--T-GGG----G--A-G--G---AA--AAA-GT--T-G-A----G--G----------------T--T---------------------------AA----------------------T---A----G-----------CC---T-TAA-C-AT-T-T-G-A-C-G-----T-T---A-C-CC--------A-C-A-G---------A-A-----------G--AA------------GC-A--CC-G---G-C-TAA--C--T-C-C
>HTN0MRN01BN1LO
T-G-G-G-G-A-A--TA-TT--GG-A-C----AA-T-G-G--GC----GC-A-A--G-C-C-T-G-A-T-C-C-A---GC-A--A--T-GCC-G-C-G-T-----G-T-G--T--GA------------A-G--A-A--G-G-CC-----------------------TG-CG------------G-G-T----T-G-T--A---AA-G-C-AC----------------------------TT-TT-A-T--C-GGG----A--A-A--GA--AA---AA-C---C-T-G--G-G--G----------------A--T---------------------------AA----------------------T---AC---C----------CTC---C-GGG---TC-T-T-G-A-C-G-----G-T---A-C-CC--------G-A-A-G---------A-A-----------T--AA------------GC-A--CC-G---G-C-TAA--C--T-C-C
>HTN0MRN01BMXLO
T-G-G-G-G-A-A--TA-TT--GC-G-C----AA-T-G-G--GC----GA-A-A--G-C-C-T-G-A-C-G-C-A---GC-G--A--C-GCC-G-C-G-T-----G-G-G--T--GA------------T-G--A-A--G-G-TT-----------------------TT-CG------------G-A-T----C-G-T--A---AA-G-C-CC----------------------------TG-TG-G-G--AGAGG----G--A-A--GA--AA-AGCC-C---G-T-G--G-G--A----------------A--T---------------------------AA----------------------TA--C----------------CC---CTCGG-G-T--C-T-G-A-C-G-----G-T---A-C-CTC-------T-C---C---------A-G-----------A--AA------------GC-A--CC-G---G-C-TAA--C--T-C-C
>HTN0MRN01BJCYQ
T-G-A-G-G-A-A--TT-TT--GC-G-C----AA-T-G-G--GG----GA-A-A--C-C-C-T-G-A-C-G-C-A---GC-A--A--C-GCC-G-C-G-T-----G-A-G--T--GA------------T-G--A-A--G-G-CT-----------------------TT-CG------------G-G-T----C-G-T--A---AA-G-C-TC----------------------------TG-TC-A-A--G-TGG----G--A-A--G---AA-CTCA-T---A-T-G--G-T--G----------------T--T---------------------------AA----------------------T---A----T-----------CG---C-CAT-A-TG-C-T-G-A-C-G-----G-T---A-C-CA--------C-T-G-A---------A-G-----------G--AA------------GC-A--CC-G---G-C-TAA--C--T-C-C
>HTN0MRN01BH7I5
T-G-G-G-G-A-A--TA-TT--GC-G-C----AA-T-G-G--GC----GA-A-A--G-C-C-T-G-A-C-G-C-A---GC-A--A--C-GCC-G-C-G-T-----G-G-G--G--GA------------T-G--A-A--G-G-CC-----------------------TT-CG------------G-G-T----C-G-T--A---AA-C-T-TC----------------------------TG-TC-A-G--A-AGG----G--A-A--G---AA-CGTA-C---G-C-C--G-G--T-------------------A---------------------------AA----------------------T---A----------------GC---C-GGT-GTAC-T-T-G-A-C-G-----G-T---A-C-CT--------T-C-A-G---------A-G-----------G--AA------------GC-C--CC-G---G-C-TAA--C--T-C-C
>HTN0MRN01BG5OZ
T-C-G-A-G-A-A--TC-AT--TC-G-C----AA-T-G-G--GC----GC-A-A--G-C-C-T-G-A-C-G-A-T---GC-G--A--C-GCC-G-T-G-T-----G-A-G--C--GA------------T-G--A-A--G-G-CC-----------------------TT-CG------------G-G-T----C-G-T--A---AA-G-C-TC----------------------------TT-TC-G-C--T-TGG----G--A-A--C---AA--GAGAG---G-T----T-G--G----------------C--T---------------------------AA----------------------T---A----A-----------CC---A-GCT-A-AT-T-T-G-A-G-G-----G-T---A-C-CA--------G-G-T-A---------A-A-----------G--AA------------GC-A--CC-G---G-C-TAA--C--T-C-C
>HTN0MRN01BFDKY
T-C-G-A-G-A-A--TC-AT--TG-T-C----AA-T-G-C--AC----GA-A-A--G-T-G-T-G-A-A-C-A-T---GC-G--A--C-GCC-G-C-G-T-----G-G-A--G--GA------------A-G--A-C--G-G-CC-----------------------TT-TG------------G-G-T----T-G-T--A---AA-C-T-CC----------------------------TG-TC-A-G--C-AGG----G--A-G--T---AA--GGA-T---A-G-G--T-T--C----------------TG-T---------------------------AA----------------------T---A-----------------C---AGTTCCT-AT-T-T-G-A-T-A-----G-T---A-C-CTG-------C-A---G---------A-G-----------G--AA------------GT-C--AC-G---G-C-TAA--C--T-C-T
>HTN0MRN01BEWJW
T-G-A-G-G-A-A--TA-TT--GC-G-C----AA-T-G-G--GG----GA-A-A--C-C-C-T-G-A-C-G-C-A---GC-G--A--C-GCC-G-C-G-T-----G-A-G--T--GA------------G-G--A-A--G-G-CC-----------------------TT-CG------------G-G-T----C-G-T--A---AA-G-C-TC----------------------------TG-TC-A-G--T-AGG----G--A-A--G---AA-ATGC-A---T-A-T--A-A--G----------------T--T---------------------------AA----------------------T---A----C-----------CT---T-ATA-T-GT-T-T-G-A-C-G-----G-T---A-C-CT--------A-C-A-A---------A-G-----------G--AA------------GC-A--CC-G---G-C-TAA--C--T-C-C
>HTN0MRN01BE22V
T-G-G-G-G-A-A--TA-TT--GG-A-C----AA-T-G-G--GC----GC-A-A--G-C-C-T-G-A-T-C-C-A---GC-A--A--T-GCC-G-C-G-T-----G-T-G--T--GA------------A-G--A-A--G-G-CC-----------------------TG-CG------------G-G-T----T-G-T--A---AA-G-C-AC----------------------------TT-TC-A-G--T-AGA----G--A-A--G---AA--AAG-C---C-T-A--G-G--G----------------T--T---------------------------AA----------------------T---A----C-----------CC---C-TGA-G-TC-T-T-G-A-C-G-----T-T---A-C-CT--------A-C-A-G---------A-A-----------G--AA------------GC-A--CC-G---G-C-TAA--C--T-C-C
>HTN0MRN01BAWXC
T-G-G-G-G-A-A--TA-TT--GG-A-C----AA-T-G-G--GC----GC-A-A--G-C-C-T-G-A-T-C-C-A---GC-A--A--T-GCC-G-C-G-T-----G-T-G--T--GA------------A-G--A-A--G-G-CC-----------------------TT-AG------------G-G-T----T-G-T--A---AA-G-C-AC----------------------------TT-TC-A-G--T-AGG----G--A-A--G---AA--ATG-C---G-T-G--T-A--G----------------T--T---------------------------AA----------------------T---A----G-----------CT---G-CGC-G-TC-T-T-G-A-C-G-----G-T---A-C-CT--------A-C-A-G---------A-A-----------G--AA------------GC-A--CC-G---G-C-TAA--C--T-C-C
>HTN0MRN01BALYC
T-G-G-G-G-A-A--TA-TT--GC-A-C----AA-T-G-G--AG----GA-A-A--C-T-C-T-G-A-T-G-C-A---GC-C--A--T-GCC-G-C-G-T-----G-T-G--T--GA------------A-G--A-A--G-G-CT-----------------------TT-CG------------G-G-T----T-G-T--A---AA-G-C-AC----------------------------TT-TC-A-G--C-GAG----G--A-G--G---AA--AGG-G---T-G-T--T-A--C----------------C--T---------------------------AA----------------------T---A----C-----------GT---A-ACA-T-CT-A-T-G-A-C-G-----T-T---A-C-TC--------G-C-A-G---------A-A-----------G--AA------------GC-A--CC-G---G-C-TAA--C--T-C-C
>HTN0MRN01B8PFC
T-G-G-G-G-A-A--TA-TT--GC-A-C----AA-T-G-G--GC----GC-A-A--G-C-C-T-G-A-T-G-C-A---GC-A--A--T-GCC-G-C-G-T-----G-T-G--T--GA------------A-G--A-A--G-G-CC-----------------------TG-CG------------G-G-T----T-G-T--A---AA-G-C-AC----------------------------TT-TT-A-T--C-GGG----A--A-A--G---AA--AAT-C---T-C-A--G-G--G----------------T--T---------------------------AA----------------------T---A----C-----------CC---C-TGG-G-GC-T-T-G-A-C-G-----G-T---A-C-CC--------G-T-T-G---------A-A-----------T--AA------------GC-A--CC-G---G-C-TAA--C--T-C-A
>HTN0MRN01B86JP
T-G-A-G-G-G-A--TC-TT--GC-G-C----AA-T-G-G--GC----GA-A-A--G-C-C-T-G-A-C-G-C-A---GC-A--A--C-GCC-G-C-G-T-----G-G-A--T--GA------------T-G--A-A--G-G-CC-----------------------TT-CG------------G-G-T----C-G-T--A---AA-A-T-CC----------------------------TG-TC-A-G--G-AGG----G--A-A--G---AA--ATG-G---T-G-GC-G-G--G----------------T--T---------------------------AA----------------------T---A----------------TC---C-CGT-C-AT-CTT-G-A-C-T-----G-T---A-C-CT--------C-C-A-G---------A-G-----------G--AA------------GC-C--CC-G---G-C-TAA--C--T-C-C
>HTN0MRN01B7FPA
T-G-G-G-G-A-A--TA-TT--GG-A-C----AA-T-G-G--GG----GC-A-A--C-C-C-T-G-A-T-C-C-A---GC-A--A--T-GCC-G-C-G-T-----G-T-G--T--GA------------A-G--A-A--G-G-CC-----------------------TG-CG------------G-G-T----T-G-T--A---AA-G-C-AC----------------------------TT-TC-A-G--T-AGA----G--A-A--G---AA--AAG-C---T-T-A--C-G--G----------------T--T---------------------------AA----------------------T---A----A-----------CC---G-TGA-G-TC-T-T-G-A-C-G-----T-A---A-C-CT--------A-C-A-G---------A-A-----------G--AA------------GC-A--CC-G---G-C-TAA--C--T-C-C
>HTN0MRN01B6AGQ
T-A-G-G-G-A-A--TA-TT--GG-G-C----AA-T-G-G--GC----GA-A-A--G-C-C-T-G-A-C-C-C-A---GC-C--A--T-GCC-G-C-G-T-----G-A-A--G--GA------------T-G--A-A--G-G-CC-----------T-----------TC-TG------------G-G-T----T-G-T--A---AA-C-T-TC----------------------------TT-TT-A-T--A-CAG----G--A-A--G---AA--AAG-----G-T-C--A------------------------T---------------------------GC----------------------G-------------------------T-GAC-C-AA-T-T-G-A-C-G-----G-T---A-C-TG--------T-A-T-G---------A-A-----------T--AA------------GC-A--CC-G---G-C-TAA--C--T-C-C
>HTN0MRN01B301I
T-G-A-G-G-A-A--TA-TT--GC-G-C----AA-T-G-G--GG----GA-A-A--C-C-C-T-G-A-C-G-C-A---GC-G--A--C-GCC-G-C-G-T-----G-G-A--T--GA------------T-G--A-A--G-G-CC-----------------------TT-CG------------G-G-T----T-G-T------AA-A-T-CC----------------------------TG-TC-A-G--A-TGG----G--A-A--G---AA-GTGC-A---C-T-A--T-G--T----------------C--T---------------------------AA----------------------T---A----C-----------AT---A-TAG-T-GT-T-T-G-A-C-G-----G-T---A-C-CA--------T-T-A-A---------A-G-----------G--AA------------GC-A--CC-G---G-C-TAA--C--T-C-C
>HTN0MRN01B0BX2
T-G-G-G-G-A-A--TA-TT--GC-G-C----AA-T-G-G--GC----GA-A-A--G-C-C-T-G-A-C-G-C-A---GC-G--A--C-GCC-G-C-G-T-----G-G-G--G--GA------------G-G--A-A--G-G-CC-----------------------CC-AG------------G-G-T----T-G-T--A---AA-C-C-CC----------------------------TG-TC-A-G--G-TGG----G--A-C--G---AA-CCCC-G---G-A-T--C-G--G----------------C--T---------------------------AA----------------------T---A----C-----------CC---G-GTT-C-GA-C-T-G-A-C-G-----G-T---A-C-CA--------C-C-A-G---------A-G-----------G--AA------------GC-T--CC-G---G-C-TAA--C--T-C-C
>HTN0MRN01AYWO8
T-G-G-G-G-A-A--TA-TT--GG-A-C----AA-T-G-G--GC----GA-A-A--G-C-C-T-G-A-T-C-C-A---GC-A--A--C-GCC-G-C-G-T-----G-G-A--G--GA------------C-G--A-A--G-G-CC-----------------------CT-CG------------G-G-T----C-G-T--A---AA-C-T-CC----------------------------TG-TC-A-G--T-TGG----G--A-C--G---AA-AAGT-C---G-T-C--G-G--T----------------C------------------------------AA----------------------T---A----T------------C---C-GGC-GATC-A-T-G-A-C-G-----G-T---A-C-CA--------G-C-A-G---------A-G-----------G--AA------------GC-C--CC-G---G-C-TAA--C--T-C-C
>HTN0MRN01AY474
T-A-A-G-G-A-A--TA-TT--GG-T-C----AA-T-G-G--AC----GC-A-A--G-T-C-T-G-A-A-C-C-A---GC-C--A--T-GCC-G-C-G-T-----G-C-A--G--GA------------A-G--A-C--G-G-CC-----------T-----------TA-TG------------G-G-T----T-G-T--A---AA-C-T-GC----------------------------TT-TT-A-T--A-TAG----G--A-A--T---AA-ACTC-A---T-G-T--T------------------------C---------------------------GT----------------------G-------------------------A-ACA-T-GA-C-T-G-A-A-G-----G-T---A-C-TA--------T-A-A-G---------A-A-----------T--AA------------GC-A--CC-G---G-C-TAA--C--T-C-C
>HTN0MRN01AT68H
T-G-A-G-G-A-A--TA-TT--GC-A-C----AA-T-G-G--AG----GA-A-A--C-T-C-T-G-A-T-G-C-A---GC-A--A--C-GCC-G-C-G-T-----G-G-A--G--GA------------T-G--A-C--G-C-AT-----------------------TT-CG------------G-T-G----T-G-T--A---AA-C-T-CC----------------------------TT-TT-A-T--A-TGT----C--A-A--G-----------------------------------------------A---------------------------AA-------------------------------------------------------------T-G-A-C-G-----G-T---A-G-CA--------T-A-T-G---------A-A-----------T--AA------------GC-A--CC-G---G-C-TAA--C--T-C-C
>HTN0MRN01AOHH9
T-A-G-G-G-A-A--TA-TT--GG-G-C----AA-T-G-G--GC----GC-A-A--G-C-C-T-G-A-C-C-C-A---GC-C--A--T-GCC-G-C-G-T-----G-A-A--G--GA------------T-G--A-A--G-G-CC-----------T-----------TC-TG------------G-G-T----T-G-T--A---AA-C-T-TC----------------------------TT-TT-A-T--A-CAG----G--A-A--G---AA--AAA-G---G-T-C--A------------------------T---------------------------GC----------------------G-------------------------T-GAC-C-AA-T-T-G-A-C-G-----G-T---A-C-TG--------T-A-T-G---------A-A-----------T--AA------------GC-A--CC-G---G-C-TAA--C--T-C-C
>HTN0MRN01A9YPK
T-G-G-G-G-A-A--TA-TT--GG-A-C----AA-T-G-G--GC----GC-A-A--G-C-C-T-G-A-T-C-C-A---GC-A--A--T-GCC-G-C-G-T-----G-T-G--T--GA------------A-G--A-A--G-G-CC-----------------------TG-CG------------G-G-T----T-G-T--A---AA-G-C-AC----------------------------TT-TT-A-T--C-GGG----A--A-A--GA--AA---AA-C---T-C-G--G-G--G----------------T--T---------------------------AA----------------------T---AC---C-----------CC---C-GGG---CC-T-T-G-A-C-G-----G-T---A-C-CC--------G-T-T-G---------A-A-----------T--AA------------GC-A--CC-G---G-C-TAA--C--T-C-C
>HTN0MRN01A9RDY
T-G-G-G-G-A-A--TT-TT--TG-T-C----AA-T-G-G--GG----GA-A-A--C-C-C-T-G-A-A-C-A-A---GC-A--A--C-GCC-G-C-G-T-----G-G-A--G--GA------------T-G--A-A--G-G-CC-----------------------CT-CG------------G-G-T----C-G-T--A---AA-C-T-CC----------------------------TG-TCGA-T----CGG----G--A-A--G---AA--TGC-A---CTC----G-G--C----------------C--C---------------------------AA----------------------T---AC---G---------C--C---G-TTG-T-G--T-T-G-A-C-T-----G-T---A-C-CG--------G-T-G-G---------A-G-----------G--AA------------GC-C--AC-G---G-C-TAA--C--T-C-T
>HTN0MRN01A83CB
T-G-A-G-G-A-A--TA-TT--GC-G-C----AA-T-G-G--GG----GA-A-A--C-C-C-T-G-A-C-G-C-A---GT-G--A--C-GCC-G-C-G-T-----G-A-G--T--GA------------T-G--A-A--G-G-CT-----------------------TT-CG------------A-G-T----C-G-T--A---AA-G-C-TC----------------------------TG-TT-A-G--G-TGG----A--A-A--G---AA-ATAT-T---C-C-A--G-T--G----------------C--C---------------------------AA----------------------T---A----C-----------CA---C-TGG-A-AC-T-T-G-A-C-G-----G-T---A-C-CA--------C-C-A-G---------A-G-----------G--AA------------GC-A--CC-G---G-C-TAA--C--T-C-C
>HTN0MRN01A6AQI
TCG-A---G-A-G--GC-TT--CG-G-C----AA-T-G-G--GG----GA-A-A--C-C-C-T-G-A-C-C-G-A---GC-G--A--C-GTC-G-C-G-T-----G-G-G--T--GA------------T-G--A-A--GAT-CC-----------------------TT-GG------------A---T----C-G-T--A---AA-A-C-CC----------------------------TG-TC-A-G--G-TGG----G--A-T--GAAATGCGATTTGGCAAA---------------------------TACC---------------------------CA-----------------------------------------------------AGTCGTT-T-G-A-C-A-----G-T---A-C-CA--------C-C-A-G---------A-G-----------G--AA------------GC-T--CC-G---G-C-CAA--C--T-C-C
>HTN0MRN01A5XPK
T-G-G-G-G-A-A--TA-TT--GG-A-C----AA-T-G-G--GC----GC-A-A--G-C-C-T-G-A-T-C-C-A---GC-A--A--C-GCC-G-C-G-T-----G-G-A--G--GA------------C-G--A-A--G-G-CC-----------------------TT-CG------------G-G-T----C-G-T--A---AA-C-T-CC----------------------------TG-TC-A-G--T-TGG----G--A-C--G---AA-AAGT-C---G-T-C--G-G--T----------------C------------------------------AA----------------------T---A----T-----------CC---G-A-C-G-AT-TCT-G-A-C-G-----G-T---A-C-CA--------G-C-A-G---------A-G-----------G--AA------------GC-C--CC-G---G-C-TAA--C--T-C-C
>HTN0MRN01A4WXK
T-G-G-G-G-A-A--TA-TT--GG-A-C----AA-T-G-G--GG----GC-A-A--C-C-C-T-G-A-T-C-C-A---GC-A--A--T-GCC-G-C-G-T-----G-T-G--T--GA------------A-G--A-A--G-G-CC-----------------------TG-CG------------G-G-T----T-G-T--A---AA-G-C-AC----------------------------TT-TC-A-G--T-AGA----G--A-A--G---AA--AAG-C---C-T-A--C-G--G----------------T--T---------------------------AA----------------------T---A----A-----------CC---G-TGA-G-TC-T-T-G-A-C-G-----T-T---A-C-CT--------A-C-A-G---------A-A-----------G--AA------------GC-T--CC-G---G-C-TAA--C--T-C-C
>HTN0MRN01A4P6P
T-G-A-G-G-A-A--TA-TT--GG-G-C----AA-T-G-G--AG----GC-A-A--C-T-C-T-G-A-C-C-C-A---GC-C--A--T-GCC-G-C-G-T-----G-C-A--G--GA------------A-G--A-C--G-G-CC-----------C-----------TA-TG------------G-G-T----T-G-T--A---AA-C-T-GC----------------------------TT-TT-A-T--A-TAG----G--A-A--G---AA-ACTT-A---T-C-C--A------------------------C---------------------------GT----------------------G-------------------------T-GGA-T-AA-C-T-G-A-C-G-----G-T---A-C-TA--------T-A-A-G---------A-A-----------T--AA------------GC-A--CC-G---G-C-TAA--C--T-C-C
>HTN0MRN01A16YJ
T-G-G-G-G-A-A--TA-TT--GC-G-C----AA-T-G-G--GC----GA-A-A--G-C-C-T-G-A-C-G-C-A---GC-G--A--C-GCC-G-C-G-T-----G-G-G--T--GA------------T-G--A-A--G-G-AT-----------------------TT-CG------------G-T-T----C-G-T--A---AA-G-C-CC----------------------------TG-TG-G-GA-G-AAG----G--A-A--G---AA-CAAG-C---T-G-T--A-G--G----------------T--T---------------------------AA----------------------T---A----C-----------CC---T-ATG-G-CC-C-T-G-A-C-G-----G-T---A-C-TT--------C-T-C-C---------A-G-----------A--AA------------GC-A--CC-G---G-C-TAA--C--T-C-C
>HTN0MRN02EIJBI
T-G-A-G-G-A-A--TT-TT--GC-G-C----AA-T-G-G--GG----GA-A-A--C-C-C-T-G-A-C-G-C-A---GC-A--A--C-GCC-G-C-G-T-----G-A-G--T--GA------------T-G--A-A--G-G-CT-----------------------TT-CG------------G-G-T----C-G-T--A---AA-G-C-TC----------------------------TG-TC-A-A--G-TGG----G--A-A--G---AA-ACTA-T---T-T-A--G-G--A----------------T--A---------------------------AA----------------------T---A----CT----------CC---T--AA-A-TA-T-T-G-A-C-G-----G-T---A-C-CA--------C-T-G-A---------A-G-----------G--AA------------GC-A--CC-G---G-C-TAA--C--T-C-C
>HTN0MRN02EH8UG
T-A-G-G-G-A-A--TC-TT--CC-G-C----AA-T-G-G--AC----GA-A-A--G-T-C-T-G-A-C-G-G-A---GC-A--A--C-GCC-G-C-G-T-----G-A-G--T--GA------------T-G--A-A--G-G-TT-----------------------TT-CG------------G-A-T----C-G-T--A---AA-A-C-TC----------------------------TG-TT-G-T--T-AGG----G--A-A--G---AA-CAAG-T---A-C-C--A-G--A----------------G--T---------------------------AA----------------------C---T----------------GC---T-GGT-ACC--T-T-G-A-C-G-----G-T---A-C-CT--------A-A-C-C---------A-G-----------A--AA------------GC-C--AC-G---G-C-TAA--C--T-A-C
>HTN0MRN02ECTI9
T-G-G-G-G-A-A--TC-TT--GG-A-C----AA-T-G-G--GC----GA-A-A--G-C-C-T-G-A-T-C-C-A---GC-A--A--T-GCC-G-C-G-T-----G-T-G--T--GA------------A-G--A-A--G-G-CC-----------------------TG-CG------------G-G-T----T-G-T--A---AA-G-C-AC----------------------------TT-TC-A-G--T-GGG----G--A-G--G---AA--ATA-C---T-C-A--A-G--A----------------T--T---------------------------AA----------------------T---A----C-----------TC---TTGAG-G--G-T-T-G-A-C-G-----T-T---A-C-CC--------A-A-A-G---------A-A-----------G--AA------------GC-A--CC-G---G-C-CAA--C--T-C-T
>HTN0MRN02DZI08
T-G-G-G-G-A-A--TA-TT--GC-A-C----AA-T-G-G--GC----GC-A-A--G-C-C-T-G-A-T-G-C-A---GC-A--A--T-GCC-G-C-G-T-----G-T-G--T--GA------------A-G--A-A--G-G-CC-----------------------TG-CG------------G-G-T----T-G-T--A---AA-G-C-AC----------------------------TT-TT-A-T--T-AGG----A--A-A--G----A--AAA-C---C-C-G--G-A--A----------------T--T---------------------------AA----------------------T---A----C-----------TT---C-CGG---CA-T-T-G-A-C-G-----G-T---A-C-CT--------A-A-A-G---------A-A-----------T--AA------------GC-A--CC-G---G-C-TAA--C--T-C-A
>HTN0MRN02DS98J
T-G-G-G-G-A-A--TA-TT--GG-A-C----AA-T-G-G--GC----GA-A-A--G-C-C-T-G-A-T-C-C-A---GC-A--A--T-GCC-G-C-G-T-----G-T-G--T--GA------------A-G--A-A--G-G-CC-----------------------TG-CG------------G-G-T----T-G-T--A---AA-G-C-AC----------------------------TT-TT-A-T--C-GGG----A--A-A--G---AA--AA--C---T-C-A--G-G--GTTAA---------------T---------------------------AG-------------------------------------------CC---T-TGG-G-CT-T-T-G-A-C-G-----G-T---A-C-CC--------G-A-A-G---------A-A-----------T--AA------------GC-A--CC-G---G-C-TAA--C--T-C-A
>HTN0MRN02DEXR7
T-G-A-G-G-A-A--TA-TT--GC-G-C----AA-T-G-G--GC----GA-A-A--G-C-C-T-G-A-C-G-C-A---GC-G--A--C-GCC-G-C-G-T-----G-G-G--T--GA------------T-G--A-A--G-G-TC-----------------------TT-CG------------G-G-T----C-G-T--A---AA-G-C-CC----------------------------TG-TC-A-G--G-GGG----G--A-C--G---AA-ACCG-C---C-C-C--G-A--C----------------C--T---------------------------AA----------------------T---A----C-----------GT---C-GGG-G-AC-C-T-G-A-C-G-----G-T---A-C-CC--------C-C-A-A---------A-G-----------G--AA------------GC-A--CC-G---G-C-TAA--C--T-C-C
>HTN0MRN02DCFMP
T-G-G-G-G-A-A--TC-TT--GC-G-C----AA-T-G-G--GC----GA-A-A--G-C-C-T-G-A-C-G-C-A---GC-A--A--C-GCC-G-C-G-T-----G-A-G--G--GA------------A-G--A-C--G-G-CT-----------------------TT-CG------------G-G-T----T-G-T--A---AA-C-C-TC----------------------------TT-TC-A-G--G-AGG----G--A-C--G---AA--GCT-T---C-C-A--G-G--G----------------T--T---------------------------AA----------------------T---A----G-----------CC---C--AT-G-GG-G-T-G-A-C-G-----G-T---A-C-CT--------C-C-A-G---------A-A-----------G--AA------------GC-C--CC-G---G-C-TAA--C--T-A-C
>HTN0MRN01CIGHB
T-G-G-G-G-A-A--TT-TT--GG-G-C----AA-T-G-G--GG----GA-A-A--C-C-C-T-G-A-C-C-C-A---GC-G--A--C-GCC-G-C-G-T-----G-G-A--G--GA------------A-G--A-C--G-G-CC-----------------------TT-TG------------G-G-T----T-G-T--A---AA-C-T-CC----------------------------TG-TC-A-G--C-AGG----G----A--G---TA-AGGATA---G-GTT--C-T--G-------------------T---------------------------AA----------------------T---A----------------CA---G-TTC-C-TATT-T-G-A-T-A-----G-T---A-C-CT--------G-C-A-G---------A-G-----------G--AA------------GT-C--AC-G---G-C-TAA--C--T-C-T
>HTN0MRN01CHUH1
T-A-A-G-G-A-A--TA-TT--GG-T-C----AA-T-G-G--AC----GC-A-A--G-T-C-T-G-A-A-C-C-A---GC-C--A--T-GCC-G-C-G-T-----G-C-A--G--GA------------A-G--A-C--G-G-CC-----------T-----------TA-TG------------G-G-T----T-G-T--A---AA-C-T-GC----------------------------TT-TT-A-T--A-CAG----G--A-A--T---AA-TTGC-T---C-A-T--A------------------------C---------------------------GT----------------------G-------------------------T-ATG-G-GC-T-T-G-A-A-G-----G-T---A-C-TG--------T-A-A-G---------A-A-----------T--AA------------GC-A--CC-G---G-C-TAA--C--T-C-C
>HTN0MRN01CGBC7
T-G-G-G-G-A-A--TA-TT--GC-G-C----AA-T-G-G--GG----GA-A-A--C-C-C-T-G-A-C-G-C-A---GC-C--A--T-GCC-G-C-G-T-----G-T-G--T--GA------------A-G--A-A--G-G-CC-----------------------TT-AG------------G-G-T----T-G-T--A---AA-G-C-AC----------------------------TT-TC-A-A--T-TGG----G--A-A--G---AA--AAG-T---T-T-G--T-C--G----------------T--T---------------------------AA----------------------T---A----A-----------CG---G-CAA-G-CC-C-T-G-A-C-A-----T-T---A-C-CT--------T-T-A-G---------A-A-----------G--AA------------GC-A--CC-G---G-C-TAA--C--T-C-C
>HTN0MRN01CE5QY
T-G-G-G-G-A-A--TA-TT--GC-G-C----AA-T-G-G--GC----GA-A-A--G-C-C-T-G-A-C-G-C-A---GC-G--A--C-GCC-G-C-G-T-----G-G-G--T--GA------------T-G--A-A--G-G-TT-----------------------TT-CG------------G-A-T----C-G-T--A---AA-G-C-CC----------------------------TG-TG-G-G--AGAGG----G--A-A------TA-ACAAGC---A-G-T--G-G--G----------------T--T---------------------------AA----------------------TA--C----------------CC---C-ATT-G-CC-C-T-G-A-A-G-----G-T---A-C-CTC-------T-C---C---------A-G-----------A--AA------------GC-A--CC-G---G-C-TAA--C--T-C-C
>HTN0MRN01CDZPR
T-G-G-G-G-A-A--TT-TT--GG-A-C----AA-T-G-G--GC----GC-A-A--G-C-C-T-G-A-T-C-C-A---GC-C--A--T-GCC-G-C-G-T-----G-A-G--T--GA------------A-G--A-A--G-G-CC-----------------------TT-CG------------G-G-T----T-G-T--A---AA-G-C-TC----------------------------TT-TC-A-G--C-CGG----G--A-A--G---AA--AAG-G---T-T-G--T-G--A----------------T--T---------------------------AA----------------------T---A----A-----------TC---A-CAA-T-TC-A-T-G-A-C-G-----G-T---A-C-CG--------G-A-A-G---------A-A-----------G--AA------------GC-A--CC-G---G-C-TAA--C--T-A-C
>HTN0MRN01CDI8M
T-G-A-G-G-A-A--TT-TT--GC-G-C----AA-T-G-G--GG----GA-A-A--C-C-C-T-G-A-C-G-C-A---GC-A--A--C-GCC-G-C-G-T-----G-A-G--T--GA------------T-G--A-A--G-G-CT-----------------------TT-AG------------G-G-T----C-G-T--A---AA-G-C-TC----------------------------TG-TC-A-A--G-TGG----G--A-A--G---AA-CCCA-C---A-T-G--G-T--G----------------C--T---------------------------AA----------------------T---A----T-----------CA---C-CTT-G-TG-C-T-G-A-C-G-----G-T---A-C-CA--------C-T-G-A---------A-G-----------G--AA------------GC-A--CC-G---G-C-TAA--C--T-C-C
>HTN0MRN01CD2R1
T-A-A-C-G-A-A--TC-TT--CC-G-C----AA-T-G-C--GC----GA-G-A--G-C-G-T-G-A-C-G-G-A---GC-A--A--T-GCC-G-C-G-T-----G-C-A--G--GA------------T-G--A-A--G-C-CC-----------------------TT-CG------------G-G-G----T-G-T--A---AA-C-T-GC----------------------------TG-TC-A-G--A-GAC----C--A-G--C---A----------------------------------------A--C---------------------------AC----------------------A---A----------------------------------T-G-A-G-------C-A---A-T-CT--------C-A---A---------A-G-----------G--AA------------GG-G--CC-G---G-C-TAA--C--T-T-C
>HTN0MRN01CA0RZ
T-G-G-G-G-A-A--TC-TT--GC-G-C----AA-T-G-C--GC----GA-A-A--G-C-G-T-G-A-C-G-C-A---GC-A--A--C-GCC-G-C-G-T-----G-A-G--G--GA------------A-G--A-A--G-G-CC-----------------------TT-CG------------G-G-T----T-G-T--A---AA-C-C-TC----------------------------TT-TC-A-G--G-AGG----G--A-C--G---AA--GGT-T---C-A-G--G-C--G----------------C--G---------------------------AA----------------------T---A----G---------CGTC---C--TG---GA-C-T-G-A-C-G-----G-T---A-C-CT--------C-C-A-G---------A-A-----------G--AA------------GC-C--CC-G---G-C-TAA--C--T-A-C
>HTN0MRN01BZFND
T-C-G-A-G-A-A--TC-TT--CC-G-C----AA-T-G-G--GC----GA-A-A--G-C-C-T-G-A-C-G-G-A---GC-G--A--C-GCC-G-C-G-T-----G-C-A--G--GA------------A-G--A-A--G-G-CC-----------------------CT-CG------------G-G-T----T-G-T--A---AA-C-T-GC----------------------------TG-TC-A-C--A-CGT----T--A-A--G---AAC--------------------------------------------------------------------AGT----------------------TGCGG----------------------------------TCT-A-C-C-----G-TAACCTGACAAAAGC---GTG-A-G---------A-G-----------G--AA-----------GTC-A---C-G---G-C-TAA--C--T-T-C
>HTN0MRN01BYP8C
T-A-G-G-G-A-A--TC-TT--CC-G-C----AA-T-G-G--AC----GA-A-A--G-T-C-T-G-A-C-G-G-A---GC-A--A--C-GCC-G-C-G-T-----G-A-G--T--GA------------T-G--A-A--G-G-TT-----------T-----------T--CG------------G-A-T----C-G-T--A---AA-A-C-TC----------------------------TG-TT-G-T--T-AGG----G--A-A--G---AA-CAAG-T---A-C-G--A-G--A----------------G--T---------------------------AA----------------------C---T----------------GC---T-CGT-A-CC-T-T-G-A-C-G-----G-T---A-C-CT--------A-A-C-C---------A-G-----------A--AA------------GC-C--AC-G---G-C-TAA--C--T-A-C
>HTN0MRN01BXIBA
TCG-A---G-A-A--GC-TT--CG-G-C----AA-T-G-G--GC----GA-A-A--G-C-C-T-G-A-C-C-G-A---GC-G--A--T-GCC-G-C-G-T-----G-A-G--T--GA------------A-G--A-A--G-GCCC-----------------------TA-TG------------G-G-T----T-G-T--A---AA-G-C-TC----------------------------TG-TC-A-G--ATTGG----G--A-A--G---AA-AACT-C---T---G--C-G--G----------------T--T---------------------------AA----------------------T---A----C-----------CC---G-TAG-A-GC-T-T-G-A-C-G-----G-T---A-C-CA--------T-C-A-G---------A-G-----------G--AA------------GC-A--CC-G---G-C-TAA--C--T-C-C
>HTN0MRN01BUROB
T-G-A-G-G-A-A--TA-TT--GG-T-C----AA-T-G-G--AC----GC-A-A--G-T-C-T-G-A-A-C-C-A---GC-C--A--T-GCC-G-C-G-T-----G-C-A--G--GA------------A-G--A-C--G-G-CT-----------C-----------TA-TG------------A-G-T----T-G-T--A---AA-C-T-GC----------------------------TT-TT-A-C--A-CGG----G--A-A--T---AA-CCAC-C---G-G-T--A------------------------C---------------------------GT----------------------G-------------------------T-ACC-G-GT-C-T-G-A-A-T-----G-T---A-C-CG--------T-A-T-G---------A-A-----------T--AA------------GC-A--CC-G---G-C-TAA--C--T-C-C
>HTN0MRN01BUCBA
T-G-A-G-G-A-A--TT-TT--GC-G-C----AA-T-G-G--GC----GA-A-A--G-C-C-T-G-A-C-G-C-A---GC-G--A--C-GCC-G-C-G-T-----G-G-A--G--GA------------C-G--A-A--G-G-CC-----------------------TT-CG------------G-G-T----C-G-T--A---AA-C-T-CC----------------------------TG-TC-A-A--G-CGG----G--A-C--G---AA-ATCG-G---C-G-C--G-G--A-C-----------------G---------------------------AA----------------------T--------A---------G-TC---C-GTGTC--G-T-T-G-A-C-G-----G-T---A-C-CG--------C-T-G-G---------A-G-----------G--AA------------GC-C--CC-G---G-C-TAA--C--T-C-C
>HTN0MRN01BR7UY
TCG-A---G-A-A--GC-TT--CG-G-C----AA-T-G-G--GG----GA-A-A--C-C-C-T-G-A-C-C-G-A---GC-G--A--C-GCC-G-C-G-T-----G-G-G--T--GA------------T-G--A-A--G-G-CTC----------------------TT-TG------------A-G-T----C-G-T--A---AA-G-C-CC----------------------------TG-TC-A-T--G-GGG----G--A-A--G---AA-ACGC-T---A-G-C--G-G--G----------------T--G---------------------------AA----------------------T---A----G-----------TT---C-GTT-G-GC-C-T-G-A-C-G-----G-T---A-C-CT--------C-A-A-G---------A-G-----------G--AA------------GC-T--CC-G---G-C-TAA--C--T-C-C
>HTN0MRN01BQ20I
T-C-T-A-G-A-A--GC-TT--CG-G-C----AA-T-G-G--GC----GA-A-A--G-C-C-T-G-A-C-C-G-A---GC-G--A--C-GCC-G-C-G-T-----G-T-G--G--GA------------T-G--A-A--G-C-AT-----------------------TT-CG------------GTG-T------G-T--A---AA-C-C-AC----------------------------TG-TC-A-G--G-AGG----G--A-A--G----AATGCCCCGTAT-G-AG-A-T--A----------------A--T---------------------------CA----------------------T---A----C-----------GG---G--GA------G-A-G-A-C-G-----G-T---A-C-CT--------C-C-A-G---------A-G-----------G--AA------------GC-C--CC-G---G-C-TAA--C--T-C-C
>HTN0MRN01BPAZI
T-G-G-G-G-A-A--TT-TT--CC-G-C----AA-T-G-G--GC----GA-A-A--G-C-C-T-G-A-C-G-G-A---GC-A--A--C-GCC-G-C-G-T-----G-G-A--G--GA------------T-G--A-A--G-G-CC-----------------------CT-CG------------G-G-T----C-G-T--A---AA-C-T-CC----------------------------TG-TC-G-A--T-CGG----G--A-A--G---AA-T-GC-G---T-C-C--G-G--C----------------C--T---------------------------AA----------------------T---A----C-----------GT---C-GGC-A-CG-T-T-G-A-C-T-----G-T---A-C-CG--------G-T-G-G---------A-G-----------G--AA------------GC-C--AC-G---G-C-TAA--C--T-C-T
>HTN0MRN01BOUZT
T-G-G-G-G-A-A--TA-TT--GC-A-C----AA-T-G-G--GC----GG-A-A--G-C-C-T-G-A-T-G-C-A---GC-A--A--T-ACC-G-C-G-T-----G-T-G--T--GA------------A-G--A-A--G-G-CC-----------------------TG-CG------------G-G-T----T-G-T--A---AA-G-C-AC----------------------------TT-TC-A-A--T-TGT----G--A-G--G---AA--AAG-C---T-T-T--T-G--G----------------T--T---------------------------AA----------------------T---A----A-----------CC---T-TGA-G-TC-T-T-G-A-C-G-----T-T---A-G-CA--------A-T-A-C---------A-A-----------G--AA------------GC-A--CC-G---G-C-TAA--C--T-C-C
>HTN0MRN01BMYNM
T-C-G-A-G-A-A--TC-AT--TC-G-C----AA-T-G-G--GC----GA-A-A--G-C-C-T-G-A-C-G-A-T---GC-G--A--C-GCC-G-T-G-T-----G-A-G--T--GA------------A-G--A-A--G-G-CC-----------------------TT-CG------------G-G-T----C-G-T--A---AA-G-C-TC----------------------------TT-TC-G-C--C-TGG----G--A-A--C---AA--GAG-A---A-G-T--C-G--G----------------C--T---------------------------AA----------------------C---A----T-----------CC---G-GCT-A-AT-T-T-G-A-G-G-----G-T---A-C-CA--------G-G-A-T---------A-A-----------G--AA------------GC-A--CC-G---G-C-TAA--C--T-C-C
>HTN0MRN01BL2GB
T-G-G-G-G-A-A--TA-TT--GC-G-C----AA-T-A-G--GG----GA-A-A--C-C-C-T-G-A-C-G-C-A---GC-G--A--C-GCC-G-C-G-T-----G-G-G--T--GA------------T-G--A-A--G-G-CC-----------------------TT-CG------------G-G-T----C-G-T--A---AA-G-C-CC----------------------------TG-TG-G-GA-G-AGG----G--A-C--G---AA-ACAC-C---G-G-C--G-A--T----------------T--T---------------------------AA----------------------T---A----C-----------CC---C-GTC-G-GC-C-T-G-A-C-G-----G-T---A-C-CT--------T-T-C-C---------A-G-----------A--AA------------GC-A--CC-G---G-C-TAA--C--T-C-C
>HTN0MRN01BKHCT
T-G-A-G-G-A-A--TT-TT--GC-G-C----AA-T-G-G--GG----GA-A-A--C-C-C-T-G-A-C-G-C-A---GC-A--A--C-GCC-G-C-G-T-----G-A-G--T--GA------------T-G--A-A--G-G-CC-----------------------TT-CG------------G-G-T----C-G-T--A---AA-G-C-TC----------------------------TG-TC-A-A--G-TGG----G--A-A--G---AA-CCTG-G---T-T-G--A-G--G----------------G--T---------------------------AA----------------------T---A----T-----------CC---T-TGA-C-CA-C-T-G-A-C-G-----G-T---A-C-CA--------C-T-G-A---------A-G-----------G--AA------------GC-A--CC-G---G-C-TAA--C--T-C-C
>HTN0MRN01BK8Q4
T-G-G-G-G-A-A--TA-TT--GG-A-C----AA-T-G-G--GC----GC-A-A--G-C-C-T-G-A-T-C-C-A---GC-C--A--T-GCC-G-C-G-T-----G-T-G--T--GA------------A-G--A-A--G-G-CC-----------------------TT-AG------------G-G-T----T-G-T--A---AA-G-C-AC----------------------------TT-TA-A-G--T-TGG----G--A-G--G---AA--AGG-G---T-G-A--T-G--G----------------T--T---------------------------AA----------------------T---A----C-----------CCA--T-TAT-C-TG---T-G-A-C-G-----T-T---A-C-CA--------A-C-A-G---------A-A-----------T--AA------------GC-A--CC-G---G-C-TAA--C--T-C-C
>HTN0MRN01BJ9TP
T-G-A-G-G-A-A--TA-TT--GC-G-C----AA-T-G-G--GG----GA-A-A--C-C-C-T-G-A-C-G-C-A---GC-G--A--C-GCC-G-C-G-T-----G-A-G--T--GA------------G-G--A-A--G-G-TT-----------------------TT-CG------------G-A-T----C-G-T--A---AA-G-C-TC----------------------------TG-TC-A-G--A-AGG----G--A-A--G---AA-GTGT-A---A-T-A--C-A--A----------------T--T---------------------------AA----------------------T---A----C-----------TT---G-TAT-T-AT-T-T-G-A-C-G-----G-T---A-C-CT--------T-C-A-G---------A-G-----------G--AA------------GC-A--CC-G---G-C-TAA--C--T-C-C
>HTN0MRN01BF64B
T-G-A-G-G-G-A--TA-TT--GC-G-C----AA-T-G-G--GG----GA-A-A--C-C-C-T-G-A-C-G-C-A---GT-G--A--C-GCC-G-C-G-T-----G-A-G--T--GA------------T-G--A-A--G-G-CT-----------------------TT-CG------------A-G-T----C-G-T--A---AA-G-C-TC----------------------------TG-TT-A-G--G-TGG----G--A-A--G---AA-ATGT-T---C-A-C--G-T--G----------------T--T---------------------------AA----------------------T---A----C-----------CA---C-GTG-G-GC-T-T-G-A-C-G-----G-T---A-C-CA--------C-C-C-A---------A-G-----------G--AA------------GC-A--CC-G---G-C-TAA--C--T-C-C
>HTN0MRN01B8VRV
T-C-G-A-G-A-A--TC-TT--CC-G-C----AA-T-G-G--GC----GA-A-A--G-C-C-T-G-A-C-G-G-A---GC-G--A--C-GCC-G-C-G-T-----G-C-A--G--GA------------T-G--A-A--G-G-CC-----------------------TT-CG------------G-G-T----T-G-T--A---AA-C-T-GC----------------------------TG-TC-A-CG-CTATAG---G--AATGCCGT-GT---------------------------------------CG-T---------------------------TA----------------------A-----------------------------------TAGCGGCA-C-G-----GTTG--A-CCAAA-------GCG-A-G---------A-G-----------G--AA------------GC-A--CC-G---G-C-TAA--C--T-C-C
>HTN0MRN01B8LFX
T-G-A-G-G-A-A--TT-TT--GC-G-C----AA-T-G-G--GG----GA-A-A--C-C-C-T-G-A-C-G-C-A---GC-A--A--C-GCC-G-C-G-T-----G-A-G--T--GA------------T-G--A-A--G-G-CT-----------------------TT-CG------------G-G-T----C-G-T--A---AA-G-C-TC----------------------------TG-TC-A-A--G-TGG----G--A-A--G---AA-ACCA-T---A-T-G--G-T--A----------------T--T---------------------------AA----------------------T---A----C-----------CG---C-CAT-A-TG-T-T-G-A-C-G-----G-T---A-C-CA--------T-T-G-A---------A-G-----------G--AA------------GC-A--CC-G---G-C-TAA--C--T-C-C
>HTN0MRN01B8DIF
T-G-A-G-G-A-A--TT-TT--GC-G-C----AA-T-G-G--GC----GA-A-A--G-C-C-T-G-A-C-G-C-A---GC-G--A--C-GCC-G-C-G-T-----G-G-A--G--GA------------T-G--A-A--G-G-CC-----------------------TT-CG------------G-G-T----C-G-T--A---AA-C-T-CC----------------------------TG-TC-G-A--G-AGG----G--A-C--G---AA-AGTC-G---G-T-G--A-G--G-T-----------------C---------------------------AA----------------------T---A--------------C-CC---T-CAT-C-GG-T-T-G-A-C-G-----G-T---A-C-CT--------C-C-A-A---------A-G-----------G--AA------------GC-C--CC-G---G-C-TAA--C--T-C-C
>HTN0MRN01B7Z75
T-G-G-G-G-A-A--TA-TT--GG-A-C----AA-T-G-G--GC----GA-A-A--G-C-C-T-G-A-T-C-C-A---GC-A--A--T-GCC-G-C-G-T-----G-T-G--T--GA------------A-G--A-A--G-G-CC-----------------------CT-AG------------G-G-T----T-G-T--A---AA-G-C-AC----------------------------TT-TC-A-GTTGGGAAGAAACGCAGAGCGCTAATATCGCTC-----------------------------------T-------------------------GTAA-------------------------------------------------------------T-G-A-C-G-----T-T---A-C-CA--------A-C-A-C---------A-A-----------G--AA------------GC-A--CC-G---G-C-TAA--C--T-C-C
>HTN0MRN01B791X
T-T-T-C-G-A-A--TC-AT--TC-A-C----AA-T-G-G--GC----GA-A-A--G-C-C-T-G-A-T-G-G-T---GC-G--A--C-GCC-G-C-G-T-----G-G-G--G--GA------------T-G--A-A--G-G-CC-----------------------TT-CG------------G-G-T----T-G-T--A---AA-C-C-CC----------------------------TG-TC-A-C--C-AAG----G--A-C--A---AA--ACGTT---A-T-T--C----G----------------T--T---------------------------AA----------------------T---A-----------------G---C-GGA-TAAC-C-T-G-A-T-T-----T-A---A-C-TT--------G-G-A-G---------A-G-----------G--AA------------GC-A--GT-G---G-C-TAA--C--T-C-T
>HTN0MRN01B6B1C
T-G-G-G-G-A-A--TA-TT--GC-A-C----AA-T-G-A--GC----GC-A-A--G-C-T-T-G-A-T-G-C-A---GC-A--A--T-GCC-G-C-G-T-----G-T-G--T--GA------------A-G--A-A--G-G-CC-----------------------TG-CG------------G-G-T----T-G-T--A---AA-G-C-AC----------------------------TT-TT-A-T--C-GGG----A--A-A--G---AA--ATC-C---T-T-A--G-G--G----------------T--T---------------------------AA----------------------T---A----A-----------CT---C-TAG-G-GC-T-T-G-A-C-G-----G-T---A-C-CC--------G-A-G-G---------A-A-----------T--AA------------GC-A--CC-G---G-C-TAA--C--T-C-A
>HTN0MRN01B5NW4
T-C-G-A-G-A-A--TC-AT--TC-A-C----AA-T-G-G--AC----GA-A-A--G-T-C-T-G-A-T-G-G-T---GC-A--A--C-GCC-G-C-G-T-----G-G-A--G--GA------------T-G--A-A--G-G-CC-----------------------CT-AG------------G-G-T----C-G-T--A---AA-C-T-CC----------------------------TG-TC-A-T--A-TAA----G--A-G--T---AA-GGCA-T---A-C-C--TGG--T-------------------T---------------------------AA----------------------T---A----------------CC---CTGAGTATGT-T-T-G-A-T-A-----G-T---A-T-TA--------T-A-A-G---------A-G-----------G--AA------------GG-G--AC-G---G-C-TAA--C--T-T-C
>HTN0MRN01B4PJP
T-G-A-G-G-A-A--TT-TT--GC-G-C----AA-T-G-G--GG----GA-A-A--C-C-C-T-G-A-C-G-C-A---GC-A--A--C-GCC-G-C-G-T-----G-A-G--T--GA------------T-G--A-A--G-G-CC-----------------------TT-TG------------G-G-T----C-G-T--A---AA-G-C-TC----------------------------TG-TC-G-A--G-TGG----G--A-A--G---AA--CTT-G---T-T-G--GAT--G----------------C--T---------------------------AA----------------------T---A----C-----------CA---T-CCT-T-CA-C-T-G-A-C-G-----G-T---A-C-CA--------C-T-A-A---------A-G-----------G--AA------------GC-A--CC-G---G-C-TAA--C--T-C-C
>HTN0MRN01B2B9S
T-G-G-G-G-A-A--TA-TT--GG-A-C----AA-T-G-G--GG----GC-A-A--C-C-C-T-G-A-T-C-C-A---GC-A--A--T-GCC-G-C-G-T-----G-T-G--T--GA------------A-G--A-A--G-G-CC-----------------------TG-CG------------G-G-T----T-G-T--A---AA-G-C-AC----------------------------TT-TC-A-G--T-AGA----G--A-A--G---AA--AAG-C---T-T-G--G-G--G----------------A--T---------------------------AA----------------------T---A----C-----------CC---T-CGG-G-TC-T-T-G-A-C-G-----T-A---A-C-CT--------A-C-A-A---------A-A-----------G--AA------------GC-A--CC-G---G-C-TAA--C--T-C-C
>HTN0MRN01B1QMG
T-G-G-G-G-A-A--TA-TT--GG-A-C----AA-T-G-G--GG----GC-A-A--C-C-C-T-G-A-T-C-C-A---GC-C--A--T-GCC-G-C-G-T-----G-T-G--T--GA------------A-G--A-A--G-G-CT-----------------------TT-CG------------G-G-T----T-G-T--A---AA-G-C-AC----------------------------TT-TC-A-G--C-GGG----G--A-A--G---AA--ACG-G---C-G-G--C-G--G----------------C--T---------------------------AA----------------------T---A----C-----------CC-----GCAGT-CT-A-T-G-A-C-A-----T-T---A-C-CC--------G-C-A-G---------A-A-----------G--AA------------GC-A--CC-G---G-C-TAA--C--T-C-C
>HTN0MRN01AZYAY
T-G-G-G-G-A-A--TC-TT--GC-G-C----AA-T-G-G--GC----GA-A-A--G-C-C-T-G-A-C-G-C-A---GC-G--A--C-GCC-G-C-G-T-----G-C-G--G--GA------------A-G--A-A--G-G-CC-----------------------TT-CG------------G-G-T----T-G-T--A---AA-C-C-GC----------------------------TT-TC-A-G--G-AGG----G--A-C--G---AA--GCC-A---C-T-C--G-G--G----------------T--T---------------------------AA----------------------T---A----G-----------CC---C--AG-A-GG-G-T-G-A-C-G-----G-T---A-C-CT--------C-C-A-G---------A-A-----------G--AA------------GC-C--CC-G---G-C-TAA--C--T-A-C
>HTN0MRN01AZ68T
T-G-G-G-G-A-A--TA-TT--GG-A-C----AA-T-G-G--GC----GC-A-A--G-C-C-T-G-A-T-C-C-A---GC-A--A--T-ACC-G-C-G-T-----G-T-G--T--GA------------A-G--A-A--G-G-CC-----------------------CT-AG------------G-G-T----T-G-T--A---AA-G-C-AC----------------------------TT-TC-A-G--T-GGG----G--A-A--G---AA--A-G-A---T-T-T--TGG--G----------------T--T---------------------------AA----------------------T---A----C-----------CC---C-AGG-A-TT-T-T-G-A-C-G-----G-T---A-C-CT--------A-C-A-G---------A-A-----------G--AA------------GC-A--CC-G---G-C-TAA--C--T-C-C
>HTN0MRN01AT75H
T-C-T-A-G-A-A--GC-TT--CG-G-C----AA-T-G-G--GC----GA-A-A--G-C-C-T-G-A-C-C-G-A---GC-G--A--C-GCC-G-C-G-T-----G-C-G--G--GA------------T-G--A-C--G-G-CC-----------------------TT-CG------------G-G-T----T-G-T--A---AA-C-C-GC----------------------------TG-TC-A-G--A-AGG----G--A-A--G---AATGCCC-T---G-T-AT-GAG--A-------------------T---------------------------AA----------------------T--------------------CT-----TACAGGGA-G-A-G-A-C-G-----GTA---C-C-TT--------C-A---G---------A-G-----------G--AA------------GC-C--CC-G---G-C-TAA--C--T-C-C
>HTN0MRN01AQZG8
T-G-A-G-G-A-A--TT-TT--GC-G-C----AA-T-G-G--GG----GA-A-A--C-C-C-T-G-A-C-G-C-A---GC-A--A--C-GCC-G-C-G-T-----G-A-G--T--GA------------T-G--A-A--G-G-CT-----------------------TT-CG------------G-G-T----C-G-T--A---AA-G-C-TC----------------------------TG-TC-A-A--G-TGG----G--A-A--G---AA-CATG-C---T-C-G--A-T--G----------------C--T---------------------------AA----------------------T---A----C-----------CA---T-CAA-G-CA-C-T-G-A-C-G-----G-T---A-C-CA--------C-T-A-A---------A-G-----------G--AA------------GC-A--CC-G---G-C-TAA--C--T-C-C
>HTN0MRN01AQAAG
T-G-G-G-G-A-A--TA-TT--GC-G-C----AA-T-G-G--TC----GA-A-A--G-A-C-T-G-A-C-G-C-A---GC-G--A--C-GCC-G-C-G-T-----G-T-G--G--GA------------G-G--A-A--G-C-CT-----------------------TT-CG------------G-G-G----T-G-T--A---AA-C-C-AC----------------------------TG-TC-A-G--G-GGG----G--A-A--G---AA--TCC-C---G-A-GT-G-T--C----------------C--G---------------------------AA----------------------T---A----G-----------GG---C-ATT-C-GA-T-T-G-A-C-G-----G-T---A-C-CT--------C-C-A-G---------A-G-----------G--AA------------GC-G--CC-G---G-C-TAA--C--T-C-C
>HTN0MRN01APF4J
T-C-G-G-G-A-A--TT-TT--GG-G-C----AA-T-G-G--GC----GA-A-A--G-C-C-T-G-A-C-C-C-A---GC-A--A--C-GCC-A-T-G-T-----G-T-G--G--GA------------T-G--A-C--G-G-CC-----------------------TT-AG------------G-G-T----T-G-T--A---AA-C-C-AC----------------------------TG-TC-A-G--T-AGG----G--A-A--G---AACGAAA-T---G-C-G--G-T--T----------------A--A---------------------------TA----------------------C---C----C-----------G------TGT-T-TC-T-T-G-A-C-G-----G-T---A-C-CT--------A-C-A-A---------A-G-----------G--AA------------GC-A--CC-G---G-C-TAA--C--T-C-C
>HTN0MRN01AK60S
T-C-G-G-G-A-A--TA-TT--GG-A-C----AA-T-G-G--GC----GC-A-A--G-C-C-T-G-A-T-C-C-A---GC-A--A--C-TCC-G-C-G-T-----G-A-G--G--GA------------T-G--A-A--G-G-CC-----------------------CT-CG------------G-G-T----C-G-T--A---AA-C-C-TC----------------------------TG-TC-A-G--A-AGG----G--A-A--G---AA-CTCC-C---C-C-A--T-T--T----------------C--A---------------------------AA----------------------T---A----G-----------GT---T-TGG-G-GG-C-T-G-A-C-G-----G-T---A-C-CT--------T-C-A-A---------A-G-----------G--AA------------GC-A--CC-G---G-C-TAA--C--T-C-C
>HTN0MRN01AIEPY
T-G-A-G-G-A-A--TT-TT--GC-G-C----AA-T-G-G--GC----GA-A-A--G-C-C-T-G-A-C-G-C-A---GC-A--A--C-GCC-G-C-G-T-----G-G-A--T--GA------------T-G--A-A--G-G-CC-----------------------TT-CG------------G-G-T----C-G-T--A---AA-A-T-CC----------------------------TG-TC-A-A--G-TGG----G--A-A--G---AA--ATC-C---G-G-T--C-G--G----------------T--G---------------------------AA----------------------T---AG---C-----------CG---G-T-C-G-GG-T-T-G-A-C-T-----G-T---A-C-CA--------C-T-G-G---------A-G-----------G--AA------------GC-C--CC-G---G-C-TAA--C--T-C-C
>HTN0MRN01A9X0V
T-G-G-G-G-A-A--TA-TT--GG-A-C----AA-T-G-G--GG----GC-A-A--C-C-C-T-G-A-T-C-C-A---GC-A--A--T-GCC-G-C-G-T-----G-T-G--T--GA------------A-G--A-A--G-G-CC-----------------------TG-CG------------G-G-T----T-G-T--A---AA-G-C-AC----------------------------TT-TC-A-G--T-AGA----G--A-A--G---AA--AAG-C---C-T-A--G-G--G----------------T--T---------------------------AA----------------------T---A----A-----------CC---C-TGA-G-TC-T-T-G-A-C-G-----T-A---A-C-CT--------A-C-A-G---------A-A-----------G--AA------------GC-A--CC-G---G-C-TAA--C--T-C-C
>HTN0MRN01A8A0B
T-G-G-G-G-A-A--TT-TT--CC-G-C----AA-T-G-G--GG----GA-A-A--C-C-C-T-G-A-C-G-G-A---GC-A--A--C-GCC-G-C-G-T-----G-G-A--G--GA------------T-G--A-A--G-G-CC-----------------------CT-CG------------G-G-T----C-G-T--A---AA-C-T-CC----------------------------TG-TCGA-T----CGG----G--A-A--G---AA--TGC-G---T-C----C-G--A-C--------------C--C---------------------------AA----------------------T---A--------------C-G----T-CGG-C-ACGT-T-G-A-C-T-----G-T---A-C-CG--------G-T-G-G---------A-G-----------G--AA------------GC-C--AC-G---G-C-TAA--C--T-C-T
>HTN0MRN01A7SBZ
T-G-A-G-G-A-A--TA-TT--GG-T-C----AA-T-G-G--GC----GC-A-A--G-C-C-T-G-A-A-C-C-A---GC-C--A--T-GCC-G-C-G-T-----G-A-A--G--GA------------T-G--A-C--A-G-CG-----------C-----------TA-CG------------C-G-T----T-G-T--A---AA-C-T-TC----------------------------TT-TT-G-T--A-CAG----G--A-A--G---AA-ACAC-T---C-T-T--A------------------------C---------------------------GT----------------------G-------------------------T-AAG-A-GC-T-T-G-A-C-G-----G-T---A-C-TG--------T-A-C-G---------A-A-----------T--AA------------GC-A--TC-G---G-C-TAA--C--T-C-C
>HTN0MRN01A3L5J
T-G-G-G-G-A-A--TC-TT--GC-G-C----AA-T-G-G--GC----GA-A-A--G-C-C-T-G-A-C-G-C-A---GC-G--A--C-GCC-G-T-G-T-----G-G-G--T--GA------------T-G--A-A--G-G-CC-----------------------TT-TG------------G-G-T----C-G-T--A---AA-G-C-CC----------------------------TG-TC-A-G--A-GGG----G--A-C--G---AA-ATCT-----T-G-T--C-G--G----------------C-CT---------------------------AA----------------------T---A----C-----------GT---C-GAC-T-AC-T-T-G-A-C-G-----G-T---A-C-CC--------T-C-A-G---------A-G-----------G--AA------------GC-A--CC-G---G-C-TAA--C--T-C-C
>HTN0MRN01A150Q
T-G-A-G-G-A-A--TA-TT--GG-G-C----AA-T-G-G--AG----GC-A-A--C-T-C-T-G-A-C-C-C-A---GC-C--A--T-GCC-G-C-G-T-----G-C-A--G--GA------------A-G--A-A--G-G-CC-----------C-----------TA-TG------------G-G-T----T-G-T--A---AA-C-T-GC----------------------------TT-TT-A-T--A-CAG----G--A-A--G---AA-ACCT-A---T-C-C--A------------------------C---------------------------GT----------------------G-------------------------T-GGA-T-AG-C-T-G-A-C-G-----G-T---A-C-TG--------T-A-C-G---------A-A-----------T--AA------------GG-A--CC-G---G-C-TAA--C--T-C-C
>HTN0MRN01A0AYZ
T-G-A-G-G-A-A--TA-TT--GG-G-C----AA-T-G-G--GC----GC-A-A--G-C-C-T-G-A-C-C-C-A---GC-C--A--C-GCC-G-C-G-T-----G-T-G--T--GA------------T-G--A-A--G-G-CC-----------------------TT-CG------------G-G-T----C-G-T--A---AA-G-C-AC----------------------------TG-TG-G-G--G-AGA----G--A-C--G---AA-AAAG-C---G-C-A--G-C------------------AG--G---------------------------AA----------------------A---T----G------------G---C-TGC-G-CC-T-T-G-A-C-G-----G-T---A-C-CT--------C-C-T-T---------A-G-----------C--AA------------GC-A--CC-G---G-C-TAA--C--T-C-T
>HTN0MRN03HA7V0
T-A-G-G-G-A-A--TT-TT--GC-G-C----AA-T-G-G--GG----GC-A-A--C-C-C-T-G-A-C-G-C-A---GC-G--A--C-GCC-G-C-G-T-----G-A-G--T--GA------------A-G--A-A--G-G-CC-----------------------TT-CG------------G-G-T----T-G-T--A---AA-G-C-TC----------------------------TG-TC-A-G--A--AG----G--G-A--A---GA-ATAA-G---C-G-A--G-G--T----------------T--A---------------------------AA----------------------T---A----G-----------GC---C-TGC-G-CG-A-T-G-A-C-G-----G-T---A-C-CT--------T-C-A-G---------A-G-----------G--AA------------GC-A--CC-G---G-C-TAA--C--T-C-T
>HTN0MRN03GUNI8
T-G-G-G-G-A-A--TA-TT--GG-A-C----AA-T-G-G--GG----GG-A-A--C-C-C-T-G-A-T-C-C-A---GC-A--A--T-GCC-A-T-G-T-----G-T-G--T--GA------------A-G--A-A--G-G-CC-----------------------TG-CG------------G-G-T----T-G-T--A---AA-G-C-AC----------------------------TT-TC-A-G--T-GGG----GA-A-GA-G---GG-GCTT-T---G-A-G--T-T--G----------------A--T---------------------------AA----------------------G--------G-----------CT---T-G-A-G-GT-T-T-G-A-C-G-----T-T---A-C-CC--------A-C-A-G---------A-A-----------G--AA------------GC-A--CC-G---G-C-TAA--C--T-C-C
>HTN0MRN03GII4H
T-C-G-A-G-A-A--TC-TT--CC-G-C----AA-T-G-C--GC----GC-A-A--G-C-G-T-G-A-C-G-G-A---GC-G--A--C-GCC-G-C-G-T-----G-G-G--T--GA------------C-G--A-A--G-G-CC-----------------------TT-CG------------G-G-T----T-G-T--A---AA-G-C-CC----------------------------TG-TT-A-G--C-TAT----T--A-T--G---AATGGCG-----G-G-C--G-A--T----------------G--A---------------------------AT----------------------A--------------------GT---T-GTC-C-CGTT-T-G-A-C-------G-T---A-T-GTA-------G-C-A-A---------A-G-----------A--AA------------GC-A--CC-G---G-C-TAA--C--T-A-C
>HTN0MRN02EZK52
T-G-G-G-G-A-A--TA-TT--GC-G-C----AA-T-G-G--CC----GC-A-A--G-G-C-T-G-A-C-G-C-A---GC-G--A--C-ACC-G-C-G-T-----G-T-G--G--GA------------T-G--A-A--G-G-CT-----------------------TT-CG------------G-G-T----C-G-T--A---AA-C-C-AC----------------------------TG-TC-A-G--G-GGG----G--A-C--G---AATACTC-G-----G-C--C-T-------------------C--G---------------------------AA----------------------T---A----G-----------GG---GATCG-A-GG-G-T-G-A-C-G-----G-T---A-C-CC--------C-C-A-G---------A-G-----------G--AA------------GC-A--CC-G---G-C-TAA--C--T-C-C
>HTN0MRN02EX5PY
T-C-G-A-G-A-A--TC-TT--CC-G-C----AA-T-G-G--GC----GC-A-A--G-C-C-T-G-A-C-G-G-A---GC-G--A--C-GCC-G-C-G-T-----G-G-A--G--GA------------C-G--A-A--G-G-CC-----------------------TT-CG------------G-G-T----T-G-T--A---AA-C-T-CC--------------------------TGTCAGGGTTTATGAATGC---G--ACGG-G---GAGTAA-------------CT-----------------------GC--------------------------CC----------------------C-------------------------G--------CTGTT-G-A-C-A-----A-AG--G-A-CC--------C-A---A---------A-G-----------G--AA-----------GCC-A--C--A---G-C-TAA--C--T-T-C
>HTN0MRN02EWSAP
T-G-G-G-G-A-A--TA-TT--GC-A-C----AA-T-G-G--GC----GC-A-A--G-C-C-T-G-A-T-G-C-A---GC-A--A--T-GCC-G-C-G-T-----G-T-G--T--GA------------A-G--A-A--G-G-CC-----------------------TG-AG------------G-G-T----T-G-T--A---AA-G-C-AC----------------------------TT-TC-A-G--T-GGG----G--A-G--G---AA--AAG-C---T-A-A--T-T--G----------------T--T---------------------------AA----------------------T---A----G-----------CA---G-TTA-G-CC-G-T-G-A-C-G-----T-T---A-C-CC--------A-C-A-G---------A-A-----------G--AA------------GG-A--CC-G---G-C-TAA--C--T-C-C
>HTN0MRN02ET7H2
T-G-G-G-G-A-A--TA-TT--GG-A-C----AA-T-G-G--GC----GC-A-A--G-C-C-T-G-A-T-C-C-A---GC-A--A--C-GCC-G-C-G-T-----G-G-A--G--GA------------C-G--A-A--G-G-CC-----------------------TT-CG------------G-G-T----C-G-T--A---AACT-CCTGTCAG---------------------TTGGGACGAAAAGCCGTCGGTT-A-ATATCCGGCGG-------------------------------------------T---------------------------CC-------------------------------------------------------------T-G-A-C-G-----G-T---A-C-CA--------G-C-A-G---------A-G-----------G--AA------------GC-C--CC-G---G-C-TAA--C--T-C-C
>HTN0MRN02EL5DF
T-G-G-G-G-A-A--TC-TT--GC-G-C----AA-T-G-G--GC----GA-A-A--G-C-C-T-G-A-C-G-C-A---GC-G--A--C-GCC-G-C-G-T-----G-A-G--C--GA------------T-G--A-A--G-G-CC-----------------------CT-AG------------G-G-T----T-G-T--A---AA-G-C-TC----------------------------TG-TG-G-A--G-GGG----G--A-C--G---AA-TAAG-C---G-T-A--G-G-------------------C--G---------------------------AA----------------------T---A----C------------C---C-TAC-G-TG-A-T-G-A-C-G-----G-T---A-C-CT--------C-T-T-T---------A-G-----------C--AA------------GC-A--CC-G---G-C-TAA--C--T-C-T
>HTN0MRN02EL4VK
T-G-A-G-G-A-A--TT-TT--GC-G-C----AA-T-G-G--GC----GA-A-A--G-C-C-T-G-A-C-G-C-A---GC-G--A--C-GCC-G-C-G-T-----G-G-A--G--GA------------C-G--A-A--G-G-TC-----------------------TT-CG------------G-A-T----C-G-T--A---AA-C-T-CC----------------------------TG-TC-A-A--G-TGG----G--A-C--G---AA-GTCC-G---G-G-C--G-G--A-T-----------------G---------------------------AA----------------------T---A----A---------G--C---C-GTT-C-GG-T-T-G-A-C-G-----G-T---A-C-CA--------C-T-G-G---------A-G-----------G--AA------------GC-C--CC-G---G-C-TAA--C--T-C-C
>HTN0MRN02EK2JJ
T-C-G-A-G-A-G--GC-TT--CG-G-C----AA-T-G-G--GG----GA-A-A--C-C-C-T-G-A-C-C-G-A---GC-G--A--C-GCC-G-C-G-T-----G-G-G--T--GA------------T-G--A-A--G-G-TC-----------------------TT-TG------------G-A-T----C-G-T--A---AA-A-C-CC----------------------------TG-TC-A-G--G-TGG----G--A-T--G---AA-CCAC-C---A-T-T--C-G--G----------------T--T---------------------------AA----------------------T---A----C-----------C------CGAGT-GG-TCT-G-A-C-A-----G-T---A-C-CA--------T-C-A-G---------A-G-----------G--AA------------GC-T--CC-G---G-C-TAA--C--T-C-C
>HTN0MRN02EHYWA
T-G-G-G-G-A-A--TA-TT--GG-A-C----AA-T-G-G--GG----GC-A-A--C-C-C-T-G-A-T-C-C-A---GC-A--A--T-ACC-G-C-G-T-----G-T-G--T--GA------------A-G--A-A--G-G-CC-----------------------TG-CG------------G-G-T----T-G-T--A---AA-G-C-AC----------------------------TT-TC-A-A--T-TGT----G--A-A--G---AT--TGGTT---A-T-T--T-G--G----------------T--T---------------------------AA----------------------T---A----G-----------CC---T-TAT-A-GC-T-T-G-A-C-G-----T-T---A-A-CT--------T-T-A-G---------A-A-----------G--AA------------GC-A--CC-G---G-C-TAA--C--T-C-A
>HTN0MRN02EH9JG
T-C-G-G-G-A-A--TA-TT--GG-G-C----AA-T-G-G--GC----GA-A-A--G-C-C-T-G-A-C-C-C-A---GC-A--A--C-GCC-G-C-G-T-----G-A-A--G--GA------------T-G--A-A--G-G-CC-----------------------TT-CG------------G-G-T----C-G-T--A---AA-C-T-TC----------------------------TG-TC-G-A--G-AGG----G--A-A--G---AAT-TGC-G---T-G-C--A-G--G----------------T--G---------------------------AA----------------------T---A----A-----------TC---T-GTG-C-GT-T-T-G-A-C-G-----G-T---A-C-CT--------C-C-A-A---------A-G-----------G--AA------------GC-A--CC-G---G-C-TAA--C--T-C-C
>HTN0MRN02E1IBO
T-G-A-G-G-A-A--TA-TT--GG-G-C----AA-T-G-C--CC----GA-A-A--G-G-G-T-G-A-C-C-C-A---GC-A--A--C-GCC-G-C-G-T-----G-G-A--G--GA------------T-G--A-A--T-G-CC-----------------------GT-AA------------G-G-T----T-G-T--A---AA-C-T-CC----------------------------TG-TT-A-G--A-GGG----G--A-A--G---AA-AAATCT-----C-G--A-T----------------------C---------------------------AA--------------------------------------------A---T-C-G-A-GA-ACT-G-A-C-T-----G-T---A-C-CC--------T-C-A-G---------A-G-----------A--AA------------GC-C--CC-G---G-C-TAA--C--T-A-C
>HTN0MRN02E1E7P
T-A-A-C-G-A-A--TC-TT--CC-G-C----AA-T-G-C--GC----GA-A-A--G-C-G-T-G-A-C-G-G-A---GC-A--A--T-GCC-G-C-G-T-----G-C-A--G--GA------------T-G--A-A--T-C-CC-----------------------TT-CG------------G-G-G----T-G-T--A---AA-C-T-GC----------------------------TG-TC-A-G--A-GTT----C--A-G--C---A----------------------------------------A--C---------------------------AC----------------------A---A----------------------------------T-G-A-G-------C-A---G-A-CT--------C-A---A---------A-G-----------G--AA------------GG-G--CC-G---G-C-TAA--C--T-T-C
>HTN0MRN02E0SSS
T-G-G-G-G-A-A--TA-TT--GG-A-C----AA-T-G-G--GG----GA-A-A--C-C-C-T-G-A-T-C-C-A---GC-A--A--T-GCC-G-C-G-T-----G-T-G--T--GA------------A-G--A-A--G-G-CC-----------------------TG-CG------------G-G-T----T-G-T--A---AA-G-C-AC----------------------------TT-TC-A-A--T-TGG----G--A-A--G---AA--AAG-C---A-G-G--C-G--G----------------T--T---------------------------AA----------------------T---A----C-----------CCG--T-C-T-G-TC-T-T-G-A-C-G-----T-T---A-C-CT--------T-T-A-C---------A-A-----------G--AA------------GC-A--CC-G---G-C-TAA--C--T-C-C
>HTN0MRN02DWVO1
T-C-G-A-G-A-A--TC-TT--CC-G-C----AA-T-G-G--GC----GC-A-A--G-C-C-T-G-A-C-G-G-A---GC-G--A--C-GCC-G-C-G-T-----G-G-A--G--GA------------C-G--A-A--G-G-CC-----------------------CT-AG------------G-G-T----T-G-T--A---AA-C-T-CC----------------------------TG-TC-A-C--C-GAT----T--A-T--G---AA--TGG-C---G-T----G-TC-G-T-----------------T---------------------------AA----------------------C---A--------------G-CG---G-CAC-G-TT-T---G-A-CGT-----A-A---G-T-CG--------G-G---A---------A-G-----------G--AA------------GC-A--CC-G---G-C-TAA--C--T-C-T
>HTN0MRN02DVS47
T-G-G-G-G-A-A--TA-TT--GG-A-C----AA-T-G-G--GC----GA-A-A--G-C-C-T-G-A-T-C-C-A---GC-A--A--C-GCC-G-C-G-T-----G-G-A--G--GA------------C-G--A-A--G-G-CC-----------------------CT-CG------------G-G-T----C-G-T--A---AA-C-T-CC----------------------------TG-TC-A-G--T-TGG----G--A-C--G---AA-AAGT-C-----G-T--C-G--G----------------T--T---------------------------AA----------------------T---A----T------------C---C-GGC-G-AT-TCT-G-A-C-G-----G-T---A-C-CA--------G-C-A-G---------A-G-----------G--AA------------GC-C--CC-G---G-C-TAA--C--T-C-C
>HTN0MRN02DUD6S
T-A-G-G-G-A-A--TA-TT--GC-G-C----AA-T-G-G--AC----GA-A-A--G-T-C-T-G-A-C-G-C-A---GC-A--A--C-GCC-G-C-G-T-----G-G-A--T--GA------------T-G--A-A--GCT-CC-----------------------TT--G------------G-A-G----T-G-T--A---AA-A-T-CC----------------------------TG-TC-A-G--T-GGG----G--A-A--G---AA-CCAA-C-----T-A--G-TG-A----------------G--T---------------------------AA----------------------C--------------------TGC--T-CTA-G-TT-C-T-G-A-C-G-----G-T---A-C-CC--------A-C-A-G---------A-G-----------G--AA------------GT-T--CC-G---G-C-CAA--C--T-C-C
>HTN0MRN02DTMED
T-G-A-G-G-A-A--TT-TT--GC-G-C----AA-TGG-G--GG----GA-A-A--C-C-C-T-G-A-C-G-C-A---GC-A--A--C-GCC-G-C-G-T-----G-A-G--T--GA------------T-G--A-A--G-G-CT-----------------------TT-CG------------G-G-T----C-G-T--A---AA-G-C-TC----------------------------TG-TC-A-A--G-TGG----G--A-A--G---AA-CCCA-C---A-T-G--A-T--G----------------T--T---------------------------AA----------------------T---A----C-----------CA---T-CAT-G-TG-T-T-G-A-C-G-----G-T---A-C-CA--------C-T-G-A---------A-G-----------G--AA------------GC-A--CC-G---G-C-TAA--C--T-C-C
>HTN0MRN02DQPX8
T-G-A-G-G-A-A--TA-TT--GC-A-C----AA-T-G-G--GG----GA-A-A--C-C-C-T-G-A-T-G-C-A---GC-A--A--T-GCC-G-C-G-T-----G-T-A--T--GA------------A-G--A-A--G-G-CC-----------------------TG-AG------------G-G-T----T-G-T--A---AA-G-T-AC----------------------------TT-TC-A-A--T-TGG----G--A-G--G---AA--AAG-T---T-T-A--A-G--G----------------T--T---------------------------AA----------------------T---A----C-----------CC---T-TGA-A-CC-G-T-G-A-C-G-----T-T---A-C-CA--------T-T-A-G---------A-A-----------G--AA------------GC-A--CC-G---G-C-TAA--C--T-C-C
>HTN0MRN02DQF3T
T-G-G-G-G-A-A--TA-TT--GG-G-C----AA-T-G-G--GG----GA-A-A--C-C-C-T-G-A-C-C-C-A---GC-G--A--C-GCC-G-C-G-T-----G-G-A--G--GA------------T-G--A-A--G-G-CC-----------------------TT-CG------------G-G-T----T-G-T--A---AA-C-T-CC----------------------------TG-TC-A-G--G-TGG----G--A-A--G---AA-ATGC-C---T-A-C--C-G--G----------------T--T---------------------------AA----------------------T---A----G-----------CC---G-GCA-G-GAGC-T-G-A-C-G-----G-T---A-C-CA--------C-C-A-A---------A-G-----------G--AA------------GC-C--CC-G---G-C-TAA--C--T-C-C
>HTN0MRN02DOSH0
T-G-A-G-G-A-A--TA-TT--GG-G-C----AA-T-G-G--AC----GC-A-A--G-T-C-T-G-A-C-C-C-A---GC-C--A--T-GCC-G-C-G-T-----G-C-A--G--GA------------T-G--A-C--G-G-CG-----------C-----------TA-TG------------C-G-T----T-G-T--A---AA-C-T-GC----------------------------TT-TT-A-T--A-CAG----G--A-A--G---AA--A-T-C---C-T-C--C------------------------T---------------------------AC----------------------G-------------------------TGTAGGG-GG-T-T-G-A-C-T-----G-T---A-C-TG--------T-A-A-G---------A-A-----------T--AA------------GC-A--TC-G---G-C-TAA--C--T-C-C
>HTN0MRN02DO3JF
T-G-A-G-G-A-A--TA-TT--GG-G-C----AA-T-G-G--AG----GC-A-A--C-T-C-T-G-A-C-C-C-A---GC-C--A--T-GCC-G-C-G-T-----G-C-A--G--GA------------A-G--A-C--G-G-CC-----------C-----------TA-TG------------G-G-T----T-G-T--A---AA-C-T-GC----------------------------TT-TT-A-T--A-CGG----G--A-A--G---AA-TAAG-G---G-A-C--A------------------------C---------------------------GT----------------------G-------------------------T-GTC-C-TG-G-T-G-A-C-G-----G-T---A-C-CG--------T-A-A-G---------A-A-----------T--AA------------GG-A--CC-G---G-C-TAA--C--T-C-C
>HTN0MRN02DMN2H
T-C-G-A-G-A-A--TC-AT--TC-G-C----AA-T-G-G--GC----GA-A-A--G-C-C-T-G-A-C-G-G-T---GC-G--A--C-GCC-G-C-G-T-----G-G-A--G--GA------------T-G--A-A--G-G-CC-----------------------CT-AG------------G-G-T----C-G-T--A---AA-C-T-CC----------------------------TG-TC-A-T--C-AGT----G--A-G--T----A--AGG-C---C-G-A--C-GC-G---------------AG--T---------------------------AA----------------------C---T----GC----------GC---G-T-C-G-GA-T-T-G-A-T-A-----G-T---A-A-CT--------G-A-A-G---------A-G-----------G--AA------------GA-G--AC-G---G-C-TAA--C--T-C-T
>HTN0MRN02DLZJV
T-G-G-G-G-A-A--TT-TT--CC-G-C----AA-T-G-G--GG----GA-A-A--C-C-C-T-G-A-C-G-G-A---GC-A--A--C-GCC-G-C-G-T-----G-G-A--G--GA------------T-G--A-A--G-G-CC-----------------------CT-CG------------G-G-T----C-G-T--A---AA-C-T-CC----------------------------TG-TCGA-T----CGG----G--A-A--G---AA--TGC-G---T-C----C-G--A-C--------------C--T---------------------------AA----------------------T---A--------------CGTC---G-GTG-C-G--T-T-G-A-C-T-----G-T---A-C-CG--------G-T-G-G---------A-G-----------G--AA------------GC-C--AC-G---G-C-TAA--C--T-C-T
>HTN0MRN02DK48K
T-A-G-G-G-A-A--TA-TT--GG-T-C----AA-T-G-G--GC----GA-A-A--G-C-C-T-G-A-A-C-C-A---GC-C--A--T-GCC-G-C-G-T-----G-C-A--G--GA------------T-G--A-A--G-G-CC-----------T-----------TC-TG------------G-G-T----T-G-T--A---AA-C-T-GC----------------------------TT-TT-A-T--C-AGG----G--A-A--G---AA--AAG-G---G-C-A--C------------------------T---------------------------GC----------------------G-------------------------G-TGC-A-CA-T-T-G-A-C-G-----G-T---A-C-CT--------G-A-A-G---------A-A-----------T--AA------------GC-A--CC-G---G-C-TAA--C--T-C-C
>HTN0MRN02DHMBK
T-G-A-G-G-A-A--TA-TT--GC-G-C----AA-T-G-G--AC----GA-A-A--G-T-C-T-G-A-C-G-C-A---GC-C--A--C-CCC-G-C-G-T-----G-C-G--G--GA------------T-G--A-A--G-C-CC-----------------------TT-GC------------G-G-G----T-G-T--A---AA-C-C-GC----------------------------TG-T-------T-AGG----G--G-A--G----A-CGA--G---T-G-C--C-T--C----------------T------------------------------GT----------------------T---T----T-----------GC---A-GAG---GA-G-A-G-A-C-G-----G-T---A-T-CC--------C-C-A-A---------A-G-----------A--AA------------GC-T--CC-G---G-C-TAA--C--T-C-C
>HTN0MRN02DFGSO
T-G-A-G-G-A-A--TA-TT--GG-A-C----AA-T-G-G--AG----GC-A-A--C-T-C-T-G-A-T-C-C-A---GC-C--A--T-GCC-G-C-G-T-----G-C-A--G--GA------------A-G--A-C--T-G-CC-----------C-----------TA-TG------------G-G-T----T-G-T--A---AA-C-T-GC----------------------------TT-TT-A-T--A-TAG----G--A-A--G---AA-ACGT-T---C-C-C--A------------------------C---------------------------GT----------------------GT------------------------T-GGG-A-AT-T-T-G-A-C-G-----G-T---A-C-TA--------T-A-A-G---------A-A-----------T--AA------------GG-A--CC-G---G-C-TAA--C--T-C-C
>HTN0MRN02DESGC
T-G-G-G-G-A-A--TA-TT--GG-A-C----AA-T-G-G--GC----GA-A-A--G-C-C-T-G-A-T-C-C-A---GC-C--A--C-GCC-G-C-G-T-----G-T-G--T--GA------------T-G--A-A--G-G-CC-----------------------TT-CG------------G-G-T----C-G-T--A---AA-G-C-AC----------------------------TG-TG-GAG--G-GGGAA--GA-A-CAAGTTATAG-----------------------------GCTAATATCCTAT------------------------AGCCC-------------------------------------------------------------T-G-A-C-G-----G-T---A-C-CC--------C-T-T-T---------A-G-----------C--AA------------GC-A--CC-G---G-C-TAA--C--T-C-C
>HTN0MRN02D55SO
T-C-G-G-G-A-A--TA-TT--GG-G-C----AA-T-G-G--GC----GA-A-A--G-C-C-T-G-A-C-C-C-A---GC-A--A--C-GCC-G-C-G-T-----G-A-A--G--GA------------T-G--A-A--G-G-CC-----------------------TT-CG------------G-G-T----C-G-T--A---AA-C-C-TC----------------------------TG-TC-G-G--A-AGG----G--A-A--G---AA-AGGT-G---T-C-C--G-T--T----------------C--A---------------------------AA----------------------T---AG---------------AG---C-GGG-G-GC-T-T-G-A-C-G-----G-T---A-C-CT--------T-C-A-A---------A-G-----------G--AA------------GC-A--CC-G---G-C-TAA--C--T-C-C
>HTN0MRN02C8WO3
T-G-A-G-G-A-A--TA-TT--GC-G-C----AA-T-G-G--GG----GA-A-A--C-C-C-T-G-A-C-G-C-A---GC-G--A--C-GCC-G-C-G-T-----G-A-G--T--GA------------G-G--A-A--G-G-TT-----------------------TT-CG------------G-A-T----C-G-T--A---AA-G-C-TC----------------------------TG-TC-A-G--A-AGG----G--A-A--G---AA-ATGC-T---A-G-G--C-A--G----------------T--T---------------------------AA----------------------T---A----C-----------CT---G-TTT-A-GT-T-T-G-A-C-G-----G-T---A-C-CT--------T-C-A-G---------A-G-----------G--AA------------GC-A--CC-G---G-C-TAA--C--T-C-C
>HTN0MRN02C8CY2
T-G-G-G-G-A-A--TA-TT--GC-A-C----AA-T-G-A--GC----GC-A-A--G-C-T-T-G-A-T-G-C-A---GC-A--A--T-GCC-G-C-G-T-----G-T-G--T--GA------------A-G--A-A--G-G-CC-----------------------TG-CG------------G-G-T----T-G-T--A---AA-G-C-AC----------------------------TT-TT-A-T--C-GGG----A--A-A--GA--AA---AA-C---C-T-G--G-G--G----------------T--T---------------------------AA----------------------T---ACC--C-----------CC---C-GGG---TC-T-T-G-A-C-G-----G-T---A-C-CC--------G-A-A-G---------A-A-----------T--AA------------GC-A--CC-G---G-C-TAA--C--T-C-C
>HTN0MRN02C7Q2J
T-G-A-G-G-A-A--TA-TT--GC-G-C----AA-T-G-G--AG----GA-A-A--C-T-C-T-G-A-C-G-C-A---GC-A--A--C-GCC-G-C-G-T-----G-G-G--G--GA------------T-G--A-A--G-T-TC-----------------------TA-TG------------G-A-G----C-G-T--A---AA-C-C-CC----------------------------TG-TA-A-G--T-AGG----G--A-C--G---AA-AGGT-A---G-A-T--A-T--T----------------C--A---------------------------AA----------------------T---A----G-----------GG---T-ATT-T-AT-T-T-G-A-C-G-----G-T---A-C-CT--------G-C-A-G---------A-G-----------T--AA------------GC-T--CC-G---G-C-TAA--C--T-C-C
>HTN0MRN02C5YFH
T-G-G-G-G-A-A--TA-TT--GG-A-C----AA-T-G-G--GG----GC-A-A--C-C-C-T-G-A-T-C-C-A---GC-C--A--T-GCC-G-C-G-T-----G-T-G--T--GA------------A-G--A-A--G-G-CC-----------------------CT-AG------------G-G-T----T-G-T--A---AA-G-C-AC----------------------------TT-TC-A-G--T-GGG----GA-A-G--A---AA--TG--C---C-T-A--A-G--G----------------T--T---------------------------AA----------------------T---AT---C-----------TT---T-GGG-T--C-T-T-G-A-C-G-----G-T---A-C-CT--------A-C-A-G---------A-A-----------G--AA------------GC-A--CC-G---G-C-TAA--T--T-C-C
>HTN0MRN01CIDR9
T-G-G-G-G-A-A--TA-TT--GG-G-C----AA-T-G-G--GG----GA-A-A--C-C-C-T-G-A-C-C-C-A---GC-G--A--C-GCC-G-C-G-T-----G-G-A--G--GA------------T-G--A-C--G-G-CC-----------------------TT-CG------------G-G-T----T-G-T--A---AA-C-T-CC----------------------------TG-TC-A-G--G-TGG----G--A-A--G---AA-AAGCCT---C-G-T----G--G----------------C--T---------------------------AA----------------------T---A----T-----------CC---A-CGA-G-GAAT-T-G-A-C-G-----G-T---A-C-CA--------C-C-A-A---------A-G-----------G--AA------------GC-C--CC-G---G-C-TAA--C--T-C-C
>HTN0MRN01CH4S9
T-G-G-G-G-A-A--TA-TT--GC-G-C----AA-T-G-G--GC----GA-A-A--G-C-C-T-G-A-C-G-C-A---GC-G--A--C-GCC-G-C-G-T-----G-G-G--T--GA------------T-G--A-A--G-G-TT-----------------------TT-CG------------G-A-T----C-G-T--A---AA-G-C-CC----------------------------TG-TG-G-G--AGAGG----G--A-A--G---AACACCC-T---A-T-T--G-G--A----------------A--C---------------------------AA----------------------TA--C----------------CC---A-GTA-G-GT-C-T-G-A-C-G-----G-T---A-C-CTC-------T-C---C---------A-G-----------A--AA------------GC-A--CC-G---G-C-TAA--C--T-C-C
>HTN0MRN01CFP62
T-C-G-A-G-A-G--GC-TT--CG-G-C----AA-T-G-G--GG----GA-A-A--C-C-C-T-G-A-C-C-G-A---GC-G--A--C-GCC-G-C-G-T-----G-A-G--G--GA------------T-G--A-C--G-C-CC-----------------------CT-CG------------G-G-G----T-G-T--A---AA-C-T-TC----------------------------TT-TT-T-C--A-GGG----G--A-A--G---A-------------------------------------------A-------------------------ACCCA--------------------------------------------------TGAGGTCCAATAGGCCTCGT---GATTG--ACGGTACCT-----T-G-A-G---------A-A-----------T--AA------------GC-T--CC-G---G-C-TAA--C--T-C-C
>HTN0MRN01CCX8P
T-G-G-G-G-A-A--TT-TT--TC-G-C----AA-T-G-G--GG----GA-A-A--C-C-C-T-G-A-C-G-A-A---GC-A--A--C-GCC-G-C-G-T-----G-G-A--G--GA------------T-G--A-A--G-G-CC-----------------------CT-CG------------G-G-T----C-G-T--A---AA-C-T-CC----------------------------TG-TCGA-T----CGG----G--A-A--G---AA--TGC-G---T-C----C-G--A-C--------------T--C---------------------------AA----------------------T---A--------------CGTC---G-GTT-C-G--T-T-G-A-C-T-----G-T---A-C-CG--------G-T-G-G---------A-G-----------G--AA------------GC-C--AC-G---G-C-TAA--C--T-C-T
>HTN0MRN01CCGCP
T-G-A-G-G-A-A--TT-TT--GC-G-C----AA-T-G-G--GG----GA-A-A--C-C-C-T-G-A-C-G-C-A---GC-A--A--C-GCC-G-C-G-T-----G-A-G--T--GA------------A-G--A-A--G-G-CT-----------------------TT-CG------------G-G-T----C-G-T--A---AA-G-C-TC----------------------------TG-TC-A-A--G-TGG----G----A--A---AA--ATA-C---T-A-T--C-G--A----------------T--A---------------------------AA----------------------T---A----G-----------TC---G-ATA-G-GA-T-T-G-A-T-G-----G-T---A-C-CA--------T-T-A-G---------A-G-----------G--AA------------GC-A--CC-G---G-C-TAA--C--T-C-C
>HTN0MRN01CB5E2
T-C-G-G-G-A-A--TC-TT--GT-G-C----AA-T-G-G--GC----GA-A-A--GCC---T-G-A-C-A-C-A---GC-A--A--C-GCC-G-C-G-T-----G-A-G--G--GA------------T-G--A-A--G-G-CC-----------------------CT-CG------------G-G-T----C-G-T--A---AA-C-C-TC----------------------------TG-TC-G-G--G-AGG----G--A-A--G---AAAGGTC-G---T-C----G-T--T----------------C--T---------------------------AA----------------------T---A----T-----------AA---C-GGG-G-GC-T-T-G-A-C-G-----G-T---A-C-CT--------C-C-A-A---------A-G-----------G--AA------------GC-G--CC-G---G-C-TAA--C--T-C-C
>HTN0MRN01CAOFZ
T-G-G-G-G-A-A--TA-TT--GG-A-C----AA-T-G-G--GG----GC-A-A--C-C-C-T-G-A-T-C-C-A---GC-A--A--T-GCC-G-C-G-T-----G-T-G--T--GA------------A-G--A-A--G-G-CC-----------------------TG-CG------------G-G-T----T-G-T--A---AA-G-C-AC----------------------------TT-TC-A-G--T-AGA----G--A-A--G---AA--AAG-C---T-C-A--G-A--G----------------T--T---------------------------AA----------------------T---A----G-----------CT---C-TGA-G-TC-T-T-G-A-C-G-----T-T---A-C-CT--------A-C-A-G---------A-A-----------G--AA------------GC-A--CC-G---G-C-TAA--C--T-C-C
>HTN0MRN01BYN69
T-G-G-G-G-A-A--TA-TT--GC-G-C----AA-T-G-G--GG----GA-A-A--C-C-C-T-G-A-C-G-C-A---GC-G--A--C-GCC-G-C-G-T-----G-A-G--C--GA------------T-G--A-A--G-G-CC-----------------------TT-CG------------G-G-T----C-G-T--A---AA-G-C-TC----------------------------TG-TC-A-G--G-TGG----G--A-A--G---AA-CCGT-T---C-A-T--C-G--G----------------T--T---------------------------AA----------------------T---A----A-----------CC---G-GTG-G-AT-C-T-G-A-C-G-----G-T---A-C-CA--------C-C-A-G---------A-G-----------G--AA------------GC-A--CC-G---G-C-TAA--C--T-C-C
>HTN0MRN01BWT6E
T-C-G-A-G-A-A--TC-AT--TC-G-C----AA-T-G-C--GC----GA-A-A--G-C-G-T-G-A-C-G-A-T---GC-G--A--C-GCC-G-C-G-T-----G-G-A--G--GA------------T-G--A-A--G-G-CC-----------------------TT-CG------------G-G-T----T-G-T--A---AA-C-T-CC----------------------------TG-TC-G-T--G-AGG----G--A-A--C---AA-TGGC-C---C-C-G--G-T--G----------------C--T---------------------------AA----------------------T---A----T-----------CG---C-CGG-G-GT-G-T-G-A-T-G-----G-T---A-C-CT--------C-A-A-G---------A-G-----------G--AA------------GC-C--AC-G---G-C-TAA--C--T-C-T
>HTN0MRN01BVBVR
T-G-G-G-G-A-A--TT-TT--GC-G-C----AA-T-G-G--GC----GA-A-A--G-C-C-T-G-A-C-G-C-A---GC-A--A--T-GCC-G-C-G-T-----G-A-G--T--GA------------T-G--A-A--G-G-TT-----------------------TT-AG------------G-A-T----C-G-T--A---AA-G-C-TC----------------------------TG-TC-A-G--T-GGG----G--A-A--G---AA-ACTA-T---T-G-T--C-C--G----------------A--T---------------------------AA----------------------T---A----T----------CAG---G-C-A-G-TA-C-T-G-A-C-G-----G-T---A-C-CA--------G-C-A-G---------A-G-----------G--AA------------GC-C--CC-G---G-C-TAA--C--T-C-C
>HTN0MRN01BUI2K
T-G-A-G-G-A-A--TT-TT--GC-G-C----AA-T-G-G--GG----GA-A-A--C-C-C-T-G-A-C-G-C-A---GC-G--A--C-GCC-G-C-G-T-----G-G-A--G--GA------------C-G--A-A--G-G-CC-----------------------TT-CG------------G-G-T----C-G-T--A---AA-C-T-CC----------------------------TG-TC-G-A--G-TGG----G--A-C--G---AA-TCCC-G---G-G-A--G-G--A-T-----------------G---------------------------AA----------------------T---A----A---------G--C---C-TTC-C-GG-T-T-G-A-C-G-----G-T---A-C-CA--------T-T-G-G---------A-G-----------G--AA------------GC-C--CC-G---G-C-TAA--C--T-C-C
>HTN0MRN01BTVS8
T-G-G-G-G-A-A--TA-TT--GG-A-C----AA-T-G-G--GC----GC-A-A--G-C-C-T-G-A-T-C-C-A---GC-C--A--C-GCC-G-C-G-T-----G-T-G--T--GA------------T-G--A-A--G-G-TC-----------------------TT-CG------------G-A-T----C-G-T--A---AA-G-C-AC----------------------------TG-TG-G-A--G-AGG----G--A-C--G---AA--AA--G---C-A----G-A--G----------------G--G---------------------------AA----------------------C---A----A---------TACC---C-CTC-T-GA-ATT-G-A-C-G-----G-T---A-C-CT--------C-C-T-T---------A-G-----------C--AA------------GC-A--CC-G---G-C-TAA--C--T-C-C
>HTN0MRN01BTDTW
T-G-A-G-G-A-AT-TT-TT--GC-G-C----A-ATGG-G--GG----GA-A-AC-C-C-C-T-G-A-C-G-C-A---GC-A--A--C-GCC-G-C-G-T-----G-A-G--T--GA------------T-G--A-A--G-G-CC-----------------------TT-CG------------G-G-T----C-G-T--A---AA-G-C-TC----------------------------TG-TC-A-A--G-TGG----G--A-A--G---AA-CCTG-A---T-T-T--A-T--G----------------C--C---------------------------AA----------------------T---A----C-----------CA---T-AGA-T-CA-C-T-G-A-C-G-----G-T---A-C-CA--------C-T-G-A---------A-G-----------G--AA------------GC-A--CC-G---G-C-TAA--C--T-C-C
>HTN0MRN01BSHRX
T-G-A-G-G-A-A--TA-TT--GG-G-C----AA-T-G-G--AC----GA-A-A--G-T-C-T-G-A-C-C-C-A---GC-A--A--C-GCC-G-C-G-T-----G-G-A--G--GA------------T-G--A-A--G-G-TC-----------------------GT-AA------------G-A-T----C-G-T--A---AA-C-T-CC----------------------------TT-TT-T-A--T-TGG----G--A-A--G---AA-AAAG-C---A-G-G--T-T----------------------T---------------------------GT--------------------------------------------A---G-CCT---GT-ATT-G-A-C-T-----G-T---A-C-CT--------T-T-A-G---------A-A-----------T--AA------------GC-C--CC-G---G-C-TAA--C--T-A-C
>HTN0MRN01BR5LV
T-G-G-G-G-A-A--TA-TT--GC-G-C----AA-T-G-G--GG----GC-A-A--C-C-C-T-G-A-C-G-C-A---GC-C--A--T-GCC-G-C-G-T-----G-T-G--T--GA------------A-G--A-A--G-G-CC-----------------------TT-AG------------G-G-T----T-G-T--A---AA-G-C-AC----------------------------TT-TC-A-A--T-AGA----G--A-G--G---AA--AAG-T---T-G-C--A-C--G----------------T--T---------------------------AA----------------------T---A----G-----------CG---T-GTA-G-CT-G-T-G-A-C-G-----T-T---A-C-CT--------A-T-A-G---------A-A-----------G--AA------------GC-A--CC-G---G-C-TAA--C--T-C-C
>HTN0MRN01BQTLO
T-G-G-G-G-A-A--TA-TT--GG-A-C----AA-T-G-G--GC----GC-A-A--G-C-C-T-G-A-T-C-C-A---GC-A--A--T-ACC-G-C-G-T-----G-T-G--T--GA------------A-G--A-A--G-G-CC-----------------------TG-AG------------G-G-T----T-G-T--A---AA-G-C-AC----------------------------TT-TC-A-A--T-AGA----G--A-C--G---AA--AAG-C---T-T-A--G-G--G----------------T--T---------------------------AA----------------------T---A----G-----------CC---C-TGA-G-TC-T-T-G-A-C-------T-T---A-ACCT--------A-T-A-G---------A-A-----------G--AA------------GC-A--CC-G---G-C-TAA--C--T-C-C
>HTN0MRN01BQH0O
T-G-A-G-G-A-A--TT-TT--GC-G-C----AA-TGG-G--GG----GA-A-A--C-C-C-T-G-A-C-G-C-A---GC-A--A--C-GCC-G-C-G-T-----G-A-G--T--GA------------T-G--A-A--G-G-CT-----------------------TT-CG------------G-G-T----C-G-T--A---AA-G-C-TC----------------------------TG-TC-A-A--G-TGG----G--A-A--G---AA-CTCA-T---A-T-G--G-T--G----------------T--T---------------------------AA----------------------T---A----T-----------CA---C-CAT-G-TG-C-T-G-A-C-G-----G-T---A-C-CA--------C-T-G-A---------A-G-----------G--AA------------GC-A--CC-G---G-C-TAA--C--T-C-C
>HTN0MRN01BPK8V
T-G-G-G-G-A-A--TT-TT--GG-A-C----AA-T-G-G--GG----GC-A-A--C-C-C-T-G-A-T-C-C-A---GC-C--A--T-GCC-G-C-G-T-----G-C-G--G--GA------------A-G--A-A--G-G-CC-----------------------TT-CG------------G-G-T----T-G-T--A---AA-C-C-GC----------------------------TT-TC-A-T--A-TGG----A--A-C--G---AA--ATG-G---T-G-C--A-G--G----------------T--T---------------------------AA----------------------T---A----C-----------CC---T-GTA-T-TG-A-T-G-A-C-G-----G-T---A-C-CG--------T-A-A-G---------A-A-----------G--AA------------GC-A--CC-G---G-C-TAA--C--T-A-C
>HTN0MRN01BOIUG
T-G-A-G-G-A-A--TT-TT--GC-G-C----AA-T-G-G--GC----GA-A-A--G-C-C-T-G-A-C-G-C-A---GC-G--A--C-GCC-G-C-G-T-----G-G-A--G--GA------------T-G--A-A--G-G-CC-----------------------TT-CG------------G-G-T----C-G-T--A---AA-C-T-CC----------------------------TG-TC-G-A--G-AGG----G--A-C--G---AA-TGCC-G---G-A-G--A-G--G-T-----------------T---------------------------AA----------------------T---A--------------C-CC---T-TTC-C-GG-T-T-G-A-C-G-----G-T---A-C-CT--------C-C-A-A---------A-G-----------G--AA------------GC-C--CC-G---G-C-TAA--C--T-C-C
>HTN0MRN01BMMXR
T-G-A-G-G-A-A--TT-TT--GC-G-C----AA-T-G-G--GG----GA-A-A--C-C-C-T-G-A-C-G-C-A---GC-A--A--C-GCC-G-C-G-T-----G-A-G--T--GA------------T-G--A-A--G-G-CC-----------------------CT-CG------------G-G-T----C-G-T--A---AA-G-C-TC----------------------------TG-TC-G-A--G-TGG----G--A-A--G---AA-CTTG-T---T-G-G--A-T--G----------------C--T---------------------------AA----------------------T---A----C-----------CA---T-CCT-T-CA-C-T-G-A-C-G-----G-T---A-C-CA--------C-T-A-A---------A-G-----------G--AA------------GC-A--CC-G---G-C-TAA--C--T-C-C
>HTN0MRN01BLKJX
TGG-G-G-G-A-A--TA-TT--GC-G-C----AA-T-G-G--AC----GA-A-A--G-T-C-T-G-A-C-G-C-A---GC-G--A--C-GCC-G-C-G-T-----G-G-G--G--GA------------G-G--A-A--G-G-CC-----------------------TC-AG------------G-G-T----T-G-T--A---AA-C-C-CC----------------------------TG-TC-A-G--G-TGG----G--A-C--G---AA-TCCC-G---G-A-T--C-G--G----------------C--T---------------------------AA----------------------C---A----C-----------CC---G-GTC-C-GA-C-T-G-A-C-G-----G-T---A-C-CA--------C-C-A-G---------A-G-----------G--AA------------GC-T--CC-G---G-C-TAA--C--T-C-C
>HTN0MRN01BLG7M
T-A-G-G-G-A-A--TA-TT--GG-G-C----AA-T-G-G--GC----GA-A-A--G-C-C-T-G-A-C-C-C-A---GC-G--A--T-GCC-G-C-G-T-----G-T-G--T--GA------------A-G--A-A--G-G-CC-----------------------TT-AG------------G-G-T----T-G-T--A---AA-G-C-AC----------------------------TT-TC-A-G--C-AGC----G--A-A--G---AA--ATGTC---G-G-A----A--G----------------T--T---------------------------AA----------------------T---A----A-----------CT---G-TCG-G-CT-T-T-G-A-C-G-----T-T---A-A-CT--------G-C-A-G---------A-A-----------G--AA------------GT-A--CC-G---G-C-TAA--C--T-C-C
>HTN0MRN01BLAVB
T-G-A-G-G-A-A--TA-TT--GG-G-C----AA-T-G-G--GC----GA-A-A--G-C-C-T-G-A-C-C-C-A---GC-C--A--C-GCC-G-C-G-T-----G-A-G--T--GA------------T-G--A-A--G-G-CC-----------------------CT-CG------------G-G-T----C-G-T--A---AA-G-C-TC----------------------------TG-TG-G-G--G-AGG----G--A-C--G---AA-AATT-T---C-C-A--T--------------------TC--G---------------------------AA----------------------T---A----G------------G---GTGGA-G-AC-T-T-G-A-C-G-----G-T---A-C-CT--------C-C-T-T---------A-G-----------C--AA------------GC-A--CC-G---G-C-TAA--C--T-C-T
>HTN0MRN01BL289
T-G-A-G-G-A-A--TA-TT--GC-G-C----AA-T-G-G--GG----GC-A-A--C-C-C-T-G-A-C-G-C-A---GC-G--A--C-GCC-G-C-G-T-----G-A-G--T--GA------------G-G--A-A--G-G-TT-----------------------TT-CG------------G-A-T----C-G-T--A---AA-G-C-TC----------------------------TG-TC-A-G--A-AGG----G--A-A--G---AA-ATGT-T---G-C-A--T-G--G----------------T--T---------------------------AA----------------------T---A----C-----------CC---A-TGT-A-AT-T-T-G-A-C-G-----G-T---A-C-CT--------T-C-A-G---------A-G-----------G--AA------------GC-A--CC-G---G-C-TAA--C--T-C-C
>HTN0MRN01BK1SN
T-C-G-A-G-A-A--TC-TT--CC-G-C----AA-T-G-G--GC----GC-A-A--GC--C-T-G-A-C-G-G-A---GC-G--A--C-GCC-G-C-G-T-----G-T-A--G--GA------------C-G--A-A--G-G-CC-----------------------CT-AG------------G-G-T----T-G-T--A---AA-C-T-AC----------------------------TG-TC-A-C--G-AAT----C--A-T--G---AA--TGC-T---G-C-G--T-A--G-T-----------------T---------------------------AA----------------------T---A--------------G-CT---G-CGT-A-G--T-T-G-A-CGT-----A-A---G-T-TT--------G-G---A---------A-G-----------G--AA------------GC-A--CC-G---G-C-TAA--C--T-C-T
>HTN0MRN01BJ52X
T-G-G-G-G-A-A--TA-TT--GG-A-C----AA-T-G-G--GC----GA-A-A--G-C-C-T-G-A-T-C-C-A---GC-C--A--C-GCC-G-C-G-T-----G-A-G--T--GA------------T-G--A-A--G-G-CC-----------------------TT-CG------------G-G-T----C-G-T--A---AA-G-C-TC----------------------------TG-TC-A-G--G-AGG----G--A-A--G---AA-G-TT-A---T-C-TA-A-G-------------------C--G---------------------------AA----------------------T---A----C------------CT--T-AGG-T-GA-T-T-G-A-C-G-----G-T---A-C-CT--------C-C-A-A---------A-G-----------G--AA------------GC-T--CC-G---G-C-TAA--C--T-C-C
>HTN0MRN01BHWW9
C-T-A-A-G-A-A--TC-TT--CC-G-C----AA-T-G-G--GC----GA-A-A--G-C-C-T-G-A-C-G-G-A---GC-G--A--C-GCC-G-C-G-T-----G-A-A--T--GA------------A-G--A-A--G-G-CC-----------------------GG-AA------------G-G-T----T-G-T--A---AA-G-T-TC----------------------------TT-TT-C-T--T-GGG----G--A-G--G---AA-TAA--C---G-G-A--A-CG-A----------------G--G---------------------------GA----------------------A--------T-----------GC---G-TTT-C-AG-A-T-G-A-C-G-----T-T---A-A-CC--------A-A-G-G---------A-A-----------T--AA------------GC-C--CC-G---G-C-TAA--T--T-A-C
>HTN0MRN01BGY2X
T-G-A-G-G-A-A--TA-TT--GG-G-C----AA-T-G-G--AC----GC-A-A--G-T-C-T-G-A-C-C-C-A---GC-C--A--T-GCC-G-C-G-T-----G-C-A--G--GA------------T-G--A-C--G-G-CG-----------C-----------TA-TG------------C-G-T----T-G-T--A---AA-C-T-GC----------------------------TT-TT-A-T--A-CAG----G--A-A--G---AA--AC--C---C-T-C--C------------------------T---------------------------AC----------------------G-------------------------TGTAG-GAGG-T-T-G-A-C-G-----G-T---A-C-TG--------T-A-A-G---------A-A-----------T--AA------------GC-A--TC-G---G-C-TAA--C--T-C-C
>HTN0MRN01BGJCL
T-G-G-G-G-A-A--TA-TT--GC-G-C----AA-T-G-G--GC----GA-A-A--G-C-C-T-G-A-C-G-C-A---GC-G--A--C-GCC-G-C-G-T-----G-G-G--T--GA------------T-G--A-A--G-G-TT-----------------------TT-CG------------G-A-T----C-G-T--A---AA-G-C-CC----------------------------TG-TC-G-GA-G-AGG----A--A-A--GA-ACA-ACCT-T---G---G--A-G--A----------------A--C---------------------------AA----------------------T---A----C-----------CT---C-CTT-G-GC-C-T-G-A-C-G-----G-T---A-C-CT--------C-T-C-C---------A-G-----------A--AA------------GC-A--CC-G---G-C-TAA--C--T-C-C
>HTN0MRN01BF9X6
T-A-A-G-G-A-A--TA-TT--GG-T-C----AA-T-G-G--AC----GA-A-A--G-T-C-T-G-A-A-C-C-A---GC-C--A--T-GCC-G-C-G-T-----G-C-A--G--GA------------T-G--A-C--G-G-CC-----------C-----------TA-CG------------G-G-T----T-G-T--A---AA-C-T-GC----------------------------TT-TT-A-T--A-CGG----G--A-A--G---AA-TCCC-C---T-G-T--A------------------------C---------------------------GT----------------------G-------------------------TACAG-G-G--T-T-G-A-C-G-----G-T---A-C-CG--------T-A-C-G---------A-A-----------T--AA------------GG-A--TC-G---G-C-TAA--C--T-C-C
>HTN0MRN01BEX9B
T-G-A-G-G-A-A--TT-TT--GC-G-C----AA-T-G-G--GG----GA-A-A--C-C-C-T-G-A-C-G-C-A---GC-A--A--C-GCC-G-C-G-T-----G-A-G--T--GA------------T-G--A-A--G-G-CT-----------------------TT-CG------------G-G-T----C-G-T--A---AA-G-C-TC----------------------------TG-TC-A-A--G-TGG----G--A-A--G---AA-CCCA-C---A-T-G--G-T--A----------------C--T---------------------------AA----------------------T---A----T-----------TA---C-CAT-G-TG-C-T-G-A-C-G-----G-T---A-C-CA--------C-T-G-A---------A-G-----------G--AA------------GC-A--CC-G---G-C-TAA--C--T-C-C
>HTN0MRN01BDKQ9
A-G-G-A-G-A-A-TCA-TT---C-G-C----AA-T-G-G--GC----GA-A-A--G-C-C-T-G-A-C-G-G-T---GC-GA----C-GCC-G-C-G-T-----G-A-G--G--GA------------T-G--A-A--G-G-CT-----------------------TT-AG------------G-G-T----T-G-T--A---AA-C-C-TC----------------------TGTCAGGAGTTAAGA--ATGCCGGT-G--G-T--GTT-A-----------------------------------------------------------------------ATAA--------------------C---A----------------------------------C-C-ACC-GA----G-TG--A-C-TA--------TCTCCAA---------A-G-----------G--AA------------GC-T--CC-G---G-C-TAA--C--T-A-C
>HTN0MRN01BCCZE
T-G-A-G-G-A-A--TT-TT--GC-G-C----AA-T-G-G--GG----GA-A-A--C-C-C-T-G-A-C-G-C-A---GC-A--A--C-GCC-G-C-G-T-----G-A-G--T--GA------------T-G--A-A--G-G-CT-----------------------TT-CG------------G-G-T----C-G-T--A---AA-G-C-TC----------------------------TG-TC-A-A--G-TGG----G--A-A--G---AA-CCTG-C---A-T-T--G-C--A----------------T--T---------------------------AA----------------------T---A----C-----------TG---T-AAT-G-CA-C-T-G-A-C-G-----G-T---A-C-CA--------C-T-G-A---------A-G-----------G--AA------------GC-A--CC-G---G-C-TAA--C--T-C-C
>HTN0MRN01BBSM6
T-G-G-G-G-A-A--TA-TT--GG-A-C----AA-T-G-G--GC----GC-A-A--G-C-C-T-G-A-T-C-C-A---GC-C--A--C-GCC-G-C-G-T-----G-T-G--T--GA------------T-G--A-A--G-G-TT-----------------------TT-CG------------G-A-T----C-G-T--A---AA-G-C-AC----------------------------TG-TG-G-A--G-AGG----G--A-C--G---AA--AAGCA---G-C-A--G-G--A----------------A--C---------------------------AA----------------------T---A----C-----------CC---T-GTT-G-CC-T-T-G-A-C-G-----G-T---A-C-CT--------C-A-T-T---------A-G-----------C--AA------------GC-A--CC-G---G-C-TAA--C--T-C-C
>HTN0MRN01BAUW8
T-C-G-A-G-A-A--TC-AT--TC-A-C----AA-T-G-G--AC----GA-A-A--G-T-C-T-G-A-T-G-G-T---GC-A--A--C-GCC-G-C-G-T-----G-G-A--G--GA------------T-G--A-A--G-G-CC-----------------------CT-AG------------G-G-T----C-G-T--A---AA-C-T-CC----------------------------TG-TC-A-T--A-TAA----G--A-G--T---AA-GGCA-TA--A-C-A--A-C--T-------------------T---------------------------AA----------------------T---A----------------TC----TGTTAT-GT-T-T-G-A-T-A-----G-T---A-T-TA--------T-A-A-G---------A-G-----------G--AA------------GG-G--AC-G---G-C-TAA--C--T-T-C
>HTN0MRN01BAHAN
T-G-A-G-G-A-A--TT-TT--GC-G-C----AA-T-G-G--GC----GA-A-A--G-C-C-T-G-A-C-G-C-A---GC-G--A--C-GCC-G-C-G-T-----G-G-A--G--GA------------C-G--A-A--G-G-CC-----------------------TT-CG------------G-G-T----C-G-T--A---AA-C-T-CC----------------------------TG-TC-A-A--G-CGG----G--A-C--G----A-ATCCTG---C-G-G--G-G--A-T-----------------G---------------------------AA----------------------T---A----A---------G-CC---C-CGT---AG-T-T-G-A-C-G-----G-T---A-C-CG--------C-T-G-G---------A-G-----------G--AA------------GC-C--CC-G---G-C-TAA--C--T-C-C
>HTN0MRN01BAAK6
T-G-A-G-G-A-A--TA-TT--GG-T-C----AA-T-G-G--AC----GA-A-A--G-T-C-T-G-A-A-C-C-A---GC-C--A--T-GCC-G-C-G-T-----G-C-A--G--GA------------T-G--A-C--G-G-CT-----------C-----------TA-TG------------A-G-T----T-G-T--A---AA-C-T-GC----------------------------TT-TT-A-T--A-TAG----G--A-A--G---AA-ATCC-T---T-C-T--A------------------------C---------------------------GT----------------------G-------------------------T-AGA-G-GG-T-T-G-A-C-A-----G-T---A-C-TG--------T-A-A-G---------A-A-----------T--AA------------GC-A--TC-G---G-C-TAA--C--T-C-C
>HTN0MRN01B8Y10
T-C-G-A-G-A-A--TC-TT--CC-G-C----AA-T-G-G--GC----GA-A-A--GC--C-T-G-A-C-G-G-A---GC-G--A--C-GCC-G-C-G-T-----G-T-A--G--GA------------C-G--A-A--G-G-CC-----------------------CT-AG------------G-G-T----T-G-T--A---AA-C-T-AC----------------------------TG-TC-A-C--G-AAT----C--A-T--G---AA--TGC-T---G-C-G--T-A--G-T-----------------T---------------------------AA----------------------C---A--------------G-CT---G-CGT-A-G--T-T-G-A-CGT-----A-A---G-T-TC--------G-G---A---------A-G-----------G--AA------------GC-A--CC-G---G-C-TAA--C--T-C-T
>HTN0MRN01B87E3
T-C-G-A-G-A-A--TC-TT--CC-G-C----AA-T-G-G--GC----GA-A-A--G-C-C-T-G-A-C-G-G-A---GC-G--A--C-GCC-G-C-G-T-----G-G-G--G--GA------------A-G--A-A--G-G-CC-----------------------TT-CG------------G-G-T----T-G-T--A---AA-C-T-CC----------------------------TG-TC-A-G--A-GTT----T--A-A--G---AA---GG-CA--G-T-A--G-G--GAT-----------------T---------------------------AA----------------------T---AT-------------G-CC---T-TGC-T-GT-T---G-A-CAA-----A-G---G-A-CT--------C-A---A---------A-G-----------G--AA-----------GCC-A--C--A---G-C-TAA--C--T-T-C
>HTN0MRN01B7JAO
T-C-G-A-G-A-A--TC-AT--TC-G-C----AA-T-G-G--GC----GC-A-A--G-C-C-T-G-A-C-G-A-T---GC-G--A--C-GCT-G-C-G-T-----G-A-G--T--GA------------T-G--A-A--G-G-CC-----------------------CT-CG------------G-G-T----C-G-T--A---AA---C-TC----------------------------TT-TC-G-C--C-AGG----G--A-A--C---AA--GGG-A---A-G-A--T-G--G----------------C--T---------------------------AA----------------------C---A----T-----------CC---ATCCG-A--C-T-T-G-A-G-C-----G-T---A-C-CT--------G-G-TA----------A-A-----------G--AA------------GC-A--CC-G---G-C-TAA--C--T-C-C
>HTN0MRN01B7BY9
T-G-G-G-G-A-A--TA-TT--GC-G-C----AA-T-G-G--GG----GA-A-A--C-C-C-T-G-A-C-G-C-A---GC-A--A--C-GCC-G-C-G-T-----G-A-G--T--GA------------T-G--A-A--G-G-CC-----------------------TT-CG------------G-G-T----C-G-T--A---AA-G-C-TC----------------------------TG-TC-A-G--G-TGG----G--A-A--G---AA-CAAG-G---A-A-A--T-T--C----------------C--C---------------------------AA----------------------T---A----A-----------GG---G-TTT-C-CT-T-T-G-A-C-G-----G-T---A-C-CA--------C-C-A-G---------A-G-----------G--AA------------GC-A--CC-G---G-C-TAA--C--T-C-C
>HTN0MRN01B5REW
T-G-A-G-G-A-A--TA-TT--GG-G-C----AA-T-G-G--GC----GA-A-A--G-C-C-T-G-A-C-G-C-A---GC-G--A--C-GCC-G-C-G-T-----G-G-A--G--GA------------C-G--A-A--G-G-TC-----------------------TT-CG------------G-A-T----C-G-T--A---AA-C-T-CC----------------------------TG-TC-G-A--G-CGG----G--A-C--G---AA-TTCT-G---G-A-G--G-G--T-C-----------------T---------------------------AA----------------------T---A----G---------G-CC---T-G-C-C-AG-T-T-G-A-C-G-----G-T---A-C-CG--------C-T-G-G---------A-G-----------G--AA------------GC-C--CC-G---G-C-TAA--C--T-C-C
>HTN0MRN01B5O9I
T-G-G-G-G-A-A--TA-TT--GC-G-C----AA-T-G-G--GC----GA-A-A--G-C-C-T-G-A-C-G-C-A---GC-C--A--T-GCC-G-C-G-T-----G-T-G--T--GA------------A-G--A-A--G-G-CC-----------------------TT-AG------------G-G-T----T-G-T--A---AA-G-C-AC----------------------------TT-TC-A-A--T-TGG----G--A-G--G---AA--AGGTT---T-G-T--A----G----------------T--T---------------------------AA----------------------T---A----G-----------CT---A-CAA-G-CT-G-T-G-A-C-G-----T-T---A-C-CT--------T-T-A-G---------A-A-----------G--AA------------GC-A--CC-G---G-C-TAA--C--T-C-C
>HTN0MRN01B4E7E
T-G-A-G-G-A-A--TA-TT--GC-G-C----AA-T-G-G--GC----GA-A-A--G-C-C-T-G-A-C-G-C-A---GC-G--A--C-GCC-G-C-G-T-----G-G-A--G--GA------------C-G--A-A--G-G-CC-----------------------TT-CG------------G-G-T----C-G-T--A---AA-C-T-CC----------------------------TG-TC-A-A--G-GGG----G--A-C--G---AA-AGTC-G---T-G-G--G-G--A-TG----------------A---------------------------AT----------------------A---A--------------G-CC-----TCA-C-GT-T-T-G-A-C-G-----G-T---A-C-CT--------C-T-G-G---------A-G-----------G--AA------------GC-C--CC-G---G-C-TAA--C--T-C-C
>HTN0MRN01B1LVP
T-G-A-G-G-A-A--TT-TT--GC-G-C----AA-T-G-G--GG----GA-A-A--C-C-C-T-G-A-C-G-C-A---GC-A--A--C-GCC-G-C-G-T-----G-A-G--T--GA------------T-G--A-A--G-G-CT-----------------------TT-CG------------G-G-T----C-G-T--A---AA-G-C-TC----------------------------TG-TC-A-A--G-TGG----G--A-A--G---AA-ACCA-T---A-T-G--G-T--G----------------T--T---------------------------AA----------------------T---A----T-----------CG---C-CGT-A-TG-C-T-G-A-C-G-----G-T---A-C-CA--------C-T-G-A---------A-G-----------G--AA------------GC-A--CC-G---G-C-TAA--C--T-C-C
>HTN0MRN01B1L1W
T-G-G-G-G-A-A--TA-TT--GG-A-C----AA-T-G-G--GG----GC-A-A--C-C-C-T-G-A-T-C-C-A---GC-C--A--T-GCC-G-C-G-T-----G-T-G--T--GA------------A-G--A-A--G-G-CT-----------------------TT-CG------------G-G-T----T-G-T--A---AA-G-C-AC----------------------------TT-TC-A-G--T-GGG----G--A-G--G---AA--ATG-G---T-G-G--C-C--G----------------T--T---------------------------AA----------------------T---A----G-----------CG---G-TTG-C-AA-T-T-G-A-C-G-----T-T---A-C-CC--------A-C-A-G---------A-A-----------G--AA------------GC-A--CC-G---G-C-TAA--C--T-C-C
>HTN0MRN01B0DEK
T-A-G-G-G-A-A--TA-TT--GG-A-C----AA-T-G-G--GG----GC-A-A--C-C-C-T-G-A-T-C-C-A---GC-C--A--T-GCC-G-C-G-T-----G-T-G--T--GA------------A-G--A-A--G-G-CT-----------------------TT-CG------------G-G-T----T-G-T--A---AA-G-C-AC----------------------------TT-TC-A-G--C-GGG----GA-A-G--A---AAC-GGC-A-----G----C-G--G----------------T--T---------------------------AA----------------------T---A----C-----------CC---G-CGG-T-CT-A-T-G-A-C-A-----T-T---A-C-CC--------G-A-A-G---------A-A-----------G--AA------------GC-A--CC-G---G-C-TAA--C--T-C-C
>HTN0MRN01AYQHP
T-G-A-G-G-A-A--TA-TT--GG-G-C----AA-T-G-G--AG----GC-A-A--C-T-C-T-G-A-C-C-C-A---GC-C--A--T-GCC-G-C-G-T-----G-C-A--G--GA------------A-G--A-C--G-G-CC-----------C-----------TA-TG------------G-G-T----T-G-T--A---AA-C-T-GC----------------------------TT-TT-A-T--A-CAG----G--A-A--G---AA-ACCT-T---T-T-C--A------------------------T---------------------------GC----------------------G-------------------------TGAAG---AG-C-T-G-A-C-G-----G-T---A-C-TG--------T-A-C-G---------A-A-----------T--AA------------GG-A--CC-G---G-C-TAA--C--T-C-C
>HTN0MRN01AWTRD
T-G-A-G-G-A-A--TC-TT--GC-G-C----AA-T-G-G--GC----GA-A-A--G-C-C-T-G-A-C-G-C-A---GC-G--A--C-GCC-G-C-G-T-----G-G-G--G--GA------------T-G--A-A--G-G-TC-----------------------TT-CG------------G-A-T----T-G-T--A---AA-C-T-CC----------------------------TG-TT-A-A--G-TGG----G--A-A--G---AA--ATG-C---C-T-A--T-T--C----------------C--T---------------------------AA----------------------T---A----A-----------GG---G-TAG-G-TT-A-T-G-A-C-G-----G-T---A-C-CA--------T-T-A-G---------A-G-----------A--AA------------GC-A--CC-G---G-C-TAA--C--T-T-C
>HTN0MRN01AVA38
T-G-A-G-G-A-A--TA-TT--GG-G-C----AA-T-G-G--GC----GA-A-A--G-C-C-T-G-A-C-C-C-A---GC-C--A--C-GCC-G-C-G-T-----G-T-G--T--GA------------T-G--A-A--G-G-CC-----------------------TT-CG------------G-G-T----C-G-T--A---AA-G-C-AC----------------------------TG-TG-G-G--G-AGA----G--A-C--G---AA-AAAG-C---G-C-G--C-C------------------AG--G---------------------------AA----------------------A---T----G------------G---G-TGC-G-CC-T-T-G-A-C-G-----G-T---A-C-CT--------C-C-T-T---------A-G-----------C--AA------------GC-A--CC-G---G-C-TAA--C--T-C-T
>HTN0MRN01ARPU2
T-C-G-A-G-A-A--TC-TT--CC-G-C----AA-T-G-G--GC----GC-A-A--G-C-C-T-G-A-C-G-G-A---GC-G--A--C-GCC-G-C-G-T-----G-G-A--G--GA------------C-G--A-A--G-G-CC-----------------------TT-CG------------G-G-T----T-G-T--A---AA-C-T-CC----------------------------TG-TC---A--G-GGTT---T--A-A--G---AA--TG-------------CA-----------------------T---------------------------CG----------------------A-------------------------G--------CAG-T-A-A-C-T-----GCC---T-C-GG--------T-GTT-G---------A-C-----------A--AA------------GG-A--C------C-C-AAA--G--G-A-A
>HTN0MRN01AQ59B
T-C-G-A-G-A-A--TC-AT--TC-A-C----AA-T-G-G--GG----GA-A-A--C-C-C-T-G-A-T-G-G-T---GC-A--A--C-GCC-G-C-G-T-----G-G-A--G--GA------------T-G--A-C--G-G-TC-----------------------TT-CG------------G-A-T----T-G-T--A---AA-C-T-CC----------------------------TG-TC-A-T--C-TGG----G--A-G--T---AA-GACC-T---G-G-G--G-G--T-------------------T---------------------------AA----------------------T---A----------------GC---C-CAC-A-GG-GTT-G-A-T-A-----G-T---A-C-CA--------G-A-A-G---------A-G-----------G--AA------------GG-G--AC-G---G-C-TAA--C--T-T-C
>HTN0MRN01APOT9
T-G-G-G-G-A-A--TA-TT--GG-A-C----AA-T-G-G--GC----GC-A-A--G-C-C-T-G-A-T-C-C-A---GC-A--A--T-GTC-G-C-G-T-----G-T-G--T--GA------------A-G--A-A--G-G-CC-----------------------TG-CG------------G-G-T----T-G-T--A---AA-G-C-AC----------------------------TT-TC-A-G--G-AGG----G--A-A--G---AA--AAG-C---C-T-G--G-G--G----------------T--T---------------------------AA----------------------T---A----T-----------CC---T-CGG-G-TC-T-T-G-A-C-G-----T-T---A-C-CT--------C-C-A-G---------A-A-----------G--AA------------GC-A--CC-G---G-C-TAA--C--T-C-C
>HTN0MRN01APLGC
T-G-G-G-G-A-A--TT-TT--GC-G-C----AA-T-G-G--GC----GA-A-A--G-C-C-T-G-A-C-G-C-A---GC-A--A--C-GCC-G-C-G-T-----G-G-A--G--GA------------T-G--A-A--G-G-CC-----------------------CTC-G------------G-G-T----C-G-T--A---AA-C-T-CC----------------------------TG-TC-A-G--C-GGG----G--A-C--G---AA-T--G-C------------T--T----------------C--G---------------------------CA-------------------------------------------AG------AA-G-T--T-T-G-A-C-T-----G-T---A-C-CC--------G-T-T-G---------A-G-----------G--AA------------GC-C--AC-G---G-C-TAA--C--T-C-C
>HTN0MRN01AOV25
T-G-G-G-G-A-A--TA-TT--GG-A-C----AA-T-G-G--GC----GC-A-A--G-C-C-T-G-A-T-C-C-A---GC-A--A--T-GCC-G-C-G-T-----G-T-G--T--GA------------A-G--A-A--G-G-CC-----------------------CT-AG------------G-G-T----T-G-T--A---AA-G-C-AC----------------------------TT-TC-A-G--T-TGG----G--A-A--G---AA--ACG-CA--G-A-G--T----G----------------T--T---------------------------AA----------------------T---A----------------CC---A-CTCTG-TA-A-T-G-A-C-G-----T-T---A-C-CA--------A-C-A-C---------A-A-----------G--AA------------GC-A--CC-G---G-C-TAA--C--T-C-C
>HTN0MRN01AOS9Z
T-G-A-G-G-A-A--TT-TT--GC-G-C----AA-T-G-G--GG----GA-A-A--C-C-C-T-G-A-C-G-C-A---GC-A--A--C-GCC-G-C-G-T-----G-A-G--T--GA------------T-G--A-A--G-G-CT-----------------------TT-CG------------G-G-T----C-G-T--A---AA-G-C-TC----------------------------TG-TC-A-A--G-TGG----G--A-A--G---AA-CCCG-C---G-C-C--G-T--G----------------C--A---------------------------AA----------------------T---A----G-----------TG---C-GGT-G-CG-T-T-G-A-C-G-----G-T---A-C-CA--------C-T-G-A---------A-G-----------G--AA------------GC-A--CC-G---G-C-TAA--C--T-C-C
>HTN0MRN01AODPC
T-A-G-G-G-A-A--TC-TT--CC-G-C----AA-T-G-G--AC----GA-A-A--G-T-C-T-G-A-C-G-G-A---GC-A--A--C-GCC-G-C-G-T-----G-A-G--T--GA------------T-G--A-A--G-G-TT-----------------------TT-CG------------G-A-T----C-G-T--A---AA-G-C-TC----------------------------TG-TT-G-C--C-AGG----G--A-A--G---AA-CGCT-T---A-G-G--A-G--A----------------G--T---------------------------AA----------------------C--------T-----------GC---T-CTT-A-AG-G-T-G-A-C-G-----G-T---A-C-CT--------G-A-G-A---------A-G-----------A--AA------------GC-C--CC-G---G-C-TAA--C--T-A-C
>HTN0MRN01AMILT
T-C-G-A-G-A-A--TC-TT--TC-A-C----AA-T-G-G--GG----GA-A-A--C-C-C-T-G-A-T-G-G-A---GC-G--A--C-GCC-G-C-G-T-----G-G-G--G--GA------------T-G--A-A--T-G-GC-----------------------TT-CG------------G-C-C----C-G-T--A---AA-C-C-CC----------------------------TG-TC-A-T--C-TGT----G--A-G--C---AA-AGCT-T---T-G-T--G-G-------------------T--G---------------------------AA--------------------------T----A------------G---C-CATAA-AG-T-T-G-A-T-A-----G-T---A-G-CG--------G-A-A-G---------A-G-----------G--AA------------GG-G--AC-G---G-C-TAA--C--T-C-T
>HTN0MRN01AM0UE
T-G-G-G-G-A-A--TA-TT--GC-A-C----AA-T-G-G--AG----GA-A-A--C-T-C-T-G-A-T-G-C-A---GC-A--A--C-ACC-G-C-G-T-----G-G-A--G--GA------------T-G--A-C--A-C-AT-----------------------TT-CG------------G-T-G----C-G-T--A---AA-C-T-CC----------------------------TT-TT-A-T--A-TGG----G--A-A--G---A-------------------------------------------T---------------------------AA-------------------------------------------------------------T-G-A-C-G-----G-T---A-C-CA--------T-A-T-G---------A-A-----------T--AA------------GC-A--CC-G---G-C-TAA--C--T-C-C
>HTN0MRN01AJDF8
T-G-G-G-G-A-A--TA-TT--GG-A-C----AA-T-G-G--GG----GC-A-A--C-C-C-T-G-A-T-C-C-A---GC-A--A--T-GCC-G-C-G-T-----G-T-G--T--GA------------A-G--A-A--G-G-CC-----------------------TG-CG------------G-G-T----T-G-T--A---AA-G-C-AC----------------------------TT-TC-A-G--T-GGG----G--A-A--G---AG--GGT-G---G-A-C--G-A--G-------------------T---------------------------AA----------------------C--------G-----------AT-----CGT-T--CAT-T-G-A-C-G-----T-T---A-C-CC--------A-C-A-G---------A-A-----------G--AA------------GC-A--CC-G---G-C-TAA--C--T-C-C
>HTN0MRN01A99BU
T-C-G-A-G-G-A--TC-AT--TC-G-C----AA-T-G-C--GC----GA-A-A--G-C-G-T-G-A-C-G-A-T---GC-G--A--C-GCT-G-C-G-T-----G-G-A--G--GA------------C-G--A-C--G-G-CC-----------------------CT-AG------------G-G-T----T-G-T--A---AA-C-T-CC----------------------------TG-TC-A-T--G-AGG----G--A-A--A---A-ACTAC-G---C-G-A--G-G--G----------------T--T---------------------------AA----------------------T---A----A-----------CC---C-TTG-C-GC-G-T-G-A-T-G-----G-T---A-C-CT--------C-A-A-G---------A-G-----------G--AA------------GC-C--AC-G---G-C-TAA--C--T-C-T
>HTN0MRN01A8S6T
T-G-G-G-G-A-A--TT-TT--GC-G-C----AA-T-G-G--GG----GA-A-A--C-C-C-T-G-A-C-G-C-A---GC-A--A--C-GCC-G-C-G-T-----G-A-G--T--GA------------T-G--A-A--G-G-CC-----------------------TT-CG------------G-G-T----C-G-T--A---AA-G-C-TC----------------------------TT-TT-A-G--T-GGG----G--A-A--G---AA-ACAT-C---CAT-G----G--G----------------C--T---------------------------AA----------------------T---A----C-----------TC-----CATGG-AC-T-T-G-A-C-G-----G-T---A-C-CC--------A-C-A-G---------A-A-----------A--AA------------GT-T--CC-G---G-C-TAA--C--T-A-C
>HTN0MRN01A8QO2
T-G-A-G-G-A-A--TA-TT--GG-A-C----AA-T-G-G--AG----GT-A-A--C-T-C-T-G-A-T-C-C-A---GC-C--A--T-GCC-G-C-G-T-----G-C-A--G--GA------------A-G--A-C--G-G-CC-----------C-----------TA-TG------------G-G-T----T-G-T--A---AA-C-T-GC----------------------------TT-TT-A-T--A-TAG----G--A-A--G---AA-ACCT-T---T-C-C--A------------------------C---------------------------GT----------------------G-------------------------T-GGA-A-AT-C-T-G-A-C-G-----G-T---A-C-TA--------T-A-T-G---------A-A-----------T--AA------------GC-A--CC-G---G-C-TAA--C--T-C-C
>HTN0MRN01A8NRG
TCG-A-G-G-A-T--CA-TT---C-G-C----AA-T-G-C--GC----GA-A-A--G-C-G-T-G-A-C-G-A-T---GC-G--A--C-GCT-G-C-G-T-----G-G-A--G--GA------------T-G--A-A--G-G-CC-----------------------TT-CG------------G-G-T----T-G-T--A---AA-C-T-CC----------------------------TG-TC-A-G--G-TGG----G--A-A--G---AA-GAGC-T---T-G-T--C-G--G----------------C--T---------------------------AA----------------------T---A----C-----------CC---G-GCA-G-GAAT-T-G-A-C-G-----G-T---A-C-CA--------C-C-A-A---------A-G-----------G--AA------------GC-C--CC-G---G-C-TAA--C--T-C-C
>HTN0MRN01A6XKG
T-G-A-G-G-A-A--TT-TT--GC-G-C----AA-T-G-G--GC----GA-A-A--G-C-C-T-G-A-C-G-C-A---GC-G--A--C-GCC-G-C-G-T-----G-G-A--G--GA------------G-G--A-A--G-G-TC-----------------------TT-CG------------G-A-T----C-G-T--A---AA-C-T-CC----------------------------TG-TC-A-A--G-AGG----G--A-C--G----A-ATTC-A---G-A-C--G-GA-A-T-----------------G---------------------------AA----------------------T---A----A---------G-TC---C-GTT---TG-T-T-G-A-C-G-----G-T---A-C-CT--------T-T-G-A---------A-G-----------G--AA------------GC-C--CC-G---G-C-TAA--C--T-C-C
>HTN0MRN01A6QK4
T-G-G-G-G-A-A--TA-TT--GC-G-C----AA-T-G-G--CC----GA-A-A--G-G-C-T-G-A-C-G-C-A---GC-G--A--C-GCC-G-T-G-T-----G-T-G--G--GA------------T-G--A-A--G-G-CC-----------------------TT-CG------------G-G-T----C-G-T--A---AA-C-C-AC----------------------------TG-TC-A-G--G-GGG-------A-C--G---AA-GACT-C---G---G--C-C--T-T--------------G--A----------------------------T----------------------A------------------A-CG---G-GAC-CGAGGT-T-G-A-C-G-----G-T---A-C-CC--------C-C-A-G---------A-G-----------G--AA------------GC-A--CC-G---G-C-TAA--C--T-C-C
>HTN0MRN01A5Z6T
T-G-A-G-G-A-A--TA-TT--GC-G-C----AA-T-G-G--GG----GC-A-A--C-C-C-T-G-A-C-G-C-A---GC-G--A--C-GCC-G-C-G-T-----G-G-A--T--GA------------T-G--A-A--G-G-CC-----------------------TT-CG------------G-G-T----T-G-T--A---AA-A-T-CC----------------------------TG-TC-A-G--A-TGG----G--A-A--G---AA-GTGG-TA--A-T-A----G--T----------------T--T---------------------------AA----------------------T---A----TG----------CT---A-T-T-A-TT-T-T-G-A-C-G-----G-T---A-C-CA--------T-C-A-A---------A-G-----------G--AA------------GC-A--CC-G---G-C-TAA--C--T-C-C
>HTN0MRN01A4AP9
T-G-G-G-G-A-A--TA-TT--GG-A-C----AA-T-G-G--GG----GC-A-A--C-C-C-T-G-A-T-C-C-A---GC-C--A--T-GCC-G-C-G-T-----G-T-G--T--GA------------A-G--A-A--G-G-CT-----------------------TT-CG------------G-G-T----T-G-T--A---AA-G-C-AC----------------------------TT-TC-A-G--T-GGG----G--A-G--GA--AA--AGG-T---T-G-A----G--G----------------T--T---------------------------AA----------------------T---A----G-----------CC---T-TAA-C-AT-T-T-G-A-C-G-----T-T---A-C-CC--------A-C-A-G---------A-A-----------G--AA------------GC-A--CC-G---G-C-TAA--C--T-C-C
>HTN0MRN01A4121
T-G-G-G-G-A-A--TT-TT--GG-G-C----AA-T-G-G--GG----GA-A-A--C-C-C-T-G-A-C-C-C-A---GC-G--A--C-GCC-G-C-G-T-----G-G-A--G--GA------------T-G--A-A--G-G-TC-----------------------TT-CG------------G-A-T----T-G-T--A---AA-C-T-CC----------------------------TG-TC-A-G--G-TGG----G--A-A--G---AA-GA-T-C-----G-T--CGG--G----------------T--T---------------------------AA----------------------T---AG---C-----------CC---G--GA-T-GATT-T-G-A-C-T-----G-T---A-C-CG--------C-C-A-A---------A-G-----------G--AA------------GC-C--CC-G---G-C-TAA--C--T-C-C
>HTN0MRN01A3DT9
T-C-G-A-G-A-A--TC-AT--TC-A-C----AA-T-G-C--GC----GA-A-A--G-C-G-T-G-A-T-G-A-T---GC-G--A--C-GCC-G-C-G-T-----G-G-A--G--GA------------T-G--A-C--G-G-CC-----------------------TT-CG------------G-G-T----T-G-T--A---AA-C-T-CC----------------------------TG-TC-A-T--G-AGG----G--A-AC-A--AGG-ATAT-C---G-G------G--G----------------T--T---------------------------AA----------------------T---A----A-----------CC---T-CGT-T-AT-T-T-G-A-T-G-----G-T---A-C-CT--------C-A-A-G---------A-G-----------G--AA------------GC-C--AC-G---G-C-TAA--C--T-C-T
>HTN0MRN01A2UVS
T-G-G-G-G-A-A--TA-TT--GC-G-C----AA-T-G-G--GG----GA-A-A--C-C-C-T-G-A-C-G-C-A---GC-A--A--C-GCC-G-C-G-T-----G-A-A--G--GA------------T-G--A-A--G-G-CC-----------------------TT-CG------------G-G-T----C-G-T--A---AA-C-T-TC----------------------------TG-TC-A-G--A-AGG----G--A-A--G----A-ACGT-T---C-A-C--T-G--G----------------T--T---------------------------AA----------------------T---A----------------GCC--G-GTG-A-AC-T-T-G-A-C-G-----G-T---A-C-CT--------T-C-A-G---------A-G-----------G--AA------------GC-C--CC-G---G-C-TAA--C--T-C-C
>HTN0MRN01A2TLK
T-G-G-G-G-A-A--TA-TT--GC-G-C----AA-T-G-G--GC----GA-A-A--G-C-C-T-G-A-C-G-C-A---GC-G--A--C-GCC-G-T-G-T-----G-G-G--T--GA------------T-G--A-A--G-G-TC-----------------------TT-CG------------G-A-T----C-G-T--A---AA-G-C-CC----------------------------TGTGG-G-A--G-AGG----G--A-A--G---AACAACC-TG--A-C-A--G-A--A----------------C------------------------------AA----------------------T---A----C-----------CT---G-GCA-G-GT-C-T-G-A-C-G-----G-T---A-C-CT--------C-T-T-C---------A-G-----------A--AA------------GC-A--CC-G---G-C-TAA--C--T-C-C
>HTN0MRN01A2KSP
T-G-A-G-G-A-A--TC-TT--GC-G-C----AA-T-G-G--GC----GA-A-A--G-C-C-T-G-A-C-G-C-A---GC-G--A--C-GCC-G-C-G-T-----G-G-A--G--GA------------A-G--A-A--G-G-CC-----------------------TT-CG------------G-G-T----C-G-T--A---AA-C-T-CC----------------------------TG-TC-A-A--G-AGG----G--A-C--G---AA-TGCC-GAC-G-G-G--A-T--G-------------------A---------------------------AT----------------------A---A--------------G-CC-----CGG-C-GG-T-T-G-A-C-G-----G-T---A-C-CT--------C-T-G-A---------A-G-----------G--AA------------GC-C--CC-G---G-C-TAA--C--T-C-C
>HTN0MRN01A0KMG
T-G-G-G-G-A-A--TA-TT--GG-A-C----AA-T-G-G--GC----GC-A-A--G-C-C-T-G-A-T-C-C-A---GC-A--A--T-GCC-G-C-G-T-----G-T-G--T--GA------------A-G--A-A--G-G-CC-----------------------TG-CG------------G-G-T----T-G-T--A---AA-G-C-AC----------------------------TT-TT-A-T--C-GGG----A--A-A--GA--AA--ATC-C-----C-A--G-G--G----------------T--T---------------------------AA----------------------T---A----C-----------CC---C-TGG-G-CC-T-T-G-A-C-G-----G-T---A-C-CC--------G-A-G-G---------A-A-----------T--AA------------GC-A--CC-G---G-C-TAA--C--T-C-A
>HTN0MRN03HKMJX
T-G-G-G-G-A-A--TA-TT--GG-A-C----AA-T-G-G--GC----GC-A-A--G-C-C-T-G-A-C-C-C-A---GC-C--A--C-GCC-G-C-G-T-----G-T-G--T--GA------------T-G--A-A--G-G-CC-----------------------TT-CG------------G-G-T----C-G-T--A---AA-G-C-AC----------------------------TG-TG-G-G--G-AGA----G--A-C--G---AA-AAAG-C---G-C-A--T-C------------------AG--G---------------------------AA----------------------A---T----G------------G---T-TGC-G-CC-T-T-G-A-C-G-----G-T---A-C-CT--------C-C-T-T---------A-G-----------C--AA------------GC-A--CC-G---G-C-TAA--C--T-C-T
>HTN0MRN03HKKFE
T-G-G-G-G-A-A--TT-TT--GG-A-C----AA-T-G-G--GC----GA-A-A--G-C-C-T-G-A-T-C-C-A---GC-G--A--C-GCC-G-C-G-T-----G-C-G--G--GA------------G-G--A-A--G-C-CC-----------------------TT-CG------------G-G-G----T-G-T--A---AA-C-C-GC----------------------------TG-TC-A-G--G-GGG----G--A-A--G---AA-C-AG-G---T-T-C--G-G--G-T-----------------G---------------------------AA----------------------T---A--------------C-CC---C-GGA-T-CG-C-T-G-A-C-G-----G-T---A-C-CC--------T-C-A-G---------AGG--------------AA------------GC-G--CC-G---G-C-TAA--C--T-C-C
>HTN0MRN03HGSYU
T-G-G-G-G-A-A--TA-TT--GC-G-C----AA-T-G-G--GC----GA-A-A--G-C-C-T-G-A-C-G-C-A---GC-C--A--T-GCC-G-C-G-T-----G-T-G--T--GA------------A-G--A-A--G-G-CC-----------------------TT-AG------------G-G-T----T-G-T--A---AA-G-C-AC----------------------------TT-TC-A-A--T-TGG----G--A-G--G---AA--AGGTT---T-G-T--A----G----------------T--T---------------------------AA----------------------T---A----G-----------C----TGCAA-G-CT-G-T-G-A-C-G-----T-T---A-C-CT--------T-T-A-G---------A-A-----------G--AA------------GC-A--CC-G---G-C-TAA--C--T-C-C
>HTN0MRN03HED6R
T-G-A-G-G-A-A--TA-TT--GC-G-C----AA-T-G-G--GG----GA-A-A--C-C-C-T-G-A-C-G-C-A---GC-G--A--C-GCC-G-C-G-T-----G-G-G--T--GA------------G-G--A-A--G-G-CT-----------------------TT-CG------------G-G-T----C-G-T--A---AA-G-C-CC----------------------------TG-TC-A-G--A-AGG----G--A-A--G---AA-ATGT-G---T-A-T--A-G--G----------------T--T---------------------------AA----------------------T---A----T-----------CT---T-ATG-C-AT-T-T-G-A-C-G-----G-T---A-C-CT--------T-C-A-A---------A-G-----------G--AA------------GC-A--CC-G---G-C-TAA--C--T-C-C
>HTN0MRN03HCFIH
T-G-G-G-G-A-A--TA-TT--GC-G-C----AA-T-G-G--GG----GA-A-A--C-C-C-T-G-A-C-G-C-A---GC-A--A--C-GCC-G-C-G-T-----G-A-A--G--GA------------T-G--A-A--G-G-CC-----------------------TT-CG------------G-G-T----C-G-T--A---AA-C-T-TC----------------------------TG-TC-A-G--A-AGG----G--A-A--G----AACGTTCG---C-C-G--G-T--T-----------------------------------------------AA----------------------T---A----------------GCC--G-GTG-A-AT-T-T-G-A-C-G-----G-T---A-C-CT--------T-C-A-G---------A-G-----------G--AA------------GC-C--CC-G---G-C-TAA--C--T-C-C
>HTN0MRN03GYLMA
T-G-G-G-G-A-A--TC-TT--GC-G-C----AA-T-G-C--GC----GA-A-A--G-C-G-T-G-A-C-G-C-A---GC-A--A--C-GCC-G-C-G-T-----G-G-G--G--GA------------A-G--A-C--G-G-CC-----------------------TT-CG------------G-G-T----T-G-T--A---AA-C-C-CC----------------------------TT-TC-A-G--G-AGG----G--A-C--G---AA--GGT-G---A-G-G--C-C--G----------------T--T---------------------------AA----------------------C---A----G-----------CG---G-TCCTG-AC---T-G-A-C-G-----G-T---A-C-CT--------C-C-A-G---------A-A-----------G--AA------------GC-C--CC-G---G-C-TAA--C--T-A-C
>HTN0MRN03GPWH2
T-G-A-G-G-A-A--TT-TT--GC-A-C----AA-T-G-G--GG----GA-A-A--C-C-C-T-G-A-T-G-C-A---GC-A--A--C-GCC-G-C-G-T-----G-A-G--T--GA------------T-G--A-A--G-G-CT-----------------------TT-CG------------A-G-T----C-G-T--A---AA-G-C-TC----------------------------TG-TC-A-A--G-TGG----G--A-A--G---AA-CCTG-C---G-A-G--A-T--G----------------A--T---------------------------AA----------------------T---A----C-----------CG---T-CTC-G-CA-C-T-G-A-C-G-----G-T---A-C-CA--------C-T-G-A---------A-G-----------G--AA------------GT-A--CC-G---G-C-TAA--C--T-C-C
>HTN0MRN03GOA38
T-G-G-G-G-A-A--TT-TT--GC-G-C----AA-T-G-G--GC----GA-A-A--G-C-C-T-G-A-C-G-C-A---GC-G--A--C-GCC-G-C-G-T-----G-C-G--G--GA------------T-G--A-A--G-G-CC-----------------------TT-CG------------G-G-T----T-G-T--A---AA-C-C-GC---------------------TGTCGTACGGGACGAACCCCCGATGGATG-A-A--T---AA--G-C-------------------------------------C-------------------------ATCG----------------------G---------------------------------GC---T-G-A-C-G-----G-T---A-CCGT--------G-C-A-----------A-G-----------A--AA------------GC-C--CC-G---G-C-TAA--C--T-C-C
>HTN0MRN03GO0OW
C-T-A-A-G-A-A--TC-TT--CC-G-C----AA-T-G-G--AC----GA-A-A--G-T-C-T-G-A-C-G-G-A---GC-G--A--C-GCC-G-C-G-T-----G-G-G--T--GA------------T-G--A-A--G-G-CC-----------------------GG-AA------------G-G-T----T-G-T--A---AA-A-C-CC----------------------------TT-TT-C-T--G-ATT----G--A-G--G---AA-TAAG-C---A-T-A--G-G--A----------------G--G---------------------------CA----------------------A--------T-----------GC---C-TGT-G-TG-A-T-G-A-C-G-----G-T---A-G-GT--------C-A-G-G---------A-A-----------T--AA------------GC-C--CC-G---G-C-CAA--T--T-A-C
>HTN0MRN03GGIK4
T-G-G-G-G-A-A--TA-TT--GC-A-C----AA-T-G-G--AG----GA-A-A--C-T-C-T-G-A-T-G-C-A---GC-A--A--T-GCC-G-C-G-T-----G-A-G--T--GA------------A-G--A-A--G-G-CC-----------------------CT-TG------------G-G-T----C-G-T--A---AA-G-C-TC----------------------------TTTCG-A-T----TGG----G--A-A--GA--A-------------------------------------------G---------------------------GC-------------------------------------------------------------T-C-T-C-T-----G-T---G-C-AA--------A-T-A-G---------T-G-----------C--AG------------GG-G--GT-G---GACGGTAC-C--TAA-A
>HTN0MRN03GFYS4
T-G-A-G-G-A-A--TA-TT--GC-G-C----AA-T-G-G--GG----GC-A-A--C-C-C-T-G-A-C-G-C-A---GC-G--A--C-GCC-G-C-G-T-----G-G-G--T--GA------------G-G--A-A--G-G-TT-----------------------TT-CG------------G-A-T----C-G-T--A---AA-G-C-CC----------------------------TG-TC-A-G--G-TGG----G--A-A--G---AA-GTGT-T---A-T-A--C-G--G----------------T--T---------------------------AA----------------------T---A----C-----------CC---G-TAT-A-AT-T-T-G-A-C-G-----G-T---A-C-CA--------C-C-A-G---------A-G-----------G--AA------------GC-A--CC-G---G-C-TAA--C--T-C-C
>HTN0MRN03GFSUD
T-G-G-G-G-A-A--TT-TT--GG-G-C----AA-T-G-G--GG----GA-A-A--C-C-C-T-G-A-C-C-C-A---GC-G--A--C-GCC-G-C-G-T-----G-G-A--G--GA------------T-G--A-C--G-G-CC-----------------------TT-CG------------G-G-T----T-G-T--A---AA-C-T-CC----------------------------TG-TC-A-G--C-AGG----G----A--G---GA-AGGA-C---A-G-TA-T-C--A----------------C--T---------------------------AA----------------------T---A----------------TT---G-ATG-C-TGTT-T-G-A-C-A-----G-T---A-C-CT--------G-C-A-G---------A-G-----------G--AA------------GT-C--AC-G---G-C-TAA--C--T-C-T
>HTN0MRN03GESQX
T-G-A-G-G-A-A--TA-TT--GG-T-C----AA-T-G-G--GC----GC-A-A--G-C-C-T-G-A-A-C-C-A---GC-C--A--T-GCC-G-C-G-T-----G-A-A--G--GA------------T-G--A-C--A-G-CG-----------C-----------TA-TG------------C-G-T----T-G-T--A---AA-C-T-TC----------------------------TT-TT-G-T--A-CAG----G--A-A--G---AA-ACCC-T---G-C-T--A------------------------C---------------------------GT----------------------G-------------------------T-AGC-A-GT-T-T-G-A-C-G-----G-T---A-C-TG--------T-A-C-G---------A-A-----------T--AA------------GC-A--TC-G---G-C-TAA--C--T-C-C
>HTN0MRN03G9QPH
T-G-G-G-G-A-A--TT-TT--GC-G-C----AA-T-G-G--GC----GA-A-A--G-C-C-T-G-A-C-G-C-A---GT-A--A--C-GCC-G-C-G-T-----G-G-A--G--GA------------T-G--A-A--G-G-CC-----------------------TT-CG------------G-G-T----T-G-T--A---AA-C-T-CT----------------------------TG-TC-A-G--G-GGGAAC-G--A-CG-G---GT--GTG-A---G-------------------------------G-------------------------CAAAT---------------------A--------------------------GTCTTGCATCCCA-G-A-C-G-----G-T---A-C-CC--------C-C-A-A---------A-G-----------G--AA------------GC-C--CC-G---G-C-TAA--T--T-C-C
>HTN0MRN03G9DNE
T-G-A-G-G-G-A--TC-TT--GC-G-C----AA-T-G-G--GC----GA-A-A--G-C-C-T-G-A-C-G-C-A---GC-A--A--C-GCC-G-C-G-T-----G-G-A--T--GA------------T-G--A-A--G-G-CC-----------------------TT-CG------------G-G-T----C-G-T--A---AA-A-T-CC----------------------------TG-TC-A-G--G-AGG----G--A-A--G---AA--ATG-G---T-G-G----T--G-------------------G---------------------------AT----------------------T---A----A----------TAC---TCCAT-C-AT-CTT-G-A-C-T-----G-T---A-C-CT--------C-C-A-G---------A-G-----------G--AA------------GC-C--CC-G---G-C-TAA--C--T-C-C
>HTN0MRN03G6C4Z
T-G-G-G-G-A-A--TA-TT--GG-A-C----AA-T-G-G--GC----GC-A-A--G-C-C-T-G-A-T-G-C-A---GC-A--A--TG-CC-G-C-G-T-----G-T-G--T--GA------------A-G--A-A--G-G-CC-----------------------TG-CG------------G-G-T----T-G-T--A---AA-G-C-AC----------------------------TT-TC-A-G--T-GGG----G--A-G--G---AA-ACAG-T---T-G-C--G-G--G----------------T--T---------------------------AA----------------------T---A----T-----------CC---C-GCG-A-CC-T-T-G-A-C-G-----T-T---A-C-CC--------A-C-A-G---------A-A-----------G--AA------------GC-A--CC-G---G-C-TAA--C--T-C-T
>HTN0MRN03G2MLO
T-G-G-G-G-A-A--TA-TT--GG-A-C----AA-T-G-G--GC----GC-A-A--G-C-C-T-G-A-T-C-C-A---GC-A--A--C-GCC-G-C-G-T-----G-G-A--G--GA------------C-G--A-A--G-G-CC-----------------------TT-CG------------G-G-T----C-G-T--A---AA-C-T-CC----------------------------TG-TC-A-G--T-TGG----G--A-A--G---AA-A-AG-C---TGT-T--G-T-------------------T--T---------------------------AA----------------------T---A----------------GA---C-AGCAG-TC-A-T-G-A-C-G-----G-T---A-C-CA--------G-C-A-G---------A-G-----------G--AA------------GC-C--CC-G---G-C-TAA--C--T-C-C
>HTN0MRN03G2KA5
T-C-G-A-G-A-A--TC-AT--TC-A-C----AA-T-G-G--GG----GC-A-A--C-C-C-T-G-A-T-G-G-T---GC-A--A--C-GCC-G-C-G-T-----G-G-A--G--GA------------T-G--A-A--G-G-CC-----------------------CT-AG------------G-G-T----C-G-T--A---AA-C-T-CC----------------------------TG-TC-A-T--A-TGA----G--A-G--T---AA-GGCA-T---A-T-G--T-G--T-------------------T---------------------------AA----------------------T---A----------------CC---A-TGTAT-GT-T-T-G-A-T-A-----G-T---A-T-CA--------T-A-A-G---------A-G-----------G--AA------------GG-G--AC-G---G-C-TAA--C--T-T-C
>HTN0MRN03G1LXP
T-G-G-G-G-A-A--TA-TT--GG-A-C----AA-T-G-G--GC----GC-A-A--G-C-C-T-G-A-T-C-C-A---GC-A--A--T-ACC-G-C-G-T-----G-T-G--T--GA------------A-G--A-A--G-G-CC-----------------------TG-AG------------G-G-T----T-G-T--A---AA-G-C-AC----------------------------TT-TC-A-A--T-TGT----G--A-A--G---AA--AGG-T---T-T-A--A-G--C----------------T--T---------------------------AA----------------------T---A----C-----------GC---T-TGA-A-TT-T-T-G-A-C-G-----T-T---A-A-CT--------T-T-A-G---------A-A-----------G--AA------------GC-A--CC-G---G-C-TAA--C--C-C-T
>HTN0MRN03G13CZ
T-A-A-G-G-A-A--TA-TT--GG-G-C----AA-T-G-G--AC----GC-A-A--G-T-C-T-G-A-C-C-C-A---GC-C--A--T-GCC-G-C-G-T-----G-C-A--G--GA------------T-G--A-C--T-G-CC-----------C-----------TA-TG------------G-G-T----T-G-T--A---AA-C-T-GC----------------------------TT-TT-A-T--A-CGG----G----A--A---AA-ACTC-C---C-T-C--A------------------------C---------------------------GT----------------------G---T---------------------G-GGG-G-A--C-T-G-A-T-G-----G-T---A-C-CG--------T-A-A-G---------A-A-----------T--AA------------GC-A--TC-G---G-C-TAA--C--T-C-C
>HTN0MRN03G0IZI
T-C-G-A-G-A-A--TC-AT--TC-G-C----AA-T-G-G--GC----GA-A-A--G-C-C-T-G-A-C-G-G-T---GC-G--A--C-GCC-G-C-G-T-----G-G-A--G--GA------------T-G--A-A--G-G-CC-----------------------CT-AG------------G-G-T----C-G-T--A---AA-C-T-CC----------------------------TG-TC-A-T--C-AGT----G--A-G--T---AA--GGT-C-----G-A--C-GC-G---------------AG--T---------------------------AA----------------------C---T----GC----------GC---G-T-C-G-GA-T-T-G-A-T-A-----G-T---A-A-CT--------G-A-A-G---------A-G-----------G--AA------------GA-G--AC-G---G-C-TAA--C--T-C-T
>HTN0MRN03FVKF2
T-G-G-G-G-A-A--TT-TT--GG-A-C----AA-T-G-G--GC----GC-A-A--G-C-C-T-G-A-T-C-C-A---GC-C--A--T-GCC-G-C-G-T-----G-A-G--T--GA------------A-G--A-A--G-G-CC-----------------------TT-CG------------G-G-T----T-G-T--A---AA-G-C-TC----------------------------TT-TC-A-G--C-CGG----G--A-A--G----A--AAG-G---T-T-G--C-G--A----------------T--T---------------------------AA----------------------T---A----A-----------TC---G-CAA-T-TT-A-T-G-A-C-G-----G-T---A-C-CG--------G-A-A-G---------A-A-----------G--AA------------GC-A--CC-G---G-C-TAA--C--T-A-C
>HTN0MRN03FTILO
T-G-A-G-G-A-A--TT-TT--GC-G-C----AA-T-G-G--GG----GA-A-A--C-C-C-T-G-A-C-G-C-A---GC-A--A--CG-CC-G-C-G-T-----G-A-G--T--GA------------T-G--A-A--G-G-CT-----------------------TT-CG------------G-G-T----C-G-T--A---AA-G-C-TC----------------------------TG-TC-A-A--G-TGG----G--A-A--G---AA-ACCA-C---A-T-G--G-T--G----------------A--T---------------------------AA----------------------T---A----C-----------CA---C-CGT-G-TG-C-T-G-A-C-G-----G-T---A-C-CA--------C-T-G-A---------A-G-----------G--AA------------GC-A--CC-G---G-C-TAA--C--T-C-C
>HTN0MRN03FNVG4
T-G-G-G-G-A-A--TT--T--TG-GAC----AA-T-G-G--GC----GC-A-A--G-C-C-T-G-A-C-G-C-A---GC-A--A--C-GCC-G-C-G-T-----G-G-A--G--GA------------C-G--A-A--G-G-CC-----------------------TT-CG------------G-G-T----C-G-T--A---AA-C-T-CC----------------------------TG-TC-G-A--G-TGG----G--A-A--G---AA--ATG-G---C-A-C--G-G--A----------------T--T---------------------------AA----------------------T---A----A-----------CC---C-GTG-T-TT-T-T-G-A-C-T-----G-T---A-C-CA--------T-T-A-G---------A-G-----------G--AA------------GC-C--CC-G---G-C-TAA--C--T-C-C
>HTN0MRN03FMAXT
T-C-G-A-G-A-A--TC-AT--TG-T-C----AA-T-G-C--AC----GA-A-A--G-T-G-T-G-A-A-C-A-T---GC-G--A--C-GCC-G-C-G-T-----G-G-A--G--GA------------A-G--A-C--G-G-CC-----------------------TT-TG------------G-G-T----T-G-T--A---AA-C-T-CC----------------------------TG-TC-A-G--C-AGG----G--A-G--T---AA--GGG-T---G-G-T--ATA--T----------------T--T---------------------------AA----------------------T---AT---G-----------TA---TGCCA-T--T---T-G-A-T-A-----G-T---A-C-CTG-------C-A---G---------A-G-----------G--AA------------GT-C--AC-G---G-C-TAA--C--T-C-T
>HTN0MRN03FKT9Z
T-G-G-G-G-A-A--TA-TT--GG-A-C----AA-T-G-G--GC----GC-A-A--G-C-C-T-G-A-T-C-C-A---GC-A--A--T-GCC-G-C-G-T-----G-T-G--T--GA------------A-G--A-A--G-G-CC-----------------------TG-CG------------G-G-T----T-G-T--A---AA-G-C-AC----------------------------TT-TT-A-T--C-GGG----A--A-A--G---AA--AAC-C-----T-G--G-G--A----------------T--T---------------------------AA----------------------T---A----C-----------TC---C-CGG-G-CC-T-T-G-A-C-G-----G-T---A-C-CC--------G-A-G-G---------A-A-----------T--AA------------GC-A--CC-G---G-C-TAA--C--T-C-A
>HTN0MRN03F94DL
T-C-G-A-G-A-A-TCA-TT--G--T-C----AA-T-G-C--AC----GA-A-A--G-T-G-T-G-A---A-C-AT--GC-G--A--C-GCC-G-C-G-T-----G-G-A--G--GA------------A-G--A-C--G-G-CC-----------------------TT-TG------------G-G-T----T-G-T--A---AA-C-T-CC----------------------------TG-TC-A-G--C-AGG----G--A-A--G---AAGGATAGA---T-C-A--C-T----------------------T---------------------------AA----------------------T---AC----------------G---T-GTT-T-TATT-T-G-A-C-G-----G-T---A-C-CT--------G-C-A-G---------A-G-----------G--AA------------GT-C--AC-G---G-C-TAA--C--T-C-T
>HTN0MRN03F87VI
T-G-G-G-G-A-A--TT-TT--GC-G-C----AA-T-G-G--GC----GA-G-A--G-C-C-T-G-A-C-G-C-A---GC-A--A--C-GCC-G-C-G-T-----G-A-G--T--GA------------G-G--A-C--G-C-CT-----------------------TT-CG------------G-G-G----T-G-T--A---AA-G-C-TC----------------------------TG-TC-A-G--T-AGG----G--A-C--G---AA-GACG-C---G-G-G--T-G--G----------------T--G---------------------------AA----------------------G---A----G-----------CC---ACCGG-T-GC---T-G-A-C-G-----G-T---A-C-CT--------G-C-G-A---------A-G-----------G--AA------------GC-C--CC-G---G-C-TAA--C--T-C-C
>HTN0MRN03F7E8C
T-T-C-A-G-A-A--TC-TT--GC-A-C----AA-T-G-G--GC----GA-A-A--G-C-C-T-G-A-T-G-C-A---GC-C--A--T-GCC-G-C-G-T-----G-T-G--C--GA------------G-G--A-A--G-G-CC-----------------------CT-CG------------G-G-T----C-G-T--A---AA-G-C-AC----------------------------TG-TC-AGG--A-GGG-------A-A--G---A-------------------------------------------A--------------------------CAA-------------------------------------------------------------T-G-A-C-G-----G-T---A-C-CT--------C-C-T-A---------A-G-----------G--AA------------GC-C--AC-G---G-C-TAA--T--T-A-C
>HTN0MRN03F452J
T-C-G-A-G-A-A--TC-AT--TC-A-C----AA-T-G-G--GG----GA-A-A--C-C-C-T-G-A-T-G-G-T---GC-A--A--C-GCC-G-C-G-T-----G-G-A--G--GA------------T-G--A-A--G-G-CC-----------------------CT-CG------------G-G-T----C-G-T--A---AA-C-T-CC----------------------------TG-TC-A-T--C-GGA----G--A-G--T---AA-GCTT-T---G-G-T--C-G--T-------------------T---------------------------AA----------------------T---A----------------GC---T-TCC-A-AA-GTT-G-A-T-A-----G-T---A-T-CC--------G-A-A-G---------A-G-----------G--AA------------GG-G--AC-G---G-C-TAA--C--T-T-C
>HTN0MRN03F36GY
T-G-G-G-G-A-A--TA-TT--GC-G-C----AA-T-G-G--GG----GA-A-A--C-C-C-T-G-A-C-G-C-A---GC-C--A--T-GCC-G-C-G-T-----G-T-G--T--GA------------A-G--A-A--G-G-CC-----------------------TT-AG------------G-G-T----T-G-T--A---AA-G-C-AC----------------------------TT-TC-A-A--T-TGG----G--A-G--G---AA--AGG-T---T-G-C--A-G--T----------------T--T---------------------------AA----------------------T---A----G-----------AC---T-GTA-A-CT-A-T-G-A-C-G-----T-T---A-C-CT--------T-T-A-G---------A-A-----------G--AA------------GC-A--CC-G---G-C-TAA--C--T-C-C
>HTN0MRN03F2WEY
T-G-G-G-G-A-A--TT-TT--GG-A-C----AA-T-G-G--GG----GC-A-A--C-C-C-T-G-A-T-C-C-A---GC-C--A--T-GCC-G-C-G-T-----G-T-G--T--GA------------A-G--A-A--G-G-CC-----------------------TG-CG------------G-G-T----T-G-T--A---AA-G-C-AC----------------------------TT-TC-A-G--T-AGA----G--A-A--G---AA--AAG-C---C-T-A--T-G--G----------------T--T---------------------------AA----------------------T---A----C-----------CC---G-TGG-G-TC-T-T-G-A-C-G-----T-T---A-C-CT--------A-C-A-G---------A-A-----------G--AA------------GC-T--CC-G---G-C-TAA--C--T-C-C
>HTN0MRN02EYYB2
T-G-G-G-G-A-A--TA-TT--GG-A-C----AA-T-G-G--GG----GC-A-A--C-C-C-T-G-A-T-C-C-A---GC-A--A--T-ACC-G-C-G-T-----G-T-G--T--GA------------A-G--A-A--G-G-CC-----------------------TG-CG------------G-G-T----T-G-T--A---AA-G-C-AC----------------------------TT-TC-A-G--T-AGG----G--A-A--G---AA--AAG-C---T-C-A--C-G--G----------------T--T---------------------------AA----------------------T---A----C-----------CT---G-TGA-G-TC-T-T-G-A-C-G-----T-A---A-C-CT--------A-A-A-G---------A-A-----------G--AA------------GC-A--CC-G---G-C-TAA--C--T-C-C
>HTN0MRN02EVEI1
T-G-A-G-G-A-A--TA-TT--GC-G-C----AA-T-G-G--GC----GA-A-A--G-C-C-T-G-A-C-G-C-A---GC-G--A--C-GCC-G-C-G-T-----G-G-A--G--GA------------C-G--A-A--G-G-CC-----------------------TT-CG------------G-G-T----C-G-T--A---AA-C-T-CC----------------------------TG-TC-A-A--G-GGG----G--A-C--G---AA-CGTC-GTA-G-G-G--A-T--G-------------------A---------------------------AT----------------------A---A--------------G-CC-----TTA-C-GT-T-T-G-A-C-G-----G-T---A-C-CT--------C-T-G-G---------A-G-----------G--AA------------GC-C--CC-G---G-C-TAA--C--T-C-C
>HTN0MRN02EU815
T-A-A-G-G-A-A--TT-GT--TC-G-C----AA-T-G-G--GC----GA-A-A--G-C-C-T-G-A-C-G-A-C---GC-A--A--T-GCC-G-C-G-T-----G-G-A--G--GA------------C-G--A-A--G-A-TC-----------------------TT-CG------------G-G-T----C-G-T--A---AA-C-T-CC----------------------------TG-TC-G-A--G-CGG----G--A-A--G---AACGGCG-T-----T-C--G-G--A----------------T--T---------------------------AA----------------------T---A----C-----------CC---C-GAG-C-GA-T-T-G-A-C-G-----G-T---A-C-CG--------C-T-A-A---------A-G-----------G--AA------------GC-C--CC-G---G-C-TAA--C--T-C-C
>HTN0MRN02EU6R8
T-C-G-A-G-A-A--GC-TT--CG-G-C----AA-T-G-G--GC----GA-A-A--G-C-C-T-G-A-C-C-G-A---GC-G--A--C-GCC-G-C-G-T-----G-A-G--C--GA------------T-G--A-A--G-G-CC-----------------------CT-AGT-----------G-G-T----T-G-T--A---AA-G-C-TC----------------------------TG-TC-A-G--T-AGG----G--A-A--T---AA--AGT-C---A-C-A--T-A--G-C-----------------A---------------------------AA----------------------T---A--------------A-CT---A-TGT-G-GT-C-T-G-A-A-G-----G-T---A-C-CT--------A-C-A-G---------A-G-----------G--AA------------GC-T--CC-G---G-C-TAA--C--T-C-C
>HTN0MRN02ETF9B
T-G-G-G-G-A-A--TA-TT--GC-A-C----AA-T-G-G--GC----GC-A-A--G-C-C-T-G-A-T-G-C-A---GC-A--A--T-ACC-G-C-G-T-----G-T-G--T--GA------------A-G--A-A--G-G-CC-----------------------TG-AG------------G-G-T----T-G-T--A---AA-G-C-AC----------------------------TT-TC-A-A--T-CGT----G--A-A--G---AA--AAG-C---T-T-A--A-G--G----------------T--T---------------------------AA----------------------T---A----A-----------CT---T-TAA-G-TC-T-T-G-A-C-A-----T-T---A-T-CG--------A-T-A-C---------A-A-----------G--AA------------GC-A--CC-G---G-C-TAA--C--T-C-C
>HTN0MRN02ET2JZ
T-G-A-G-G-A-A--TT-TT--GC-G-C----AA-T-G-G--GC----GA-A-A--G-C-C-T-G-A-C-G-C-A---GC-G--A--C-GCC-G-C-G-T-----G-G-A--G--GA------------C-G--A-A--G-G-TC-----------------------TC-CG------------G-A-T----C-G-T--A---AA-C-T-CC----------------------------TG-TC-A-A--G-AGG----G--A-C--G---AA-TCCC-G---G-A-C--G-G--A-T-----------------G---------------------------AA----------------------T---A----A---------G--C---C-GGC-C-GG-T-T-G-A-C-G-----G-T---A-C-CT--------T-T-G-G---------A-G-----------G--AA------------GC-C--CC-G---G-C-TAA--C--T-C-C
>HTN0MRN02ESBNS
T-G-G-G-G-A-A---T-AT--TG-GAC----AA-T-G-G--GC----GC-A-A--G-C-C-T-G-ATC-C-A-----GC-A--A--C-GCC-G-C-G-T-----G-G-A--G--GA------------C-G--A-A--G-G-CT-----------------------TT-CG------------G-G-T----C-G-T--A---AA-C-T-CC----------------------------TG-TC-A-G--G-TGG----G--A-A--G---AA-CTCC-T-----G-T--C-G--T----------------T--C---------------------------AA----------------------T---A----G-----------GC---G-GCA-G-GT-C-T-G-A-C-G-----G-T---A-C-CA--------C-C-A-G---------A-G-----------G--AA------------GC-C--CC-G---G-C-TAA--C--T-C-C
>HTN0MRN02ERKVZ
T-G-A-G-G-A-A--TT-TT--GC-G-C----AA-T-G-G--GC----GA-A-A--G-C-C-T-G-A-C-G-C-A---GC-G--A--C-GCC-G-C-G-T-----G-G-A--G--GA------------C-G--A-A--G-G-TC-----------------------TT-CG------------G-A-T----C-G-T--A---AA-C-T-CC----------------------------TG-TC-A-A--G-TGG----G--A-C--G---AA-ATCC-G---G-G-C--G-G--A-T-----------------G---------------------------AA----------------------T---A----A---------G--C---C-GTT-C-GG-T-T-G-A-C-G-----G-T---A-C-CA--------T-T-G-A---------A-G-----------G--AA------------GC-C--CC-G---G-C-TAA--C--T-C-C
>HTN0MRN02ERH0G
T-G-G-G-G-A-A--TA-TT--GC-G-C----AA-T-G-G--GC----GA-A-A--G-C-C-T-G-A-C-G-C-A---GC-G--A--C-GCC-G-C-G-T-----G-G-G--T--GA------------T-G--A-A--G-G-AT-----------------------TT-CG------------G-T-T----C-G-T--A---AA-G-C-CC----------------------------TG-TG-G-GA-G-AAG----G--A-A--GA-ACA-ACCT-A---G---T--G-G--A----------------A--C---------------------------AA----------------------T---A----------------CC---CATTA-G-GT-C-T-G-A-C-G-----G-T---A-C-TT--------C-T-C-C---------A-G-----------A--AA------------GC-A--CC-G---G-C-TAA--C--T-C-C
>HTN0MRN02EQY0M
T-C-G-A-G-G-A--TC-AT--TC-G-C----AA-T-G-C--GC----GA-A-A--G-C-G-T-G-A-C-G-A-T---GC-G--A--C-GCC-G-C-G-T-----G-C-A--G--GA------------T-G--A-A--G-G-CC-----------------------TT-CG------------G-G-T----T-G-T--A---AA-C-T-GC----------------------------TG-TC-A-T--G-AGG----G--AGA--A---AC-GGTC-----C-G-G--G-T--G----------------T--T---------------------------AA----------------------T---A----A-----------CA---C-TTG-G-GA-T-T-G-A-T-A-----G-T---A-C-CT--------C-A-A-G---------A-G-----------G--AA------------GC-C--AC-G---G-C-TAA--C--T-C-T
>HTN0MRN02EPDO9
T-A-A-G-G-A-A--TT-GT--TC-G-C----AA-T-G-G--GC----GA-A-A--G-C-C-T-G-A-C-G-A-C---GC-A--A--T-GCC-G-C-G-T-----G-G-A--G--GA------------C-G--A-A--G-A-TC-----------------------TT-CG------------G-G-T----C-G-T--A---AA-C-T-CC----------------------------TG-TC-G-A--G-CGG----G--A-A--G---AA-TAGT-G---C-T-C--G-G--G----------------T--T---------------------------AA----------------------T---A----C-----------CC---C-GAG-C-GC-C-T-G-A-C-G-----G-T---A-C-CG--------T-T-A-A---------A-G-----------G--AA------------GC-C--CC-G---G-C-TAA--C--T-C-C
>HTN0MRN02EOFJR
T-G-G-G-G-A-A--TA-TT--GC-A-C----AA-T-G-G--GC----GA-A-A--G-C-C-T-G-A-T-G-C-A---GC-G--A--C-GCC-G-C-G-T-----G-A-G--G--GA------------T-G--A-C--G-G-CC-----------------------TT-CG------------G-G-T----T-G-T--A---AA-C-C-TC----------------------------TT-TC-A-G--C-AGG----G--A-A--G---AA--G-C-------------------------------------G---------------------------AA----------------------A---------------------------------G----T-G-A-C-G-----G-T---A-C-CT--------G-C-A-G---------A-A-----------G--AA------------GC-A--CC-G---G-C-TAA--C--T-A-C
>HTN0MRN02EMUZO
T-A-G-G-G-A-A--TA-TT--GG-T-C----AA-T-G-G--GC----GC-A-A--G-C-C-T-G-A-A-C-C-A---GC-C--A--T-GCC-G-C-G-T-----G-C-A--G--GA------------T-G--A-A--G-G-CC-----------T-----------TC-TG------------G-G-T----T-G-T--A---AA-C-T-GC----------------------------TT-TT-A-T--A-CAG----G--A-A--G---AA-A-AG-G---T-CAT--G------------------------C---------------------------GT----------------------G---------------------------A-C-C-AA-T-T-G-A-C-G-----G-T---A-C-TG--------T-A-A-G---------A-A-----------T--AA------------GC-A--CC-G---G-C-TAA--C--T-C-C
>HTN0MRN02EICE2
T-G-A-G-G-A-A--TA-TT--GG-G-C----AA-T-G-G--AG----GC-A-AC-T---C-T-G-A-C-C-C-A---GC-C--A--T-GCC-G-C-G-T-----G-C-A--G--GA------------A-G--A-C--G-G-TC-----------C-----------TA-TG------------G-A-T----T-G-T--A---AA-C-T-GC----------------------------TT-TT-A-T--T-TGG----G--A-A--T---AA-ACCT-C---C-T-T--A------------------------C---------------------------GT----------------------G-------------------------T-AAG-G-AG-C-T-G-A-A-G-----G-T---A-C-CA--------A-A-C-G---------A-A-----------T--AA------------GC-A--CC-G---G-C-TAA--C--T-C-C
>HTN0MRN02EHS37
T-G-A-G-G-A-A--TA-TT--GG-T-C----AA-T-G-G--GC----GC-A-A--G-C-C-T-G-A-A-C-C-A---GC-C--A--T-GCC-G-C-G-T-----G-C-A--G--GA------------A-G--A-C--G-G-CC-----------C-----------TA-TG------------G-G-T----T-G-T--A---AA-C-T-GC----------------------------TT-TT-A-T--A-TGG----G--A-A--G---AA-AACG-T---T-C-T--A------------------------C---------------------------GT----------------------G-------------------------T-AGA-G-CA-T-T-G-A-C-G-----G-T---A-C-CA--------T-A-A-G---------A-A-----------T--AA------------GC-A--TC-G---G-C-TAA--C--T-C-C
>HTN0MRN02EGGXY
T-G-G-G-G-A-A--TA-TT--GG-A-C----AA-T-G-G--GC----GA-A-A--G-C-C-T-G-A-T-C-C-A---GC-A--A--T-GCC-G-C-G-T-----G-T-G--T--GA------------A-G--A-A--G-G-CC-----------------------CG-AG------------G-G-T----T-G-T--A---AA-G-C-AC----------------------------TT-TC-A-G--T-AGC----G--A-G--G---AA--AAG-T---T-T-A--A-G--G----------------T--T---------------------------AA----------------------T---A----C-----------CC---T-TGA-A-CC-T-T-G-A-C-G-----T-T---A-A-CT--------A-C-A-G---------A-A-----------G--AA------------GC-A--CC-G---G-C-TAA--C--T-C-C
>HTN0MRN02EG4A1
T-G-G-G-G-A-A--TT-TT--CC-G-C----AA-T-G-G--GG----GA-A-A--C-C-C-T-G-A-C-G-G-A---GC-A--A--C-GCC-G-C-G-T-----G-G-A--G--GA------------T-G--A-A--G-G-CC-----------------------CT-CG------------G-G-T----C-G-T--A---AA-C-T-CC----------------------------TG-TCGA-T----CGG----G--A-A--G---AA--TGC-GT--C-C----G-G--C----------------C--T---------------------------AA----------------------T---A--------------C-G----T-CGG-C-ACGT-T-G-A-C-T-----G-T---A-C-CG--------G-T-G-G---------A-G-----------G--AA------------GC-C--AC-G---G-C-TAA--C--T-C-T
>HTN0MRN02ECON4
T-C-G-A-G-G-A--TC-AT--TT-G-C----AA-T-G-C--GC----GG-A-A--G-C-G-T-G-A-C-A-A-T---GC-G--A--C-GCT-G-C-G-T-----G-G-A--G--GA------------T-G--A-A--G-G-CT-----------------------TT-CG------------G-G-T----C-G-T--A---AA-C-T-CC----------------------------TG-TC-A-T--T-CGG----G--A-A--A---AATAGGCCT-----G----G-G--G----------------T--G---------------------------AA----------------------T---A----------------GT---C-TCG-G-GACT-T-G-A-T-G-----G-T---A-C-CG--------G-A-A-G---------A-G-----------G--AA------------GC-C--AC-G---G-C-TAA--C--T-C-T
>HTN0MRN02DZQQ7
T-G-A-G-G-A-A--TA-TT--GC-G-C----AA-T-G-G--GC----GA-A-A--G-C-C-T-G-A-C-G-C-A---GC-A--A--C-GCC-G-C-G-T-----G-C-A--G--GA------------A-G--A-C--T-G-CC-----------C-----------TA-TG------------G-G-T----T-G-T--A---AA-C-T-GC----------------------------TT-TT-A-T--A-CAG----G--A-A--G---AA-ACAC-T---C-C-C--T------------------------C---------------------------GA----------------------G-T-----------------------A-GGG-A-GC-T-T-G-A-C-G-----G-T---A-C-TG--------T-A-A-G---------A-A-----------T--AA------------GG-A--TC-G---G-C-TAA--C--T-C-C
>HTN0MRN02DYU9W
T-G-G-G-G-A-A--TA-TT--GC-G-C----AA-T-G-G--GG----GA-A-A--C-C-C-T-G-A-C-GC--A---GC-G--A--C-GCC-G-C-G-T-----G-A-G--T--G-A-----------T-G--A-A--G-G-CC-----------------------TT-CG------------G-G-T----C-G-T--A---AA-G-C-TC----------------------------TG-TC-G-T--A-AGG----G--A-A--G---AA-CTGG-C---T-A-T--G-G--G----------------T--T---------------------------AA----------------------T---A----C-----------CT---C-ATA-G-CC-T-T-G-A-C-G-----G-T---A-C-CT--------T-A-C-A---------A-G-----------A--AA------------GC-A--CC-G---G-C-TAA--C--T-C-C
>HTN0MRN02DWHXN
T-G-G-G-G-A-A--TA-TT--GG-A-C----AA-T-G-G--GG----GA-A-A--C-C-C-T-G-A-T-C-C-A---GC-A--A--C-GCC-G-T-G-T-----G-G-A--G--GA------------C-G--A-A--G-G-TT-----------------------TT-CG------------G-A-T----C-G-T--A---AA-C-T-CC----------------------------TG-TCAG-T--T-GGGACGAAAAGCTGTCGGTAAAT-----------------------------------AGC--CGG-------------------------CA--------------------------GTCA-------------------------------T-G-A-C-G-----G-T---A-C-CA--------G-C-A-G---------A-G-----------G--AA------------GC-C--CC-G---G-C-TAA--C--T-C-C
>HTN0MRN02DW5HR
T-G-G-G-G-A-A--TA-TT--GC-A-C----AA-T-G-G--GC----GA-A-A--G-C-C-T-G-A-T-G-C-A---GC-G--A--C-GCC-G-C-G-T-----G-A-A--G--GA------------T-G--A-A--G-G-GT-----------------------TT-CG------------G-C-T----C-G-T--A---AA-C-T-TC----------------------------TG-TT-A-A--G-AGG----G--A-A--G---A----------------------------------------A--A---------------------------GA----------------------C---C----------------------------------T-G---C-GA----G-TA--A-T-AT--------G-C-G-T---------A-G-----------G--TT------------AT-G--AC-G---G---TAC--C--TCT-A
>HTN0MRN02DSAG7
T-A-G-G-G-A-A--TA-TT--GT-C-C----AA-T-G-G--GC----GC-A-A--G-C-C-T-G-A-G-A-C-A---GC-C--A--T-GCC-G-C-G-T-----G-T-G--T--GA------------A-G--A-A--G-G-CC-----------------------TT-CG------------G-G-T----T-G-T--A---AA-G-C-AC----------------------------TT-TC-A-G--C-GGG----G--A-G--G---AA--GAA-G---C-C-G--G-G--G----------------T--T---------------------------AA----------------------T---AG---C-----------CC---T-GGT-T-GA---T-G-A-C-G-----T-T---A-C-CC--------G-C-A-G---------A-A-----------G--AA------------GG-A--CC-G---G-C-TAA--C--T-C-C
>HTN0MRN02DS5HR
T-G-G-G-G-A-A--TA-TT--GG-A-C----AA-T-G-G--GC----GC-A-A--G-C-C-T-G-A-T-C-C-A---GC-A--A--T-GCC-G-C-G-T-----G-T-G--T--GA------------A-G--A-A--G-G-CC-----------------------TT-AG------------G-G-T----T-G-T--A---AA-G-C-AC----------------------------TT-TC-A-G--C-AGG----G--A-A--G---AA---AA-G---C-C-A--G-T--CG---------------T--T---------------------------AA----------------------T---AC---C-----------GG---C--AG-G-TC-T-T-G-A-C-G-----T-T---A-C-CT--------A-C-A-G---------A-A-----------G--AA------------GC-A--CC-G---G-C-TAA--C--T-C-T
>HTN0MRN02DR5AT
T-C-G-A-G-A-A--TC-TT--TC-A-C----AA-T-G-G--GC----GC-A-A--G-C-C-T-G-A-T-G-G-A---GC-G--A--C-GCC-G-C-G-T-----G-G-G--G--GA------------T-G--A-A--T-G-GC-----------------------TT-CG------------G-T-C----T-G-T--A---AA-C-C-CC----------------------------TG-TC-A-T--T-TGT----G--A-G--C---AA-A-GT-T---G-TCG--G-C-------------------C--T---------------------------AAT---------------------A---T----G------------T---T-GGC-A-AC-C-T-G-A-T-A-----G-T---A-G-CG--------A-A-A-G---------A-G-----------G--AA------------GG-G--AC-G---G-C-TAA--C--T-C-T
>HTN0MRN02DQTSU
T-G-A-G-G-A-A--TA-TT--GG-T-C----AA-T-G-G--GC----GA-G-A--G-C-C-T-G-A-A-C-C-A---GC-C--A--A-TCC-G-C-G-T-----G-C-A--G--GA------------T-G--A-C--G-G-CC-----------C-----------TA-TG------------G-G-T----T-G-T--A---AA-C-T-GC----------------------------TT-TT-G-T--A-CAA----G--A-A--G------AACT-C---C-CTG--A------------------------C---------------------------GT----------------------G-------------------------T-CAG-G-GG-C-T-G-A-C-G-----G-T---A-C-TG--------T-A-C-G---------A-A-----------T--AA------------GC-A--TC-G---G-C-TAA--C--T-C-C
>HTN0MRN02DQJY5
T-A-G-G-G-A-A--TA-TT--GG-G-C----AA-T-G-G--GC----GA-A-A--G-C-C-T-G-A-C-C-C-A---GC-C--A--T-GCC-G-C-G-T-----G-A-A--G--GA------------T-G--A-A--G-G-CC-----------T-----------TC-TG------------G-G-T----T-G-T--A---AA-C-T-TC----------------------------TT-TT-A-T--A-TAG----G--A-A--G---AA--AAA-G---G-T-C--A------------------------T---------------------------GC----------------------G-------------------------T-GAC-C-AA-T-T-G-A-C-G-----G-T---A-C-TA--------T-A-T-G---------A-A-----------T--AA------------GC-A--CC-G---G-C-TAA--C--T-C-C
>HTN0MRN02DP62S
T-C-G-A-G-A-A--TC-AT--TC-G-C----AA-T-G-C--AC----GA-A-A--G-T-G-C-G-A-C-G-A-T---GC-G--A--C-GCC-G-C-G-T-----G-C-A--G--GA------------T-G--A-A--G-G-CC-----------------------TT-CG------------G-G-T----T-G-T--A---AA-C-T-GC----------------------------TG-TC-A-T--G--GG----G--A-A------AATAGTC-----C-C-G--A-T--G----------------T--T---------------------------AA----------------------C---A----------------CC----ATCG-GGAT-G-T-G-A-T-G-----G-T---A-C-CC--------C-A-A-G---------A-G-----------G--AA------------GC-C--AC-G---G-C-TAA--C--T-C-T
>HTN0MRN02DOLT3
T-G-A-G-G-A-A--TT-TT--GC-G-C----AA-T-G-G--GC----GA-A-A--G-C-C-T-G-A-C-G-C-A---GC-A--A--C-GCC-G-C-G-T-----G-A-G--T--GA------------T-G--A-A--G-G-CT-----------------------TT-CG------------G-G-T----C-G-T--A---AA-G-C-TC----------------------------TG-TC-A-A--G-TGG----G--A-A--G---AA-CCTG-C---A-G-T--A-T--G----------------T--T---------------------------AA----------------------T---A----C-----------CA---T-ATT-G-CA-C-T-G-A-C-G-----G-T---A-C-CA--------C-T-G-A---------A-G-----------G--AA------------GC-A--CC-G---G-C-TAA--C--T-C-C
>HTN0MRN02DMQ2K
T-C-G-G-G-A-A--TC-TT--GG-G-C----AA-T-G-G--GC----GA-A-A--G-C-C-T-G-A-C-C-C-A---GC-A--A--C-GCC-G-C-G-T-----G-A-G--G--GA------------T-G--A-A--G-G-CC-----------------------CT-CG------------G-G-T----C-G-T--A---AA-C-C-TC----------------------------TG-TC-G-G--G-AGG----G--A-A--G---AA-TTGG-C---G-G-C--A-G--T----------------C--G---------------------------AA----------------------T--------A-----------GG---C-TGC-G-GT-CTT-G-A-C-G-----G-T---A-C-CT--------C-C-A-A---------A-G-----------G--AA------------GC-G--CC-G---G-C-TAA--C--T-C-C
>HTN0MRN02DM8UI
T-G-G-G-G-A-A--TA-TT--GG-A-C----AA-T-G-G--GC----GC-A-A--G-C-C-T-G-A-T-C-C-A---GC-A--A--T-GCC-G-C-G-T-----G-T-G--T--GA------------A-G--A-A--G-G-CC-----------------------TG-CG------------G-G-T----T-G-T--A---AA-G-C-AC----------------------------TT-TC-A-G--G-AGG----G--A-A--G---AA--AAG-C---C-T-G--G-G--G----------------A--T---------------------------AA----------------------T---A----C-----------CC---C-CGG-G-TC-T-T-G-A-C-G-----T-T---A-C-CT--------C-C-A-G---------A-A-----------G--AA------------GC-A--CC-G---G-C-TAA--C--T-C-C
>HTN0MRN02DM39Z
T-C-G-A-G-A-G--GC-TT--CC-G-C----AA-T-G-G--GG----GA-A-A--C-C-C-T-G-A-C-G-G-A---GC-G--A--C-GCC-G-C-G-T-----G-A-G--G--GA------------T-T--A-A--G-G-CT-----------------------TT-CG------------G-G-T----C-G-T--A---AA-C-C-TC----------------------------TT-TC-A-G--G-TGG----G--A-A--G---AA-AGGT-C---T-G-A--A-G--G----------------T--G---------------------------AA----------------------T---A----A-----------TC---T-TCAGG-CT-G-T-G-A-C-G-----G-T---A-C-CA--------C-C-A-G---------A-A-----------G--AA------------GC-T--CC-G---G-C-TAA--C--T-C-C
>HTN0MRN02DKGQX
T-G-G-G-G-A-A--TA-TT--GG-A-C----AA-T-G-G--GC----GA-A-A--G-C-C-T-G-A-T-C-C-A---GC-A--A--T-GCC-G-C-G-T-----G-T-G--T--GA------------A-G--A-A--G-G-CC-----------------------TT-CG------------G-G-T----T-G-T--A---AA-G-C-AC----------------------------TT-TC-A-G--T-AAG----G--A-A--G---AA--AAG-C---T-A-G--A-T--G----------------T--T---------------------------AA----------------------T---A----C-----------CA---T-CGA-G-TC-T-T-G-A-C-G-----T-T---A-C-TT--------A-C-A-G---------A-A-----------G--AA------------GC-A--CC-G---G-C-TAA--C--T-C-T
>HTN0MRN02DKDU0
T-G-G-G-G-A-A--TT-TT--GC-G-C----AA-T-G-G--GG----GC-A-A--C-C-C-T-G-A-C-G-C-A---GC-A--A--C-GCC-G-T-G-T-----G-A-G--T--GA------------C-G----A--C-G-CC-----------------------TTTCG------------G-G-G----T-G-T--A---AA-G-C-TC----------------------------TG-TC-A-A--C-AGG----G--A-C--G---AA-G-CG-C---G-G-G--A-G--C----------------C--G---------------------------AA----------------------G---A----G-----------GC---C-CCC-G-CG-G-T-G-A-C-G-----G-T---A-C-CT--------G-T-G-G---------A-G-----------G--AA------------GC-C--CC-G---G-C-TAA--C--T-C-C
>HTN0MRN02DK02J
T-G-G-G-G-A-A---T-AT--TG-GAC----AA-T-G-G--GC----GC-A-A--G-C-C-T-G-ATC-C-A-----GC-A--A--C-GCC-G-C-G-T-----G-G-A--G--GA------------C-G--A-A--G-G-CC-----------------------TT-CG------------G-G-T----C-G-T--A---AA-C-T-CC----------------------------TG-TC---A--GTTGG----G--A-C--G---AA--AAG-T---C-G-T--C-G--G----------------T--T---------------------------AA----------------------T--------A-----------TC---C-GGC-GATC-A-T-G-A-C-G-----G-T---A-CCAG--------C---A-G---------A-G-----------G--AA------------GC-C--CC-G---G-C-TAA--C--T-C-C
>HTN0MRN02DJLHH
T-G-G-G-G-A-A--TA-TT--GG-A-C----AA-T-G-G--GG----GA-A-A--C-C-C-T-G-A-T-C-C-A---GC-A--A--T-GCC-A-T-G-T-----G-T-G--T--GA------------A-G--A-A--G-G-CC-----------------------TG-CG------------G-G-T----T-G-T--A---AA-G-C-AC----------------------------TT-TC-A-G--T-GGG----G--A-A--G----A--GGG-G---CTT-T--G-A--G----------------T--T---------------------------GA----------------------T---A----A-----------GG---CTTGA-G-GT-T-T-G-A-C-G-----T-T---A-C-CC--------A-C-A-G---------A-A-----------G--AA------------GC-A--CC-G---G-C-TAA--C--T-C-C
>HTN0MRN02DJJ8V
T-G-A-G-G-A-A--TA-TT--GG-T-C----AA-T-G-G--GC----GC-A-A--G-C-C-T-G-A-A-C-C-A---GC-C--A--T-GCC-G-C-G-T-----G-A-A--G--GA------------T-G--A-C--A-G-CG-----------C-----------TA-CG------------C-G-T----T-G-T--A---AA-C-T-TC----------------------------TT-TT-G-T--A-CAG----G--A-A--G---AA-ACAC-T---T-C-T--A------------------------C---------------------------GT----------------------G-------------------------T-AGA-A-GT-C-T-G-A-C-G-----G-T---A-C-TG--------T-A-C-G---------A-A-----------T--AA------------GC-A--CC-G---G-C-TAA--C--T-C-C
>HTN0MRN02DJH21
T-C-G-G-G-A-A--TC-TT--GC-A-C----AA-T-G-G--GC----GA-A-A--G-C-C-T-G-A-T-G-C-A---GC-A--A--C-GCC-G-C-G-T-----G-A-G--G--GA------------T-G--A-A--G-G-CC-----------------------CT-CG------------G-G-T----C-G-T--A---AA-C-C-TC----------------------------TG-TC-G-G--A-AGG----G--A-A--G---AA-AGTA-T---T-T-C--G-G--G----------------T--T---------------------------AA----------------------T---A----C-----------CC---C-GGA-G-TG-C-T-G-A-C-G-----G-T---A-C-CT--------T-C-A-A---------A-G-----------G--AA------------GC-G--CC-G---G-C-TAA--C--T-C-C
>HTN0MRN02DJCA3
T-C-G-A-G-A-G--GC-TT--CG-G-C----AA-T-G-G--GG----GA-A-A--C-C-C-T-G-A-C-C-G-A---GC-G--A--C-GCC-G-C-G-T-----G-A-G--G--GA------------T-G--A-A--G-C-CC-----------------------TT-CG------------G-G-G----T-G-T--A---AA-CTT-CT--------------------TTTCTGGGGGAAGAAACACACGGG--GTCCAATAG-GCCTC-------------------------------------------G---------------------------TGTC-----------------------------------------------------------T-G-A-C-G-----G-T---A-CTTC--------A-G---G---------A-A-----------T--AA------------GC-T--CC-G---G-C-TAA--C--T-C-C
>HTN0MRN02DIN6C
T-G-G-G-G-A-A--TA-TT--GG-A-C----AA-T-G-G--GC----GA-A-A--G-C-C-T-G-A-T-C-C-A---GC-C--A--C-GCC-G-C-G-T-----G-T-G--T--GA------------T-G--A-A--G-G-CC-----------------------TT-CG------------G-G-T----C-G-T--A---AA-G-C-AC----------------------------TGTGG-G-G--G-GGGAC-GAAACGCAGTGGGAA---------------------------------------G--TAAAACCCC-------------------ACTGAAT--------------------------------------------------------T-G-A-C-G-----G-T---A-C-CC--------C-T-T-T---------A-G-----------C--AA------------GC-A--CC-G---G-C-TAA--C--T-C-C
>HTN0MRN02DGGAQ
T-G-G-G-G-A-A--TA-TT--GG-A-C----AA-T-G-G--GC----GC-A-A--G-C-C-T-G-A-T-C-C-A---GC-A--A--C-GCC-G-C-G-T-----G-G-A--G--GA------------T-G--A-A--G-G-CC-----------------------TT-CG------------G-G-T----C-G-T--A---AA-C-T-CC----------------------------TG-TC---A--GTAGG----G--A-C--GA--AA-AGCC-------C-A--T-G--G-T-----------------C---------------------------AA----------------------C---A--------------G-CC---A-TGG-G-TC-A-T-G-A-C-G-----G-T---A-C-CT--------G-C-A-G---------A-G-----------G--AA------------GC-C--CC-G---G-C-TAA--C--T-C-C
>HTN0MRN02DFZH7
T-G-A-G-G-A-A--TT-TT--GC-G-C----AA-T-G-G--GG----GA-A-A--C-C-C-T-G-A-C-G-C-A---GC-A--A--C-GCC-G-C-G-T-----G-A-G--C--GA------------A-G--A-A--G-G-CC-----------------------CT-CG------------G-G-T----C-G-T--A---AA-G-C-TC----------------------------TG-TC-A-A--G-TGG----G----A--A---AA--AGT-C---T-T-T--C-G--G----------------T--T---------------------------AA----------------------T---A----C-----------CC---G-GGA-G-GT-T-T-G-A-T-G-----G-T---A-C-CA--------C-T-G-G---------A-G-----------G--AA------------GC-A--CC-G---G-C-TAA--C--T-C-C
>HTN0MRN02DEJB2
T-G-A-G-G-A-A--TA-TT--GG-G-C----AA-T-G-G--GC----GA-A-A--G-C-C-T-G-A-C-C-C-A---GC-C--A--C-GCC-G-C-G-T-----G-A-G--T--GA------------T-G--A-A--G-G-CC-----------------------TT-CG------------G-G-T----C-G-T--A---AA-G-C-TC----------------------------TG-TG-G-G--G-AGA----G--A-C--G---AA-AAATTT---C-C-A--T-T------------------CG--A---------------------------AT----------------------A---G----G------------G---T-GGA-G-AC-T-T-G-A-C-G-----G-T---A-C-CT--------C-C-T-T---------A-G-----------C--AA------------GC-A--CC-G---G-C-TAA--C--T-C-T
>HTN0MRN02DE56T
T-G-A-G-G-A-A--TA-TT--GG-A-C----AA-T-G-G--AG----GC-A-A--C-T-C-T-G-A-T-C-C-A---GC-C--A--T-GCC-G-C-G-T-----G-C-A--G--GA------------A-G--A-C--T-G-CC-----------C-----------TA-TG------------G-G-T----T-G-T--A---AA-C-T-GC----------------------------TT-TT-A-T--A-TAG----G--A-A--G---AA-A-CG-T---C-C-CG-A------------------------C---------------------------GT----------------------G-------------------------TCGGG-A-T--T-T-G-A-C-G-----G-T---A-C-TA--------T-A-A-G---------A-A-----------T--AA------------GG-A--CC-G---G-C-TAA--C--T-C-C
>HTN0MRN02DD1UP
T-G-G-G-G-A-A--TA-TT--GG-A-C----AA-T-G-G--GG----GC-A-A--C-C-C-T-G-A-T-C-C-A---GC-A--A--T-ACC-G-C-G-T-----G-T-G--T--GA------------A-G--A-A--G-G-CC-----------------------TG-CG------------G-G-T----T-G-T--A---AA-G-C-AC----------------------------TT-TC-A-G--T-AGA----G--A-A--G---AA--AAG-C---T-C-A--T-G--G----------------C--T---------------------------AA----------------------T---A----C-----------CT---G-TGA-G-TC-T-T-G-A-C-G-----T-A---A-C-CT--------A-C-A-G---------A-A-----------G--AA------------GC-A--CC-G---G-C-TAA--C--T-C-C
>HTN0MRN02DCYFX
T-G-A-G-G-A-A--TA-TT--GC-G-C----AA-T-G-G--GG----GA-A-A--C-C-C-T-G-A-C-G-C-A---GT-G--A--C-GCC-G-C-G-T-----G-A-G--T--GA------------T-G--A-A--G-G-CT-----------------------TT-CG------------A-G-T----C-G-T--A---AA-G-C-TC----------------------------TG-TT-A-G--G-TGG----A--A-A--G---AA-ACAT-T---C-C-A--A-C--G----------------C--T---------------------------AA----------------------T---A----C-----------CG---T-TGG-A-AC-T-T-G-A-C-G-----G-T---A-C-CA--------C-C-A-G---------A-G-----------G--AA------------GC-A--CC-G---G-C-TAA--C--T-C-C
>HTN0MRN02DCQE0
T-A-A-G-G-A-A--TA-TT--GG-T-C----AA-T-G-G--GC----GC-A-A--G-C-C-T-G-A-A-C-C-A---GC-C--A--T-GCC-G-C-G-T-----G-C-A--G--GA------------A-G--A-C--G-G-CC-----------T-----------TA-TG------------G-G-T----T-G-T--A---AA-C-T-GC----------------------------TT-TT-A-T--A-AAG----G--G-A--T---AA-ACCC-C---C-C-G--A------------------------C---------------------------GT----------------------G-------------------------T-CGG-G-GG-C-T-G-A-A-G-----G-T---A-C-TT--------T-A-T-G---------A-A-----------T--AA------------GC-A--CC-G---G-C-TAA--C--T-C-C
>HTN0MRN02DBU0G
T-G-G-G-G-A-A--TA-TT--GG-A-C----AA-T-G-G--GC----GA-A-A--G-C-C-T-G-A-T-C-C-A---GC-A--A--C-GCC-G-C-G-T-----G-G-A--G--GA------------C-G--A-A--G-G-CC-----------------------TT-CG------------G-G-T----C-G-T--A---AA-C-T-CC----------------------------TG-TC-A-G--T-AGG----G--A-C--G---AA-AAGC-CA--T-C-G--G-T--C----------------A--A---------------------------TA----------------------C---C----C-----------GG---T--G--G-TC-A-T-G-A-C-G-----G-T---A-C-CT--------G-C-A-G---------A-G-----------G--AA------------GC-C--CC-G---G-C-TAA--C--T-C-C
>HTN0MRN02DAV5S
T-G-G-G-G-A-A--TA-TT--GC-A-C----AA-T-G-G--GC----GA-A-A--G-C-C-T-G-A-T-G-C-A---GC-G--A--C-GCC-G-C-G-T-----G-C-G--G--GA------------A-G--A-A--G-G-CC-----------------------TT-CG------------G-G-T----T-G-T--A---AA-C-C-GC----------------------------TT-TCAA-T--T-GGGAA--G--A-A--G--AGAT-GAG-------------------------------------GTTTA----------------------ATAC---------------------ACCTCT----------------------------GATT-T-G-A-C-G-----G-T---A-C-CT--------T-T-A-G---------A-A-----------G--AA------------GC-A--CC-G---G-C-TAA--T--T-T-C
>HTN0MRN02D79V3
T-C-G-A-G-A-A--TC-AT--TC-G-C----AA-T-G-G--GC----GA-A-A--G-C-C-T-G-A-C-G-A-T---GC-G--A--C-GCC-G-T-G-T-----G-A-A--C--GA------------A-G--A-A--G-G-CT-----------------------CT-CG------------G-G-T----C-G-T--A---AA-G-T-TC----------------------------TT-TC-G-C--T-TGG----G--A-A--C---AA--GAG-A---T-A-A--G-G--A----------------A--T---------------------------AA----------------------T---AC---T-----------CC-----TTA-G-AT-T-T-G-A-G-G-----G-T---A-C-CA--------G-G-T-A---------A-A-----------G--AA------------GC-A--CC-G---G-C-TAA--C--T-C-C
>HTN0MRN02D3JO1
T-C-G-A-G-A-A--GC-TT--CG-G-C----AA-T-G-G--GC----GA-A-A--G-C-C-T-G-A-C-C-G-A---GC-G--A--C-GCC-G-C-G-T-----G-A-G--G--GA------------T-G--A-C--G-G-CC-----------------------CT-AGT-----------G-G-T----T-G-T--A---AA-C-C-TC----------------------------TG-TC-A-G--G-AGG----G--A-AT-A---AA-GCTC-G---A-T-A--G-T----------------------T---------------------------AA----------------------T--------------------AG---C-TATCGGGG-T-T-G-A-A-G-----G-T---A-C-CT--------C-C-A-A---------A-G-----------G--AA------------GC-T--CC-G---G-C-TAA--C--T-C-C
>HTN0MRN02D3436
T-G-G-G-G-A-A--TA-TT--GC-A-C----AA-T-G-G--GC----GC-A-A--G-C-C-T-G-A-T-G-C-A---GC-A--A--T-GCC-G-C-G-T-----G-T-G--T--GA------------A-G--A-A--G-G-CC-----------------------TG-CG------------G-G-T----T-G-T--A---AA-G-C-AC----------------------------TT-TT-A-T--T-GGG----A--A-A--G---AA--AAA-C---C-C-G--G-A--G----------------C--T---------------------------AA----------------------T---A----C-----------CT---C-CGG---CA-T-T-G-A-C-G-----G-T---A-C-CC--------A-A-A-G---------A-A-----------T--AA------------GC-A--CC-G---G-C-TAA--C--T-A-A
>HTN0MRN02D1GQJ
T-G-G-G-G-A-A--TC-TT--GC-G-C----AA-T-G-C--GC----GA-A-A--G-C-G-T-G-A-C-G-C-A---GC-A--A--C-GCC-G-C-G-T-----G-G-G--G--GA------------A-G--A-A--G-G-CC-----------------------TT-CG------------G-G-T----T-G-T--A---AA-C-C-CC----------------------------TT-TC-A-G--G-AGG----G--A-C--G---AA--GGT-G---C-G-G--C-G--G----------------C--G---------------------------AA----------------------T---A----G-----------CC---G-TCCGT-AT---T-G-A-C-G-----G-T---A-C-CT--------C-C-A-G---------A-A-----------G--AA------------GC-C--CC-G---G-C-TAA--C--T-A-C
>HTN0MRN02D0RBC
T-G-G-G-G-A-A--TA-TT--GG-A-C----AA-T-G-G--GC----GC-A-A--G-C-C-T-G-A-T-C-C-A---GC-A--A--T-ACC-G-C-G-T-----G-T-G--T--GA------------A-G--A-A--G-G-CC-----------------------CT-AG------------G-G-T----T-G-T--A---AA-G-C-AC----------------------------TT-TC-A-G--T-AGG----G--A-A--G---AAGGAT--C---T-T-G----G--G----------------T--T---------------------------AA----------------------T---A----C-----------CC---C-AGG-A-TA-T-T-G-A-C-G-----G-T---A-C-CT--------A-C-A-G---------A-A-----------G--AA------------GC-A--CC-G---G-C-TAA--C--T-C-C
>HTN0MRN02D0JMM
T-G-A-G-G-A-A--TA-TT--GG-G-C----AA-T-G-G--GC----GA-A-A--G-C-C-T-G-A-C-C-C-A---GC-A--A--C-GCC-G-C-G-T-----G-G-A--G--GA------------T-G--A-A--T-G-CC-----------------------GT-AA------------G-G-T----T-G-T--A---AA-C-T-CC----------------------------TG-TT-A-G--A-GGG----G--A-A--G---AA-CAAT-C---C-C-G--A-T----------------------C---------------------------GA--------------------------------------------C---T-CGG-G-AC-A-T-G-A-C-T-----G-T---A-C-CC--------T-C-A-G---------A-G-----------A--AA------------GC-T--CC-G---G-C-TAA--C--T-A-C
>HTN0MRN02C9X8G
T-G-G-G-G-A-A--TA-TT--GC-A-C----AA-T-G-G--GC----GC-A-A--G-C-C-T-G-A-T-G-C-A---GC-A--A--T-GCC-G-C-G-T-----G-G-G--T--GA------------A-G--A-A--G-G-CC-----------------------TG-CG------------G-G-T----T-G-T--A---AA-G-C-CC----------------------------TT-TC-A-G--T-GGG----G--A-G--G---AA--AAG-C---G-G-G--G-T--G----------------T--T---------------------------AA----------------------T---A----G-----------CG---CCTTG-C--C-C-T-G-A-C-G-----T-T---A-C-CC--------A-C-A-G---------A-A-----------G--AA------------GC-A--CC-G---G-C-TAA--C--T-C-C
>HTN0MRN02C8JFR
T-C-A-G-G-A-A--TT-TT--GG-G-C----AA-T-G-G--GG----GC-A-A--C-C-C-T-G-A-C-C-C-A---GC-A--A--C-GCC-G-C-G-T-----G-A-G--G--GA------------T-G--A-A--G-G-CC-----------------------TT-CG------------G-G-T----C-G-T--A---AA-C-C-TC----------------------------TG-TC-G-G--G-AGG----G--A-A--G---AA-AGGT-C---T-C-T--A-C--G----------------C--A---------------------------AA----------------------T---A----G-----------TG---T-GGG-G-GC-T-T-G-A-C-G-----G-T---A-C-CT--------C-C-A-A---------A-G-----------G--AA------------GC-A--CC-G---G-C-TAA--C--T-C-C
>HTN0MRN02C6MAM
T-C-G-A-G-A-A--TC-AT--TC-G-C----AA-T-G-C--GG----GA-A-A--C-C-G-T-G-A-C-G-A-T---GC-G--A--C-GCT-G-C-G-T-----G-G-A--G--GA------------T-G--A-C--G-G-CC-----------------------TT-AG------------G-G-T----T-G-T--A---AA-C-T-CC----------------------------TG-TC-A-T--G-AGG----G--A-A--A---AG-ACGT-C-----A-T--ATA--G----------------T--T---------------------------AA----------------------T---A----A------------C---T-ATT-T-GA-CTC-G-A-T-G-----G-T---A-C-CT--------T-A-A-G---------A-G-----------G--AA------------GC-C--AC-G---G-C-TAA--C--T-C-T
>HTN0MRN02C5EG8
T-A-G-G-G-A-A--TT-TT--GC-G-C----AA-T-G-G--GC----GA-A-A--G-C-C-T-G-A-C-G-C-A---GC-A--A--C-GCC-G-C-G-T-----G-G-G--T--GA------------T-G--A-A--G-G-CC-----------------------TT-CG------------G-G-T----C-G-T--A---AA-G-C-CC----------------------------TG-TC-ATT--G-AGA----G--A-A--G---AA-ATGC-A---T-T-G--C-C--T----------------C--T---------------------------AA----------------------T---A----A-----------AG---G-TGA-T-GC-T-T-G-A-C-G-----G-T---A-T-CT--------C-A-C-G---------A-G-----------G--AA------------GC-C--CC-G---G-C-CAA--C--T-C-C
>HTN0MRN02C4QZ0
T-C-G-G-G-A-A--TT-TT--GG-G-C----AA-T-G-G--GG----GA-A-A--C-C-C-T-G-A-C-C-C-A---GC-A--A--C-GCC-G-C-G-T-----G-A-G--G--GA------------T-G--A-A--G-G-CC-----------------------TT-CG------------G-G-T----C-G-T--A---AA-C-C-TC----------------------------TG-TC-G-G--G-AGG----G--A-A--G---AA-AGGT-C---T-C-T--G-C--G----------------C--G---------------------------AA----------------------T---A----------------GT---GCAGG-G-GC-T-T-G-A-C-G-----G-T---A-C-CT--------C-C-A-A---------A-G-----------G--AA------------GC-A--CC-G---G-C-TAA--C--T-C-C
>HTN0MRN02C4Q07
T-G-G-G-G-A-A--TT-TT--GG-A-C----AA-T-G-G--GC----GA-A-A--G-C-C-T-G-A-T-C-C-A---GC-G--A--C-GCC-G-C-G-T-----G-C-G--G--GA------------G-G--A-A--G-C-CC-----------------------TT-CG------------G-G-G----T-G-T--A---AA-C-C-GT----------------------------TG-TC-A-G--G-AGG----G--A-A--G---AA-A-TG-A---T-T-C--G-G--G-T-----------------T---------------------------AA----------------------T---A--------------C-CC---T-GGA-T-CT-C-T-G-A-C-G-----G-T---A-C-CT--------C-C-A-G---------AGG--------------AA------------GC-G--CC-G---G-C-TAA--C--T-C-C
>HTN0MRN02C3IJ0
T-G-A-G-G-A-A--TA-TT--GC-G-C----AA-T-G-G--GG----GA-A-A--C-C-C-T-G-A-C-G-C-A---GC-G--A--C-GCC-G-C-G-T-----G-A-G--T--GA------------G-G--A-A--G-G-CC-----------------------TT-CG------------G-G-T----C-G-T--A---AA-G-C-TC----------------------------TG-TC-A-G--A-AGG----G--A-A--G---AA-ATGC-G---T-A-T--A-C--G----------------T--T---------------------------AA----------------------T---A----C-----------CT---T-ATA-C-GT-T-T-G-A-C-G-----G-T---A-C-CT--------T-C-A-A---------A-G-----------G--AA------------GC-A--CC-G---G-C-TAA--C--T-C-C
>HTN0MRN01CJCIW
T-A-G-G-G-A-A--TA-TT--GG-T-C----AA-T-G-G--GC----GC-A-A--G-C-C-T-G-A-A-C-C-A---GC-C--A--T-GCC-G-C-G-T-----G-C-A--G--GA------------T-G--A-C--G-G-CC-----------T-----------TC-TG------------G-G-T----T-G-T--A---AA-C-T-GC----------------------------TT-TT-A-T--C-AGG----G--A-A--G---AA--AAT-G---G-T-C--A------------------------T---------------------------GC----------------------G-------------------------T-GAC-A-AA-T-T-G-A-C-G-----G-T---A-C-CT--------G-A-A-G---------A-A-----------T--AA------------GC-A--CC-G---G-C-TAA--C--T-C-C
>HTN0MRN01CIDTF
T-G-A-G-G-A-A--TT-TT--GC-G-C----AA-T-G-G--GG----GA-A-A--C-C-C-T-G-A-C-G-C-A---GC-A--A--C-GCC-G-C-G-T-----G-A-G--T--GA------------T-G--A-A--G-G-CT-----------------------TT-CG------------G-G-T----C-G-T--A---AA-G-C-TC----------------------------TG-TC-A-A--G-TGG----G--A-A--G---AA-ACCA-C---A-T-G--A-T--G----------------C--T---------------------------AA----------------------T---A----T-----------CA---T-CTT-G-TG-C-T-G-A-C-G-----G-T---A-C-CA--------C-T-G-A---------A-G-----------G--AA------------GC-A--CC-G---G-C-TAA--C--T-C-C
>HTN0MRN01CIB6D
T-C-G-A-G-A-A--TC-TT--CC-A-C----AA-T-G-G--AC----GA-A-A--G-T-C-T-G-A-T-G-G-A---GC-G--A--C-GCC-G-C-G-T-----G-C-G--G--GA------------A-G--A-A--G-G-CC-----------T-----------TA-TG------------G-G-T----T-G-T--A---AA-C-C-GC----------------------------TG-TC-A-G--G-GGG----G--A-A--G---AA-CCAG-C---G-T-A--T-G--G----------------A--C---------------------------AA----------------------T---A----C-----------CC---A-TAC-G-CT-C-T-G-A-C-G-----T-T---A-C-CC--------C-C-A-G---------A-G-----------G--AA------------GC-T--CC-G---G-C-TAA--C--T-C-C
>HTN0MRN01CHOEM
T-C-G-A-G-A-A-TCA-TT--G--A-C----AA-T-G-T--AC----GA-A-A--G-T-A-T-G-A---T-C-AT--GC-G--A--C-GCC-G-C-G-T-----G-G-A--G--GA------------A-G--A-C--G-G-CC-----------------------TT-TG------------G-G-T----T-G-T--A---AA-C-T-CC----------------------------TG-TC-A-G--C-AGG----G--A-A--GA--AAGGTAG-C---A-C-T--A-T----------------------T---------------------------AA----------------------T---A-----------------C---T-TTT-GCTATT-T-G-A-C-G-----G-T---A-C-CT--------G-C-A-G---------A-G-----------G--AA------------GT-C--AC-G---G-C-TAA--C--T-C-T
>HTN0MRN01CGCKU
T-G-G-G-G-A-A--TA-TT--GC-G-C----AA-T-G-G--GC----GA-A-A--G-C-C-T-G-A-C-G-C-A---GC-A--A--C-GCC-G-C-G-T-----G-A-G--T--GA------------C-G--A-A--G-G-CC-----------------------TT-CG------------G-G-T----C-G-T--A---AA-G-C-TC----------------------------TG-TC-G-C--C-TGG----G--A-C--G---A--ATAC-C---C-C-G--T----T-------------------T---------------------------AA--------------------------C----A-----------CG-----C-G-G-GA-T-T-G-A-C-G-----G-T---A-C-CG--------G-G-A-A---------A-G-----------G--AA------------GC-A--CC-G---G-C-TAA--C--T-C-T
>HTN0MRN01CF004
C-T-A-A-G-A-A--TC-TT--CC-G-C----AA-T-G-G--GG----GC-A-A--C-C-C-T-G-A-C-G-G-A---GC-G--A--C-GCC-G-C-G-T-----G-A-A--C--GA------------T-G--A-A--G-G-CC-----------------------GG-AA------------G-G-T----T-G-T--A---AA-G-T-TC----------------------------TT-TTCC-T--G-GGG----G--A----G---AA-TAAT-A---T-C-T--G-G--A----------------G--G---------------------------TA----------------------A--------T------------G---C-CAG-GTAG-A-T-G-A-C-G-----T-G---A-A-CC--------A-G-G-G---------A-A-----------T--AA------------GC-C--CC-G---G-C-TAA--T--T-A-C
>HTN0MRN01CDWH8
T-G-G-G-G-A-A--TA-TT--GG-A-C----AA-T-G-G--GC----GA-A-A--G-C-C-T-G-A-T-C-C-A---GC-C--A--C-GCC-G-C-G-T-----G-T-G--T--GA------------T-G--A-A--G-G-CC-----------------------TT-CG------------G-G-T----C-G-T--A---AA-G-C-AC----------------------------TG-TG-G-A--G-GGG----G--A-A--G---AACAGGC-A---G-C-G--G-GA------------------A--C---------------------------AA----------------------T---A----C------------C---C-CGT-TGCT-T-T-G-A-C-G-----G-T---A-C-CC--------C-T-T-T---------A-G-----------C--AA------------GC-A--CC-G---G-C-TAA--C--T-C-C
>HTN0MRN01CDE20
T-A-G-G-G-A-A--TT-TT--GC-G-C----AA-T-G-G--GG----GA-A-A--C-C-C-T-G-A-C-G-C-A---GC-A--A--C-GCC-A-T-G-T-----G-A-G--G--GA------------T-G--A-A--G-C-AT-----------------------TT-AG------------G-T-G----T-G-T--A---AA-C-C-TC----------------------------TG-TCAG-T----AGG----G----A------AT-AAA--T---G-C-T--C-C--G----------------T--A---------------------------AG----------------------G---A----G-----------AG---T-T-G-A-AT-G-T---A-C-------C-T---A---C-----------A---A---------A-G-----------G--AA------------GC-A--CC-G---G-C-TAA--C--T-T-C
>HTN0MRN01CDBM4
T-C-G-AGAA-----TC-TT--CC-G-C----AA-T-G-G--AC----GC-A-A--G-T-C-T-G-A-C-G-G-G---GC-A--A--C-GCC-G-C-G-T-----G-T-G--G--GA------------T-G--A-A--G-G-CC-----------------------TT-CG------------G-G-T----T-G-T--A---AA-C-C-AC-------------------------TGTTGCGCGT-TAGGAATCCCTCGG-G-GT-T---AAT-----------------------------------------AGCC------------------------TTCGAGA------------------------------------------------------T-T-G-A-C-C-------A---G-C-GC--------G-T---G---------A-G-----------G--AA------------GC-A--CA-G---G-C-TAA--C--T-C-C
>HTN0MRN01CCJUW
T-A-G-G-G-A-A--TT-TT--GC-G-C----AA-T-G-G--GG----GA-A-A--C-C-C-T-G-A-C-G-C-A---GC-G--A--C-GCC-G-C-G-T-----G-G-G--C--GA------------T-G--A-A--G-G-CT-----------------------TT-CG------------G-G-T----C-G-T--A---AA-G-C-CC----------------------------TG-TC-G-A--G-AGG----G--A-C--G---AA-AAACGA---G-G-T----G--G----------------C--T---------------------------AA----------------------C---A----T-----------CC---A-CTT-C-GC-T-T-G-A-C-G-----G-T---A-C-CT--------C-T-A-G---------A-G-----------G--AA------------GC-A--CC-G---G-C-TAA--C--T-A-C
>HTN0MRN01CAAZR
T-C-G-A-G-A-A--TC-AT--TC-G-C----AA-T-G-C--AC----GA-A-A--G-T-G-T-G-A-C-G-A-T---GC-G--A--C-GCT-G-C-G-T-----G-G-A--G--GA------------T-G--A-C--G-G-CC-----------------------TT-AG------------G-G-T----T-G-T--A---AA-C-T-CC----------------------------TG-TC-A-T--T-CGG----G--A-A--A---A--ATTCTC---C-G-T--G-T--G----------------T--T---------------------------AA----------------------T---A----C-----------CA---C-ATG-G-AA-T-T-G-A-T-G-----G-T---A-C-CG--------A-A-A-G---------A-G-----------G--AA------------GC-C--AC-G---G-C-TAA--C--T-C-T
>HTN0MRN01BZRRD
T-A-A-G-G-A-A--TA-TT--GG-T-C----AA-T-G-G--GC----GC-A-A--G-C-C-T-G-A-A-C-C-A---GC-C--A--T-GCC-G-C-G-T-----G-C-A--G--GA------------A-G--A-C--G-G-CC-----------T-----------TA-TG------------G-G-T----T-G-T--A---AA-C-T-GC----------------------------TT-TT-A-T--A-TAG----G--A-A--T---AA-CCCC-C---G-A-T---------------------------C---------------------------GT------------------------------------------------G-ATCGG-GG-C-T-G-A-A-G-----G-T---A-C-TA--------T-A-C-G---------A-A-----------T--AA------------GG-A--CC-G---G-C-TAA--C--T-C-C
>HTN0MRN01BZ19G
T-G-G-G-G-A-A--TT-TT--GC-G-C----AA-T-G-G--GG----GA-A-A--C-C-C-T-G-A-C-G-C-A---GC-G--A--C-GCC-G-C-G-T-----G-G-G--C--GA------------T-G--A-A--G-G-CC-----------------------TT-CG------------G-G-T----C-G-T--A---AA-G-C-CC----------------------------TG-TC-GAG--A--GG----G--A-C--G---AA-CCGC-G---C-A-G--G-C--T----------------C--T---------------------------AA----------------------C---A----T-----------AG---C-CTG-C-GT-C-T-G-A-C-G-----G-T---A-C-CT--------C-T-A-A---------A-G-----------G--AA------------GC-C--CC-G---G-C-CAA--C--T-C-C
>HTN0MRN01BYT2P
T-G-A-G-G-A-A--TT-TT--GC-G-C----AA-T-G-G--GC----GA-A-A--G-C-C-T-G-A-C-G-C-A---GC-A--A--C-GCC-G-C-G-T-----G-G-A--T--GA------------T-G--A-A--G-G-CC-----------------------TT-CG------------G-G-T----C-G-T--A---AA-A-T-CC----------------------------TG-TC-A-A--G-TGG----G--A-A--G---AA--ATT-C---C-C-C--C-G--G----------------T--G---------------------------AA----------------------T---A----C-----------CC---G-GGG-G-CG-T-T-G-A-C-T-----G-T---A-C-CA--------C-T-G-G---------A-G-----------G--AA------------GC-C--CC-G---G-C-TAA--C--T-C-C
>HTN0MRN01BYCWT
C-G-A-G-G-A-A--TA-TT--GT-G-C----AA-T-G-G--GC----GA-A-A--G-C-C-T-G-A-C-A-C-A---GC-G--A--C-GCC-G-C-G-T-----G-G-A--G--GA------------T-G--A-A--G-G-TT-----------------------TT-CG------------G-A-T----C-G-T--A---AA-C-T-CC----------------------------TT-TT-C-T--C-AGG----G--A-T--G---A-------------------------------------------A---------------------------TA----------------------A--------------------------------------T-G-A-C-A-----G-T---A-C-CT--------G-A-G-G---------A-A-----------T--AA------------GC-C--AT-G---G-C-TAA--C--T-A-C
>HTN0MRN01BVZGU
C-A-G-G-G-A-A--TA-TT--GC-A-C----AA-T-G-G--GC----GC-A-A--G-C-C-T-G-A-T-G-C-A---GC-G--A--C-GCC-G-C-G-T-----G-A-G--G--GA------------T-G--A-A--G-G-CT-----------------------TT-CG------------G-G-T----T-G-T--A---AA-C-C-TC----------------------------TT-TC-A-G--T-GGG----G--A-A--G---AA--G-C-------------------------------------G---------------------------CA----------------------A---------------------------------G----T-G-A-C-G-----G-T---A-C-CC--------A-C-A-C---------A-A-----------G--AA------------GG-C--CC-G---G-C-CAA--C--T-A-C
>HTN0MRN01BUQ5A
T-C-G-A-G-A-A--GC-TT--CG-G-C----AA-T-G-G--GC----GA-A-A--G-C-C-T-G-A-C-C-G-A---GC-G--A--C-GCC-G-C-G-T-----G-A-G--C--GA------------T-G--A-A--G-G-CC-----------------------TTACA------------G-G-T----T-G-T--A---AA-G-C-TC----------------------------TG-TC-A-G--ATTGG----G--A-A--GA--AA-ACTC-C---G-A-G--A----T-------------------T---------------------------AA----------------------T---A----C-----------CC---T-CGG-A-GC-T-T-G-A-C-G-----G-T---A-C-CA--------T-C-A-G---------A-G-----------G--AA------------GC-A--CC-G---G-C-TAA--C--T-C-C
>HTN0MRN01BUP6J
T-G-G-G-G-A-A--TA-TT--GC-G-C----AA-T-G-G--GC----GA-A-A--G-C-C-T-G-A-C-G-C-A---GC-G--A--C-GCC-G-C-G-T-----G-T-G--G--GA------------G-G--A-A--G-C-CT-----------------------TT-CG------------G-G-G----T-G-T--A---AA-C-C-AC----------------------------TG-TC-A-G--A-GGG----G--A-A--G---AA-AGGC-GC--C-G-G--T-T--C-------------------G---------------------------AA----------------------T---A----G-----------GG---T-CGG-C-GA-T-T-G-A-C-G-----G-T---A-C-CC--------T-C-A-A---------A-G-----------G--AA------------GC-G--CC-G---G-C-TAA--C--T-C-C
>HTN0MRN01BRXWA
T-C-G-A-G-A-G--GC-AT--CC-A-C----AA-T-G-G--GG----GA-A-A--C-C-C-T-G-A-T-G-G-T---GC-G--A--C-GCC-G-C-G-T-----G-G-G--T--GA------------T-G--A-A--G-G-TT-----------------------TT-CG------------G-A-T----C-G-T--A---AA-A-C-CC----------------------------TT-TC-A-G--C-AAG----G--A-C--GA--A-------------------------------------------TG--------------------------TA-------------------------------------------------------------TGG-G-T-G-----T-T---A-ATAT--------C-ATC-T---------A-A-----------T--AT------------AT-G--AC-G---G---T-A--C--T---T
>HTN0MRN01BRQ9S
T-G-A-G-G-A-A--TT-TT--GC-G-C----AA-T-G-G--GC----GA-A-A--G-C-C-T-G-A-C-G-C-A---GC-G--A--C-GCC-G-C-G-T-----G-G-A--G--GA------------C-G--A-A--G-G-TC-----------------------TT-CG------------G-A-T----C-G-T--A---AA-C-T-CC----------------------------TG-TC-A-A--G-TGG----G--A-C--G----A-ATCCTG---G-A-G--G-G--A-T-----------------G---------------------------AA----------------------T---A----A---------G-CC---C--TT-C-AG-C-T-G-A-C-G-----G-T---A-C-CA--------T-T-G-A---------A-G-----------G--AA------------GC-C--CC-G---G-C-TAA--C--T-C-C
>HTN0MRN01BROPK
T-A-G-G-G-A-A--TA-TT--GG-T-C----AA-T-G-G--GC----GA-G-A--G-C-C-T-G-A-A-C-C-A---GC-C--A--T-GCC-G-C-G-T-----G-C-A--G--GA------------A-G--A-C--G-G-CC-----------T-----------TC-TG------------G-G-T----T-G-T--A---AA-C-T-GC----------------------------TT-TT-A-T--C-AGG----G--A-A--G---AA--ATA-----C-T-C--T------------------------T---------------------------GC----------------------G-------------------------A-GAG-T-GA-T-T-G-C-C-G-----G-T---A-C-CT--------G-A-G-G---------A-A-----------T--AA------------GC-A--CC-G---G-C-TAA--C--T-C-C
>HTN0MRN01BRNH9
T-G-G-G-G-A-A--TA-TT--GG-A-C----AA-T-G-G--GC----GC-A-A--G-C-C-T-G-A-T-C-C-A---GC-C--A--T-GCC-G-C-G-T-----G-A-G--T--GA------------C-G--A-A--G-G-CC-----------------------TT-AG------------G-G-T----T-G-T--A---AA-G-C-AC----------------------------TT-TC-A-G--C-GGG----G--A-G--G---AA--ACG-----G-C-A--GCG--G----------------T--T---------------------------AA----------------------TA--A----C-----------CG---C-A-G-T-CT-A-T-G-A-C-G-----T-T---A-C-CC--------G-C-A-G---------A-A-----------G--AA------------GG-A--CC-G---G-C-TAA--C--T-C-C
>HTN0MRN01BR24T
T-C-G-A-G-A-G--GC-TT--CC-G-C----AA-T-G-G--GG----GA-A-A--C-C-C-T-G-A-C-G-G-A---GC-G--A--C-GCC-G-C-G-T-----G-A-G--G--GA------------T-T--A-A--G-G-CT-----------------------TT-CG------------G-G-T----C-G-T--A---AA-C-C-TC----------------------------TT-TC-A-G--G-TGG----G--A-A--G---AA-AGGT-T---T-G-A--A-G--G----------------T--G---------------------------AA----------------------T---A----A-----------TC---T-TCA-GACT-A-T-G-A-C-G-----G-T---A-C-CA--------C-C-A-G---------A-A-----------G--AA------------GC-T--CC-G---G-C-TAA--C--T-C-C
>HTN0MRN01BQWSC
T-G-G-G-G-A-A--TA-TT--GG-A-C----AA-T-G-G--GC----GC-A-A--G-C-C-T-G-A-T-C-C-A---GC-C--A--T-GCC-G-C-G-T-----G-A-G--T--GA------------T-G--A-A--G-G-CC-----------------------CT-AG------------G-G-T----T-G-T--A---AA-G-C-TC----------------------------TT-TC-G-C--A-CGC----G--A-C--G---A-------------------------------------------T---------------------------AA-------------------------------------------------------------T-G-A-C-G-----G-T---A-G-CG--------T-G-A-G---------A-A-----------G--AA------------GC-C--CC-G---G-C-TAA--C--T-T-C
>HTN0MRN01BQSOY
T-C-G-G-G-A-A--TA-TT--GG-A-C----AA-T-G-G--GC----GC-A-A--G-C-C-T-G-A-T-C-C-A---GC-A--A--T-GCC-G-C-G-T-----G-T-G--T--GA------------A-G--A-A--G-G-CC-----------------------TG-CG------------G-G-T----T-G-T--A---AA-G-C-AC----------------------------TT-TC-A-G--T-AGG----G--A-G--G---AA--GGC-C---TCA-A--G-G--C-------------------T---------------------------AA----------------------T---A----C-----------CC---T-TGG-G-GA-T-T-G-A-C-G-----T-T---A-C-CT--------A-C-A-G---------A-A-----------G--AA------------GC-A--CC-G---G-C-TAA--C--T-C-T
>HTN0MRN01BQ9BI
T-A-A-G-G-A-A--TA-TT--GG-G-C----AA-T-G-G--AC----GA-A-A--G-T-C-T-G-A-C-C-C-A---GC-C--A--T-GCC-G-C-G-T-----G-C-A--G--GA------------T-G--A-C--T-G-CC-----------C-----------TA-TG------------G-G-T----T-G-T--A---AA-C-T-GC----------------------------TT-TT-G-T--A-TGA----G--A-A--G---AAACTTC-C---G-A----A------------------------C---------------------------GT----------------------G-------------------------T--TC-GGAA-C-T-G-A-C-G-----G-T---A-C-CA--------T-A-C-G---------A-A-----------T--AA------------GC-A--CC-G---G-C-TAA--C--T-C-C
>HTN0MRN01BPY1S
T-A-A-G-G-A-A--TA-TT--GG-T-C----AA-T-G-G--AC----GC-A-A--G-T-C-T-G-A-A-C-C-A---GC-C--A--T-GCC-G-C-G-T-----G-C-A--G--GA------------A-G--A-C--A-G-CC-----------T-----------TA-TG------------G-G-T----T-G-T--A---AA-C-T-GC----------------------------TT-TT-A-T--A-CAG----G--A-A--T---AA-AC-C-A---TCC-T--A------------------------C---------------------------TT----------------------G-------------------------TAGGG-T-GC---T-G-A-A-G-----G-T---A-C-TG--------T-A-A-G---------A-A-----------T--AA------------GC-A--CC-G---G-C-TAA--C--T-C-C
>HTN0MRN01BOVU2
T-G-A-G-G-A-A--TT-TT--GC-G-C----AA-T-G-G--GC----GA-A-A--G-C-C-T-G-A-C-G-C-A---GC-G--A--C-GCC-G-C-G-T-----G-G-A--G--GA------------C-G--A-A--G-G-CC-----------------------TT-CG------------G-G-T----C-G-T--A---AA-C-T-CC----------------------------TG-TC-G-A--G-TGG----G--A-C--G---AA-TCCC-G---G-G-G--G-G--A-T-----------------G---------------------------AA----------------------T---A----A---------G--C---C-TTC-C-GG-T-T-G-A-C-G-----G-T---A-C-CA--------T-T-G-G---------A-G-----------G--AA------------GC-C--CC-G---G-C-TAA--C--T-C-C
>HTN0MRN01BO7JM
T-A-G-G-G-A-A--TA-TT--GG-T-C----AA-T-G-G--AC----GC-A-A--G-T-C-T-G-A-A-C-C-A---GC-C--A--T-GCC-G-C-G-T-----G-C-A--G--GA------------A-G--A-C--G-G-CC-----------T-----------TC-TG------------G-G-T----T-G-C--A---AA-C-T-GC----------------------------TT-TT-A-T--C-AGG----G--A-A--G---AA--AAT-A---C-T-C--T------------------------T---------------------------GC----------------------G-------------------------A-GAG-T-AA-T-T-G-C-C-G-----G-T---A-C-CT--------G-A-G-G---------A-A-----------T--AA------------GC-A--CC-G---G-C-TAA--C--T-C-C
>HTN0MRN01BNBMX
T-A-G-G-G-A-A--TC-TT--CC-A-C----AA-T-G-G--GC----GA-A-A--G-C-C-T-G-A-T-G-G-A---GC-A--A--C-GCC-G-C-G-T-----G-A-G--T--GA------------A-G--A-A--G-G-AT-----------------------TT-CG------------G-T-T----C-G-T--A---AA-A-C-TC----------------------------TG-TT-G-T--A-AGG----G--A-A--G---AA-CAAG-T---A-G-C--G-T--A----------------G--T---------------------------AA----------------------C--------T-----------GG---C-GCT-A-CC-T-T-G-A-C-G-----G-T---A-C-CT--------T-A-T-T---------A-G-----------A--AA------------GC-C--AC-G---G-C-TAA--C--T-A-C
>HTN0MRN01BN3RG
T-C-G-A-G-A-A--TC-AT--TC-A-C----AA-T-G-G--GG----GA-A-A--C-C-C-T-G-A-T-G-G-T---GC-G--A--C-GCC-G-C-G-T-----G-G-A--G--GA------------T-G--A-A--G-G-CT-----------------------TT-CG------------G-G-T----C-G-T--A---AA-C-T-CC----------------------------TG-TC-A-T--C-AGC----G--A-G--T---AA-GGCA-T---T-G-G--T-C--C-------------------T---------------------------GA----------------------T---A----------------AG---G-GGT-T-GGTGTT-G-A-T-A-----G-T---A-G-CT--------G-A-A-G---------A-G-----------G--AA------------GG-G--AC-G---G-C-TAA--C--T-C-C
>HTN0MRN01BM3SE
T-G-G-G-G-A-A--TA-TT--GC-G-C----AA-T-G-G--GC----GA-A-A--G-C-C-T-G-A-C-G-C-A---GC-C--A--T-GCC-G-C-G-T-----G-T-G--T--GA------------A-G--A-A--G-G-CC-----------------------TT-AG------------G-G-T----T-G-T--A---AA-G-C-AC----------------------------TT-TC-A-A--T-TGG----G--A-G--G---AA--AGG-T---T-G-C--G-T--G----------------T--T---------------------------AA----------------------T---A----G-----------CA---C-GTA-G-CT-G-T-G-A-C-G-----T-T---A-C-CT--------T-T-A-G---------A-A-----------G--AA------------GC-A--CC-G---G-C-TAA--C--T-C-C
>HTN0MRN01BLL0X
T-C-G-G-G-A-A--TT-TT--GG-G-C----AA-T-G-G--GC----GC-A-A--G-C-C-T-G-A-C-C-C-A---GC-G--A--C-GCC-G-C-G-T-----G-A-G--C--GA------------T-G--A-A--G-G-CC-----------------------CT-CG------------G-G-T----C-G-T--A---AA-G-C-TC----------------------------TG-TC-G-G--A-AGG----G--A-A--G---AT-GGGA-G---C-C-A--A-G--G----------------C--G---------------------------AA----------------------T---A----G-----------TCT--T-GGC-T--T-T-T-G-A-C-G-----G-T---A-C-CT--------T-C-A-A---------A-G-----------G--AA------------GC-G--CC-G---G-C-TAA--C--T-C-C
>HTN0MRN01BK7V6
T-G-A-G-G-A-A--TC-TT--GC-G-C----AA-T-G-G--GG----GA-A-A--C-C-C-T-G-A-C-G-C-A---GC-A--A--C-GCC-G-C-G-T-----G-A-G--T--GA------------A-G--A-A--G-G-CT-----------------------TT-CG------------G-G-T----C-G-T--A---AA-G-C-TC----------------------------TG-TC-A-A--G-TGG----G--A-A--G---AA-CCTG-T---T-C-T--A-T--G----------------T--T---------------------------AA----------------------T---A----A-----------CA---T-GGG-A-CA-C-T-G-A-C-G-----G-T---A-C-CA--------T-T-G-A---------A-G-----------G--AA------------GC-A--CC-G---G-C-TAA--C--T-C-C
>HTN0MRN01BJZIW
T-A-G-G-G-A-A--TT-TT--CC-G-C----AA-T-G-G--GC----GA-A-A--G-C-C-T-G-A-C-G-G-A---GC-A--A--T-GCC-G-C-G-T-----G-A-A--C--GA------------C-G--A-A--G-G-CC-----------------------TT-CG------------G-G-T----C-G-T--A---AA-G-T-TC---------------------------TGTCAGATGGGAAGAAGGGATTATTATCCGAATAGGTTAA-------------------------------------T------------------------AGTTT-------------------------------------------------------------T-G-A-C-G-----G-T---A-C-CA--------T-C-A-G---------A-G-----------G--AA------------GC-T--AC-G---G-C-TAA--T--T-A-C
>HTN0MRN01BJTM1
T-G-G-G-G-A-A--TA-TT--GC-G-C----AA-T-G-G--GC----GA-A-A--G-C-C-T-G-A-C-G-C-A---GC-G--A--C-GCC-G-C-G-T-----G-G-G--T--GA------------T-G--A-A--G-G-AT-----------------------TT-CG------------G-T-T----C-G-T--A---AA-G-C-CC----------------------------TG-TG-G-GA-G-AAG----G--A-A--GA-ACA-ACCT-A---G---T--G-G--A----------------A--C---------------------------AA----------------------T---A----C-----------CC---G-TTA-G-GT-C-T-G-A-C-G-----G-T---A-C-TT--------C-T-C-C---------A-G-----------A--AA------------GC-A--CC-G---G-C-TAA--C--T-C-C
>HTN0MRN01BIANG
T-G-G-G-G-A-A--TA-TT--GG-A-C----AA-T-G-G--GG----GC-A-A--C-C-C-T-G-A-T-C-C-A---GC-A--A--T-ACC-G-C-G-T-----G-T-A--T--GA------------A-G--A-A--G-G-CC-----------------------TG-AG------------G-G-T----T-G-T--A---AA-G-T-AC----------------------------TT-TC-A-A--T-TGT----G--A-A--G---AA--AAG-A---T-T-A--A-G--G----------------T--T---------------------------AA----------------------T---A----A-----------CC---T-TAG-T-CC-T-T-G-A-C-G-----T-T---A-A-CT--------T-T-A-G---------A-A-----------G--AA------------GC-A--CC-G---G-C-TAA--C--T-C-C
>HTN0MRN01BI75C
T-G-G-G-G-A-A--TA-TT--GG-A-C----AA-T-G-G--GG----GC-A-A--C-C-C-T-G-A-T-C-C-A---GC-A--A--T-GCC-G-C-G-T-----G-T-G--T--GA------------A-G--A-A--G-G-CC-----------------------TG-CG------------G-G-T----T-G-T--A---AA-G-C-AC----------------------------TT-TC-A-G--T-AGA----G--A-A--G---AA--AAG-C---T-T-A--G-G--G----------------T--T---------------------------AA----------------------T---A----G-----------CT---C-TGA-G-TC-T-T-G-A-C-G-----T-A---A-C-CT--------A-C-A-G---------A-A-----------G--AA------------GC-A--CC-G---G-C-TAA--C--T-C-C
>HTN0MRN01BI4P5
T-G-G-G-G-A-A--TT-TT--GC-G-C----AA-T-G-G--GC----GA-A-A--G-C-C-T-G-A-C-G-C-A---GT-G--A--C-GCC-G-C-G-T-----G-G-A--C--GA------------T-G--A-A--G-G-TC-----------------------TT-CG------------G-G-T----C-G-T--A---AA-G-T-CC----------------------------TG-TC-A-A--G-TGG----G--A-A--G---AA-GTAT-GT--G-G-T--A-G----T-----------------T---------------------------AA----------------------T---A----C---------C-TG---C-CAT---GT-T-T-G-A-C-G-----G-T---A-C-CA--------C-T-A-G---------A-G-----------G--AA------------GC-C--CC-G---G-C-CAA--C--T-C-C
>HTN0MRN01BHTE7
T-G-G-G-G-A-A--TA-TT--GG-A-C----AA-T-G-G--GG----GC-A-A--C-C-C-T-G-A-T-C-C-A---GC-C--A--T-GCC-G-C-G-T-----G-T-G--T--GA------------A-G--A-A--G-G-CT-----------------------TT-CG------------G-G-T----T-G-T--A---AA-G-C-AC----------------------------TT-TC-A-G--T-GGG----G--A-G--GA--AA--TGC-C---G-G-A----G--A----------------T--T---------------------------AA----------------------T---A----------------CT---T-TCT-GGTT-T-T-G-A-C-G-----T-T---A-C-CC--------A-C-A-G---------A-A-----------G--AA------------GC-A--CC-G---G-C-TAA--C--T-C-C
>HTN0MRN01BHMAF
T-A-G-G-G-A-A--TA-TT--GC-G-C----AA-T-G-G--AC----GA-A-A--G-T-C-T-G-A-C-G-C-A---GC-A--A--C-GCC-G-C-G-T-----G-A-G--C--GA------------T-G--A-A--G-G-TC-----------------------TT-CG------------G-A-T----C-G-T--A---AA-G-C-TC----------------------------TG-TC-G-G--G-GGGAC--G--A-ACCGTT-CC----GT---------------------------------GT-T---------------------------GA----------------------AT--A----GACA-------------------CGGAATCT-G-A-C-G-----G-T---A-C-CCT-------C-A-G-----------A-G-----------G--AA------------GC-A--CC-G---G-C-CAA--C--T-C-C
>HTN0MRN01BH8WF
T-G-G-G-G-A-A--TA-TT--GG-A-C----AA-T-G-G--GC----GC-A-A--G-C-C-T-G-A-T-C-C-A---GC-A--A--T-GCC-G-C-G-T-----G-T-G--T--GA------------A-G--A-A--G-G-CC-----------------------TG-CG------------G-G-T----T-G-T--A---AA-G-C-AC----------------------------TT-TT-A-T--C-GGG----A--A-A--G---AA--ATG-C---C-A-A--A-G--G----------------T--T---------------------------AA----------------------TA--A----C-----------CT-----TGG-G-TC-T-T-G-A-C-G-----G-T---A-C-CC--------G-A-A-G---------A-A-----------T--AA------------GC-A--CC-G---G-C-TAA--C--T-C-A
>HTN0MRN01BH6Y4
T-G-G-G-G-A-A--TA-TT--GC-G-C----AA-T-G-G--GG----GC-A-A--C-C-C-T-G-A-C-G-C-A---GC-C--A--T-GCC-G-C-G-T-----G-T-G--T--GA------------A-G--A-A--G-G-CC-----------------------TT-AG------------G-G-T----T-G-T--A---AA-G-C-AC----------------------------TT-TC-A-A--T-TGG----G--A-A--G---AA--AGG-T---T-G-T--A-G--G----------------T--T---------------------------AA----------------------T---A----G-----------CC---T-GCA-G-CT-G-T-G-A-C-A-----T-T---A-C-CT--------T-T-A-G---------A-A-----------G--AA------------GC-A--CC-G---G-C-TAA--C--T-C-C
>HTN0MRN01BGGFC
T-G-A-G-G-A-A--TA-TT--GG-G-C----AA-T-G-G--AG----GC-A-A--C-T-C-T-G-A-C-C-C-A---GC-C--A--T-GCC-G-C-G-T-----G-A-A--G--GA------------A-G--A-A--G-G-TC-----------T-----------TA-TG------------G-A-T----T-G-T--A---AA-C-T-TC----------------------------TT-TT-A-T--T-TGG----G--A-A--G---AA-ACCT-C---T-C-T--A------------------------C---------------------------GT----------------------G-------------------------T-AGA-G-AG-C-T-G-A-C-G-----G-T---A-C-CA--------A-A-C-G---------A-A-----------T--AA------------GG-A--CC-G---G-C-TAA--C--T-C-C
>HTN0MRN01BFQR4
C-A-A-G-G-A-A--TT-TT--GG-G-C----AA-T-G-G--GC----GC-A-A--G-C-C-T-G-A-C-C-C-A---GC-G--A--C-GCC-G-C-G-T-----G-G-A--G--GA------------T-G--A-A--G-G-CC-----------------------TT-CG------------G-G-T----T-G-T--A---AA-C-T-CC----------------------------TG-TC-A-G--G-TGG----G--A-A--G---AA-ATGT-C---C-A-T--C-G--G----------------T--T---------------------------AA----------------------T---A----C-----------CC---G-A-T-G-GAAGTT-G-A-C-G-----G-T---A-C-CA--------C-C-A-A---------A-G-----------G--AA------------GC-C--CC-G---G-C-TAA--C--T-C-C
>HTN0MRN01BFP9C
T-G-G-G-G-A-A--TA-TT--GG-A-C----AA-T-G-G--GG----GC-A-A--C-C-C-T-G-A-T-C-C-A---GC-A--A--T-GCC-G-C-G-T-----G-T-G--T--GA------------A-G--A-A--G-G-CC-----------------------TG-CG------------G-G-T----T-G-T--A---AA-G-C-AC----------------------------TT-TC-A-G--T-GGG----G--A-A--G----A--GGG-T---G-T-G--C-G--G----------------G--T---------------------------AA----------------------CG--A----C-----------C----G-C-A-C--A-T-T-G-A-C-G-----T-T---A-C-CC--------A-C-A-G---------A-A-----------G--AA------------GC-A--CC-G---G-C-TAA--C--T-C-C
>HTN0MRN01BFL8U
T-G-G-G-G-A-A--TA-TT--GC-G-C----AA-T-G-G--GC----GA-A-A--G-C-C-T-G-A-C-G-C-A---GC-C--A--T-GCC-G-C-G-T-----G-T-G--T--GA------------A-G--A-A--G-G-CC-----------------------TT-AG------------G-G-T----T-G-T--A---AA-G-C-AC----------------------------TT-TC-A-A--T-TGG----G--A-A--G---AA--AGG-T---T-G-G--T-A--G----------------T--T---------------------------AA----------------------T---A----A-----------C----TGCCA-G-CT-G-T-G-A-C-G-----T-T---A-C-CT--------T-T-A-G---------A-A-----------G--AA------------GC-A--CC-G---G-C-TAA--C--T-C-C
>HTN0MRN01BEY7V
T-G-G-G-G-A-A--TA-TT--GC-G-C----AA-T-G-G--GG----GA-A-A--C-C-C-T-G-A-C-G-C-A---GC-G--A--C-GCC-A-C-G-T-----G-A-G--T--GA------------A-G--A-A--G-G-CT-----------------------TT-CG------------G-G-T----C-G-T--A---AA-G-C-TC----------------------------TG-TC-G-G--G-TAG----G--A-A--G---AA--CGG-T---ATA-T--A-T--T----------------T--T---------------------------AA----------------------T---A----A-----------GA---TATGT---AT-T-T-G-A-C-G-----G-T---A-C-TA--------C-C-A-A---------A-G-----------G--AA------------GC-A--CC-G---G-C-TAA--C--T-C-T
>HTN0MRN01BEU2U
T-C-G-A-G-A-A--TA-AT--TC-A-C----AA-T-G-G--GG----GC-A-A--C-C-C-T-G-A-T-G-G-T---GC-A--A--C-GCC-G-C-G-T-----G-G-A--G--GA------------T-G--A-C--G-G-TC-----------------------TT-CG------------G-A-T----T-G-T--A---AA-C-T-CC----------------------------TG-TC-A-T--C-TGG----G--A-G--T---AA-GACC-T---G-G-G--C-A--T-------------------T---------------------------AA----------------------T---A----------------GT---G-CACAG-GG-T-T-G-A-T-A-----G-T---A-C-CA--------G-A-A-G---------A-G-----------G--AA------------GG-G--AC-G---G-C-TAA--C--T-T-C
>HTN0MRN01BEIBL
T-G-A-G-G-A-A--TT-TT--GC-G-C----AA-T-G-G--GG----GA-A-A--C-C-C-T-G-A-C-G-C-A---GC-A--A--C-GCC-G-C-G-T-----G-A-G--T--GA------------A-G--A-A--G-G-CT-----------------------TT-CG------------G-G-T----C-G-T--A---AA-G-C-TC----------------------------TG-TC-A-A--G-TGG----G--A-A--A---AA--A-T-C---T-C-A--T-G--A----------------T--G---------------------------AA----------------------T---A----G-----------TC---A-TGA-G-GC-T-T-G-A-T-G-----G-T---A-C-CA--------C-T-G-G---------A-G-----------G--AA------------GC-A--CC-G---G-C-TAA--C--T-C-C
>HTN0MRN01BE0JS
T-G-A-G-G-A-A--TT-TT--GC-G-C----AA-T-G-G--GC----GA-A-A--G-C-C-T-G-A-C-G-C-A---GC-G--A--C-GCC-G-C-G-T-----G-G-A--G--GA------------C-G--A-A--G-G-TC-----------------------TT-CG------------G-A-T----C-G-T--A---AA-C-T-CC----------------------------TG-TC-G-A--G-CGG----G--A-C--G---AA-ATCC-G---G-G-C--G-G--A-T-----------------G---------------------------AA----------------------T---A----A---------G--C---C-GTC-C-GG-T-T-G-A-C-G-----G-T---A-C-CG--------C-T-G-G---------A-G-----------G--AA------------GC-C--CC-G---G-C-TAA--C--T-C-C
>HTN0MRN01BDIBS
T-C-G-G-G-A-A--TA-TT--GG-G-C----AA-T-G-G--GC----GA-A-A--G-C-C-T-G-A-C-C-C-A---GC-A--A--C-GCC-G-C-G-T-----G-A-A--G--GA------------T-G--A-A--G-G-CC-----------------------CT-AG------------G-G-T----C-G-T--A---AA-C-T-TC----------------------------TG-TC-G-A--G-AGG----G--A-A--G---AA--TGC-G---T-G-C--G-G--G----------------T--G---------------------------AA----------------------T---A----A-----------TC---C-GTA-C-GT-T-T-G-A-C-G-----G-T---A-C-CT--------C-C-A-A---------A-G-----------G--AA------------GC-A--CC-G---G-C-TAA--C--T-C-C
>HTN0MRN01BDDYR
T-G-A-G-G-A-A--TT-TT--GC-G-C----AA-T-G-G--GC----GA-A-A--G-C-C-T-G-A-C-G-C-A---GC-G--A--C-GCC-G-C-G-T-----G-G-A--G--GA------------C-G--A-A--G-G-TC-----------------------TT-CG------------G-A-T----C-G-T--A---AA-C-T-CC----------------------------TG-TC-G-A--G-TGG----G--A-C--G---AA-ACCC-G---G-A-C--G-G--A-T-----------------G---------------------------AA----------------------T---A----A---------G--C---C-GTT-C-GA-T-T-G-A-C-G-----G-T---A-C-CA--------C-T-G-G---------A-G-----------G--AA------------GC-C--CC-G---G-C-TAA--C--T-C-C
>HTN0MRN01BC7WQ
T-A-G-G-G-A-A--TC-TT--GC-G-C----AA-T-G-G--GC----GA-A-A--G-C-C-T-G-A-C-G-C-A---GC-G--A--C-ACC-G-T-G-T-----G-A-A--G--GA------------T-G--A-A--G-G-TC-----------------------TT-CG------------G-A-T----C-G-T--A---AA-C-T-TC----------------------------TG-TCAA-T--T-GGG----G--A-C--G---AA-GGTA-G---T-A-G--A-G--T-------------------T---------------------------AA----------------------T---A-----------------CC--T-CGA-A-TA-C-T-G-A-C-G-----G-T---A-C-CC--------A-A-T-A---------A-G-----------G--AA------------GT-C--TC-G---G-C-TAA--C--T-C-C
>HTN0MRN01BC4H0
T-G-G-G-G-A-A--TT-TT--TC-G-C----AA-T-G-G--GG----GA-A-A--C-C-C-T-G-A-C-G-A-A---GC-A--A--C-GCC-G-C-G-T-----G-G-A--G--GA------------T-G--A-A--G-G-CC-----------------------CT-CG------------G-G-T----C-G-T--A---AA-C-T-CC----------------------------TG-TCGA-T----CGG----G--A-A--G---AA--TGC-GT--C-C----G-G--C----------------C--T---------------------------AA----------------------T---A--------------CGTC---G-GTT-C-G--T-T-G-A-C-T-----G-T---A-C-CG--------G-T-G-G---------A-G-----------G--AA------------GC-C--AC-G---G-C-TAA--C--T-C-T
>HTN0MRN01BBGH8
T-C-G-A-G-A-A--TC-AT--TC-A-C----AA-T-G-G--GG----GA-A-A--C-C-C-T-G-A-T-G-G-T---GC-A--A--C-GCC-G-C-G-T-----G-G-A--G--GA------------T-G--A-A--G-G-CC-----------------------CT-CG------------G-G-T----C-G-T--A---AA-C-T-CC----------------------------TG-TC-A-T--C-AGA----G--A-G--T---AA-GCCT-T---G-T-T--C-G--T-------------------T---------------------------AA----------------------T---A----------------GC---G-TGC-A-AG-GTT-G-A-T-A-----G-T---A-T-CT--------G-A-A-G---------A-G-----------G--AA------------GG-G--AC-G---G-C-TAA--C--T-T-C
>HTN0MRN01BBCCH
T-G-G-G-G-A-A--TA-TT--GG-A-C----AA-T-G-G--GC----GC-A-A--G-C-C-T-G-A-T-C-C-A---GC-A--A--T-GCC-G-C-G-T-----G-T-G--T--GA------------A-G--A-A--G-G-CC-----------------------TG-CG------------G-G-T----T-G-T--A---AA-G-C-AC----------------------------TT-TT-A-T--C-GGG----A--A-A--G---AA--AAT-C---T-C-A--G-G--G----------------T--T---------------------------AA----------------------T---A----A-----------CC---C-TGG-G-CC-T-T-G-A-C-G-----A-T---A-C-CC--------G-A-A-G---------A-A-----------T--AA------------GC-A--CC-G---G-C-TAA--C--T-C-A
>HTN0MRN01BBAUA
TGG-G-G-G-A-A--TA-TT--GG-A-C----AA-T-G-G--GC----GC-A-A--G-C-C-T-G-A-T-C-C-A---GC-A--A--T-GCC-G-C-G-T-----G-T-G--T--GA------------A-G--A-A--G-G-CC-----------------------TGCGG------------G-G-T----T-G-T--A---AA-G-C-ACT---------------------------TT-TC-A-G--T-AGA----G--A-A--GA--AA--AAG-C---T-C-A--G-G--G----------------T--T---------------------------AA----------------------T---A----A-----------CC---C-TGG-G-TC-T-T-G-A-C-G-----T-A---A-C-CT--------A-C-A-G---------A-A-----------G--AA------------GC-A--CC-G---G-C-TAA--C--T-C-C
>HTN0MRN01B9EK9
T-G-G-G-G-A-A--TC-TT--GC-G-C----AA-T-G-G--GC----GA-A-A--G-C-C-T-G-A-C-G-C-A---GC-G--A--C-GCC-G-C-G-T-----G-A-G--T--GA------------T-G--A-A--G-G-CC-----------------------CT-AG------------G-G-T----T-G-T--A---AA-G-C-TC----------------------------TG-TG-G-A--G-TGG----G--A-C--G---AA-TAAG-C---A-A-T--G-G-------------------T--T---------------------------AA----------------------T---A----C------------C---C-ATT-G-TG-A-T-G-A-C-G-----G-T---A-C-CT--------C-T-T-T---------A-G-----------C--AA------------GC-A--CC-G---G-C-TAA--C--T-C-T
>HTN0MRN01B9C9L
T-C-G-G-G-A-A--TC-TT--GG-G-C----AA-T-G-G--GC----GA-A-A--G-C-C-T-G-A-C-C-C-A---GC-A--A--C-TCC-G-C-G-T-----G-A-G--G--GA------------T-G--A-A--G-G-CC-----------------------TT-CG------------G-G-T----C-G-T--A---AA-C-C-TC----------------------------TG-TC-G-G--G-AGG----G--A-A--G---AA--AGG-C-----C-G--C-A--GA---------------T--G---------------------------AA----------------------T---A-----------------A---T-CGACG-GTCT-T-G-A-C-G-----G-T---A-C-CT--------C-C-A-A---------A-G-----------G--AA------------GC-A--CC-G---G-C-TAA--C--T-C-C
>HTN0MRN01B9547
T-G-G-G-G-A-A--TA-TT--GC-G-C----AA-T-G-G--GG----GA-A-A--C-C-C-T-G-A-C-G-C-A---GC-A--A--C-GCC-G-C-G-T-----G-A-A--G--GA------------T-G--A-A--G-G-CC-----------------------TT-CG------------G-G-T----C-G-T--A---AA-C-T-TC----------------------------TG-TC-A-G--A-AGG----G--A-A--G----AACGTACG---C-C----G-G--T-------------------A---------------------------AA----------------------T---A----------------GCC--G-GTG-T-AC-T-T-G-A-C-G-----G-T---A-C-CT--------T-C-A-G---------A-G-----------G--AA------------GC-C--CC-G---G-C-TAA--C--T-C-C
>HTN0MRN01B7PO2
T-G-A-G-G-A-A--TT-TT--GC-G-C----AA-T-G-G--GG----GA-A-A--C-C-C-T-G-A-C-C-C-A---GC-C--A--C-GCC-G-C-G-T-----G-T-G--T--GA------------T-G--A-A--G-G-CC-----------------------TT-CG------------G-G-T----C-G-T--A---AA-G-C-AC----------------------------TG-TG-G-G--G-AGA----G--A-C--G---AA-AAAG-C---G-C-A--T-G------------------AG--G---------------------------AA----------------------A---T----G------------C---T-TGC-G-CC-T-T-G-A-C-G-----G-T---A-C-CT--------C-C-T-T---------A-G-----------C--AA------------GC-A--CC-G---G-C-TAA--C--T-C-T
>HTN0MRN01B6A4R
T-G-A-G-G-A-A--TA-TT--GC-G-C----AA-T-G-G--GG----GA-A-A--C-C-C-T-G-A-C-G-C-A---GC-G--A--C-GCC-G-C-G-T-----G-A-G--T--GA------------G-G--A-A--G-G-TC-----------------------TT-CG------------G-A-T----C-G-T--A---AA-G-C-TC----------------------------TG-TC-A-G--A-AGG----G--A-A--G---AA-GTGT-T---A-T-A--T-G--G----------------T--T---------------------------AA----------------------C---A----C-----------CC---A-TAT-A-AT-T-T-G-A-C-G-----G-T---A-C-CT--------T-C-A-G---------A-G-----------G--AA------------GC-A--CC-G---G-C-TAA--C--T-C-C
>HTN0MRN01B5WM3
T-G-G-G-G-A-A--TC-TT--GC-G-C----AA-T-G-C--GC----GA-C-A--G-C-G-T-G-A-C-G-C-A---GC-A--A--C-GCC-G-C-G-T-----G-G-G--G--GA------------A-G--A-A--G-G-CT-----------------------TT-CG------------G-G-T----T-G-T--A---AA-C-C-CC----------------------------TT-TC-A-G--C-AGG----G--A-C--G---AA--GGT-G---T-G-G--C-G--G----------------T--G---------------------------AA----------------------T---A----G-----------CC---G-ACCGC-AC---T-G-A-C-G-----G-T---A-C-CT--------G-C-A-T---------A-A-----------G--AA------------GC-C--CC-G---G-C-TAA--C--T-A-C
>HTN0MRN01B5AMX
T-G-A-G-G-A-A--TT-TT--GC-G-C----AA-T---G--GG----GA-A-A--C-C-C-T-G-A-C-G-C-A---GC-A--A--C-GCC-G-C-G-T-----G-A-G--T--GA------------T-G--A-A--G-G-CC-----------------------TT-CG------------G-G-T----C-G-T--A---AA-G-C-TC----------------------------TG-TC-A-A--G-TGG----G--A-A--G---AA-CCTG-----A-A-A--A-T--G----------------A--T---------------------------AA----------------------T---A----C-----------CA---T-TTT-T-CA-C-T-G-A-C-G-----G-T---A-C-CA--------C-T-A-A---------A-G-----------G--AA------------GC-A--CC-G---G-C-TAA--C--T-C-C
>HTN0MRN01B4XZL
T-G-G-G-G-A-A--TA-TT--GG-A-C----AA-T-G-G--GC----GC-A-A--G-C-C-T-G-A-T-C-C-A---GC-A--A--T-GCC-G-C-G-T-----G-T-G--T--GA------------A-G--A-A--G-G-CC-----------------------TG-CG------------G-G-T----T-G-T--A---AA-G-C-AC----------------------------TT-TC-A-G--T-AGA----G--A-A--G---AA--AAG-T---T-T-A--G-G--G----------------T--T---------------------------AA----------------------T---A----C-----------CC---C-TGA-A-TC-T-T-G-A-C-G-----T-T---A-C-CT--------A-C-A-G---------A-A-----------G--AA------------GC-T--CC-G---G-C-TAA--C--T-C-C
>HTN0MRN01B3SQO
T-C-G-A-G-A-A--GC-TT--CG-G-C----AA-T-G-G--GG----GA-A-A--C-C-C-T-G-A-C-C-G-A---GC-G--A--C-GTC-G-C-G-T-----G-G-G--T--GA------------T-G--A-A--G-G-TC-----------------------TT-TG------------G-A-C----C-G-T--A---AA-A-C-CC----------------------------TG-TC-A-G--G-TGG----G--A-A--G---AA-ACAC-C---A-T-T--C-G--G----------------T--T---------------------------AA----------------------T---A----C-----------CC---G-AGT-G-GC-T-T-G-A-C-G-----G-T---A-C-CA--------C-C-A-G---------A-G-----------G--AA------------GC-T--CC-G---G-C-TAA--C--T-C-C
>HTN0MRN01B3H9O
T-G-G-G-G-A-A--TC-TT--GC-G-C----AA-T-G-G--GG----GA-A-A--C-C-C-T-G-A-C-G-C-A---GC-A--A--C-GCC-G-C-G-T-----G-A-G--T--GA------------T-G--A-A--G-G-CT-----------------------TT-AG------------G-G-T----C-G-T--A---AA-G-C-TC----------------------------TG-TC-A-A--G-TGG----G--A-A--G---AA-CCCA-C---A-T-G--G-T--G----------------C--T---------------------------AA----------------------T---A----T-----------CA---C-CAT-G-TG-C-T-G-A-C-G-----G-T---A-C-CA--------C-T-G-A---------A-G-----------G--AA------------GC-A--CC-G---G-C-TAA--C--T-C-C
>HTN0MRN01B3A5B
T-A-G-G-G-A-A--TA-TT--GG-G-C----AA-T-G-G--GC----GC-A-A--G-C-C-T-G-A-C-C-C-A---GC-C--A--C-GCC-G-C-G-T-----G-T-G--T--GA------------T-G--A-A--G-G-CC-----------------------TT-CG------------G-G-T----C-G-T--A---AA-G-C-AC----------------------------TG-TG-G-G--G-AGA----G--A-C--G----A-ACATGC---G-C-A--G-G------------------AG--G---------------------------AA----------------------A---T----G------------C---C-TGC-G-TA-C-T-G-A-C-G-----G-T---A-C-CT--------C-C-T-T---------A-G-----------C--AA------------GC-A--CC-G---G-C-TAA--C--T-C-T
>HTN0MRN01B2SC6
T-G-G-G-G-A-A--TA-TT--GG-A-C----AA-T-G-G--GC----GC-A-A--G-C-C-T-G-A-T-C-C-A---GC-A--A--T-GCC-G-C-G-T-----G-T-G--T--GA------------A-G--A-A--G-G-CC-----------------------TG-CG------------G-G-T----T-G-T--A---AA-G-C-AC----------------------------TT-TT-A-T--C-GGG----A--A-A--G---AA--ATG-C---C-T-A--G-G--G----------------T--T---------------------------AA----------------------T---A----C-----------CC---C-TGG-G-TC-T-T-G-A-C-G-----G-T---A-C-CC--------G-T-T-G---------A-A-----------T--AA------------GC-A--CC-G---G-C-TAA--C--T-C-A
>HTN0MRN01B2EHF
T-G-A-G-G-A-A--TA-TT--GC-G-C----AA-T-G-G--AC----GA-A-A--G-T-C-T-G-A-C-G-C-A---GC-C--A--T-GCC-G-C-G-T-----G-C-A--G--GA------------T-G--A-C--G-G-CC-----------C-----------TA-CG------------G-G-T----T-G-T--A---AA-C-T-GC----------------------------TT-TT-A-T--A-CAG----G--A-A--G---AA-ACTA-T---G-C----T------------------------C---------------------------GT----------------------G-------------------------A-GCG-T-GG-T-T-G-A-C-G-----G-T---A-C-TG--------T-A-A-G---------A-A-----------T--AA------------GC-A--TC-G---G-C-TAA--C--T-C-C
>HTN0MRN01B18CM
T-A-G-G-G-A-A--TC-TT--GG-A-C----AA-T-G-G--GC----GC-A-A--G-C-C-T-G-A-T-C-C-A---GC-C--A--T-GCC-G-C-G-T-----G-T-G--T--GA------------A-G--A-A--G-G-CC-----------------------TT-AG------------G-G-T----T-G-T--A---AA-G-C-AC----------------------------TT-TC-A-G--T-GGT----G--A-A--G---AA--AAG-C---T-T-A--G-G--G----------------C--T---------------------------AA----------------------T---A----G-----------CC---T-TGA-G-TC-T-T-G-A-C-G-----T-T---A-A-CC--------A-C-A-G---------A-A-----------G--AA------------GC-A--CC-G---G-C-TAA--C--T-C-C
>HTN0MRN01B0WQ1
T-A-G-G-G-A-A--TA-TT--GG-G-C----AA-T-G-G--GC----GA-A-A--G-C-C-T-G-A-C-C-C-A---GC-C--A--T-GCC-G-C-G-T-----G-A-A--G--GA------------T-G--A-A--G-G-CC-----------T-----------TC-TG------------G-G-T----T-G-T--A---AA-C-T-TC----------------------------TT-TT-A-TA-C-A-G----G--A-A--G---AA--AAA-G---G-T-C--A------------------------T---------------------------GC----------------------G-------------------------T-GAC-C-AA-T-T-G-A-C-G-----G-T---A-C-TG--------T-A-T-G---------A-A-----------T--AA------------GC-A--CC-G---G-C-TAA--C--T-C-C
>HTN0MRN01B0O3W
T-C-G-A-G-A-A--TC-TT--CT-G-C----AA-T-G-G--GC----GA-A-A--G-C-C-T-G-A-C-A-G-A---GC-G--A--C-GCC-G-C-G-T-----G-G-A--G--GA------------T-G--A-A--G-G-CC-----------------------CT-CG------------G-G-T----C-G-T--A---AA-C-T-CC----------------------------TG-TC-A-C--ATGT-----T--A-A--G---AA--AGG-----T-GCG--G-G--T-------------------T---------------------------CA--------------------------C----------------TC---G--CA-C-T--C-T-G-A-C-G-----------A-AGGCA-------T-G-A-G---------A-G-----------G--AA------------GT-C--AC-G---G-C-TAA--C--T-T-C
>HTN0MRN01AZVC3
T-C-G-G-G-A-A--TA-TT--GG-T-C----AA-T-G-G--GC----GC-A-A--G-C-C-T-G-A-A-C-C-A---GC-A--A--C-TCC-G-T-G-T-----G-A-G--G--GA------------T-G--A-A--G-G-CC-----------------------CT-CG------------G-G-T----C-G-T--A---AA-C-C-TC----------------------------TG-TC-A-G--A-AGG----G--A-A--G---AAATGC------C-C-A--A-G--A----------------T--T---------------------------AA----------------------T---A----G-----------TC---T-TGG-G-AG-C-T-G-A-C-G-----G-T---A-C-CT--------T-C-A-A---------A-G-----------G--AA------------GC-G--CC-G---G-C-TAA--C--T-C-C
>HTN0MRN01AYNFJ
T-C-G-A-G-A-A--TC-AT--TG-T-C----AA-T-G-C--AC----GA-A-A--G-T-G-T-G-A-A-C-A-T---GC-G--A--C-GCC-G-C-G-T-----G-G-A--G--GA------------A-G--A-C--G-G-CC-----------------------TT-TG------------G-G-T----T-G-T--A---AA-C-T-CC----------------------------TG-TC-A-G--C-AGG----G--A-G--T---AA-GGAT-A---G-T-T--T-G--G----------------T--T---------------------------AA----------------------T---A----A-----------CC----ACTC-T-AT-T-T-G-A-T-A-----G-T---A-C-CTG-------C-A---G---------A-G-----------G--AA------------GT-C--AC-G---G-C-TAA--C--T-C-T
>HTN0MRN01AYKXF
T-G-G-G-G-A-A--TA-TT--GG-A-C----AA-T-G-G--GC----GA-A-A--G-C-C-T-G-A-T-C-C-A---GC-C--A--C-GCC-G-C-G-T-----G-T-G--T--GA------------T-G--A-A--G-G-CC-----------------------TT-CG------------G-G-T----C-G-T--A---AA-G-C-AC----------------------------TG-TG-G-G--G-AGG----G--A-C--GAA-AA-GCCT-----A---A--G-G-------------------T--T---------------------------AA----------------------T---A----G------------C---CTTGG-G-TC-T-T-G-A-C-G-----G-T---A-C-CT--------C-C-T-T---------A-G-----------C--AA------------GC-A--CC-G---G-C-TAA--C--T-C-C
>HTN0MRN01AWTGF
T-G-A-G-G-A-A--TA-TT--GG-T-C----AA-T-G-G--AC----GC-A-A--G-T-C-T-G-A-A-C-C-A---GC-C--A--T-GTC-G-C-G-T-----G-C-A--G--GA------------T-G--A-C--G-G-CC-----------C-----------TA-TG------------G-G-T----T-G-T--A---AA-C-T-GC----------------------------TT-TT-T-T--A-CAG----G--A-A--T---AA-TTGT-C---G-C-T--A------------------------C---------------------------GT----------------------G-------------------------T-AGT-G-AT-T-T-G-A-A-T-----G-T---A-C-TG--------T-A-T-G---------A-A-----------T--AA------------GG-A--TC-G---G-C-TAA--C--T-C-C
>HTN0MRN01AVWR6
T-G-A-G-G-A-A--TA-TT--GG-G-C----AA-T-G-G--GC----GA-A-A--G-C-C-T-G-A-C-C-C-A---GC-C--A--C-GCC-G-C-G-T-----G-T-G--T--GA------------T-G--A-A--G-G-CC-----------------------TT-CG------------G-G-T----C-G-T--A---AA-G-C-AC----------------------------TG-TG-G-G--G-AGA----G--A-C--G---AA-AAGA-C---G-C-A--G-C------------------AG--G---------------------------AA----------------------A---T----G------------G---C-TGC-G-CC-T-T-G-A-C-G-----G-T---A-C-CT--------C-C-T-T---------A-G-----------C--AA------------GC-A--CC-G---G-C-TAA--C--T-C-T
>HTN0MRN01AUU40
T-G-G-G-G-A-A--TA-TT--GG-A-C----AA-T-G-G--GC----GC-A-A----C-CCT-G-A-T-C-C-A---GC-C--A--T-GCC-G-C-G-T-----G-T-G--T--GA------------A-G--A-A--G-G-CT-----------------------TT-CG------------G-G-T----T-G-T--A---AA-G-C-AC----------------------------TT-TC-A-G--C-GGG----G--A-G--GA--AA--CGG-C---G-G-C--G----G----------------C--T---------------------------AA----------------------TA--A----C-----------CG---C-AGT-C-TA-T---G-A-C-G-----T-T---A-C-CC--------G-C-A-G---------A-A-----------G--AA------------GC-A--CC-G---G-C-TAA--C--T-C-C
>HTN0MRN01ATWDK
T-G-A-G-G-A-A--TA-TT--GG-G-C----AA-T-G-G--AG----GC-A-A--C-T-C-T-G-A-C-C-C-A---GC-C--A--T-GCC-G-C-G-T-----G-C-A--G--GA------------A-G--A-C--G-G-CC-----------C-----------TA-TG------------G-G-T----T-G-T--A---AA-C-T-GC----------------------------TT-TT-A-T--A-CAG----G--A-A--G---AA-ACCC-A---T-C-C--A------------------------C---------------------------GT----------------------G-------------------------T-GGA-T-GG-C-T-G-A-C-G-----G-T---A-C-TG--------T-A-C-G---------A-A-----------T--AA------------GG-A--CC-G---G-C-TAA--C--T-C-C
>HTN0MRN01ATNTN
T-G-G-G-G-A-A--TA-TT--GG-A-C----AA-T-G-G--GG----GA-A-A--C-C-C-T-G-A-T-C-C-A---GC-A--A--C-GCC-G-C-G-T-----G-A-G--T--GA------------T-G--A-A--G-G-CC-----------------------TT-CG------------G-G-T----C-G-T--A---AA-G-C-TC----------------------------TG-TT-GTG--G-GGG----A--A----G---AA-ACTG-T---A----------------------------C--G---------------------------AG----------------------T---A----A-----------CT---T-CGT-A-CA-C-T-G-A-C-G-----T-T---A-C-C---------C-C-ATG---------A-G-----------T--AA------------GC-A--CC-G---G-C-TAA--C--T-C-T
>HTN0MRN01AT9YP
T-C-G-A-G-A-A--TC-AT--CC-G-C----AA-T-G-G--GC----GA-A-A--G-C-C-T-G-A-C-G-G-T---GC-G--A--C-GCC-G-C-G-T-----G-A-G--G--GA------------C-G--A-A--G-G-CC-----------------------TT-AG------------G-G-T----T-G-T--A---AA-C-C-TC----------------------------TTTCGCCTGTTAAGAACGCCTGTA-C--GTT-A----------------------------------------A--T---------------------------AG----------------------CG-------------------------------------T-GCA-G-G-----T-TG--A-CAAAG-------GCA-G-GTA-------A-A-----------G--AA------------GC-A--CC-G---G-C-TAA--C--T-C-C
>HTN0MRN01AT9KE
T-G-A-G-G-A-A--TA-TT--GG-T-C----AA-T-G-G--AG----GC-A-A--C-T-C-T-G-A-A-C-C-A---GC-C--A--T-ACC-G-C-G-T-----G-A-A--G--GA------------A-G--A-C--T-G-CC-----------C-----------TA-TG------------G-G-T----T-G-T--A---AA-C-T-TC----------------------------TT-TT-A-T--A-TGG----G--A-A--G---AA-TAAG-A---G-C-T--A------------------------C---------------------------GT----------------------G-------------------------TAGCT-T-G--A-T-G-A-C-T-----G-T---A-C-CA--------T-A-T-G---------A-A-----------T--AA------------GC-A--CC-G---G-C-TAA--C--T-C-C
>HTN0MRN01ASZXF
T-C-G-G-G-A-A--TC-TT--GG-G-C----AA-T-G-G--GG----GA-A-A--C-C-C-T-G-A-C-C-C-A---GC-A--A--C-GCC-G-C-G-T-----G-A-G--G--GA------------T-G--A-A--G-G-CC-----------------------TT-CG------------G-G-T----C-G-T--A---AA-C-C-TC----------------------------TG-TC-G-G--G-AGG----G--A-A--G---AAT-TGCAC---T-C-T--G-T--C----------------T------------------------------AA----------------------T---A----T-----------AT---T-GGG-T-GT-T-T-G-A-C-G-----G-T---A-C-CT--------C-C-A-A---------A-G-----------G--AA------------GC-G--CC-G---G-C-TAA--C--T-C-C
>HTN0MRN01ASNUT
T-G-A-G-G-A-A--TA-TT--GG-T-C----AA-T-G-G--GC----GC-A-A--G-C-C-T-G-A-A-C-C-A---GC-C--A--T-GCC-G-C-G-T-----G-A-A--G--GA------------T-G--A-C--A-G-CG-----------C-----------TA-CG------------C-G-T----T-G-T--A---AA-C-T-TC----------------------------TT-TT-G-T--A-CAG----G--A-A--G---AA-ACTC-T---T-C-T--A------------------------C---------------------------GT----------------------G-------------------------T-AGA-A-GC-T-T-G-A-C-G-----G-T---A-C-TG--------T-A-C-G---------A-A-----------T--AA------------GC-A--CC-G---G-C-TAA--C--T-C-C
>HTN0MRN01ASFJW
T-G-G-G-G-A-A--TA-TT--GC-G-C----AA-T-G-G--GC----GA-A-A--G-C-C-T-G-A-C-C-C-A---GC-C--A--C-GCC-G-C-G-T-----G-T-G--T--GA------------T-G--A-A--G-G-CC-----------------------TT-CG------------G-G-T----C-G-T--A---AA-G-C-AC----------------------------TG-TG-G-G--GAGGA----G--A-C--G---AA-CATG-C---G-C-A--G-G------------------AG--G---------------------------AA----------------------A---T----G------------C---C-TGC-G-TA-C-T-G-A-C-G-----G-T---A-C-CT--------C-C-T-T---------A-G-----------C--AA------------GC-A--CC-G---G-C-TAA--C--T-C-T
>HTN0MRN01AROJE
TCG-A---G-A-A--GC-TT--CC-A-C----AA-T-G-G--GG----GA-A-A--C-C-C-T-G-A-T-G-G-A---GC-G--A--C-GCC-G-C-G-T-----G-G-A--T--GA------------T-G--A-C--G-G-CC-----------------------TT-CG------------G-G-T----T-G-T--A---AA-G-C-AC----------------------------TG-TG-G-G--G-AGA----G--A-C--G---AA-AAAGAC---G-C-A--T-G------------------AG--G---------------------------AA----------------------A---T----G------------C---T-TGC-G-CC-T-T-G-A-C-G-----G-T---A-C-CT--------C-C-T-T---------A-G-----------C--AA------------GC-A--CC-G---G-C-TAA--C--T-C-T
>HTN0MRN01AR6NU
T-A-G-G-G-A-A--TC-TT--GC-G-C----AA-T-G-A--CC----GA-A-A--G-G-T-T-G-A-C-G-C-A---GC-A--A--C-GCC-G-C-G-T-----G-G-G--T--GA------------T-G--A-A--G-G-TC-----------------------TT-CG------------G-A-T----T-G-T--A---AA-A-C-CC----------------------------TG-TC-T-T--C-CAA----G--A-A--G---AAC-GGC-T---T-T-T--A-A--A----------------A--T---------------------------AA----------------------T---A----A-----------GT---T-GAA-A-GC-C-T-G-A-C-T-----A-T---A---TT--------G-G-AGG---------A-G-----------G--AA------------GC-C--CT-G---G-C-TAA--C--T-C-C
>HTN0MRN01APRAZ
T-G-A-G-G-G-A--TC-TT--GC-G-C----AA-T-G-G--GC----GA-A-A--G-C-C-T-G-A-C-G-C-A---GC-A--A--C-GCC-G-C-G-T-----G-G-A--T--GA------------T-G--A-A--G-G-CC-----------------------TT-CG------------G-G-T----C-G-T--A---AA-T-C--C----------------------------TG-TC-A-G--G-AGG----G--A-A--G---AA-ATGG-T---A-G-T--G-G--G----------------T--C---------------------------AA----------------------T---A----C-----------CC---C-ATT-A-TC-T-T-G-A-C-T-----G-T---A-C-CT--------C-C-A-G---------A-G-----------G--AA------------GC-C--CC-G---G-C-TAA--C--T-C-C
>HTN0MRN01APPFE
T-G-G-G-G-A-A--TA-TT--GG-A-C----AA-T-G-G--GG----GC-A-A--C-C-C-T-G-A-T-C-C-A---GC-C--A--T-GCC-G-C-G-T-----G-T-G--T--GA------------A-G--A-A--G-G-CC-----------------------CT-AG------------G-G-T----T-G-T--A---AA-G-C-AC----------------------------TT-TC-A-G--T-GGG----GA-A-G--A---AA--AG--C---C-T-A--A-G--G----------------T--T---------------------------AA----------------------T---A----C-----------CT---T-TGG-G-TC-T-T-G-A-C-G-----G-T---A-C-CT--------A-C-A-G---------A-A-----------G--AA------------GC-A--CC-G---G-C-TAA--T--T-C-C
>HTN0MRN01APGEF
T-G-G-G-G-A-A--TT-TT--GC-G-C----AA-T-G-G--GG----GA-A-A--C-C-C-T-G-A-C-G-C-A---GC-A--A--C-GCC-G-C-G-T-----G-A-G--T--GA------------T-G--A-A--G-G-TC-----------------------TT-CG------------G-A-T----C-G-T--A---AA-G-C-TC----------------------------TG-TC-G-G--C-AGG----A--A-C--G---AAGCGTA-T---A-C-T--G-G--A----------------C------------------------------AA----------------------T---A----------------CC---C-AGT-G-CACG-T-G-A-C-G-----G-T---A-C-CT--------G-C-A-A---------A-G-----------G--AA------------GC-A--CC-G---G-C-TAA--C--T-C-T
>HTN0MRN01AOSD5
T-G-G-G-G-A-A--TT-TT--GC-G-C----AA-T-G-G--GC----GA-A-A--G-C-C-T-G-A-C-G-C-A---GC-G--A--C-GCC-G-C-G-T-----G-C-G--G--GA------------T-G--A-A--G-G-CT-----------------------CT-CG------------G-G-T----C-G-T--A---AA-C-C-GC----------------------------TG-TCGTGA--G-GGAC---G--A-A--C--------------------------------------------A--ACC-------------------------TTAG--------------------G---AT--------------------------------GAATAAGCCTAGG-GCCTG--ACGGTAC-------C-T-C-ATG-------A-G-----------A--AA------------GC-C--CC-G---G-C-TAA--C--T-A-C
>HTN0MRN01AKYRJ
T-G-G-G-G-A-A--TA-TT--GC-G-C----AA-T-A-G--GG----GA-A-A--C-C-C-T-G-A-C-G-C-A---GC-G--A--C-GCC-G-C-G-T-----G-G-G--T--GA------------T-G--A-A--G-G-CT-----------------------TT-CG------------G-G-T----C-G-T--A---AA-G-C-CC----------------------------TG-TG-G-GA-G-AGG----G--A-C--G---AA-ACAC-C---G-G-TG-G-G--A----------------A--C---------------------------AA----------------------T---A----C-----------CT---C-ATC-G-GC-C-T-G-A-C-G-----G-T---A-C-CT--------C-T-C-C---------A-G-----------A--AA------------GC-A--CC-G---G-C-TAA--C--T-C-C
>HTN0MRN01AKION
T-G-A-G-G-A-A--TA-TT--GG-T-C----AA-T-G-G--GC----GA-G-A--G-C-C-T-G-A-A-C-C-A---GC-C--A--T-GCC-G-C-G-T-----G-C-A--G--GA------------A-G--A-C--G-G-CC-----------T-----------TC-TG------------G-G-T----T-G-T--A---AA-C-T-GC----------------------------TT-TT-A-T--A-CGG----G--A-G--C---AA--AAG-G---G-T-C--C------------------------T---------------------------GC----------------------G-------------------------G-GAC-A-AA-T-T-G-A-G-A-----G-T---A-T-CG--------T-A-T-G---------A-A-----------T--AA------------GC-A--CC-G---G-C-TAA--C--T-C-C
>HTN0MRN01AK5QG
T-G-G-G-G-A-A--TA-TT--GC-A-C----AA-T-G-G--GG----GA-A-A--C-C-C-T-G-A-T-G-C-A---GC-A--A--T-GCC-G-C-G-T-----G-A-G--T--GA------------A-G--A-A--G-G-CC-----------------------CT-TG------------G-G-T----C-G-T--A---AA-G-C-TC----------------------TTTCGACAGGGAAGCAGGGTCTATCGGTTAATACCCG-T-------------------------------------------TA--------------------------GATT-----------------------------------------------------------T-G-A-C-G-----G-T---A-C-CT--------G-G-A-G---------A-A-----------G--AA------------GC-A--CC-G---G-C-TAA--T--T-T-C
>HTN0MRN01AIEMW
T-A-A-G-G-A-A--TA-TT--GG-T-C----AA-T-G-G--GC----GC-A-A--G-C-C-T-G-A-A-C-C-A---GC-C--A--T-GCC-G-C-G-T-----G-C-A--G--GA------------A-G--A-C--G-G-CC-----------T-----------TA-TG------------G-G-T----T-G-T--A---AA-C-T-GC----------------------------TT-TT-A-T--A-TAG----G--A-A--T----A-ACCT-C---C-C-G--AT-----------------------C---------------------------GT----------------------GA------------------------T-C-G-G-GA-C-T-G-A-A-G-----G-T---A-C-TA--------T-A-C-G---------A-A-----------T--AA------------GG-A--CC-G---G-C-TAA--C--T-C-C
>HTN0MRN01AI1JC
T-A-A-G-G-A-A--TA-TT--GG-G-C----AA-T-G-G--AC----GA-A-A--G-T-C-T-G-A-C-C-C-A---GC-C--A--T-GCC-G-C-G-T-----G-C-A--G--GA------------T-G--A-C--G-G-CC-----------C-----------TA-TG------------G-G-T----T-G-T--A---AA-C-T-GC----------------------------TT-TT-A-T--A-TGG----G--A-A--G---AAACTTC-C---G---G--A------------------------C---------------------------GT----------------------G-------------------------T-C-C-GGAA-C-T-G-A-C-G-----G-T---A-C-CA--------T-A-C-G---------A-A-----------T--AA------------GC-A--CC-G---G-C-TAA--C--T-C-C
>HTN0MRN01AH5SO
T-G-A-G-G-A-A--TT-TT--GC-G-C----AA-T-G-G--GG----GA-A-A--C-C-C-T-G-A-C-G-C-A---GC-A--A--C-GCC-G-C-G-T-----G-A-G--T--GA------------A-G--A-A--G-G-CT-----------------------TT-CG------------G-G-T----C-G-T--A---AA-G-C-TC----------------------------TG-TC-G-A--A-TGG----G--A-A--A---AA--ATC-C---T-A-T--C-G--A----------------T--G---------------------------AA----------------------T---A----G-----------TC---G-ATA-G-GT-T-T-G-A-T-G-----G-T---A-C-CA--------T-T-A-G---------A-G-----------G--AA------------GC-A--CC-G---G-C-TAA--C--T-C-C
>HTN0MRN01A9UZV
T-G-G-G-G-A-A--TT-TT--GC-G-C----AA-T-G-G--GC----GA-A-A--G-C-C-T-G-A-C-G-C-A---GC-A--A--C-GCC-G-C-G-T-----G-A-A--G--GA------------T-G--A-A--G-G-CC-----------------------CT-TG------------G-G-T----C-G-T--A---AA-C-T-TC----------------------------TG-TC-A-G--A-GGG----G--A-AGAAATCTCTGTTGATTAATAC-----------------------------T---------------------------CA----------------------A----------------------------CA-G-AT-C-T-G-A-C-G-----G-T---A-C-CC--------T-C-A-A---------A-G-----------G--AA------------GC-A--CC-G---G-C-TAA--C--T-C-C
>HTN0MRN01A91S3
T-G-A-G-G-A-A--TT-TT--GC-G-C----AA-T-G-G--GG----GA-A-A--C-C-C-T-G-A-C-G-C-A---GC-A--A--C-GCC-G-C-G-T-----G-A-G--T--GA------------A-G--A-A--G-G-CC-----------------------TT-CG------------G-G-T----C-G-T--A---AA-G-C-TC----------------------------TG-TC-A-A--G-TGG----G--A-A--A---AA--AGC-T---T------T-C--GA---------------T--T---------------------------AA----------------------T---A----GT----------CG-----AGA-G-AA-C-T-G-A-T-G-----G-T---A-C-CA--------C-T-A-A---------A-G-----------G--AA------------GC-A--CC-G---G-C-TAA--C--T-C-C
>HTN0MRN01A89A1
T-G-A-G-G-A-A--TT-TT--GC-G-C----AA-T-G-G--GG----GC-A-A--C-C-C-T-G-A-C-G-C-A---GC-G--A--C-GCC-G-C-G-T-----G-A-G--T--GA------------A-G--A-A--G-G-TT-----------------------TT-CG------------G-A-T----C-G-T--A---AA-G-C-TC----------------------------TG-TC-G----A-GTG----G--G-A--A---GA-AGAT-G---T-T-A--C-A--G----------------G--TT--------------------------AA----------------------T---A----C-----------CC---T--GTGA-TA-T-T-G-A-C-G-----G-T---A-C-CG--------C-A-G-A---------A-G-----------G--AA------------GC-A--CC-G---G-C-TAA--C--T-C-C
>HTN0MRN01A87YR
T-G-G-G-G-A-A--TA-TT--GC-G-C----AA-T-G-G--GG----GC-A-A--C-C-C-T-G-A-C-G-C-A---GC-C--A--T-GCC-G-C-G-T-----G-T-G--T--GA------------A-G--A-A--G-G-CC-----------------------CT-AG------------G-G-T----T-G-T--A---AA-G-C-AC----------------------------TT-TC-A-A--T-TGG----G--A-A--G---AA--AGG-T---T-T-G--T-C--G----------------T--T---------------------------AA----------------------T---A----G-----------CG---G-CAA-G-CT-G-T-G-A-C-A-----T-T---A-C-CT--------T-T-A-G---------A-A-----------G--AA------------GC-A--CC-G---G-C-TAA--C--T-C-C
>HTN0MRN01A82BD
T-A-A-G-G-A-A--TA-TT--GC-G-C----AA-T-G-G--AG----GC-A-A--C-T-C-T-G-A-C-G-C-A---GC-C--A--T-GCC-G-C-G-T-----G-C-A--G--GA-------------AG--A-A--G-G-CC-----------T-----------TA-TG------------G-G-T----C-G-T--A---AA-C-T-GC----------------------------TT-TT-A-T--T-TAG----G--A-A--T---AA-TCCC-C---C-G-G--A------------------------C---------------------------GT----------------------G-------------------------T-CCG-G-GG-T-T-G-A-A-G-----G-T---A-C-TA--------A-A-C-G---------A-A-----------T--AA------------GC-A--CC-G---G-C-TAA--C--T-C-C
>HTN0MRN01A7KEF
T-G-A-G-G-A-A--TT-TT--GC-G-C----AA-T-G-G--GG----GA-A-A--C-C-C-T-G-A-C-G-C-A---GC-G--A--C-GCC-G-C-G-T-----G-G-A--G--GA------------C-G--A-A--G-G-CC-----------------------TT-CG------------G-G-T----C-G-T--A---AA-C-T-CC----------------------------TG-TC-A-A--G-TGG----G--A-C--G---AA-ATCT-G---T-G-G--A-G--A-T-----------------G---------------------------AA----------------------T---A----A---------G-CT---C--TA-C-GG-T-T-G-A-C-G-----G-T---A-C-CA--------C-T-G-G---------A-G-----------G--AA------------GC-C--CC-G---G-C-TAA--C--T-C-C
>HTN0MRN01A7I1T
T-G-A-G-G-A-A--TT-TT--GC-G-C----AA-T-G-G--GC----GA-A-A--G-C-C-T-G-A-C-G-C-A---GC-G--A--C-GCC-G-C-G-T-----G-G-A--G--GA------------C-G--A-A--G-G-TC-----------------------TT-CG------------G-A-T----C-G-T--A---AA-C-T-CC----------------------------TG-TC-A-A--G-AGG----G--A-C--G----A-ATGT-C---G-G-C--GAG--G-T-----------------T---------------------------AA----------------------T---A----C---------C-CT---C-G-T-C-GG-T-T-G-A-C-G-----G-T---A-C-CT--------T-T-G-A---------A-G-----------G--AA------------GC-C--CC-G---G-C-TAA--C--T-C-C
>HTN0MRN01A78CL
T-C-G-A-G-A-A--TC-AT--TC-A-C----AA-T-G-G--GC----GA-A-AG-C---C-T-G-A-T-G-G-T---GC-G--A--C-GCC-G-C-G-T-----G-G-A--G--GA--------------TG-A-C--G-G-CC-----------------------CT-CG------------G-G-T----T-G-T--A---AA-C-T-CC----------------------------TG-TC-A-T--C-AGG----G--A-G--C---AA--GG--T---GCCTC--C-G--G----------------T--T---------------------------AA----------------------T---A----G-----------CC---GGGAGCA--T-T---G-A-T-A-----G-T---A-C-CT--------G-A-A-G---------A-G-----------G--AA------------GA-G--AC-G---G-C-TAA--C--T-C-T
>HTN0MRN01A64MA
T-G-G-G-G-A-A--TA-TT--GG-A-C----AA-T-G-G--GG----GC-A-A--C-C-C-T-G-A-T-C-C-A---GC-C--A--T-GCC-G-C-G-T-----G-T-G--T--GA------------A-G--A-A--G-G-CC-----------------------TT-CG------------G-G-T----T-G-T--A---AA-G-C-AC----------------------------TT-TC-A-G--C-GAG----G--A-G--G---AA--AGG-T---T-G----T-A--G----------------CT-T---------------------------AA----------------------T---A----C-----------GC---T-GCA-G-CT-G-T-G-A-C-G-----T-T---A-C-TC--------G-C-A-G---------A-A-----------G--AA------------GG-A--CC-G---G-C-TAA--C--T-C-C
>HTN0MRN01A5QH7
T-G-G-G-G-A-A--TA-TT--GC-G-C----AA-T-G-G--TC----GA-A-A--G-A-C-T-G-A-C-G-C-A---GC-G--A--C-GCC-G-C-G-T-----G-T-G--G--GA------------G-G--A-A--G-C-CT-----------------------TT-CG------------G-G-G----T-G-T--A---AA-C-C-AC----------------------------TG-TC-A-G--A-GGG----G--A-A--G---AA-TCCC-G---A-G-T--G-T-------------------T--CG--------------------------AA----------------------T---A----G-----------GG---C-ACT-C-GA-T-T-G-A-C-G-----G-T---A-C-CC--------T-C-A-G---------A-G-----------G--AA------------GC-G--CC-G---G-C-TAA--C--T-C-C
>HTN0MRN01A5BLU
T-T-T-C-G-A-A--TC-AT--TC-A-C----AA-T-G-G--GC----GC-A-A--G-C-C-T-G-A-T-G-G-T---GC-A--A--C-GCC-G-C-G-T-----G-G-G--G--GA------------C-G--A-A--G-G-TC-----------------------TT-CG------------G-A-T----T-G-T--A---AA-C-C-CC----------------------------TG-TC-A-C--C-AAG----G--ACT--A---AT-AAG--C---A-T-A--C-G--T-------------------T---------------------------AA----------------------T---A----C----------------C-GGA-T-GC-CTT-G-A-A-T-----T-A---A-C-TT--------G-G-A-G---------A-G-----------G--AA------------GC-A--GT-G---G-C-TAA--C--T-C-T
>HTN0MRN01A4KHX
T-G-G-G-G-A-A--TA-TT--GC-A-C----AA-T-G-G--GC----GA-A-A--G-C-C-T-G-A-T-G-C-A---GC-G--A--C-GCC-G-C-G-T-----G-T-G--G--GA------------A-G--A-A--G-G-CT-----------------------TT-AG------------G-G-T----T-G-T--A---AA-C-C-AC----------------------------TT-TCAA-T--T-GGGAA--G--A-A--G--AGAT-G-A-------------------------------------GTA---------------------CTAATATT--------------------ACTTT-----------------------------GATT-T-G-A-C-G-----G-T---A-C-CT--------T-T-A-G---------A-A-----------G--AA------------GC-A--CC-G---G-C-TAA--T--T-T-C
>HTN0MRN01A4BF6
T-G-A-G-G-A-A--TA-TT--GC-G-C----AA-T-G-G--GG----GA-A-A--C-C-C-T-G-A-C-G-C-A---GC-G--A--C-GCC-G-C-G-T-----G-A-G--T--GA------------G-G--A-A--G-G-CC-----------------------TT-CG------------G-G-T----C-G-T--A---AA-G-C-TC----------------------------TG-TC-A-G--T-AGG----G--A-A--G---AA-ATGT-A---T-A-T--A-A--A----------------T--T---------------------------AA----------------------T---A----C-----------TT---T-ATA-T-AT-T-T-G-A-C-G-----G-T---A-C-CT--------A-C-A-A---------A-G-----------G--AA------------GC-A--CC-G---G-C-TAA--C--T-C-C
>HTN0MRN01A3FW4
T-G-G-G-G-A-A--TA-TT--GC-A-C----AA-T-G-G--AG----GA-A-A--C-T-C-T-G-A-T-G-C-A---GC-A--A--C-GCC-G-C-G-T-----G-G-A--G--GA------------T-G--A-C--G-C-AT-----------------------TT-CG------------G-T-G----T-G-T--A---AA-C-T-CC----------------------------TT-TT-A-T--A-TGG----G--A-A--G---A-------------------------------------------T---------------------------AA-------------------------------------------------------------T-G-A-C-G-----G-T---A-C-CA--------T-A-T-G---------A-A-----------T--AA------------GC-A--CC-G---G-C-TAA--C--T-C-C
>HTN0MRN01A2V8J
T-C-G-G-G-A-A--TT-TT--GC-G-C----AA-T-G-G--GG----GA-A-A--C-C-C-T-G-A-C-G-C-A---GC-A--A--C-GCC-G-C-G-T-----G-A-G--T--GA------------T-G--A-A--G-G-CT-----------------------TT-CG------------G-G-T----C-G-T--A---AA-G-C-TC----------------------------TG-TC-A-G--G-TGG----G--A-A--G---AA-TCCG-C---A-A-A--C-G--G----------------C--C---------------------------AA----------------------C---A----C-----------CC---G-TTT-G-CG-T-T-G-A-C-G-----G-T---A-C-CA--------C-C-G-G---------A-G-----------G--AA------------GC-A--CC-G---G-C-TAA--C--T-C-C
>HTN0MRN01A0XUO
T-C-G-A-G-A-A-TCA-TT--G--A-C----AA-T-G-C--AC----GA-A-A--G-T-G-T-G-A---T-C-AT--GC-G--A--C-GCC-G-C-G-T-----G-G-A--G--GA------------A-G--A-C--G-G-CC-----------------------TT-CG------------G-G-T----T-G-T--A---AA-C-T-CC----------------------------TG-TC-A-G--C-AGG----G--A-A--G---AA--ATA-C--TGCCTT--A-C----------------------T---------------------------AA----------------------T---A-----------------T---C-AGGGCAGT-T-T-G-A-C-G-----G-T---A-C-CT--------G-C-A-G---------A-G-----------G--AA------------GT-C--AC-G---G-C-TAA--C--T-C-T
>HTN0MRN01A01TY
T-C-G-A-G-A-A--TC-AT--TC-G-C----AA-T-G-G--GC----GA-A-AG---C-C-T-G-A-C-G-A-T---GC-G--A--C-GCC-G-T-G-T-----G-A-A--C--GA------------A-G--A-A--G-G-CC-----------------------TT-CG------------G-G-T----T-G-T--A---AA-G-T-TC----------------------------TT-TC-G-C--C-AGG----G--A-A--C---AA--GGG-A---C-A-A--T-G--A----------------C--G---------------------------AA----------------------T---A----C-----------TC---A-TTG-G-AC-T-T-G-A-G-G-----G-T---A-C-CT--------G-G-T-A---------A-A-----------G--AA------------GC-A--CC-G---G-C-TAA--C--T-C-C
>HTN0MRN03HKZI6
T-G-G-G-G-A-AT-TT-TT--GC-G-C----AA-T-G-G--GG----GA-A-A--C-C-C-T-G-A-C-G-C-A---GC-C--A--C-GCC-G-C-G-T-----G-T-G--T--GA------------T-G--A-A--G-G-CC-----------------------TT-CG------------G-G-T----C-G-T--A---AA-G-C-AC----------------------------TG-TG-G-G--G-AGA----G--A-C--G---AA-ACAG-C---G-C-A--T-C------------------AG--G---------------------------AA----------------------A---T----G------------G---T-TGC-G-CC-T-T-G-A-C-G-----G-T---A-C-CT--------C-C-T-T---------A-G-----------C--AA------------GC-A--CC-G---G-C-TAA--C--T-C-T
>HTN0MRN03HKTKA
T-G-A-G-G-A-A--TA-TT--GC-G-C----AA-T-G-G--GG----GC-A-A--C-C-C-T-G-A-C-G-C-A---GC-G--A--C-GCC-G-C-G-T-----G-A-G--T--GA------------G-G--A-A--G-G-CC-----------------------TT-CG------------G-G-T----C-G-T--A---AA-A-C-TC----------------------------TG-TC-A-G--A-AGG----G--A-A--G---AA-GTGC-G---T-A-T--A-A--G----------------T--T---------------------------AA----------------------C---A----C-----------CT---T-ATA-C-GT-T-T-G-A-C-G-----G-T---A-C-CT--------T-C-A-A---------A-G-----------G--AA------------GC-A--CC-G---GC--TAA--C--T-C-C
>HTN0MRN03HKQZO
T-G-A-G-G-A-A--TT-TT--GC-G-C----AA-T-G-G--GC----GA-A-A--G-C-C-T-G-A-C-G-C-A---GC-G--A--C-GCC-G-C-G-T-----G-G-A--G--GA------------C-G--A-A--G-G-TC-----------------------TT-CG------------G-A-T----C-G-T--A---AA-C-T-CC----------------------------TG-TC-G-A--G-CGG----G--A-C--G---AA-TTCT-G---G-A-G--G-G--T-C-----------------C---------------------------AA----------------------T---A----G---------G-CC---C-G-C-C-AG-T-T-G-A-C-G-----G-T---A-C-CG--------C-T-G-G---------A-G-----------G--AA------------GC-C--CC-G---G-C-TAA--C--T-C-C
>HTN0MRN03HKM4X
T-G-A-G-G-A-A--TA-TT--GG-T-C----AA-T-G-G--AC----GC-A-A--G-T-C-T-G-A-A-C-C-A---GC-C--A--T-GCC-G-C-G-T-----G-C-A--G--GA------------T-G--A-A--T-G-CC-----------C-----------TA-CG------------G-G-T----T-G-T--A---AA-C-T-GC-----------------------------T-TT-A-T--A-CAG----G--A-A--G----A-ACTTCC---G-A-T---------------------------C---------------------------GT----------------------G---------------------------ATCGG-AA-C-T-G-A-C-G-----G-T---A-C-TG--------T-A-C-G---------A-A-----------T--AA------------GC-A--CC-G---G-C-TAA--C--T-C-C
>HTN0MRN03HKLBL
T-C-G-A-G-A-A--GC-TT--CC-G-C----AA-T-G-G--GG----GA-A-A--C-C-C-T-G-A-C-G-G-A---GC-G--A--C-GCC-G-C-G-T-----G-A-G--G--GA------------T-T--A-A--G-G-CT-----------------------TT-CG------------G-G-T----C-G-T--A---AA-C-C-TC----------------------------TT-TC-A-G--G-TGG----G--A-A--G---AA-AGGT-T---T-G-A--A-G--G----------------T--G---------------------------AA----------------------T---A----A----------TCT---T-CAG-A-CT-G-T-G-A-C-G-----G-T---A-C-CA--------C-C-A-G---------A-A-----------G--AA------------GC-T--CC-G---G-C-TAA--C--T-C-C
>HTN0MRN03HJZ09
T-G-G-G-G-A-A--TA-TT--GG-A-C----AA-T-G-G--GG----GC-A-A--C-C-C-T-G-A-T-C-C-A---GC-G--A--T-GCC-G-C-G-T-----G-T-G--T--GA------------A-G--A-A--G-G-CC-----------------------TG-AG------------G-G-T----T-G-T--A---AA-G-C-AC----------------------------TT-TC-A-G--T-GGG----G--A-G--G---AG--GGT-T---T-A-T--A-G--G----------------T--T---------------------------AA----------------------G---A----G-----------CT---A-ATA-A-AT-T-G-G-A-C-G-----T-T---A-C-CC--------A-C-A-G---------A-A-----------G--AA------------GC-A--CC-G---G-C-TAA--C--T-C-C
>HTN0MRN03HJVQ7
T-G-G-G-G-A-A--TT-TT--GG-G-C----AA-T-G-G--GC----GC-A-A--G-C-C-T-G-ACC-C-C-A---GC-G--A--C-GCC-G-C-G-T-----G-G-A--G--GA------------T-GA-A-G--G-G-CC-----------------------TT-CG------------G-G-T----T-G-T--A---AA-C-T-CC----------------------------TG-TC-A-G--G-TGG----G--A-A--G---AA-ATGT-C---C-A-T--C-G--G----------------T--T---------------------------AA----------------------T---A----C-----------CC---G-A-T-G-GAAGTT-G-A-C-G-----G-T---A-C-CA--------C-C-A-A---------A-G-----------G--AA------------GC-C--CC-G---G-C-TAA--C--T-C-C
>HTN0MRN03HJSKT
T-A-G-G-G-A-A--TA-TT--GC-G-C----AA-T-G-G--GG----GA-A-A--C-C-C-T-G-A-C-G-C-A---GC-A--A--T-GCCA--C-G-T-----G-A-G--T--GA------------G-G--A-A--G-G-TC-----------------------TT-CG------------G-A-T----T-G-T--A---AA-G-C-TC----------------------------TG-TC-C-T--A-TAG----G--A-A--G---AACTGCC-A---T-A-T----G--G----------------T--T---------------------------AA----------------------T---A----C-----------CC---A-TTT-G-GT-T-T-G-A-C-G-----G-T---A-C-TA--------T-A-G-A---------A-G-----------A--AA------------GC-A--CC-G---G-C-TAA--C--T-C-C
>HTN0MRN03HJPZY
T-G-A-G-G-A-A--TT-TT--GC-G-C----AA-TGG-G--GG----GA-A-A--C-C-C-T-G-A-C-G-C-A---GC-A--A--C-GCC-G-C-G-T-----G-A-G--T--GA------------T-G--A-A--G-G-CT-----------------------TT-CG------------G-G-T----C-G-T--A---AA-G-C-TC----------------------------TG-TC-A-A--G-TGG----G--A-A--G---AA-ACCA-C---A-T-G--G-T--G----------------C--T---------------------------AA----------------------T---A----T-----------CA---C-CTT-G-TG-C-T-G-A-C-G-----G-T---A-C-CA--------C-T-G-A---------A-G-----------G--AA------------GC-A--CC-G---G-C-TAA--C--T-C-C
>HTN0MRN03HJCRG
T-A-G-G-G-A-A--TA-TT--GG-T-C----AA-T-G-G--AC----GA---A--G-T-C-T-G-A-A-C-C-A---GC-C--A--T-GCC-G-C-G-T-----G-C-A--G--GA------------T-G--A-C--G-G-CC-----------T-----------TC-TG------------G-G-T----T-G-T--A---AA-C-T-GC-----------------------------T-TT-A-T--C-AGG----G--A-A------GA--AAG-G---G-C-A--C------------------------T---------------------------GC----------------------G-------------------------G-TGC-A-CA-T-T-G-A-C-G-----G-T---A-C-CT--------G-A-A-G---------A-A-----------T--AA------------GC-A--CC-G---G-C-TAA--C--T-C-C
>HTN0MRN03HJ92I
T-C-G-A-G-A-A--TC-TT--CC-G-C----AA-T-G-G--GC----GA-A-A--G-C-C-T-G-A-C-G-G-A---GC-G--A--C-GCC-G-C-G-T-----G-G-A--G--GA------------A-G--A-A--G-G-CC-----------------------TT-CG------------G-G-T----T-G-T--A---AA-C-T-CC----------------------------TG-TC-A-G--A-GTT----T--A-T--G---AA--TGC-A---G-G-C--G-C--G-C-----------------T---------------------------AA----------------------T---A--------------T-CG---CGTCC-T-GT-T---G-A-CAA-----A-G---G-A-CT--------C-A---A---------A-G-----------G--AA-----------GCC-A--C--A---G-C-TAA--C--T-T-C
>HTN0MRN03HJ1CH
T-G-G-G-G-A-A--TA-TT--GG-A-C----AA-T-G-G--GG----GA-A-A--C-C-C-T-G-A-C-G-C-A---GC-A--A--C-GCC-G-C-G-T-----G-A-G--T--GA------------T-G--A-A--G-G-CT-----------------------TT-CG------------G-G-T----C-G-T--A---AA-G-C-TC----------------------------TG-TC-A-A--G-TGG----G--A-A--G---AA-CATG-C---T-C-G--A-T--G----------------T--T---------------------------AA----------------------T---A----C-----------CA---T-CGT-G-CA-C-T-G-A-C-G-----G-T---A-C-CA--------C-T-G-A---------A-G-----------G--AA------------GC-A--CC-G---G-C-TAA--C--T-C-C
>HTN0MRN03HIVY7
T-G-G-G-G-ATA--TT-G----G-A-C----AA-T-G-G--GC----GC-A-A--G-C-C-T-G-A-T-C-C-A---GC-A--A--C-GCC-G-C-G-T-----G-G-A--G--GA------------C-G--A-AG-G-C-CT-----------------------T--CG------------G-G-T----C-G-T--A---AA-C-T-CC----------------------------TG-TC-A-G--T-TGG----G--A-C--G---AA-AAG--C---T-G-T--T-G--T----------------T--T---------------------------AA----------------------T---A----G-----------AC---A-GCA-G-TC-A-T-G-A-C-G-----G-T---A-C-C---------A-GCA-G---------A-G-----------G--AA------------GC-C--CC-G---G-C-TAA--C--T-C-C
>HTN0MRN03HILTZ
T-G-G-G-G-A-A--TC-TT--GC-G-C----AA-T-G-G--GC----GA-A-A--G-C-C-T-G-A-C-G-C-A---GC-A--A--C-GCC-G-T-G-T-----G-T-G--T--GA------------T-G--A-A--G-G-CC-----------------------CT-CG------------G-G-T----T-G-T--A---AA-G-C-AC----------------------------TG-TC-A-G--G-AGG----G--A-T--G---AA-AT-G-C---A-A-G--T-G--G----------------A--C---------------------------AA----------------------T---A----C-----------CC---A-TTT-G-CT-A-T-G-A-C-G-----G-T---A-C-CT--------C-C-A-A---------A-G-----------G--AA------------GC-A--CC-G---G-C-TAA--C--T-C-C
>HTN0MRN03HIC79
T-G-G-G-G-A-A--TA-TT--GC-A-C----AA-T-G-G--GC----GA-A-A--G-C-C-T-G-A-T-G-C-A---GC-C--A--T-ACC-G-C-G-T-----G-T-G--T--GA------------A-G--A-A--G-G-CC-----------------------TT-AG------------G-G-T----T-G-T--A---AA-G-C-AC----------------------------TT-TC-A-G--T-GGT----G--A-A--G---AA--AAT-C---C-C-G--C-G--G----------------T--T---------------------------AA----------------------T---A----C-----------CT---G-CGG-G-CC-T-T-G-A-C-G-----C-T---A-A-CC--------A-C-A-G---------A-A-----------G--AA------------GC-A--CC-G---G-C-TAA--C--T-C-C
>HTN0MRN03HIA8S
T-C-G-A-G-A-A--TC-TT--CC-G-C----AA-T-G-G--GC----GA-A-A--G-C-C-T-G-A-C-G-G-A---GC-G--A--C-ACC-G-C-G-T-----G-C-A--G--GA------------T-G--A-A--G-G-CC-----------------------CT-CG------------G-G-T----C-G-T--A---AA-C-T-GC----------------------------TG-TC-A-C--G-CTA----T--A-G--G--AAC--TCC-C---T-G-T--T-G--T-------------------T---------------------------AA----------------------T---A----------------G----C-TTCAG-GG-C-T-G-A-C-C-----A-A---A-G-CG--------A-----A---------A-G-----------G--AA------------GC-A--CC-G---G-C-TAA--C--T-C-C
>HTN0MRN03HI6KC
T-G-G-G-G-A-A--TA-TT--GG-A-C----AA-T-G-G--GG----GC-A-A--C-C-C-T-G-A-T-C-C-A---GC-G--A--T-GCC-G-C-G-T-----G-T-G--T--GA------------A-G--A-A--G-G-CC-----------------------TG-AG------------G-G-T----T-G-T--A---AA-G-C-AC----------------------------TG-TG-G-G--G-AGA----G--A-C--G---AA-AAAG-C---G-C-A--T-C------------------AG--G---------------------------AA----------------------A---T----G------------G---T-TGC-G-CC-T-T-G-A-C-G-----G-T---A-C-CT--------C-C-T-T---------A-G-----------C--AA------------GC-A--CC-G---G-C-TAA--C--T-C-T
>HTN0MRN03HHT2D
T-G-G-G-G-A-A--TA-TT--GC-G-C----AA-T-G-G--CC----GC-A-A--G-G-C-T-G-A-C-G-C-A---GC-G--A--C-GCC-G-T-G-T-----G-T-G--G--GA------------T-G--A-A--G-G-CC-----------------------CT-CG------------G-G-T----T-G-T--A---AA-C-C-AC----------------------------TG-TC-A-G--G-GGG----G--A-C--G---AA-TATC-C---G-G-C--C-T-------------------T--G----------------------------A----------------------T---A----A-----------CG---GGACCGG-AA-G-T-G-A-C-G-----G-T---ACC-CC--------C-C-A-A---------A-G-----------G--AA------------GC-A--CC-G---G-C-TAA--C--T-C-C
>HTN0MRN03HHSYI
T-G-G-G-G-A-A--TA-TT--GC-G-C----AA-T-G-G--GC----GA-A-A--G-C-C-T-G-A-C-G-C-A---GC-C--A--T-GCC-G-C-G-T-----G-T-G--T--GA------------A-G--A-A--G-G-CC-----------------------TT-AG------------G-G-T----T-G-T--A---AA-G-C-AC----------------------------TT-TC-A-A--T-TGG----G--A-A--GA--AA--AGC-T---T-A----T-G--G----------------T--T---------------------------AA----------------------T---A----G-----------CC---A-TGA-G-CT-G-T-G-A-C-A-----T-T---A-C-CA--------T-T-A-G---------A-A-----------G--AA------------GC-A--CC-G---G-C-TAA--C--T-C-C
>HTN0MRN03HHIRW
T-G-G-G-G-A-A--TA-TT--GG-A-C----AA-T-G-G--GC----GA-A-A--G-C-C-T-G-A-T-C-C-A---GC-C--A--C-GCC-G-C-G-T-----G-T-G--T--GA------------T-G--A-A--G-G-CC-----------------------TT-CG------------G-G-T----C-G-T--A---AA-G-C-AC----------------------------TG-TG-G-A--G-GGG----A--A-G--G---AA---------------------------------------C--A--------------------------AGC-------------------------------------------------------------A-G-T-G-G-----G-A---A-C-AA--------T-A-C-C---------C-C-----------A--CT------------GC-C--CT-GAC-G-G-TAC--C--C-C-T
>HTN0MRN03HHFEB
T-G-G-G-G-A-A--TA-TT--GG-A-C----AA-T-G-G--GC----GA-A-A--G-C-C-T-G-A-T-C-C-A---GC-A--A--C-GCC-G-C-G-T-----G-G-A--G--GA------------C-G--A-A--G-G-CC-----------------------TT-CG------------G-G-T----C-G-T--A---AA-C-T-CC----------------------------TG-TC-A-G--G-TGG----G--A-A--G---AA-ACGT-C---A-A-C--G-G--T----------------C------------------------------AA----------------------T---A----TC----------CG---T-TGA---CT-C-T-G-A-C-G-----G-T---A-C-CA--------C-C-A-G---------A-G-----------G--AA------------GC-C--CC-G---G-C-TAA--C--T-C-C
>HTN0MRN03HHBB5
T-C-G-A-G-A-A--TC-TT--CC-G-C----AA-T-G-G--GC----GA-A-A--G-C-C-T-G-A-C-G-G-A---GC-G--A--C-GCC-G-C-G-T-----G-G-A--G--GA------------A-G--A-A--G-G-CC-----------------------TT-CG------------G-G-T----T-G-T--A---AA-C-T-CC----------------------------TG-TC-A-G--A-GTT----T--A-G--G---AA--AGCGC---G-T-C--G-G--G-C-----------------T---------------------------AA----------------------T---A--------------C-CC---C-GGC-GTGT-T---G-A-CAA-----A-G---G-A-CT--------C-A---A---------A-G-----------G--AA-----------GCC-A--C--A---G-C-TAA--C--T-T-C
>HTN0MRN03HGH0V
T-C-G-G-G-A-A--TT-TT--GG-G-C----AA-T-G-G--GC----GA-A-A--G-C-C-T-G-A-C-C-C-A---GC-A--A--C-GCC-G-C-G-T-----G-A-G--G--GA------------T-G--A-A--G-G-CC-----------------------CT-CG------------G-G-T----C-G-T--A---AA-C-C-TC----------------------------TG-TC-G-G--G-AGG----G--A-A--G--AATTGGTT-C-------T--G-G--G----------------C--G---------------------------AA----------------------T---A----G-----------GC---C-AG--G-GC-CTT-G-A-C-G-----G-T---A-C-CT--------C-C-A-A---------A-G-----------G--AA------------GC-G--CC-G---G-C-TAA--C--T-C-C
>HTN0MRN03HGF3O
T-A-G-G-G-A-A--TA-TT--GG-G-C----AA-T-G-G--GC----GC-A-A--G-C-C-T-G-A-C-C-C-A---GC-G--A--T-GCC-G-C-G-T-----G-T-G--T--GA------------A-G--A-A--G-G-CC-----------------------TT-AG------------G-G-T----T-G-T--A---AA-G-C-AC----------------------------TT-TC-A-G--C-AGC----G--A-A--G---AA--ATGTC---G-A-A----G--G----------------T--T---------------------------AA----------------------T---A----A-----------CT---T-TCG-G-CT-T-T-G-A-C-G-----T-T---A-A-CT--------G-C-A-G---------A-A-----------G--AA------------GT-A--CC-G---G-C-TAA--C--T-C-C
>HTN0MRN03HGE7I
T-A-G-G-G-A-A--TC-TT--GG-T-C----AA-T-G-G--GC----GC-A-A--G-C-C-T-G-A-A-C-C-A---GC-G--A--T-GCC-G-C-G-T-----G-T-G--C--GA------------A-G--A-A--G-G-CC-----------------------CT-AG------------G-G-T----T-G-T--A---AA-G-C-AC----------------------------TT-TC-A-G--T-CGT----G--A-A--G---AA--AAT-C---A-C-C----GT-A----------------T--T---------------------------AA----------------------T---A----C-----------TA---C-GGT-G-CC-T-T-G-A-C-G-----T-T---A-A-CG--------A-C-A-G---------A-A-----------G--AA------------GA-T--CC-G---G-C-TAA--C--T-C-C
>HTN0MRN03HGDU1
T-G-A-G-G-A-A--TA-TT--GC-G-C----AA-T-G-G--GG----GA-A-A--C-C-C-T-G-A-C-G-C-A---GC-G--A--C-GCC-G-C-G-T-----G-G-G--T--GA------------G-G--A-A--G-G-CT-----------------------TT-CG------------G-G-T----C-G-T--A---AA-G-C-CC----------------------------TG-TC-A-G--A-AGG----G--A-A--G---AA-ATGT-A---T-A-G--T-G--G----------------T--T---------------------------AA----------------------T---A----T-----------CC---A-TTA-T-AC-T-T-G-A-C-G-----G-T---A-C-CT--------T-C-A-A---------A-G-----------G--AA------------GC-A--CC-G---G-C-TAA--C--T-C-C
>HTN0MRN03HGBQ0
T-C-G-A-G-A-A--TC-AT--TC-G-C----AA-T-G-G--GC----GC-A-A--G-C-C-T-G-A-C-G-G-T---GC-G--A--C-GCC-G-C-G-T-----G-G-A--G--GA------------T-G--A-A--G-G-CC-----------------------CT-CG------------G-G-T----C-G-T--A---AA-C-T-CC----------------------------TG-TC-A-T--C-AGA----G--A-G--T---AA--TGG-C---T-T-A----C--T---------------AT--T---------------------------AA----------------------T---A----G-----------TA---G-TGG-G-TC-T-T-G-A-T-A-----G-T---A-T-CT--------G-A-A-G---------A-G-----------G--AA------------GG-G--AC-G---G-C-TAA--C--T-T-C
>HTN0MRN03HG1EL
T-G-A-G-G-A-A--TT-TT--GC-G-C----AA-T-G-G--GG----GA-A-A--C-C-C-T-G-A-C-G-C-A---GC-A--A--C-GCC-G-C-G-T-----G-A-G--T--GA------------T-G--A-A--G-G-CT-----------------------TT-CG------------G-G-T----C-G-T--A---AA-G-C-TC----------------------------TG-TC-A-A--G-TGG----G--A-A--G---AA-AGTA-T---T-T-A--G-A--A----------------A--T---------------------------AA----------------------T---A----------------CT---T-CTACG-TA-T-T-G-A-C-G-----G-T---A-C-CA--------C-T-G-A---------A-G-----------G--AA------------GC-A--CC-G---G-C-TAA--C--T-C-C
>HTN0MRN03HFE32
T-G-A-G-G-A-A--TA-TT--GG-G-C----AA-T-G-G--GC----GA-A-A--G-C-C-T-G-A-C-C-C-A---GC-A--A--C-GCC-G-C-G-T-----G-A-A--G--GA------------T-G--A-A--A-G-TC-----------------------GT-AA------------G-A-T----T-G-T--A---AA-C-T-TC----------------------------TT-TT-T-C--G-AGG----G--A-C--GAACACCC----------------------------------AGGTTTC--------------------------GTA----------------AGGGGCCTGGAT---------------------------------T-G-A-C-T-----G-T---A-C-CT--------C-G-A-G---------A-A-----------T--AA------------GC-C--CC-G---G-C-TAA--C--T-A-C
>HTN0MRN03HF5NJ
T-G-G-G-G-A-A--TA-TT--GG-A-C----AA-T-G-G--GG----GC-A-A--C-C-C-T-G-A-T-C-C-A---GC-C--A--T-GCC-G-C-G-T-----G-T-G--T--GA------------A-G--A-A--G-G-CC-----------------------TT-CG------------G-G-T----T-G-T--A---AA-G-C-AC----------------------------TT-TC-A-G--T-AGG----GA-A-G--A---AA---AG-C---C-T-A--A-G--G----------------T--G---------------------------AA----------------------T---A----A-----------CC---TTGGG-T-C--T-T-G-A-C-G-----G-T---A-C-CT--------A-C-A-C---------A-A-----------G--AA------------GC-A--CC-G---G-C-TAA--T--T-C-C
>HTN0MRN03HF2HT
T-G-A-G-G-A-A--TA-TT--GG-G-C----AA-T-G-G--GC----GA-A-A--G-C-C-T-G-A-C-C-C-A---GC-A--A--C-GCC-G-C-G-T-----G-G-G--C--GA------------T-G--A-A--G-C-TC-----------------------TG-AG------------G-A-G----T-G-T--A---AA-G-C-CC----------------------------TG-TT-A-G--G-AGG----G--A-A--G---AA-CAAT-C---C-C-----------------------------GAT-------------------------TTA---------------------T---C------------------------GG-G-AC-A-T-G-A-C-G-----G-T---A-C-CT--------C-C-A-G---------A-G-----------A--AA------------GC-T--CC-G---G-C-TAA--C--T-C-C
>HTN0MRN03HEZZX
T-G-G-G-G-A-A--TA-TT--GC-A-C----AA-T-G-A--GC----GC-A-A--G-C-T-T-G-A-T-G-C-A---GC-A--A--T-GCC-G-C-G-T-----G-T-G--T--GA------------A-G--A-A--G-G-CC-----------------------TG-CG------------G-G-T----T-G-T--A---AA-G-C-AC----------------------------TT-TT-A-T--C-GGG----A--A-A--G---AA--AA--C---A-C-A--G-G--G----------------T--T---------------------------AA----------------------T---A----C-----------CC---C-TGT-G-CC-T-T-G-A-C-G-----G-T---A-C-CC--------G-A-A-G---------A-A-----------T--AA------------GC-A--CC-G---G-C-TAA--C--T-C-A
>HTN0MRN03HET0X
T-G-G-G-G-A-A--TA-TT--GG-A-C----AA-T-G-G--GG----GC-A-A--C-C-C-T-G-A-T-C-C-A---GC-C--A--T-GCC-G-C-G-T-----G-T-G--T--GA------------A-G--A-A--G-G-CT-----------------------TT-CG------------G-G-T----T-G-T--A---AA-G-C-AC----------------------------TT-TC-A-G--T-GGG----G--A-G--G---AA---AA-G---T-T-AG-A-G--G----------------T--T---------------------------AA----------------------T---A----G-----------CC---T-TAA-C-AT-T-T-G-A-C-G-----T-T---A-C-CC--------A-C-A-G---------A-A-----------G--AA------------GC-A--CC-G---G-C-TAA--C--T-C-C
>HTN0MRN03HEJ97
T-G-G-G-G-A-A--TA-TT--GT-G-C----AA-T-G-G--GC----GC-A-A--G-C-C-T-G-A-C-A-C-A---GC-C--A--T-GCC-G-C-G-T-----G-T-G--T--GA------------A-G--A-A--G-G-CC-----------------------TT-CG------------G-G-T----T-G-T--A---AA-G-C-AC----------------------------TT-TC-A-G--T-CGG----G--A-G--G---AA-GAGTTC---G-T-T--T-G--A----------------A--T---------------------------AG----------------------A---A----C-----------GG---A-TT----GA---T-G-A-C-G-----T-T---A-C-CG--------A-C-A-G---------A-A-----------G--AA------------GG-A--CC-G---G-C-TAA--C--T-C-C
>HTN0MRN03HDWJU
T-G-A-G-G-A-A--TT-TT--GC-G-C----AA-T-G-G--GG----GA-A-A--C-C-C-T-G-A-C-G-C-A---GC-A--A--C-GCC-G-C-G-T-----G-A-G--T--GA------------A-G--A-A--G-G-CT-----------------------TT-CG------------G-G-T----C-G-T--A---AA-G-C-TC----------------------------TG-TC-A-A--G-GGG----G--A-A--A---AA--AT--C---T-T-T--C-G--A----------------T--T---------------------------AA----------------------C---A----G-----------TC---G-GAA-G-AC-T-T-G-A-T-G-----G-T---A-C-CC--------C-T-A-G---------A-G-----------G--AA------------GC-A--CC-G---G-C-TAA--C--T-C-C
>HTN0MRN03HDUO6
T-G-G-G-G-A-A--TA-TT--GC-G-C----AA-T-G-G--AC----GA-A-A--G-T-C-T-G-A-C-G-C-A---GC-A--A--C-GCC-G-C-G-T-----G-A-A--G--GA------------T-G--A-A--G-G-CC-----------C-----------T--AG------------G-G-T----C-G-T--A---AA-C-T-TC----------------------------TT-TA-T-A--T-GGGAA--GA-A-CAATC--TA--TGA-T---T-A-A---------------------------TA-------------------------CTC----------------------A---------------------------TAG-T-GC-G-A-G-A-C-G-----G-T---A-C-CA--------T-T-T-G---------A-A-----------T--AA------------GC-C--CC-G---G-C-TAA--C--T-C-C
>HTN0MRN03HDNRF
T-A-G-G-G-A-A--TA-TT--GC-G-CA---AA-T-G-G--GC---GAA-A-A--G-C-C-T-G-A-C-G-C-A---GC-C--A--T-GCC-G-C-G-T-----G-T-G--T--GA------------A-G--A-A--G-G-CC-----------------------TT-AG------------G-G-T----T-G-TA-A---AA-G-C-ACT---------------------------TT-TC-A-A--TTGGG----G--A-A--G---AA--AGG-T---T-G-C--A-G--G----------------T--T---------------------------AA----------------------T---A----G-----------CC---T-GTA-G-CT-G-T-G-A-C-A-----T-T---A-C-CT--------T-T-A-G---------A-A-----------G--AA------------GC-A--CC-G---G-C-TAA--C--T-C-C
>HTN0MRN03HDLJG
T-G-G-G-G-A-A--TA-TT--GG-A-C----AA-T-G-G--GC----GC-A-A--G-C-C-T-G-A-T-C-C-A---GC-A--A--C-GCC-G-C-G-T-----G-G-A--G--GA------------C-G--A-A--G-G-CC-----------------------TT-CG------------G-G-T----C-G-T--A---AA-C-T-CC----------------------------TG-TC-A-G--T-TGG----G--A-C--G---AA-AAGT-C---G-T-C--G-G--T----------------C------------------------------AA----------------------T---A----T------------C---C-GGC-G-AT-TAT-G-A-C-G-----G-T---A-C-CA--------G-C-A-G---------A-G-----------G--AA------------GC-C--CC-G---G-C-TAA--C--T-C-C
>HTN0MRN03HDHGF
T-G-G-G-G-A-A--TA-TT--GC-G-C----AA-T-G-G--GC----GA-A-A--G-C-C-T-G-A-C-G-C-A---GC-G--A--C-GCC-G-C-G-T-----G-G-G--T--GA------------T-G--A-A--G-G-TT-----------------------TT-CG------------G-A-T----C-G-T--A---AA-G-C-CC----------------------------TG-TG-G-G--AGAGG----G--A-A--G----A-ACAA-C---C-T-T--G-A--G----------------G--A--------------------------ACA----------------------A---T----------------AC---C-CTCAAGGC-C-T-G-A-C-G-----G-T---A-C-CTC-------T-C---C---------A-G-----------A--AA------------GC-A--CC-G---G-C-TAA--C--T-C-C
>HTN0MRN03HDFRG
T-G-A-G-G-A-A--TA-TT--GC-G-C----AA-T-G-G--GG----GC-A-A--C-C-C-T-G-A-C-G-C-A---GC-G--A--C-GCC-G-C-G-T-----G-A-G--T--GA------------A-G--A-A--G-G-CC-----------------------TT-CG------------G-G-T----T-G-T--A---AA-G-C-TC----------------------------TG-TC-A-G--G-TGG----G--A-A--G---AA-GTGC-A---T---A--TAG--G----------------T--T---------------------------AA----------------------T---A----G-----------CCT--A-TG--T-GT-T-T-G-A-C-G-----G-T---A-C-CG--------C-C-A-A---------A-G-----------G--AA------------GC-A--CC-G---G-C-TAA-----T-C-C
>HTN0MRN03HDF9X
T-G-G-G-G-A-A--TA-TT--GG-A-C----AA-T-G-G--GC----GA-A-A--G-C-C-T-G-A-T-C-C-A---GC-A--A--C-GCC-G-C-G-T-----G-G-A--G--GA------------C-G--A-A--G-G-CC-----------------------TT-CG------------G-G-T----C-G-T--A---AA-C-T-CC----------------------------TG-TC-A-G--T-TGG----G--A-C--G---AA-AAGT-C---G-T-C--G-G--T----------------C------------------------------AA----------------------T---A----------------GC---C-GGC-G-AT-TAT-G-A-C-G-----G-T---A-C-CA--------G-C-A-G---------A-G-----------G--AA------------GC-C--CC-G---G-C-TAA--C--T-C-C
>HTN0MRN03HDA70
T-G-G-G-G-A-A--TA-TT--GC-G-C----AA-T-G-G--GG----GC-A-A--C-C-C-T-G-A-C-G-C-A---GC-C--A--T-GCC-G-C-G-T-----G-T-G--T--GA------------A-G--A-A--G-G-CC-----------------------TT-AG------------G-G-T----T-G-T--A---AA-G-C-ACT---------------------------TT-TC-A-A--TTGGG----G--A-A--G---AA--AAG-T---T-T-G--T-C--G----------------T--T---------------------------AA----------------------T---A----A-----------CG---G-CAA-GCCC-C-T-G-A-C-A-----T-T---A-C-CT--------T-T-A-G---------A-A-----------G--AA------------GC-A--CC-G---G-C-TAA--C--T-C-C
>HTN0MRN03HD9FH
T-G-G-G-G-A-A--TA-TT--GG-A-C----AA-T-G-G--GC----GC-A-A--G-C-C-T-G-A-T-C-C-A---GC-A--A--T-GCC-G-C-G-T-----G-T-G--T--GA------------A-G--A-A--G-G-CC-----------------------TG-CG------------G-G-T----T-G-T--A---AA-G-C-AC----------------------------TT-TC-A-G--T-AGG----G--A-A--G---AA--AAG-C---T-T-A--A-G--G----------------A--T---------------------------AA----------------------T---A----C-----------CC---T-TGA-G-TC-T-T-G-A-C-G-----T-T---A-C-CT--------A-C-A-C---------A-A-----------G--AA------------GC-A--CC-G---G-C-TAA--T--T-C-C
>HTN0MRN03HD798
T-A-G-G-G-A-A--TA-TT--GC-A-C----AA-T-G-G--GC----GA-A-A--G-C-C-T-G-A-T-G-C-A---GC-C--A--T-GCC-G-C-G-T-----G-A-G--T--GA------------A-G--A-A--G-G-CC-----------------------CT-CG------------G-G-T----C-G-T--A---AA-G-C-TC----------------------------TT-TT-C-T--G-AGG----G--A-A--G---AA--CAACC---G-G-T--G-G--A-G-----------------G---------------------------TA----------------------A------------------T-GC---C-ATC-G-GT-C-T-G-A-C-G-----G-T---A-C-CT--------C-A-G-G---------A-A-----------T--AA------------GG-A--GC-G---G-C-TAA--C--T-C-C
>HTN0MRN03HCYG5
T-G-G-G-G-A-A--TA-TT--GC-A-C----AA-T-G-G--GC----GA-A-A--G-C-C-T-G-A-T-G-C-A---GC-A--A--T-GCC-G-C-G-T-----G-A-G--T--GA------------A-G--A-A--G-G-CT-----------------------CT-TG------------G-G-T----C-G-T--A---AA-G-C-TC----------------------------TTTCG-ATTGGGAAGAAGGGTCTCATAGTTAATACCTG--------------------------------------TGG-------------------------GATT-----------------------------------------------------------T-G-A-C-G-----G-T---A-C-CT--------A-A-A-G---------A-A-----------G--AA------------GC-A--CC-G---G-C-TAA--T--T-T-C
>HTN0MRN03HCNLD
T-G-G-G-G-A-A--TA-TT--GC-A-C----AA-T-G-G--GG----GA-A-A--C-C-C-T-G-A-T-C-C-A---GC-A--A--T-GCC-G-C-G-T-----G-T-G--T--GA------------A-G--A-A--G-G-CC-----------------------TG-CG------------G-G-T----T-G-T--A---AA-G-C-AC----------------------------TT-TC-A-G--C-AGG----G--A-G--G---AA--AAG-C---T-T-C--A-G--G----------------T--T---------------------------AA----------------------T---A----C-----------CC---T-GGA-G-TG-T-T-G-A-C-G-----T-T---A-C-CT--------G-C-A-G---------A-A-----------G--AA------------GC-A--CC-G---G-C-TAA--C--T-C-T
>HTN0MRN03HC68D
T-G-A-G-G-A-A--TA-TT--GC-G-C----AA-T-G-G--GC----GA-A-A--G-C-C-T-G-A-C-G-C-A---GC-A--A--C-ACC-G-C-G-T-----G-A-G--G--GA------------C-G--A-C--G-G-CC-----------------------TT-CG------------G-G-T----T-G-T--A---AA-C-C-TC----------------------------TT-TC-A-G--C-TCC----G--A-C--G---AA--G-C-------------------------------------G---------------------------AG----------------------A---------------------------------G----T-G-A-C-G-----G-T---A-G-GA--------G-C-A-G---------A-A-----------G--AA------------GC-A--CC-G---G-C-TAA--C--T-A-C
>HTN0MRN03HC3T4
T-C-G-A-G-A-A--TC-TT--TC-G-C----AA-T-G-G--GC----GA-A-A--G-C-C-T-G-A-C-G-A-A---GC-G--A--C-GCC-G-T-G-T-----G-A-G--C--GA------------A-G--A-A--G-G-CC-----------------------TT-CG------------G-G-T----C-G-T--A---AA-G-C-TC----------------------------TT-TC-G-C--C-TGG----G--A-A--C---AA--GAG-A---A-G-G--T-G--G----------------C--T---------------------------AA----------------------T---A----T-----------CC---A-CCT-T-AT-T-T-G-A-G-C-----G-T---A-C-CA--------G-G-T-A---------A-A-----------G--AA------------GC-A--CC-G---G-C-TAA--C--T-C-C
>HTN0MRN03HC0JR
T-G-A-G-G-A-A--TA-TTG-GG-G-C----AA-T-G-G--GC----GA-A-A--G-C-C-T-G-ACC-C-C-A---GC-C--A--C-GCC-G-C-G-T-----G-T-G--T--GA------------T-G--A-A--G-G-CC-----------------------TT-CG------------G-G-T----C-G-T--A---AA-G-C-AC----------------------------TG-TG-G-G--G-AGA----G--A-C--G---AA-ACAG-C---G-C-A--T-C------------------AG--G---------------------------AA----------------------A---T----G------------G---T-TGC-G-CC-T-T-G-A-C-G-----G-T---A-C-CT--------C-C-T-T---------A-G-----------C--AA------------GC-A--CC-G---G-C-TAA--C--T-C-T
>HTN0MRN03HBU3P
T-G-A-G-G-A-A--TT-TT--GC-G-C----AA-T-G-G--GG----GA-A-A--C-C-C-T-G-A-C-G-C-A---GC-A--A--C-GCC-G-C-G-T-----G-A-G--T--GA------------A-G--A-A--G-G-CT-----------------------TT-CG------------G-G-T----C-G-T--A---AA-G-C-TC----------------------------TG-TC-A-A--G-TGG----G--A-A--A---AA--TGC-C---T---T--C-G--A----------------T--T---------------------------AA----------------------T---A----G-----------TC---G-GAG-G-AA-C-T-G-A-T-G-----G-T---A-C-CA--------C-T-A-G---------A-G-----------G--AA------------GC-A--CC-G---G-C-TAA--C--T-C-C
>HTN0MRN03HBQ3J
T-G-G-G-G-A-A--TT-TT--GC-G-C----AA-T-G-G--GC----GC-A-A--G-C-C-T-G-A-C-G-C-A---GC-A--A--C-GCC-G-C-G-T-----G-A-G--T--GA------------C-G--A-C--G-C-CT-----------------------TT-CG------------G-G-G----T-G-T--A---AA-G-C-TC----------------------------TG-TC-A-G--C-AGG----G--A-C--G---AA-GAGG-C---G-T-G--T-G--G----------------T--G---------------------------AA----------------------G---A----G-----------CC---A-CGT-G-TC-G-T-G-A-C-G-----G-T---A-C-CT--------G-C-G-A---------A-G-----------G--AA------------GC-C--CC-G---G-C-TAA--C--T-C-C
>HTN0MRN03HB3QT
T-G-G-G-G-A-A--TA-TT--GT-G-C----AA-T-G-G--GC----GC-A-A--G-C-C-T-G-A-C-A-C-A---GC-C--A--T-GCC-G-C-G-T-----G-T-G--T--GA------------A-G--A-A--G-G-CC-----------------------CT-AG------------G-G-T----T-G-T--A---AA-G-C-AC----------------------------TT-TC-A-G--C-GGG----G--A-G--G---AA--TAG-G---C-C-G--G-G--G----------------T--T---------------------------AA----------------------T---A----G-----------CC---GCGGT-T-GA---G-G-A-C-G-----T-T---A-C-CC--------G-C-A-G---------A-A-----------G--AA------------GG-A--CC-G---G-C-TAA--C--T-C-C
>HTN0MRN03HB17G
T-G-G-G-G-A-A--TA-TT--GC-A-C----AA-T-G-G--GC----GC-A-A--G-C-C-T-G-A-T-G-C-A---GC-A--A--T-GCC-G-C-G-T-----G-T-G--T--GA------------A-G--A-A--G-G-CC-----------------------TG-CG------------G-G-T----T-G-T--A---AA-G-C-AC----------------------------TT-TT-A-T--T-AGG-------A-A--G----A--AAA-C---A-C-G--G-A--G----------------C--T---------------------------AA----------------------T---A----T-----------CT---C-CGT---AC-T-T-G-A-C-G-----G-T---A-C-CT--------A-A-A-G---------A-A-----------T--AA------------GC-A--CC-G---G-C-TAA--C--T-A-A
>HTN0MRN03HAZ7N
T-G-A-G-G-A-A--TA-TT--GG-T-C----AA-T-G-G--GC----GA-A-A--G-C-C-T-G-A-A-C-C-A---GC-C--A--T-GCC-G-C-G-T-----G-A-A--G--GA------------T-G--A-C--G-G-CG-----------C-----------TA-CG------------C-G-T----T-G-T--A---AA-C-T-TC----------------------------TT-TT-G-T--A-CGA----G--A-A--G---AAACCAC-----T-C-T--A------------------------C---------------------------GT----------------------G-------------------------T-AGA-G-TG-T-T-G-A-C-G-----G-T---A-T-CG--------T-A-C-G---------A-A-----------T--AA------------GC-A--TC-G---G-C-TAA--C--T-C-C
>HTN0MRN03HAZ30
T-C-G-G-G-A-A--TT-TT--GG-G-C----AA-T-G-G--GC----GA-A-A--G-C-C-T-G-A-C-C-C-A---GC-A--A--C-GCC-G-C-G-T-----G-A-G--G--GA------------T-G--A-A--G-G-CC-----------------------CT-CG------------A-G-T----C-G-T--A---AA-C-C-TC----------------------------TG-TC-G-G--G-AGG----G--A-A--G---AATTGGT-----T-T-C--G-G--G----------------C--G---------------------------AA----------------------T---A----G-----------GC---C--GA-G-GC-CGT-G-A-C-G-----G-T---A-C-CT--------C-C-A-A---------A-G-----------G--AA------------GC-G--CC-G---G-C-TAA--C--T-C-C
>HTN0MRN03HAV7O
T-G-A-G-G-A-A--TA-TT--GC-G-C----AA-T-G-G--GG----GA-A-A--C-C-C-T-G-A-C-G-C-A---GC-G--A--C-GCC-G-C-G-T-----G-A-G--T--GA------------T-G--A-A--G-G-TC-----------------------CT-CG------------G-A-T----C-G-T--A---AA-G-C-TC----------------------------TG-TC-G-G--G-AGG----A--A-C--G---AT-GCAA-T---C-G-A--C-G--T----------------T--T---------------------------AA----------------------T---A----A-----------AC---G-GCG-G-CT-G-T-G-A-C-G-----G-T---A-C-CT--------T-C-A-A---------A-G-----------G--AA------------GC-A--CC-G---G-C-TAA--C--T-C-T
>HTN0MRN03HATLK
T-G-A-G-G-A-A--TC-TT--GC-G-C----AA-T-G-G--GG----GC-A-A--C-C-C-T-G-A-C-G-C-A---GC-A--A--C-GCC-G-C-G-T-----G-A-G--T--GA------------A-G--A-A--G-G-CC-----------------------TT-TG------------G-G-T----C-G-T--A---AA-G-C-TC----------------------------TG-TC-A-A--G-TGG----G--A-A--G---AA-CCTG-T---C-A-C--G-T--G----------------A--T---------------------------AA----------------------T---A----C-----------CA---C-GAG-G-CA-C-T-G-A-C-G-----G-T---A-C-CA--------C-T-G-A---------A-G-----------G--AA------------GC-A--CC-G---G-C-TAA--C--T-C-C
>HTN0MRN03HAT1W
T-C-G-A-G-G-A--TC-GT--TT-G-C----AA-T-G-C--GC----GA-A-A--G-C-G-T-G-A-C-A-A-T---GC-G--A--C-GCT-G-C-G-T-----G-G-A--G--GA------------T-G--A-A--A-G-CC-----------------------TT-CG------------G-G-T----T-G-T--A---AA-C-T-CC----------------------------TG-TC-A-T--T-CGG----G--A-A--C---AA-TGGT-T---C-C-T--A-T--G----------------C--T---------------------------AA----------------------T---A----C-----------CA---T-TGG-A-GC-G-T-G-A-T-G-----G-T---A-C-CG--------A-A-A-G---------A-G-----------G--AA------------GC-C--AC-G---G-C-TAA--C--T-C-T
>HTN0MRN03HAMCH
T-G-A-G-G-A-A--TT-TT--GC-G-C----AA-T-T-G--GG----GA-A-A--C-C-C-T-G-A-C-G-C-A---GC-A--A--C-GCC-G-C-G-T-----G-A-G--T--GA------------T-G--A-A--G-G-CT-----------------------TT-CG------------G-G-T----C-G-T--A---AA-G-C-TC----------------------------TG-TC---AA-G-TGA----G--A-A--G---AA-CTTG-T---C-C-T--T-T--G----------------C--T---------------------------AA----------------------T---A----C-----------CA---C-TGG-G-CA-C-T-G-A-C-G-----G-T---A-T-CA--------C-T-G-A---------A-G-----------G--AA------------GC-A--CC-G---G-C-TAA--C--T-C-C
>HTN0MRN03HABPX
T-A-G-G-G-A-A--TC-TT--GC-G-C----AA-T-G-G--GC----GA-A-A--G-C-C-T-G-A-C-G-C-A---GT-G--A--C-ACC-G-T-G-T-----G-A-A--G--GA------------T-G--A-A--G-G-CC-----------------------TT-AG------------G-G-T----T-G-T--A---AA-C-T-TC----------------------------TG-TCAA-T--T-GAG----G--A-C--G---AA-GGTA-G---T-A-G--G-G--T-------------------T---------------------------AA----------------------T---A----------------GCC----CGA-A-TA-C-T-G-A-C-G-----G-T---A-C-TT--------A-A-T-A---------A-G-----------G--AA------------GT-C--TC-G---G-C-TAA--C--T-C-C
>HTN0MRN03HAA88
T-G-A-G-G-A-A--TA-TT--GG-G-C----AA-T-G-G--GC----GA-A-A--G-C-C-T-G-A-C-C-C-A---GC-C--A--C-GCC-G-C-G-T-----G-T-G--C--GA------------T-G--A-A--G-G-CC-----------------------TT-CG------------G-G-T----C-G-T--A---AA-G-C-AC----------------------------TG-TG-G-G--G-AGA----G--A-C--G---AA-AATA-C---G-C-T--T-G------------------AG--G---------------------------AA----------------------A---T----G------------C---T-GGC-G-TA-C-T-G-A-C-G-----G-T---A-C-CT--------C-C-T-T---------A-G-----------C--AA------------GC-A--CC-G---G-C-TAA--C--T-C-T
>HTN0MRN03GZSDR
T-G-G-G-G-A-A--TA-TT--GG-A-C----AA-T-G-G--GG----GC-A-A--C-C-C-T-G-A-T-C-C-A---GC-A--A--T-GCC-G-C-G-T-----G-T-G--T--GA------------A-G--A-A--G-G-CC-----------------------TG-AG------------G-G-T----T-G-T--A---AA-G-C-AC----------------------------TT-T--A-GT-T-GGG----G--A-G--G---AG--GACAT---A-T-T----G--G----------------T--T---------------------------AA----------------------G---A----G-----------CT-----GAT-A-TGTT-G-G-A-C-G-----T-T---A-C-CC--------A-A-A-G---------A-A-----------T--AA------------GC-A--CC-G---G-C-TAA--C--T-C-C
>HTN0MRN03GZSA6
T-C-G-A-G-A-A--TC-AT--TC-G-C----AA-T-G-G--GG----GA-A-A--C-C-C-T-G-A-C-G-G-T---GC-G--A--C-GCC-G-C-G-T-----G-G-A--G--GA------------T-G--A-A--G-G-CC-----------------------CT-CG------------G-G-T----T-G-T--A---AA-C-T-CC----------------------------TG-TC-A-T--C-AGA----G--A-G--T---AA--GGT-C---G-T-C--G-G--T---------------AG--T---------------------------AA----------------------C---T----G-----------AC---C-GGC-G-GA-T-T-G-A-T-A-----G-T---A-T-CT--------G-A-A-G---------A-G-----------G--AA------------GA-G--AC-G---G-C-TAA--C--T-C-T
>HTN0MRN03GZFC7
T-G-G-G-G-A-A--TT-TT--CC-G-C----AA-T-G-G--GC----GA-A-A--G-C-C-T-G-A-C-G-A-A---GC-A--A--C-GCC-G-C-G-T-----G-A-G--T--GA------------T-G--A-A--G-G-CC-----------------------TT-CG------------G-G-T----C-G-T--A---AA-G-C-TC----------------------------TG-TC---G--ATTGG----T--A-T--G---AAACTTA-T---G-G----C-A--G----------------C--T---------------------------AA----------------------T---A----C-----------CT---GTCGT-A-AC---T-G-A-C-A-----G-T---A-C-CA--------G-T-T-G---------A-G-----------A--AA------------GC-C--CC-G---G-C-TAA--C--T-C-C
>HTN0MRN03GZ89Z
T-C-G-G-G-A-A--TA-TT--GG-G-C----AA-T-G-G--GC----GA-A-A--G-C-C-T-G-A-C-C-C-A---GC-A--A--C-GCC-G-C-G-T-----G-A-A--G--GA------------T-G--A-A--G-G-CC-----------------------TT-CG------------G-G-T----C-G-T--A---AA-C-T-TC----------------------------TG-TC-G-A--G-AGG----G--A-A--G---AA--AGC-G---T-G-C--G-G--G----------------T--G---------------------------AA----------------------T---A----A-----------TC---C-GTA-C-GT-A-T-G-A-C-G-----G-T---A-C-CT--------C-C-A-A---------A-G-----------G--AA------------GC-A--CC-G---G-C-TAA--C--T-C-C
>HTN0MRN03GZ3CL
C-T-A-G-G-A-A--TA-TT--GC-A-C----AA-T-G-G--AG----GA-A-A--C-T-C-T-G-A-T-G-C-A---GC-C--A--T-GCC-G-C-G-T-----G-A-G--T--GA------------A-G--A-A--G-G-CT-----------------------CT-AG------------G-G-T----T-G-T--A---AA-G-C-TC----------------------------TT-TC-A-G--T-GGT----G--A-A--G---A-------------------------------------------T---------------------------GA-------------------------------------------------------------T-G-A-C-G-----G-T---A-A-CC--------A-C-A-G---------A-A-----------G--AA------------GC-C--CC-G---G-C-TAA--C--T-T-C
>HTN0MRN03GZ0B2
T-G-G-G-G-A-A--TA-TT--GG-A-C----AA-T-G-G--GC----GC-A-A--G-C-C-T-G-A-T-C-C-A---GC-A--A--T-GCC-G-C-G-T-----G-T-G--T--GA------------A-G--A-A--G-G-CC-----------------------TG-CG------------G-G-T----T-G-T--A---AA-G-C-AC----------------------------TT-TC-A-G--T-GGG----G--A-A--G---AA--AAG-C---C-A-G--A-G--G----------------T--T---------------------------AA----------------------T---A----G-----------CC---T-CAG-G-TC-T-T-G-A-C-G-----T-T---A-C-CT--------A-C-A-G---------A-A-----------G--AA------------GC-A--CC-G---G-C-CAA--C--T-C-C
>HTN0MRN03GYXKF
T-G-A-G-G-A-A--TT-TT--GC-G-C----AA-T-G-G--GG----GA-A-A--C-C-C-T-G-A-C-G-C-A---GC-A--A--C-GCC-G-C-G-T-----G-A-G--T--GA------------A-G--A-A--G-G-CC-----------------------TT-TG------------G-G-T----C-G-T--A---AA-G-C-TC----------------------------TG-TC-G-A--C-AGG----G--A-A--G---AA-GTTA-T---C-A-T--C-A--T----------------C--C---------------------------AA----------------------T---A----G-----------GT---G-TTG-G-TA-T-T-G-A-C-G-----G-T---A-C-CT--------G-T-A-G---------A-G-----------G--AA------------GC-A--CC-G---G-C-TAA--C--T-C-C
>HTN0MRN03GYPSZ
T-G-A-G-G-A-A--TC-TT--GC-G-C----AA-T-G-G--GG----GA-A-A--C-C-C-T-G-A-C-G-C-A---GC-G--A--C-GCC-G-C-G-T-----G-G-A--G--GA------------C-G--A-A--G-G-CC-----------------------TT-CG------------G-G-T----C-G-T--A---AA-C-T-CC----------------------------TG-TC-A-A--G-GGG----G--A-C--G---AA-TGTC-----G-T-A--G-G--G----------------A-TG---------------------------AA----------------------T---A----A-----------GC---C-CTG-C-GA-T-T-G-A-C-G-----G-T---A-C-CT--------C-T-G-G---------A-G-----------G--AA------------GC-C--CC-G---G-C-TAA--C--T-C-C
>HTN0MRN03GYK77
T-C-G-A-G-G-A--TC-TT--CC-G-C----AA-T-G-G--TC----GA-A-A--G-A-C-T-G-A-C-G-G-A---GC-G--A--C-GCC-G-C-G-T-----G-G-A--G--GA------------T-G--A-A--G-G-CC-----------------------TT-CG------------G-G-T----T-G-T--A---AA-C-T-CC----------------------------TG-TC-A-C--G-GGT----T--A-G--G---AA--TGG-----T-T-AT-G-C--G-T-----------------T---------------------------AA----------------------T---A--------------G-CG---CATA--G-CT-T---G-A-CAA-----A-G---G-C-CC--------G-A---G---------A-G-----------G--AA-----------GCC-A--C--G---G-C-TAA--C--T-C-T
>HTN0MRN03GYJRP
T-C-G-A-G-A-A--TC-TT--CC-G-C----AA-T-G-G--GC----GC-A-A--G-C-C-T-G-A-C-G-G-A---GC-G--A--C-GCC-G-C-G-T-----GCA-G-----GA------------A-G--A-A--G-G-CT-----------------------TT-CG------------G-G-T----T-G-T------AA-A-CTGC----------------------------TG-TC---A--CACGT----T--A-A--G---A----------------------------------------ACCGTT-------------------------AC----------------------G---G----------------------------------TCT-A-C-C-----G-TA--A-C-CT----GACAAAAGCGTGAG------A-G-----------G--AA------------GT-C--AC-G---G-C-TAA--C--T-T-C
>HTN0MRN03GXSYI
T-G-G-G-G-A-A--TA-TT--GC-A-C----AA-T-G-G--GC----GC-A-A--G-C-C-T-G-A-T-G-C-A---GC-A--A--T-GCC-G-C-G-T-----G-A-G--T--GA------------A-G--A-A--G-G-CC-----------------------CT-TG------------G-G-T----C-G-T--A---AA-G-C-TC----------------------------TTTCG-A-T----TGG----G--A-A--G---A-------------------------------------------A---------------------------G--------------------------------------------------------------G-G-T-C-T-----A-T---T-G-GT--------G-A-A-T---------A-A-----------T--CT------------GT-A---G-A---T-C-TGA--CGGT-A-C
>HTN0MRN03GXSY8
T-G-A-G-G-A-A--TC-TT--GC-G-C----AA-T-G-G--GG----GA-A-A--C-C-C-T-G-A-C-G-C-A---GC-A--A--C-GCC-G-T-G-T-----G-A-G--T--GA------------T-G--A-A--G-G-CT-----------------------TT-CG------------G-G-T----C-G-T--A---AA-G-C-TC----------------------------TG-TT-A-G--G-TGG----G--A-A--G---AA-AGT--T---C-T----C-G--A----------------C--C---------------------------AA----------------------T---A----A-----------TC---G-AGA-A-TC-T-T-G-A-C-G-----G-T---A-C-CA--------C-C-A-G---------A-G-----------G--AA------------GC-A--CC-G---G-C-CAA--C--T-C-C
>HTN0MRN03GXJZJ
T-C-G-G-G-A-A--TT-TT--GC-G-C----AA-T-G-G--GC----GA-A-A--G-C-C-T-G-A-C-G-C-A---GC-A--A--C-GCC-G-C-G-T-----G-A-G--G--GA------------T-G--A-A--G-G-CC-----------------------CT-CG------------G-G-T----C-G-T--A---AA-C-C-TC----------------------------TG-TC-G-G--G-AGG----G--A-A--G---AA-CGGT-T---T-C-C--A-T--T----------------C--A---------------------------AA----------------------T---A----G-----------GG---T-GGA-A-GC-C-T-G-A-C-G-----G-T---A-C-CT--------C-C-A-A---------A-G-----------G--AA------------GC-A--CC-G---G-C-TAA--C--T-C-C
>HTN0MRN03GXFO6
T-G-G-G-G-A-A--TA-TT--GC-A-C----AA-T-G-G--GC----GC-A-A--G-C-C-T-G-A-T-G-C-A---GC-A--A--T-GCC-G-C-G-T-----G-T-G--T--GA------------A-G--A-A--G-G-CC-----------------------TG-CG------------G-G-T----T-G-T--A---AA-G-C-AC----------------------------TT-TT-A-T--C-GGG----A--A-A--G----A--AAA-T---C-A-G--G----G----------------C--T---------------------------AA----------------------T---A----C-----------CT---C-TGA---TC-T-T-G-A-C-G-----G-T---A-C-CT--------G-A-A-G---------A-A-----------T--AA------------GC-A--CC-G---G-C-TAA--C--T-C-C
>HTN0MRN03GWZ3V
T-C-G-A-G-A-A--TA-TT--TA-G-C----AA-T-G-G--GC----GA-A-A--G-C-C-T-G-A-C-T-A-T---GC-G--A--C-GCC-G-C-G-T-----G-A-G--G--GA------------T-G--A-A--G-GTTC-----------------------TT--G------------G-A-T----T-G-T--A---AA-C-C-TC----------------------------TT-TT-G-T--T-AGG----A--A-A--G---AAAACTC-T-----G-T--C-A-------------------T--T---------------------------AA----------------------T---A----T------------T---G-GCAGA--A-T-T-G-A-C-G-----G-T---A-C-CT--------G-A-C-G---------A-A-----------T--AA------------GC-C--AC-G---G-C-CAA--C--T-C-C
>HTN0MRN03GWNHG
T-G-A-G-G-A-A--TT-TT--GC-G-C----AA-T-G-G--GC----GA-A-A--G-C-C-T-G-A-C-G-C-A---GC-G--A--C-GCC-G-C-G-T-----G-G-A--G--GA------------C-G--A-A--G-G-CC-----------------------TT-CG------------G-G-T----C-G-T--A---AA-C-T-CC----------------------------TG-TC-A-A--G-CGG----G--A-C--G---AA-ATCG-A---C-A-C--G-G--G-C-----------------G---------------------------AA----------------------T--------A---------G-TC---C-GTG-T-TG-T-T-G-A-C-G-----G-T---A-C-CG--------C-T-G-G---------A-G-----------G--AA------------GC-C--CC-G---G-C-TAA--C--T-C-C
>HTN0MRN03GWLNQ
T-C-G-A-G-A-A--TC-TT--CC-G-C----AA-T-G-G--GC----GA-A-A--G-C-C-T-G-A-C-G-G-A---GC-G--A--C-GCC-G-C-G-T-----G-G-A--G--GA------------A-G--A-A--G-G-CC-----------------------CT-CG------------G-G-T----T-G-T--A---AA-C-T-CC----------------------------TG-TC-A-G--A-GTT----T--A-T--G---AA--ATC-A---G-G-C--G-C--G-C-----------------T---------------------------AA----------------------T---A--------------T-CG---CGTCC-T-GT-T---G-A-CAA-----A-G---G-A-CT--------C-A---A---------A-G-----------G--AA-----------GCC-A--C--A---G-C-TAA--C--T-T-C
>HTN0MRN03GWL3P
T-G-G-G-G-A-A--TA-TT--GG-A-C----AA-T-G-G--GG----GC-A-A--C-C-C-T-G-A-T-C-C-A---GC-C--A--T-GCC-G-C-G-T-----G-T-G--T--GA------------A-G--A-A--G-G-CT-----------------------TT-CG------------G-G-T----T-G-T--A---AA-G-C-AC----------------------------TT-TC-A-G--C-GGG----G--A-A--G---AA--ACG-G---C-A-A--C-G--G----------------T--T---------------------------AA----------------------T---A----A-----------CC---G-T-C-G-TC-TAT-G-A-C-A-----T-T---A-C-CC--------G-C-A-G---------A-A-----------G--AA------------GC-A--CC-G---G-C-TAA--C--T-C-C
>HTN0MRN03GWAMJ
T-G-A-G-G-A-A--TC-TT--GC-G-C----AA-T-G-G--GG----GA-A-A--C-C-C-T-G-A-C-G-C-A---GC-G--A--C-GCC-G-C-G-T-----G-G-A--G--GA------------C-G--A-A--G-G-CC-----------------------TT-CG------------G-G-T----C-G-T--A---AA-C-T-CC----------------------------TG-TC-A-A--G-GGG----G--A-C--G---AA-CGTC-G---C-G-G--G-G--A-T-----------------G---------------------------AA----------------------T---A----A---------G-CC---C--CG-C-GT-T-T-G-A-C-G-----G-T---A-C-CT--------C-T-G-G---------A-G-----------G--AA------------GC-C--CC-G---G-C-TAA--C--T-C-C
>HTN0MRN03GVRMK
T-G-G-G-G-A-A--TA-TT--GG-A-C----AA-T-G-G--GG----GC-A-A--C-C-C-T-G-A-T-C-C-A---GC-C--A--T-GCC-G-C-G-T-----G-T-G--T--GA------------A-G--A-A--G-G-CT-----------------------TT-CG------------G-G-T----T-G-T--A---AA-G-C-AC----------------------------TT-TC-A-G--T-GGG----G--A-G--G---AA--AAG-G---TAG-A----G--G----------------T--T---------------------------AA----------------------T---A----G-----------TC---T-TTA-T--T-T-T-G-A-C-G-----T-T---A-C-CC--------A-C-A-G---------A-A-----------G--AA------------GC-A--CC-G---G-C-TAA--C--T-C-C
>HTN0MRN03GVPXK
T-G-A-G-G-A-A--TA-TT--GG-G-C----AA-T-G-G--AC----GC-A-A--G-T-C-T-G-A-C-C-C-A---GC-C--A--T-GCC-G-C-G-T-----G-C-A--G--GA------------T-G--A-C--T-G-CC-----------C-----------TA-TG------------G-G-T----T-G-T--A---AA-C-T-GC----------------------------TT-TT-A-T--T-TGG----G--A-A--G---AA-ACCC-T---C-G-C--T------------------------C---------------------------GT----------------------G-------------------------A-GCG-G-GG-C-T-G-A-C-G-----G-T---A-C-CA----------A-A-G---------A-A-----------T--AA------------GC-A--TC-G---G-C-TAA--C--T-C-C
>HTN0MRN03GVNW9
T-G-G-G-G-A-A--TA-TT--GG-A-C----AA-T-G-G--GC----GC-A-A--G-C-C-T-G-A-C-C-C-A---GC-C--A--C-GCC-G-C-G-T-----G-T-G--T--GA------------T-G--A-A--G-G-CC-----------------------TT-CG------------G-G-T----C-G-T--A---AA-G-C-AC----------------------------TG-TG-G-G--G-AGA----G--A-C--G----A-ACATGC---G-C-A--G-G------------------AG--G---------------------------AA----------------------A---T----G------------C---T-TGC-G-TA-C-T-G-A-C-G-----G-T---A-C-CT--------C-C-T-T---------A-G-----------C--AA------------GC-A--CC-G---G-C-TAA--C--T-C-T
>HTN0MRN03GVBRZ
T-A-G-G-G-A-A--TA-TT--GC-A-C----AA-T-G-G--AC----GA-A-A--GT--C-T-G-A-T-G-C-A---GC-A--A--C-ACC-G-C-G-T-----G-C-A--C--GA------------T-G--A-A--G-G-CC-----------------------CT-CG------------G-G-T----C-G-T--A---AA-G-T-GC----------------------------TT-TTAT-G--A-G-G----G--A-A--G---A-------------------------------------------G---------------------------AA----------------------A--------------------------------------G-G-A-C-T-----G-T---A-C--C--------T-C-ATG---------A-A-----------T--AA------------GG-A--TC-G---G-C-TAA--C--T-A-C
>HTN0MRN03GVB7B
T-G-G-G-G-A-A--TA-TT--GG-A-C----AA-T-G-G--GG----GA-A-A--C-C-C-T-G-A-T-C-C-A---GC-A--A--T-GCC-G-C-G-T-----G-T-G--T--GA------------A-G--A-A--G-G-CC-----------------------TG-CG------------G-G-T----T-G-T--A---AA-G-C-AC----------------------------TT-TC-A-A--T-TGG----G--A-A--G---AA--AAG-C---A-G-T--C-G--G----------------T--T---------------------------AA----------------------T---A----A-----------CC---G-GCT-G-TC-T-T-G-A-C-G-----T-T---A-C-CT--------T-T-A-C---------A-A-----------G--AA------------GC-A--CC-G---G-C-TAA--C--T-C-C
>HTN0MRN03GV6ZR
T-A-A-G-G-A-A--TA-TT--GG-T-C----AA-T-G-G--GC----GC-A-A--G-C-C-T-G-A-A-C-C-A---GC-C--A--T-GCC-G-C-G-T-----G-C-A--G--GA------------A-G--A-C--G-G-CC-----------T-----------TA-TG------------G-G-T----T-G-T--A---AA-C-T-GC----------------------------TT-TT-A-TA-T-AGG----A--A-A--T---AA-CCCC-C---CGA-T---------------------------C---------------------------GT------------------------------------------------G-ATCGG-GG-C-T-G-A-A-G-----G-T---A-C-TA--------T-A-C-G---------A-A-----------T--AA------------GG-A--CC-G---G-C-TAA--C--T-C-C
>HTN0MRN03GUR7A
T-A-G-G-G-A-A--TC-TT--CC-G-C----AA-T-G-G--AC----GA-A-A--G-T-C-T-G-A-C-G-G-A---GC-A--A--C-GCC-G-C-G-T-----G-A-G--T--GA------------T-G--A-A--G-G-CT-----------------------TT-CG------------G-G-T----C-G-T--A---AA-A-C-TC----------------------------TG-TT-G-T--T-AGG----G--A-A--G---AA-CAAG-T---A-T-C--G-G--A----------------G--T---------------------------AA----------------------C---T----------------GC---C-GGT-A-CC-T-T-G-A-C-G-----G-T---A-C-CT--------A-A-C-C---------A-G-----------A--AA------------GC-C--AC-G---G-C-TAA--C--T-A-C
>HTN0MRN03GULF0
T-G-G-G-G-A-A--TT-TT--GC-G-C----AA-T-G-G--GC----GA-A-A--G-C-C-T-G-A-C-G-C-A---GC-G--A--C-GCC-G-C-G-T-----G-G-A--G--GA------------T-G--A-A--G-G-CC-----------------------CT-TG------------G-G-T----C-G-T--A---AA-C-T-CC----------------------------TG-TC-G-G--G-TGT----G--A-A--G---AA-AGCC-----G-C-T--T-G--G-T-----------------T---------------------------AA----------------------C---A--------------G-CC---G-AGC-G-GA-C-T-G-A-C-T-----G-T---A-G-CA--------C-C-A-A---------A-G-----------G--AA------------GC-C--CC-G---G-C-TAA--C--T-C-C
>HTN0MRN03GUL5G
T-G-A-G-G-A-A--TC-TT--GC-G-C----AA-T-G-G--GC----GA-A-A--G-C-C-T-G-A-C-G-C-A---GC-G--A--C-GCC-G-C-G-T-----G-G-A--G--GA------------C-G--A-A--G-G-CC-----------------------TT-CG------------G-G-T----C-G-T--A---AA-C-T-CC----------------------------TG-TC-A-A--G-TGG----G--A-C--G---AA-TGCA-G---C-A-A--G-G--A-T-----------------G---------------------------AA----------------------T---A----A---------G-CCT--T-GTT----G-T-T-G-A-C-G-----G-T---A-C-CA--------C-T-G-A---------A-G-----------G--AA------------GC-C--CC-G---G-C-TAA--C--T-C-C
>HTN0MRN03GUG6H
T-G-A-G-G-A-A--TT-TT--GC-G-C----AA-T-G-G--GG----GA-A-A--C-C-C-T-G-A-C-G-C-A---GC-A--A--C-GCC-G-C-G-T-----G-A-G--T--GA------------T-G--A-A--G-G-CT-----------------------TT-CG------------G-G-T----C-G-T--A---AA-G-C-TC----------------------------TG-TC-A-A--G-TGG----G--A-A--G---AA-CCTG-C---A-G-T--A-T--G----------------C--T---------------------------AA----------------------T---A----T-----------CA---T-ATT-G-CA-C-T-G-A-C-G-----G-T---A-C-CA--------C-T-G-A---------A-G-----------G--AA------------GC-A--CC-G---G-C-TAA--C--T-C-C
>HTN0MRN03GUAWW
T-G-A-G-G-A-A--TA-TT--GG-G-C----AA-T-G-G--GC----GC-A-A--G-C-C-T-G-A-C-C-C-A---GC-C--A--C-GCC-G-C-G-T-----G-T-G--T--GA------------T-G--A-A--G-G-CC-----------------------TT-CG------------G-G-T----C-G-T--A---AA-G-C-AC----------------------------TG-T--G-G--G-AGA----G--A-C--GA--AA-ATAC-T---C-C-G--T-T------------------CG--A---------------------------AT----------------------A---G----G------------G---C-GGA-G-AC-T-T-G-A-C-G-----G-T---A-C-CT--------C-C-T-T---------A-G-----------C--AA------------GC-A--CC-G---G-C-TAA--C--T-C-T
>HTN0MRN03GTV6V
T-G-G-G-G-A-A--TA-TT--GC-A-C----AA-T-G-G--GC----GC-A-A--G-C-C-T-G-A-T-G-C-A---GC-A--A--T-ACC-G-C-G-T-----G-T-G--T--GA------------A-G--A-A--G-G-CC-----------------------TGAGG------------G-G-T----T-G-T--A---AA-G-C-ACT---------------------------TT-TC-A-A--T-CGT----G--A-A--G---AA--AAG-C---T-T-TA-A-G--G----------------T--T---------------------------AA----------------------T---A----A-----------CT---T-TAA-G-TC-T-T-G-A-C-A-----T-T---A-T-CG--------A-T-A-C---------A-A-----------G--AA------------GC-A--CC-G---G-C-TAA--C--T-C-C
>HTN0MRN03GTV4S
T-G-G-G-G-A-A--TT-TT--GC-G-C----AA-T-G-G--GC----GA-A-A--G-C-C-T-G-A-C-G-C-A---GC-A--A--T-GCC-G-C-G-T-----G-A-G--T--GA------------T-G--A-A--G-G-TT-----------------------TT-AG------------G-A-T----C-G-T--A---AA-G-C-TC----------------------------TG-TC-A-G--T-GGG----G--A-A--G---AA-ACTA-T---T-G-T--C-G--T----------------A--T---------------------------AA----------------------T---A----------------CA---TGGCA-G-TA-C-T-G-A-C-G-----G-T---A-C-CC--------A-C-A-A---------A-G-----------G--AA------------GC-A--CC-G---G-C-TAA--C--T-C-C
>HTN0MRN03GTUS8
TCG-A---G-A-A--GC-TT--CC-G-C----AA-T---G--GG----GA-A-A--C-C-C-T-G-A-C-G-G-A---GC-G--A--C-GCC-G-C-G-T-----G-A-G--T--GA------------A-G--A-A--G-GCCC-----------------------TA-TG------------G-G-T----T-G-T--A---AA-G-C-TC----------------------------TG-TC-A-G--ATTGG----G--A-A--G---AA-ACTC-----T-A-C--G----G----------------G--T---------------------------AA----------------------T---A----T-----------C----CGTAG-A-GC-T-T-G-A-C-G-----G-T---A-C-CA--------T-C-A-G---------A-G-----------G--AA------------GC-A--CC-G---G-C-TAA--C--T-C-C
>HTN0MRN03GTMZU
TGG-G-G-G-A-A--TA-TT--AC-A-C----AA-T-G-G--GC----GC-A-A--G-C-C-T-G-A-T-G-C-A---GC-A--A--T-GCC-G-C-G-T-----G-T-G--T--GA------------A-G--A-A--G-G-CC-----------------------TG-CG------------G-G-T----T-G-T--A---AA-G-C-ACT---------------------------TT-TT-A-T--T-AGG----A--A-A--G---AA--AAA-C---C-C-G--G-A--G----------------T--T---------------------------AA----------------------T---A----C-----------CT---C-CGG---CA-T-T-G-A-C-G-----G-T---A-C-CT--------A-A-A-G---------A-A-----------T--AA------------GC-A--CC-G---G-C-TAA--C--T-C-A
>HTN0MRN03GTEWO
T-C-T-A-G-A-G--GC-TT--CC-A-C----AA-T-G-G--GC----GA-A-A--G-C-C-T-G-A-T-G-G-A---GC-G--A--C-GCC-G-C-G-T-----G-C-G--G--GA------------T-G--A-A--G-G-CC-----------------------GG-AA------------G-G-T----C-G-T--A---AA-C-C-GC----------------------------TG-TC-A-G--CAGGGAA--GAATGCCCGG--AT-GGT--------------------------------------G---------------------------AATCCGGG----------------A----------------------------------G---A-G-A-C-G-----G-T---A-C-CT--------G-C-A-A---------A-G-----------G--AA------------GC-C--CC-G---G-C-TAA--C--T-C-C
>HTN0MRN03GT8J3
T-T-A-A-G-A-A--TC-TT--GC-A-C----AA-T-G-G--GC----GA-A-A--G-C-C-C-G-A-T-G-C-A---GC-G--A--C-GCC-G-C-G-T-----G-A-G--C--GA------------T-G--A-A--G-G-CC-----------------------TT-CG------------G-G-T----T-G-T--A---AA-G-C-TC----------------------------TT-TG-T-T--CGAGG----G--A-A--GAAACAGGGTGAA---A----------------------------G--A---------------------------TA----------------------AC---------------------------GTCACCTGAAT-G-A-C-G-----G-T---A-C-CTC-------G-A---G---------A-A-----------T--AA------------GC-C--CC-G---G-C-TAA--A--T-A-C
>HTN0MRN03GSXDK
T-G-G-G-G-A-A--TA-TT--GG-A-C----AA-T-G-G--GC----GC-A-A--G-C-C-T-G-A-T-C-C-A---GC-A--A--T-GCC-G-C-G-T-----G-T-G--T--GA------------A-G--A-A--G-G-CC-----------------------TG-CG------------G-G-T----T-G-T--A---AA-G-C-AC----------------------------TT-TT-A-T--C-GGG----A--A-A--GA--AA---AA-C---C-T-G--G-G--G----------------A--T---------------------------AA----------------------T---A----C-----------CCT--C-GGG---TC-T-T-G-A-C-G-----G-T---A-C-CC--------G-A-A-G---------A-A-----------T--AA------------GC-A--CC-G---G-C-TAA--C--T-C-C
>HTN0MRN03GSR6S
T-G-G-G-G-A-A--TC-TT--GG-A-C----AA-T-G-G--GG----GC-A-A--C-C-C-T-G-A-T-C-C-A---GC-C--A--C-GCC-G-C-G-T-----G-T-G--T--GA------------T-G--A-A--G-G-CC-----------------------TT-CG------------G-G-T----C-G-T--A---AA-G-C-AC----------------------------TG-TG-G-G--G-AGA----G--A-C--G---AA-CATG-C---G-C-A--G-G------------------AG--G---------------------------AA----------------------A---T----G------------C---C-TGC-G-TA-C-T-G-A-C-G-----G-T---A-C-CT--------C-C-T-T---------A-G-----------C--AA------------GC-A--CC-G---G-C-TAA--C--T-C-T
>HTN0MRN03GSQR9
T-G-A-G-G-A-A--TC-TT--GC-G-C----AA-T-G-G--GC----GA-A-A--G-C-C-T-G-A-C-G-C-A---GC-G--A--C-GCC-G-C-G-T-----G-G-A--G--GA------------T-G--A-A--G-G-CC-----------------------TT-CG------------G-G-T----C-G-T--A---AA-C-T-CC----------------------------TG-TC-G-A--G-AGG----G--A-C--G---AA-AGTC-----G-G-G--A-A--G-T-----------------C---------------------------AA----------------------T---A--------------G--C---T-TCCTC-GA-T-T-G-A-C-G-----G-T---A-C-CT--------C-C-A-A---------A-G-----------G--AA------------GC-C--CC-G---G-C-TAA--C--T-C-C
>HTN0MRN03GSPBM
T-C-G-G-G-A-A--TC-TT--GC-A-C----AA-T-G-G--GC----GA-A-A--G-C-C-T-G-A-T-G-C-A---GC-A--A--C-GCC-G-C-G-T-----G-A-G--G--GA------------T-G--A-A--G-G-CC-----------------------CT-CG------------G-G-T----C-G-T--A---AA-C-C-TC----------------------------TG-TC-G-G--A-AGG----G--A-A--G---AA-AGTA-T---T-G-C--G-G--A----------------T--T---------------------------AA----------------------T---A----C-----------TC---C-GGA-G-TA-C-T-G-A-C-G-----G-T---A-C-CT--------T-C-A-A---------A-G-----------G--AA------------GC-G--CC-G---G-C-TAA--C--T-C-C
>HTN0MRN03GSP4K
T-G-A-G-G-A-A--TC-TT--GC-G-C----AA-T-G-G--GG----GA-A-A--C-C-C-T-G-A-C-G-C-A---GC-A--A--C-GCC-G-C-G-T-----G-G-G--T--GA------------T-G--A-A--G-G-CC-----------------------TT-CG------------G-G-T----C-G-T--A---AA-A-C-CC----------------------------TG-TC-A-G--G-TGG----G--A-A--G---AA-AGGG-C---A-G-C--G-G--G----------------C--C---------------------------AA----------------------T---A----C-----------C----C-CGT-TGTC-T-T-G-A-C-G-----G-T---A-C-CA--------C-C-A-G---------A-G-----------G--AA------------GC-C--CC-G---G-C-TAA--C--T-C-C
>HTN0MRN03GSDQJ
T-G-G-G-G-A-A--TA-TT--GC-G-C----AA-T-G-G--GC----GA-A-A--G-C-C-T-G-A-C-G-C-A---GC-A--A--C-GCC-G-T-G-T-----G-A-G--T--GA------------T-G--A-A--G-G-CC-----------------------CT-CG------------G-G-T----C-G-T--A---AA-G-C-TC----------------------------TG-TC-G-G--G-AGG----A--G-A--G---AT-G-GC-TC--C-G-G--C-G--G----------------T--T---------------------------AA----------------------T---A----A-----------CC---G-CAG-G-AG-T-T-G-A-C-G-----G-T---A-C-CT--------C-C-A-A---------A-G-----------G--AA------------GC-A--CC-G---G-C-TAA--C--T-C-T
>HTN0MRN03GSDFV
T-G-A-G-G-A-AT-TT-TT--GC-G-C----AA-T-G-G--GG----GA-A-A--C-C-C-T-G-A-C-G-C-A---GC-A--A--C-GCC-G-C-G-T-----G-A-G--T--GA------------T-G--A-A--G-G-CC-----------------------TT-CG------------G-G-T----C-G-T--A---AA-G-C-TC----------------------------TG-TC-A-A--G-TGG----G--A-A--G---AA-CCTG-T-----A-C--T-GT-G----------------T--T---------------------------AA----------------------T---A----C-----------CG---C-AGT-A-CA-C-T-G-A-C-G-----G-T---A-C-CA--------T-T-G-A---------A-G-----------G--AA------------GC-A--CC-G---G-C-TAA--C--T-C-C
>HTN0MRN03GS6WD
T-G-G-G-G-A-A---T-AT--TG-GAC----AA-T-G-G--GC----GC-A-A--G-C-C-T-G-ATC-C-A-----GC-A--A--C-GCC-G-C-G-T-----G-G-A--G--GA------------C-G--A-A--G-G-CT-----------------------TT-CG------------G-G-T----C-G-T--A---AA-C-T-CC----------------------------TG-TC-A-G--G-TGG----G--A-A--G---AA--GGT-T---C-G-T--C-G--A----------------T--G---------------------------AA----------------------T---A----A-----------CC---G-GCG-A-TC-T-T-G-A-C-G-----G-T---A-C-CA--------C-C-A-G---------A-G-----------G--AA------------GC-C--CC-G---G-C-TAA--C--T-C-C
>HTN0MRN03GRRU7
T-G-G-G-G-A-A--TA-TT--GC-A-C----AA-T-G-G--GC----GA-A-A--G-C-C-T-G-A-T-G-C-A---GC-A--A--T-GCC-G-C-G-T-----G-T-G--T--GA------------A-G--A-A--G-G-CC-----------------------TG-CG------------G-G-T----T-G-T--A---AA-G-C-AC----------------------------TT-TC-A-G--T--------G----G--G---------G-------A------G--G------------------------------------------------A----------------------T--------A--------------------A--------T-G-A-C-G-----T-T---A-C-CC--------A-C-A-G---------A-A-----------G--AA------------GC-A--CC-G---G-C-TAA--C--T-C-T
>HTN0MRN03GRMEZ
T-C-G-A-G-A-A--TC-TT--CG-G-C----AA-T-G-G--AC----GC-A-A--G-T-C-T-G-A-C-C-G-A---GC-G--A--C-GCC-G-C-G-T-----G-C-G--G--GA------------T-G--A-A--G-G-CT-----------------------TT-CG------------G-G-T----T-G-T--A---AA-C-C-GC----------------------------TG-TC-A-G--A-GGG----G--A-G--G---AA-ATCACT--AG-G----G-G----------------------C---------------------------TA----------------------T---C-----------------C-----CCT-AGAG-T-T-G-A-C-C-----T-A---T-C-CT--------C-A---G---------A-G-----------G--AA------------GG-A--CG-G---G-C-TAA--G--T-T-C
>HTN0MRN03GRI73
T-G-G-G-G-A-A--TA-TT--GG-A-C----AA-T-G-G--GG----GA-A-A--C-C-C-T-G-A-C-G-C-A---GC-A--A--C-GCC-G-C-G-T-----G-A-G--T--GA------------T-G--A-A--G-G-CT-----------------------TT-CG------------G-G-T----C-G-T--A---AA-G-C-TC----------------------------TG-TC-A-A--G-TGG----G--A-A--G---AA-CTCA-T---A-T-G--G-T--G----------------T--T---------------------------AA----------------------T---A----C-----------TG---C-CAT-A-TG-T-T-G-A-C-G-----G-T---A-C-CA--------C-T-G-A---------A-G-----------G--AA------------GC-A--CC-G---G-C-TAA--C--T-C-C
>HTN0MRN03GR6US
T-G-G-G-G-A-A--TA-TT--GC-G-C----AA-T-G-G--GC----GA-A-A--G-C-C-T-G-A-C-G-C-A---GC-G--A--C-GCC-G-C-G-T-----G-G-G--T--GA------------T-G--A-A--G-G-AT-----------------------TT-CG------------G-T-T----C-G-T--A---AA-G-C-CC----------------------------TG-TG-G-GA-G-AAG----G--A-A--GA-ACA-ACCT-A---G-A----G-G--A----------------A--C---------------------------AA----------------------T---A----C-----------CC---T-TTA-G-GT-C-T-G-A-C-G-----G-T---A-C-TT--------C-T-C-C---------A-G-----------A--AA------------GC-A--CC-G---G-C-TAA--C--T-C-C
>HTN0MRN03GR19D
T-G-A-G-G-A-A--TA-TT--GC-A-C----AA-T-G-G--GG----GC-A-A--C-C-C-T-G-A-T-G-C-A---GC-A--A--T-ACC-G-C-G-T-----G-T-G--T--GA------------A-G--A-A--G-G-CC-----------------------TG-CG------------G-G-T----T-G-T--A---AA-G-C-AC----------------------------TT-TC-A-A--T-TGG----G--A-A--G---AA--AAG-C---G-A-A--G-G--G----------------T--T---------------------------AA----------------------T---A----A-----------CC---T-TTT-G-TC-T-T-G-A-C-G-----T-T---A-C-CT--------T-T-A-G---------A-A-----------G--AA------------GC-A--CC-G---G-C-TAA--C--T-C-C
>HTN0MRN03GQK8N
T-A-G-G-G-A-A--TC-TT--CC-G-C----AA-T-G-G--AC----GA-A-A--G-T-C-T-G-A-C-G-G-A---GC-A--A--C-GCC-G-C-G-T-----G-A-G--T--GA------------T-G--A-A--G-G-TT-----------------------TT-CG------------G-A-T----C-G-T--A---AA-G-C-TC----------------------------TG-TT-G-T--T-AGG----G--A-A--G---AA-CAAG-T---A-C-C--G-T--T-C--------------G--A---------------------------AT--------------------------A--------------G-GG---C-GGT-A-CC-T-T-G-A-C-G-----G-T---A-C-CT--------A-A-C-C---------A-G-----------A--AA------------GC-C--AC-G---G-C-TAA--C--T-A-C
>HTN0MRN03GQ32Q
T-G-A-G-G-A-A--TA-TT--GC-G-C----AA-T-G-G--GG---GCA-A-C--C-C---T-G-A-C-G-C-A---GC-G--A--C-GCC-G-C-G-T-----G-G-A--T--GA------------T-G--A-A--G-G-CC-----------------------TT-TG------------G-G-T----C-G-T--A---AA-A-T-CC----------------------------TG-TC-A-G--G-TGG----G--A-A--G---AA-GTGC-A---T-A-T--G-G--G----------------T--T---------------------------AA----------------------T---A----T-----------CT---C-TTA-T-GT-T-T-G-A-C-G-----G-T---A-C-CA--------C-C-A-A---------A-G-----------G--AA------------GC-A--CC-G---G-C-TAA--C--C-C-C
>HTN0MRN03GPXBV
T-G-G-G-G-A-A--TA-TT--GC-A-C----AA-T-G-G--GC----GC-A-A--G-C-C-T-G-A-T-G-C-A---GC-A--A--C-GCC-G-C-G-T-----G-A-G--T--GA------------A-G--A-A--G-G-CT-----------------------TT-CG------------A-G-T----T-G-T--A---AA-G-C-TC----------------------------TT-TC-G-G--C-AGG----G--A-A--G---AA--G-G-------------------------------------G---------------------------TG----------------------A--------------------------------------T-T-A-G-GT----G-A---A-T-AA--------T-C-T-G---------A-T-----------T--AT------------CT-G--AC-G---G---TAC--C--TGA-A
>HTN0MRN03GPNI3
T-G-G-G-G-A-A--TA-TT--GC-G-C----AA-T-G-G--GG----GA-A-A--C-C-C-T-G-A-C-G-C-A---GC-G--A--C-GCC-G-C-G-T-----G-G-G--T--GA------------T-G--A-A--G-G-TT-----------------------TT-CG------------G-A-T----C-G-T--A---AA-G-C-CC----------------------------TGTGG-G-A--G-AGG----G--A-A--G---AA-AAAC-C---T-G-G--T-G--G----------------A-AT---------------------------AA----------------------T---A----C-----------CT---G-CCA-G-GC-C-T-G-A-C-G-----G-T---A-C-CT--------C-T-C-C---------A-G-----------A--AA------------GC-A--CC-G---G-C-TAA--C--T-C-C
>HTN0MRN03GPLCP
T-G-A-G-G-A-A--TA-TT--GC-G-C----AA-T-G-G--GG----GA-A-A--C-C-C-T-G-A-C-G-C-A---GC-G--A--T-GCC-G-C-G-T-----G-G-G--T--GA------------A-G--A-A--G-G-CC-----------------------TT-CG------------G-G-T----C-G-T--A---AA-G-C-CC----------------------------TG-TC-A-G--G-TGG----G--A-A--G---AA-TAGC-C---T-T-T--A-G--T----------------T--G---------------------------AA----------------------T---A----G-----------GC---T-AGA-G-GT-G-T-G-A-C-G-----G-T---A-C-CA--------C-C-G-A---------A-G-----------G--AA------------GC-A--CC-G---G-C-TAA--C--T-C-C
>HTN0MRN03GPLAK
T-G-G-G-G-A-A--TA-TT--GC-G-C----AA-T-G-G--GG----GA-A-A--C-C-C-T-G-A-C-G-C-A---GC-C--A--T-GCC-G-C-G-T-----G-T-G--T--GA------------A-G--A-A--G-G-CC-----------------------TT-AG------------G-G-T----T-G-T--A---AA-G-C-ACT---------------------------TT-TC-A-A--TTGGG----G--A-A--G---AA--AAG-T---T-T-A--A-C--G----------------T--T---------------------------AA----------------------T---A----G-----------CG---T-TAA-GCCC-C-T-G-A-C-A-----T-T---A-C-CT--------T-T-A-G---------A-A-----------G--AA------------GC-A--CC-G---G-C-TAA--C--T-C-C
>HTN0MRN03GPCYR
T-G-G-G-G-A-A--TA-TT--GG-A-C----AA-T-G-G--GC----GC-A-A--G-C-C-T-G-A-T-C-C-A---GC-A--A--T-ACC-G-C-G-T-----G-T-G--T--GA------------A-G--A-A--G-G-CC-----------------------TG-AG------------G-G-T----T-G-T--A---AA-G-C-AC----------------------------TT-TC-A-A--T-AGA----G--A-C--G---AA--AAG-C---T-C-A--G-A--G----------------T--T---------------------------AA----------------------T---A----G-----------CT---C-TGG-G-TC-T-T-G-A-C-------T-T---A-ACCT--------A-T-A-G---------A-A-----------G--AA------------GC-A--CC-G---G-C-TAA--C--T-C-C
>HTN0MRN03GOSXP
T-A-G-G-G-A-A--TA-TT--GG-T-C----AA-T-G-G--GC----GC-A-A--G-C-C-T-G-A-A-C-C-A---GC-C--A--T-GCC-G-C-G-T-----G-C-A--G--GAT-----------T-G--A-A--T-G-CT-----------C-----------TA-TG------------A-G-T----T-G-T--A---AA-C-T-GC----------------------------TT-TT-A-T--T-CGG----G--A-A--G---AA-AACA-T---C-C-T--G------------------------T---------------------------TT----------------------T-------------------------C-AGG-A-AG-C-T-G-A-C-T-----G-T---A-C-CG--------A-A-C-G---------A-A-----------T--AA------------GG-A--CC-G---G-C-TAA--T--T-C-C
>HTN0MRN03GOSVN
T-A-G-G-G-A-A--TA-TT--GC-A-C----AA-T-G-G--GC----GA-A-A--G-C-C-T-G-A-T-G-C-A---GC-A--A--C-GCC-G-C-G-T-----G-A-G--T--GA------------T-G--A-A--G-G-TC-----------------------TT-CG------------G-A-T----C-G-T--A---AA-G-C-TC----------------------------TT-TT-A-G--T-GGG----G--A-A--G---AA-ACAT-C---C-T-G--A-G--G----------------C--T---------------------------AA----------------------T---A----C-----------TC---T-CAG-G-AC-T-T-G-A-C-G-----G-T---A-C-CC--------A-C-A-G---------A-A-----------A--AA------------GT-T--CC-G---G-C-TAA--C--T-A-C
>HTN0MRN03GOQ16
T-G-A-G-G-A-A--TA-TT--GC-G-C----AA-T-G-G--GC----GA-A-A--G-C-C-T-G-A-C-G-C-A---GC-A--A--C-GCC-G-C-G-T-----G-G-A--G--GA------------T-G--A-A--G-G-CC-----------------------TT-AG------------G-G-T----C-G-T--A---AA-C-T-TC----------------------------TG-TT-A-A--G-TGG----G--A-A--G---AA--A---G---C-T-T--A-T--T----------------T--T---------------------------AA----------------------T---A----G-----------AG---A-TAG-G-TT-A-T-G-A-C-G-----G-T---A-C-CA--------T-T-A-G---------A-G-----------A--AA------------GC-A--CT-G---G-C-TAA--A--C-T-C
>HTN0MRN03GOPIB
T-G-G-G-G-A-A--TA-TT--GG-A-C----AA-T-G-G--GC----GC-A-A--G-C-C-T-G-A-T-C-C-A---GC-A--A--T-GCC-G-C-G-T-----G-T-G--T--GA------------A-G--A-AG-G-G-CC-----------------------TT-CG------------G-G-T----T-G-T--A---AA-G-C-AC----------------------------TT-TC-A-A--T-TGG----G--A-A--G---AA--AAG-A---G-A-A--G-G--G----------------T--T---------------------------AA----------------------T---A----C-----------CC---C-TTA-T-CC-T-T-G-A-C-G-----G-T---A-C-CA--------A-T-A-C---------A-A-----------G--AA------------GC-A--CC-G---G-C-TAA--C--T-C-C
>HTN0MRN03GOE7H
T-G-A-G-G-A-A--TA-TT--GG-G-C----AA-T-G-G--GC----GC-A-A--G-C-C-T-G-A-C-C-C-A---GC-C--A--C-GCC-G-C-G-T-----G-T-G--T--GA------------T-G--A-A--G-G-CC-----------------------TT-CG------------G-G-T----C-G-T--A---AA-G-C-AC----------------------------TT-TG-G-G--G-AGA----G--A-C--G---AA-A-AGAC---G-C-A--G-C------------------AG--G---------------------------AA----------------------A---T----G------------G---C-TGC-G-CC-T-T-G-A-C-G-----G-T---A-C-CT--------C-C-T-T---------A-G-----------C--AA------------GC-A--CC-G---G-C-TAA--C--T-C-T
>HTN0MRN03GO6VT
T-C-G-A-G-A-G--GC-TT--CG-G-C----AA-T---G--GG----GA-A-A--C-C-C-T-G-A-C-C-G-A---GC-G--A--C-GTC-G-C-G-T-----G-G-G--T--GA------------T-G--A-A--G-G-TC-----------------------TT-TG------------G-A-C----C-G-T--A---AA---C-CC----------------------------TG-TC-A-G--G-TGG----G--A-A--G---AA-ACTC-C---A-T-T--C-G--G----------------T--T---------------------------AA----------------------T---A----C-----------CC---G-AGT-G-GC-T-T-G-A-C-G-----G-T---A-C-CA--------C-C-A-G---------A-G-----------G--AA------------GC-T--CC-G---G-C-TAA--C--T-C-C
>HTN0MRN03GNF4G
T-A-G-G-G-A-A--TC-TT--CC-G-C----AA-T-G-G--GC----GA-A-A--G-C-C-T-G-A-C-G-G-A---GC-A--A--C-GCC-G-C-G-T-----G-A-G--C--GA------------G-G--A-A--G-G-TC-----------------------TT-CG------------G-A-T----C-G-T--A---AA-G-C-TC----------------------------TG-TT-G-C--C-AGG----G--A-A--G---AA-AAGG-C---G-C-T--T-G-------------------T--T---------------------------GA----------------------C--------T-----------GC---A-GGC-G-CA-T-T-G-A-C-G-----G-T---A-C-CT--------G-A-G-AC--------A-G-----------A--AA------------GC-C--CC-G---G-C-TAA--C--T-A-C
>HTN0MRN03GN8JQ
T-C-G-A-G-A-A--TC-AT--TC-A-C----AA-T-G-C--AC----GA-A-A--G-T-G-T-G-A-T-G-A-T---GC-G--A--C-GCC-G-C-G-T-----G-G-A--G--GA------------A-G--A-C--G-G-CC-----------------------TT-CG------------G-G-T----T-G-T--A---AA-C-T-CC----------------------------TG-TC-A-G--C-AGG----G--A-A--G--AAGGGTAGCC---T---T--A-C----------------------T---------------------------AA----------------------T---A-----------------T---T-AGG-GTTATT-T-G-A-C-G-----G-T---A-C-CT--------G-C-A-G---------A-G-----------G--AA------------GT-C--AC-G---G-C-TAA--C--T-C-T
>HTN0MRN03GN8H8
T-G-G-G-G-A-G--TT-TT--GC-G-C----AA-T-G-G--GC----GA-A-A--G-C-C-T-G-A-C-G-C-A---GC-A--A--C-GCC-G-C-G-T-----G-G-G--T--GA------------T-G--A-A--G-G-CC-----------------------TT-CG------------G-G-T----T-G-T--A---AA-G-C-CC----------------------------TG-TC-A-G--G-AGG----G--A-A--G---AA-CT-C-C---T-C-A----A--G-------------------T---------------------------------------------------G---A----C-----------C----C-TTGAG-GC---T-G-A-C-G-----G-T---A-C-CT--------C-C-G-A---------A-G-----------G--AA------------GC-A--CT-G---G-C-TAA--C--T-C-C
>HTN0MRN03GMXB5
T-C-A-C-G-A-A-TCA-TT---G-G-C----AA-T-G-T--AC----GC-A-A--G-T-A-T-G-A-C-C-A-T---TC-C--A--C-GCC-G-C-G-T-----G-G-G--C--GA------------T-G--A-A--G-G-CC-----------------------TT-CG------------G-G-T----C-G-T--A---AA-G-C-AC----------------------------TG-TG-G-G--G-AGA----G--A-C--G---AA-AAAG-C---G-C-A--T-C------------------AG--G---------------------------AA----------------------A---T----G------------G---T-TGC-G-CC-T-T-G-A-C-G-----G-T---A-C-CT--------C-C-T-T---------A-G-----------C--AA------------GC-A--CC-G---G-C-TAA--C--T-C-T
>HTN0MRN03GMOO5
T-G-G-G-G-A-A--TA-TT--GG-A-C----AA-T-G-G--GG----GC-A-A--C-C-C-T-G-A-T-C-C-A---GC-A--A--T-GCC-G-C-G-T-----G-T-G--T--GA------------A-G--A-A--G-G-CC-----------------------TG-AG------------G-G-T----T-G-T--A---AA-G-C-AC----------------------------TT-TT-A-G--T-TAT----G--A-G--G---AA--AGG-C---T-G-T--A-C--G----------------T--T---------------------------AA----------------------T---A----G-----------C----G-TGC-A-GA-TAT-G-A-C-G-----T-T---A-G-TA--------A-C-A-G---------A-A-----------A--AA------------GC-A--CC-G---G-C-TAA--C--T-C-T
>HTN0MRN03GML3J
T-C-G-A-G-A-A--TC-AT--TC-G-C----AA-T-G-G-GCG----AA-A-A--G-C-C-T-G-A-C-G-G-T---GC-G--A--C-GCC-G-C-G-T-----G-G-A--G--GA------------T-G--A-A--G-G-CC-----------------------CT-AG------------G-G-T----C-G-T--A---AA-C-T-CC----------------------------TG-TC-A-T--C-AGT----G--A-G--T----A--AGG-C---C-G-A--C-GC-G---------------AG--T---------------------------AA----------------------C---T----GC----------GC---G-T-C-G-GA-T-T-G-A-T-A-----G-T---A-A-CT--------G-A-A-G---------A-G-----------G--AA------------GA-G--AC-G---G-CTAAA--C--T-C-T
>HTN0MRN03GLZT0
T-G-A-G-G-A-A--TA-TT--GG-T-C----AA-T-G-G--AC----GC-A-A--G-T-C-T-G-A-A-C-C-A---GC-C--A--T-CCC-G-C-G-T-----G-C-A--G--GA------------T-G--A-C--G-G-CC-----------C-----------TA-TG------------G-G-T----T-G-T--A---AA-C-T-GC----------------------------TT-TT-G-T--T-TGC----C--A-A--G---AA-TGGT-T---A-C-T--A------------------------C---------------------------GT----------------------G-------------------------T-AGT-A-AT-T-T-G-A-C-G-----G-T---A-G-CA--------A-A-T-G---------A-A-----------T--AA------------GG-A--CC-G---G-C-TAA--C--T-C-C
>HTN0MRN03GL86B
T-G-A-G-G-A-A--TA-TT--GG-T-C----AA-T-G-G--GC----GG-A-A--G-C-C-T-G-A-A-C-C-A---GC-C--A--T-CCC-G-C-G-T-----G-C-A--G--GA------------A-G--A-C--G-G-CC-----------C-----------TA-TG------------G-G-T----T-G-T--A---AA-C-T-GC----------------------------TT-TT-C-T--G-AAG----G--A-A--G---AATAATT-T---C-G----A------------------------T---------------------------TT----------------------A-------------------------T--CG-G-GA-TAT-G-A-C-G-----G-T---A-C-TT--------C-A-G-G---------A-A-----------T--AA------------GC-A--TC-G---G-C-TAA--C--T-C-C
>HTN0MRN03GL7E5
TCG-A---G-A-G--GC-TT--CG-G-C----AA-T-G-G--GG----GA-A-A--C-C-C-T-G-A-C-C-G-A---GC-G--A--C-GTC-G-C-G-T-----G-G-G--T--GA------------T-G--A-A--G-G-TTC----------------------TT-GG------------A---C----C-G-T--A---AA-A-C-CC----------------------------TG-TC-A-G--A-TGG----G--A-T--GAAATGCCATTTAGTGAA---------------------------TAGCTA-------------------------CGT-------------------------------------------------------GGTT-T-G-A-C-A-----G-T---A-C-CG--------T-C-A-G---------A-G-----------G--AA------------GC-T--CC-G---G-C-CAA--C--T-C-C
>HTN0MRN03GL4M9
T-C-G-A-G-A-A--TC-TT--TC-G-C----AA-T-G-G--GG----GA-A-AC-C---C-T-G-A-C-G-A-A---GC-G--A--C-GCT-G-T-G-T-----G-A-G--T--GA------------T-G--A-A--G-G-CC-----------------------TT-CG------------G-G-T----T-G-T--A---AA-A-C-TC----------------------------TT-TC-G-C--A-TGG----G--A-A--C---AA---GA-G---A-A-G--T-AG-G----------------T--T---------------------------AA----------------------T---AG---C-----------CT---A--CT-A-AT-T-T-G-A-G-G-----G-T---A-C-CA--------T-G-T-A---------A-A-----------G--AA------------GC-A--CC-G---G-C-TAA--C--T-A-C
>HTN0MRN03GL0W8
C-A-A-C-G-A-A--TC-TT--CC-G-C----AA-T-G-C--GC----GA-A-A--G-C-G-T-G-A-C-G-G-A---GC-A--A--T-GCC-G-C-G-T-----G-C-A--G--GA------------T-G--A-A--G-C-CC-----------------------CT-AG------------G-G-G----T-G-T--A---AA-C-T-GC----------------------------TG-TC-A-G--A-GTT----T--A-G--C---A----------------------------------------A--C---------------------------AC----------------------A---A----------------------------------T-G-A-G-------C-A---G-A-CT--------C-A---A---------A-G-----------G--AA------------GG-G--CC-G---G-C-TAA--C--T-T-C
>HTN0MRN03GL0VY
T-G-A-G-G-A-A--TT-TT--GC-G-C----AA-T-G-G--GG----GA-A-A--C-C-C-T-G-A-C-G-C-A---GC-A--A--C-GCC-G-C-G-T-----G-A-G--T--GA------------T-G--A-A--G-G-CT-----------------------TT-CG------------G-G-T----C-G-T--A---AA-G-C-TC----------------------------TG-TC-A-A--G-TGG----G--A-A--G---AA-CTCA-T---A-T-G--G-T--G----------------T--T---------------------------AA----------------------T---A----T-----------CA---C-CAT-G-TG-C-T-G-A-C-G-----G-T---A-C-CA--------C-T-G-A---------A-G-----------G--AA------------GC-A--CC-G---G-C-CAA--C--T-A-C
>HTN0MRN03GK3PI
T-G-G-G-G-A-A--TT-TT--GC-G-C----AA-T-G-G--GC----GA-A-A--G-C-C-T-G-A-C-G-C-A---GC-A--A--C-GCC-G-C-G-T-----G-T-G--T--GA------------T-G--A-A--G-G-CC-----------------------TT-AG------------G-G-T----C-G-T--A---AA-G-C-AC----------------------------TG--T-G-G--A-GGGA---A--A-A--G---AA-CGGA-C---A-G-T--C-G--G----------------A--T---------------------------AA----------------------T---A----C-----------CT---G-GCG-G-TC-T-T-G-A-C-G-----G-TA--A-C-CC--------T---T-T---------A-G-----------C--AA------------GC-A--CC-G---G-C-TAA--C--T-C-C
>HTN0MRN03GK2FX
T-G-A-G-G-A-A--TT-TT--GC-G-C----AA-T-G-G--GG----GA-A-A--C-C-C-T-G-A-C-G-C-A---GC-A--A--C-GCC-G-C-G-T-----G-A-G--T--GA------------T-G--A-A--G-G-CT-----------------------TT-CG------------G-G-T----C-G-T--A---AA-G-C-TC----------------------------TG-TC-A-A--G-TGG----G--A-A--G---AA-ACCA-G---A-T-G--G-T--A----------------T--T---------------------------AA----------------------T---A----C-----------CA---C-CAT-T-TG-T-T-G-A-C-G-----G-T---A-C-CA--------C-T-G-A---------A-G-----------G--AA------------GC-A--CC-G---G-C-TAA--C--T-C-C
>HTN0MRN03GJXWC
T-G-G-G-G-A-A--TT-TT--CC-G-C----AA-T-G-G--GC----GA-A-A--G-C-C-T-G-A-C-G-G-A---GC-G--A--C-ACC-G-C-G-T-----G-C-A--G--GA------------T-G--A-A--G-G-CC-----------------------CT-AG------------G-G-T----T-G-T--A---AA-C-T-GC----------------------------TG-TC-A-C--G-CTA----T--A-G--G--AATC-GCG-C-----G-T--T-G--T-------------------T---------------------------AA----------------------T---A----------------TC---CACGC-G-T--T-T-G-A-C-C-----A-A---A-G-CG--------A-----G---------A-G-----------G--AA------------GC-A--CC-G---G-C-TAA--C--T-C-C
>HTN0MRN03GJFX2
T-G-A-G-G-A-A--TT-TT--GC-A-C----AA-T-G-G--GG----GC-A-A--C-C-C-T-G-A-T-G-C-A---GC-G--A--C-GCC-G-C-G-T-----G-A-G--T--GA------------T-G--A-A--G-G-CT-----------------------TT-CG------------A-G-T----C-G-T--A---AA-A-C-TC----------------------------TG-TC-A-A--T-AGG----G--A-A--G---AA-ATGT-C---A-G-A--T-G--G----------------T--T---------------------------AA----------------------T---A----------------CC---C-ATATG-AT-T-T-G-A-C-G-----G-T---A-C-CT--------A-T-A-A---------A-G-----------G--AA------------GC-A--CC-G---G-C-TAA--A--T-C-C
>HTN0MRN03GJCXG
T-G-A-G-G-A-A--TT-TT--GC-G-C----AA-TGG-G--GG----GA-A-A--C-C-C-T-G-A-C-G-C-A---GC-A--A--C-GCC-G-C-G-T-----G-A-G--T--GA------------T-G--A-A--G-G-CT-----------------------TT-CG------------G-G-T----C-G-T--A---AA-G-C-TC----------------------------TG-TC-A-A--G-TGG----G--A-A--G---AA-CATG-C---T-C-G--A-T--G----------------T--T---------------------------AA----------------------T---A----C-----------CA---T-CGT-G-CA-C-T-G-A-C-G-----G-T---A-C-CA--------C-T-G-A---------A-G-----------G--AA------------GC-A--CC-G---G-C-TAA--C--T-C-C
>HTN0MRN03GJ62V
T-C-G-A-G-A-A--TC-TT--CC-G-C----AA-T-G-G--GC----GA-A-A--G-C-C-T-G-A-C-G-G-A---GC-G--A--C-GCC-G-C-G-T-----G-G-G--G--GA------------T-G--A-A--G-G-CT-----------------------TT-CG------------G-G-T----T-G-T--A---AA-C-C-CC----------------------------TG-AC-A-C--G-GAT----T--A-A--G---AA--TGG-CA--G-T----T-C--G-T-----------------T---------------------------AA----------------------T---A--------------G-CG---G-GCT-G-TT-T---G-A-CGA-----A-G---G-T-CC--------G-A---G---------A-G-----------G--AA-----------GCC-A--C--G---G-C-TAA--C--T-C-C
>HTN0MRN03GJ1R3
T-C-G-A-G-A-A--TC-TT--CC-G-C----AA-T-G-G--GC----GA-A-A--G-C-C-T-G-A-C-G-G-A---GC-G--A--C-ACC-G-C-G-T-----G-C-A--G--GA------------T-G--A-A--G-G-CC-----------------------TT-CG------------G-G-T----T-G-T--A---AA-C-T-GC----------------------------TG-TC-A-C--G-CTA----T--A-G--G--AAT--TCC-C---T-G-T--C-G--T-------------------T---------------------------AA----------------------T---A----------------G----C-TGCAG-GG-T-T-G-A-C-C-----A-A---A-G-CG--------A-----G---------A-G-----------G--AA------------GC-A--CC-G---G-C-TAA--C--T-C-C
>HTN0MRN03GIYWS
T-G-G-G-G-A-A--TA-TT--GC-A-C----AA-T-G-G--AG----GA-A-A--C-T-C-T-G-A-T-G-C-A---GC-G--A--C-GCC-G-C-G-T-----G-T-G--G--GA------------A-G--A-A--G-G-CT-----------------------TT-AG------------G-G-T----T-G-T--A---AA-C-C-AC----------------------------TT-TC-A-A--T-TGG----G--A-A--G---AAG-AGA-TG--A-G-T--A-C----------------------T---------------------------AA----------------------T---A----T-----------TA---C-TCT-G-AT-T-T-G-A-C-G-----G-T---A-C-CT--------T-T-A-G---------A-A-----------G--AA------------GC-A--CC-G---G-C-TAA--T--T-T-C
>HTN0MRN03GIWGF
T-C-G-A-G-A-A--TC-TT--TC-G-C----AA-T-G-G--GG----GA-A-A--C-C-C-T-G-A-C-G-A-A---GC-G--A--C-GCC-G-C-G-T-----G-A-G--C--GA------------T-G--A-A--G-G-CC-----------------------TT-CG------------G-G-T----T-G-T--A---AA-G-C-TC----------------------------TG-TC-A-C--A-AGG----G--A-C--G---AA-A-AG-C---A-TAG--A-T--G----------------A--T---------------------------AA----------------------T---A----C-----------TG---TCTAT---GT-C-T-G-A-C-G-----G-T---A-C-CT--------T-G-A-G---------A-G-----------G--AA------------GC-C--CC-G---G-C-TAA--C--T-C-C
>HTN0MRN03GIT5O
T-G-G-G-G-A-A--TA-TT--GC-G-C----AA-T-G-G--AC----GA-A-A--G-T-C-T-G-A-C-G-C-A---GC-G--A--C-GCC-G-C-G-T-----G-T-G--G--GA------------G-G--A-A--G-C-CT-----------------------TT-CG------------G-G-G----T-G-TA-A---AA-C-C-AC----------------------------TG-TC-A-G--G-GGG----G--A-A--G---AA-TTCC-G---T---C--G-T--GC---------------C--T---------------------------AA----------------------C---AG---G-----------TG---C--GG-C-GA-G-T-G-A-C-G-----G-T---A-C-CC--------C-C-A-G---------A-G-----------G--AA------------GC-G--CC-G---G-C-TAA--C--T-C-C
>HTN0MRN03GIR9U
T-G-G-G-G-A-A--TA-TT--GC-G-C----AA-T-G-G--GG----GC-A-A--C-C-C-T-G-A-C-G-C-A---GC-C--A--T-GCC-G-C-G-T-----G-T-G--T--GA------------A-G--A-A--G-G-CC-----------------------TT-AG------------G-G-T----T-G-T--A---AA-G-C-AC----------------------------TT-TC-A-A--T-AGA----G--A-G--GA--AA--AGC-T---T-G-T----C--G----------------T--T---------------------------AA----------------------T---A----A-----------CG-----GCAAG-CC-G-T-G-A-C-G-----T-T---A-C-CT--------A-T-A-G---------A-A-----------G--AA------------GC-A--CC-G---G-C-TAA--C--T-C-C
>HTN0MRN03GIPOF
T-G-A-G-G-A-A--TA-TT--GG-T-C----AA-T-G-G--GC----GC-A-A--G-C-C-T-G-A-A-C-C-A---GC-C--A--T-GCC-G-C-G-T-----G-A-A--G--GA------------T-G--A-C--A-G-CG-----------C-----------TA-TG------------C-G-T----T-G-T--A---AA-C-T-TC-----------------------------T-TT-G-T--A-CAG----G--A-A--G----A-ATAC-T---T-C-T--A------------------------C---------------------------GT----------------------G-------------------------T-AGA-A-GC-T-T-G-A-C-G-----G-T---A-C-TG--------T-A-C-G---------A-A-----------T--AA------------GC-A--TC-G---G-C-TAA--C--T-C-C
>HTN0MRN03GIDYV
T-G-G-G-G-A-A--TA-TT--GG-A-C----AA-T-G-G--GC----GC-A-A--G-C-C-T-G-A-T-C-C-A---GC-A--A--T-ACC-G-C-G-T-----G-T-G--T--GA------------A-G--A-A--G-G-CC-----------------------TG-AG------------G-G-T----T-G-T--A---AA-G-C-AC----------------------------TT-TC-A-A--T-AGG----G--A-C--G---AA--AAG-C-----C-T--G-GA-A----------------T--T---------------------------AA----------------------T---A----C-----------TT---C-CGG-G-TC-T-T-G-A-C-------T-T---A-ACCT--------A-T-A-G---------A-A-----------G--AA------------GC-A--CC-G---G-C-TAA--C--T-C-C
>HTN0MRN03GI4FU
TCG-A---G-A-G--GC-TT--CG-G-C----AA-T-G-G--GG----GA-A-A--C-C-C-T-G-A-C-C-G-A---GC-G--A--C-GTC-G-C-G-T-----G-G-G--T--GA------------T-G--A-A--G-GTCC-----------------------TT-GG------------A---C----C-G-T--A---AA-A-C-CC----------------------------TG-TC-A-G--GTGGGATG-A--A-ACGCCACATGGCGAATAA------------------------------T--CA--------------------------CGT-------------------------------------------------------GGTT-T-G-A-C-A-----G-T---A-C-CA--------T-C-A-G---------A-G-----------G--AA------------GC-T--CC-G---G-C-CAA--C--T-C-C
>HTN0MRN03GI1UF
T-G-A-G-G-A-A--TT-TT--GC-G-C----AA-T-G-G--GG----GA-A-A--C-C-C-T-G-A-C-G-C-A---GC-A--A--C-GCC-G-C-G-T-----G-A-G--T--GA------------A-G--A-A--G-G-CC-----------------------CT-CG------------G-G-T----C-G-T--A---AA-G-C-TC----------------------------TG-TC-A-A--G-TGG----G--A-A--A---AA--AGT-----T-T-T--C-G--G----------------T--T---------------------------AA----------------------T---A----C-----------CC---G-GAA-G-CC-T-T-G-A-T-G-----G-T---A-C-CA--------C-T-G-G---------A-G-----------G--AA------------GC-A--CC-G---G-C-TAA--C--T-C-C
>HTN0MRN03GHXH7
T-C-G-G-G-A-A--TT-TT--GG-G-C----AA-T-G-G--GG----GA-A-A--C-C-C-T-G-A-C-C-C-A---GC-A--A--C-GCC-G-C-G-T-----G-A-G--G--GA------------T-G--A-A--G-G-CC-----------------------TT-CG------------G-G-T----C-G-T--A---AA-C-C-TC----------------------------TG-TC-G-G--A-AGG----G--A-A--G---AA-AGGC-C---T-CTG--C-T-------------------C--G---------------------------AA----------------------T---A----------------CA---GCAGG-G-GC-T-T-G-A-C-G-----G-T---A-C-CT--------T-C-A-A---------A-G-----------G--AA------------GC-A--CC-G---G-C-TAA--C--T-C-C
>HTN0MRN03GHJM1
T-A-G-G-G-A-A--TT-TT--CC-G-C----AA-T-G-G--GC----GC-A-A--G-C-C-T-G-A-C-G-G-A---GC-A--A--C-GCC-G-C-G-T-----G-A-G--T--GA------------G-G--A-C--G-G-CC-----------------------TT-CG------------G-G-T----T-G-T--A---AA-A-C-TC----------------------------TG-TT-C-T--T-GAG----G--A-A--G---AA--CCC-T---T-C-CG-A-G--G-C--------------G--A---------------------------AC--------------------------A--------------G-CC---TCGGA-A--G-T-T-G-A-C-G-----G-T---A-C-TC--------A-A-G-G---------A-G-----------A--AA------------GC-C--CC-G---G-C-TAA--C--T-A-C
>HTN0MRN03GGPRC
T-G-G-G-G-A-A--TC-TT--GC-G-C----AA-T-G-C--GC----GA-A-A--G-C-G-T-G-A-C-G-C-A---GC-A--A--C-GCC-G-C-G-T-----G-G-G--G--GA------------A-G--A-A--G-G-CT-----------------------TT-CG------------G-G-T----C-G-T--A---AA-C-C-CC----------------------------TT-TC-A-G--T-AGG----G--A-C--G---AA--GGT-G---T-G-G--C-G--G----------------T--G---------------------------AA----------------------T---A----G-----------CC---G-TCCAC-AC---T-G-A-C-G-----G-T---A-C-CT--------G-C-A-G---------A-A-----------G--AA------------GC-C--CC-G---G-C-TAA--C--T-A-C
>HTN0MRN03GGFT3
T-A-G-G-G-A-A--TA-TT--GG-G-C----AA-T-G-G--GC----GA-A-A--G-C-C-T-G-A-C-C-C-A---GC-C--A--T-GCC-G-C-G-T-----G-A-A--G--GA------------T-G--A-A--G-G-CC-----------T-----------TC-TG------------G-G-T----T-G-T--A---AA-C-T-TC-----------------------------T-TT-A-T--A-CAG----G--A-A--G---AA--A-G-G---T-A-C--A------------------------T---------------------------GC----------------------G-------------------------T-GAC-C-AA-T-T-G-A-C-G-----G-T---A-C-TG--------T-A-T-G---------A-A-----------T--AA------------GC-A--CC-G---G-C-TAA--C--T-C-C
>HTN0MRN03GG7OR
TGG-G-G-G-A-A--TA-TT--GG-A-C----AA-T-G-G--GC----GC-A-A--G-C-C-T-G-A-T-C-C-A---GC-A--A--T-GCC-G-C-G-T-----G-T-G--T--GA------------A-G--A-A--G-G-CC-----------------------TG-CG------------G-G-T----T-G-TA-A---AA-G-C-ACT---------------------------TT-TC-A-G--T-AGA----G--A-A--GA--AA--AAG-C---T-C-A--G-G--G----------------T--T---------------------------AA----------------------TA--A----C-----------CC---C-TGG-G-TC-T-T-G-A-C-G-----T-A---A-C-CT--------A-C-A-G---------A-A-----------G--AA------------GC-A--CC-G---G-C-TAA--C--T-C-C
>HTN0MRN03GG5PM
C-A-G-G-G-A-A--TA-TT--GC-A-C----AA-T-G-G--GC----GC-A-A--G-C-C-T-G-ATC-C-A-----GC-A--A--C-GCC-G-C-G-T-----G-G-A--G--GA------------C-G--A-A--G-G-CC-----------------------TT-CG------------G-G-T----C-G-T--A---AA-C-T-CC----------------------------TG-TC---A--GTTGG----G--A-C--GA--AA-AGC------C-G-T--C-G--G----------------T--G---------------------------AA----------------------T--------A-----------TC---C-GGCGG-TC-C-T-G-A-C-G-----G-T---A-CCAG--------C---A-G---------A-G-----------G--AA------------GC-C--CC-G---G-C-TAA--C--T-C-C
>HTN0MRN03GFMCO
T-C-G-A-G-A-A--TC-AT--TG-T-C----AA-T-G-C--AC----GG-A-A--G-T-G-T-G-A-A-C-A-T---GC-G--A--C-GCC-G-C-G-T-----G-G-A--G--GA------------A-G--A-C--G-G-CC-----------------------TT-TG------------G-G-T----T-G-T--A---AA-C-T-CC----------------------------TG-TC-A-G--C-AGG----G--A-G--T---AA--GGA-T---A-G-G--T-T--G----------------TG-T---------------------------AA----------------------T---A----------------CA---TTTCC-T-AT-T-T-G-A-T-A-----G-T---A-C-CTG-------C-A---G---------A-G-----------G--AA------------GT-C--AC-G---G-C-TAA--C--T-C-T
>HTN0MRN03GFKA1
T-G-A-G-G-A-A--TA-TT--GG-G-C----AA-T-G-G--AG----GC-A-A--C-T-C-T-G-A-C-C-C-A---GC-C--A--T-GCC-G-C-G-T-----G-C-A--G--GA------------A-G--A-C--G-G-CC-----------C-----------TA-TG------------G-G-T----T-G-T--A---AA-C-T-GC----------------------------TT-TT-A-T--A-CAG----G--A-A--G---AA-ACCA-C---T-C-T--A------------------------C---------------------------GT----------------------G-------------------------TAGAG-T--G-C-T-G-A-C-G-----G-T---A-C-TG--------T-A-C-G---------A-A-----------T--AA------------GG-A--CC-G---G-C-TAA--C--T-C-C
>HTN0MRN03GFJCS
T-G-G-G-G-A-A--TA-TT--GC-A-C----AA-T-G-G--AG----GA-A-A--C-T-C-T-G-A-T-G-C-A---GC-C--A--T-GCC-G-C-G-T-----G-T-G--T--GA------------A-G--A-A--G-G-CT-----------------------TT-CG------------G-G-T----T-G-T--A---AA-G-C-ACT---------------------------TT-TC-A-G--C-GAG----G--A-G--G---AA--AGG-G---T-G-T--A-T--C----------------C--T---------------------------AA----------------------T---A----C-----------GG---T-ATA-T-CT-A-T-G-A-C-G-----T-T---A-C-TC--------G-C-A-G---------A-A-----------G--AA------------GC-A--CC-G---G-C-TAA--C--T-C-C
>HTN0MRN03GFFZ8
T-A-G-G-G-A-A--TT-TT--GC-G-C----AA-T-G-G--AC----GA-A-A--G-T-C-T-G-A-C-G-C-A---GC-A--A--C-TCC-G-C-G-T-----G-A-G--G--GA------------T-G--A-A--G-G-CC-----------------------TT-CG------------G-G-T----T-G-T--A---AA-C-C-TC----------------------------TG-TT-G-A--G-TGG----G--A-A--G---A-----------------------------------------------------------------------AA-------------------------------------------------------------A-G---C-T-----T-T---ATA-CT--------A-ATA-T---------T-A-----------TA-AA------------GC-C--AT-GAC-G-G-TAC--CA-T-T-C
>HTN0MRN03GF5Y4
T-G-A-G-G-A-A--TA-TT--GG-A-C----AA-T-G-G--GC----GC-A-A--G-C-C-T-G-A-T-C-C-A---GC-A--A--C-GCC-G-C-G-T-----G-G-A--G--GA------------C-G--A-A--G-G-CC-----------------------TT-CG------------G-G-T----C-G-T--A---AA-C-T-CC----------------------------TG-TC---A--GTTGG----G--A-C--GA--AA-AGCC-G---T-C-G----G--T-T-----------------A--------------------------ATAT---------------------C---C--------------G-GC---G-GTC-C------T-G-A-C-G-----G-T---A-C-CA--------G-C-A-G---------A-G-----------G--AA------------GC-C--CC-G---G-C-TAA--C--T-C-C
>HTN0MRN03GELXC
T-C-G-A-G-A-G--GC-TT--CG-G-C----AA-T-G-G--GG----GA-A-A--C-C-C-T-G-A-C-C-G-A---GC-G--A--C-GCC-G-C-G-T-----G-C-G--G--GA------------T-G--A-A--G-G-CT-----------------------TT-CG------------G-G-T----C-G-T--A---AA-C-C-GC----------------------------TG-TC-A-G--G-AGG----G--A-A--G---AATGCCC-T---C-A-G----G--T-------------------T---------------------------AA----------------------T---A----C-----------CC---T--GA-G-GA-T-T-G-A-C-G-----G-T---A-C-CT--------C-C-A-G---------A-G-----------G--AA------------GC-T--CC-G---G-C-TAA--C--T-C-C
>HTN0MRN03GEK89
T-G-G-G-G-A-A--TC-TT--GC-G-C----AA-T-G-G--GC----GA-A-A--G-C-C-T-G-A-C-G-C-A---GC-G--A--C-GCC-G-C-G-T-----G-A-G--T--GA------------T-G--A-A--G-G-CC-----------------------CT-AG------------G-G-T----T-G-T--A---AA-G-C-TC----------------------------TG-TG-G-A--G-AGG----G--A-C--G---AA-TAAG-C---A-A-T--G-G-------------------T--T---------------------------AA----------------------T---A----G------------C---C-ATT-G-TG-A-T-G-A-C-G-----G-T---A-C-CT--------T-T-T-T---------A-G-----------C--AA------------GC-A--CC-G---G-C-TAA--C--T-C-T
>HTN0MRN03GEJ9F
T-C-G-A-G-A-A--TC-AT--TC-G-C----AA-T-G-G--GC----GA-A-A--G-C-C-T-G-A-C-G-G-T---GC-G--A--C-GCC-G-C-G-T-----G-G-A--G--GA------------T-G--A-A--G-G-CC-----------------------TT-AG------------G-G-T----T-G-T--A---AA-C-T-CC----------------------------TG-TC-A-T--C-AGA----G--A-G--T---AA--TGT-C---T-C-A--A-G--C---------------AG--T---------------------------AA----------------------C---T----G-----------GC---T-TGG-G-GA-G-T-G-A-T-A-----G-T---A-T-CT--------G-A-A-G---------A-G-----------G--AA------------GG-G--AC-G---G-C-TAA--C--T-T-C
>HTN0MRN03GDQ42
T-G-G-G-G-A-A--TA-TT--GC-G-C----AA-T-G-G--GC----GA-A-A--G-C-C-T-G-A-C-G-C-A---GC-G--A--C-GCC-G-C-G-T-----G-A-G--T--GA------------T-G--A-A--G-G-AT-----------------------TT-CG------------G-T-T----C-G-T--A---AA-G-C-TC----------------------------TG-TG-G-G-AG-AGG----G--A-C--G---AACAAC--C---G-G-C--G-G--G---------------AA--T---------------------------AA----------------------T---A----C-----------CC---T-GTC-G-GC-C-T-G-A-C-G-----G-T---A-C-CT--------C-T-C-C---------A-G-----------A--AA------------GC-A--CC-G---G-C-TAA--C--T-C-C
>HTN0MRN03GDPXU
T-G-A-G-G-A-A--TA-TT--GC-G-C----AA-T-G-G--GG----GC-A-AC-C-C-C-T-G-A-C-G-C-A---GC-G--A--C-GCC-G-C-G-T-----G-G-A--T--GA------------T-G--A-A--G-G-CC-----------------------TT-CG------------G-G-T----T-G-T------AA-A-T-CC----------------------------TG-TC-A-G--A-TGG----G--A-A--G---AA-GTGC-T---A-T-A----G--A----------------TC-T---------------------------AA----------------------T---A----G-----------GT---G-TAT-AGTT-T-T-G-A-C-G-----G-T---A-C-CA--------T-C-A-A---------A-G-----------G--AA------------GC-A--CC-G---G-C-TAA--C--T-C-C
>HTN0MRN03GDOJV
T-C-G-A-G-A-A--TC-AT--TC-G-C----AA-T-G-C--AC----GA-A-A--G-T-G-T-G-A-C-G-A-T---GC-G--A--C-GCC-G-C-G-T-----G-G-A--G--GA------------T-G--A-A--G-G-CC-----------------------TT-CG------------G-G-T----T-G-T--A---AA-C-T-CC----------------------------TG-TC-A-G--A-AGG----G--A-A--A---A--ATTG-C---C-G-G--GTT--G----------------G--T---------------------------AA----------------------T---A----C----------CGG---C-CCG---GT-T-T-G-A-T-G-----G-T---A-C-CT--------T-C-A-G---------A-G-----------G--AA------------GC-C--AC-G---G-C-TAA--C--T-C-T
>HTN0MRN03GDGI8
T-C-G-A-G-A-A--TC-AT--TC-G-C----AA-T-G-G--GC----GA-A-A--G-C-C-T-G-A-C-G-A-T---GC-G--A--C-GCT-G-C-G-T-----G-A-G--T--GA------------C-G--A-A--G-G-CC-----------------------TT-CG------------G-G-T----C-G-T--A---AA-G-C-TC----------------------------TT-TC-G-C--C-AGG----G--A-A--C---AA--GGG-A---A-G-G--T-G--A----------------C--T---------------------------AA----------------------T---A----T-----------TC---ACCTG-A--C-T-T-G-A-G-C-----G-T---A-C-CT--------G-G-TA----------A-A-----------G--AA------------GC-A--CC-G---G-C-TAA--C--T-C-C
>HTN0MRN03GD9LA
T-G-A-G-G-A-A--TC-TT--GC-G-C----AA-T-G-G--GC----GA-A-A--G-C-C-T-G-A-C-G-C-A---GC-G--A--C-GCC-G-C-G-T-----G-G-A--G--GA------------T-G--A-A--G-G-CC-----------------------TT-CG------------G-G-T----C-G-T--A---AA-C-T-CC----------------------------TG-TC-G-A--G-AGG----G--A-C--G---AA-AGTC-G---G-G-G--A-G--G-T-----------------T---------------------------AA----------------------T---A--------------G-CC---T-CCT-C-GG-T-T-G-A-C-G-----G-T---A-C-CT--------C-C-A-G---------A-G-----------G--AA------------GC-C--CC-G---G-C-TAA--C--T-C-C
>HTN0MRN03GD5GX
T-G-G-G-G-A-A--TA-TT--GG-A-C----AA-T-G-G--GC----GA-A-A--G-C-C-T-G-A-T-C-C-A---GC-A--A--T-GCC-G-C-G-T-----G-T-G--T--GA------------A-G--A-A--G-G-CC-----------------------TG-CG------------G-G-T----T-G-T--A---AA-G-C-AC----------------------------TG-TC-C-G--A-GGG----G--A-A--G---AA--AAG-C---T-C-A--G-G--G----------------C--T---------------------------AA----------------------T---A----T-----------CC---C-TGG-G-TG-T-T-G-A-C-G-----T-A---A-C-CC--------T-C---G---------A-A-----------GA-AA------------GC-A--CC-G---G-C-TAA--C--T-C-C
>HTN0MRN03GCYTN
T-G-A-G-G-A-A--TA-TT--GC-G-C----AA-T-G-G--GG----GA-A-A--C-C-C-T-G-A-C-G-C-A---GC-G--A--C-GCC-G-C-G-T-----G-A-G--T--GA------------G-G--A-A--G-G--T-----------------------TC-CG------------T-G-T----C-G-T--A---AA-G-C-TC----------------------------TG-TC-A-G--A-AGG----G--A-A--G---AA-GTGT-T---A-T-A--T-G--G----------------T--T---------------------------AA----------------------T---A----C-----------CC---G-TAT-A-AT-T-T-G-A-C-G-----G-T---A-C-CT--------T-C-A-G---------A-G-----------G--AA------------GC-A--CC-G---G-C-TAA--C--T-C-C
>HTN0MRN03GCS3H
T-G-A-G-G-A-A--TA-TT--GC-G-C----AA-T-G-G--GC----GA-A-A--G-C-C-T-G-A-C-G-C-A---GC-G--A--C-GCC-G-C-G-T-----G-G-A--G--GA------------T-G--A-A--G-G-TT-----------------------TT-AG------------G-A-T----C-G-T--A---AA-C-T-CC----------------------------TG-TT-A-A--G-TGG----G--A-A--G---AA--AGATT---C-A-T--C-T--C----------------T--A--------------------------ATA----------------------C---A----G-----------AT---G-AAG----G-A-T-G-A-C-G-----G-T---A-C-CG--------C-T-A-G---------A-G-----------A--AA------------GC-A--CC-G---G-C-TAA--C--T-T-C
>HTN0MRN03GBODL
T-G-A-G-G-A-A--TT-TT--GC-G-C----AA-T-G-G--GG----GA-A-A--C-C-C-T-G-A-C-G-C-A---GC-A--A--C-GCC-G-C-G-T-----G-A-G--T--GA------------T-G--A-A--G-G-CT-----------------------TT-CG------------G-G-T----C-G-T--A---AA-A-C-TC----------------------------TG-TC-A-A--G-TGG----G--A-A--G---AA-CAAA-C---C-T-G--A-T--G----------------C--T---------------------------AA----------------------T---A----T-----------CA---T-CAG-G-AT-C-T-G-A-C-G-----G-T---A-C-CA--------C-T-G-A---------A-G-----------G--AA------------GC-A--CC-G---G-C-TAA--C--T-C-C
>HTN0MRN03GBJM7
T-G-G-G-G-A-A--TA-TT--GC-A-C----AA-T-G-G--GC----GC-A-A--G-C-C-T-G-A-T-G-C-A---GC-A--A--T-GCC-G-C-G-T-----G-T-G--T--GA------------A-G--A-A--G-G-CC-----------------------TGCGG------------G-G-T----T-G-T--A---AA-G-C-AC----------------------------TT-TT-A-T--T-AGG----A--A-A--G----A--AAA-C---A-C-G--G-A--G----------------C--T---------------------------AA----------------------T---A----C-----------CT---T-CGT---AC-T-T-G-A-C-G-----G-T---A-C-CT--------A-A-A-G---------A-A-----------T--AA------------GC-A--CC-G---G-C-TAA--C--T-C-A
>HTN0MRN03GBHZN
T-G-G-G-G-A-A--TA-TT--GG-A-C----AA-T-G-G--GG----GC-A-A--C-C-C-T-G-A-T-C-C-A---GC-G--A--T-ACC-G-C-G-T-----G-T-G--T--GA------------A-G--A-A--G-G-CC-----------------------TA-AG------------G-G-T----T-G-T--A---AA-G-C-AC----------------------------TT-TT-A-A--T-AAA----G--A-A--G---AT-GCTC-A---T---A--G-G--TA---------------T--T---------------------------AA----------------------T---AC---T-----------AT-----TTA-T-GG-G-T-G-A-C-G-----T-T---A-T-TT--------A-T-A-G---------A-A-----------T--AA------------GC-A--CC-G---G-C-TAA--C--T-C-T
>HTN0MRN03GBB8U
T-A-G-G-G-A-A--TA-TT--GG-A-C----AA-T-G-G--GG----GC-A-A--C-C-C-T-G-A-T-C-C-A---GC-C--A--T-GCC-G-C-G-T-----G-T-G--T--GA------------A-G--A-A--G-G-CT-----------------------TT-CG------------G-G-T----T-G-T--A---AA-G-C-AC----------------------------TT-TC-A-G--T-GAG----G--A-A--G---AA--ATG-G---C-C-G--C-G--G----------------A--T---------------------------AA----------------------T---A----C-----------CC---G-CG--G-TC-TAT-G-A-C-A-----T-T---A-C-TC--------A-C-A-G---------A-A-----------G--AA------------GG-A--CC-G---G-C-TAA--C--T-C-C
>HTN0MRN03GB371
T-C-G-A-G-A-A--TC-TT--CC-G-C----AA-T-G-G--GC----GA-A-A--G-C-C-T-G-A-C-G-G-A---GC-G--A--C-ACC-G-C-G-T-----G-T-A--G--GA------------T-G--A-A--G-GCTC------------------------T-AG------------G-G-T----T-G-T--A---AA-C-T-AC----------------------------TG-TC-A-CGCTATAGGAA-C--ACCGTGTTTTTAAG-------------------------------------------------------------------AG----------------------A--------------------------------------T-GCA-T-G-----GATG--A-CCAAA-------GCG-A-A---------A-G-----------G--AA------------GC-A--CC-G---G-C-TAA--C--T-C-C
>HTN0MRN03GAZMD
T-G-A-G-G-A-A--TA-TT--GG-T-C----AA-T-G-G--GC----GG-G-A--G-C-C-T-G-A-A-C-C-A---GC-C--A--T-GCC-G-C-G-T-----G-C-A--G--GA------------A-G--A-C--G-G-CC-----------T-----------TC-TG------------G-G-T----T-G-T--A---AA-C-T-GC----------------------------TT-TT-A-T--A-CGA----G--A-G--C---AA--AAG-G---T-C-T--C------------------------T---------------------------GC----------------------G-------------------------G-AGA-A-CA-T-T-G-A-G-A-----G-T---A-T-CG--------T-A-T-G---------A-A-----------T--AA------------GC-A--CC-G---G-C-TAA--C--T-C-C
>HTN0MRN03GATDP
T-G-G-G-G-A-A--TA-TT--GG-A-C----AA-T-G-G--GC----GA-A-A--G-C-C-T-G-A-T-C-C-A---GC-A--A--T-GCC-G-C-G-T-----G-T-G--T--GA------------A-G--A-A--G-G-CC-----------------------CT-AG------------G-G-T----T-G-T--A---AA-G-C-AC----------------------------TT-TC-A-G--T-GGG----G--A-A--G----A--AAG-C---A-G-A--T-C--G----------------C--T---------------------------AA----------------------T---A----T-----------CG---G-TCT-G-TC-A-T-G-A-C-G-----T-C---A-C-CC--------A-C-A-G---------A-A-----------G--AA------------GC-A--CC-G---G-C-TAA--C--T-C-C
>HTN0MRN03GAS9M
T-G---G-G-A-A--T--TT--GC-G-C----AA-T-G-G--GC----GA-A-A--C-C-C-T-G-A-C-G-C-A---GC-G--A--C-GCC-G-C-G-T-----G-A-G--T--GA------------G-G--A-A--G-G-TT-----------------------TT-CG------------G-A-T----C-G-T--A---AA-G-C-TC----------------------------TG-TC-A-G--A-AGG----G--A-A--G---AA-GTGT-T---A-T-A--T-G--G----------------T--T---------------------------AA----------------------T---A----C-----------CC---G-TAT-A-AT-T-T-G-A-C-G-----G-T---A-C-CT--------T-C-A-G---------A-G-----------G--AA------------GC-A--CC-G---G-C-TAA--C--T-C-C
>HTN0MRN03GAQAJ
T-G-G-G-G-A-A--TA-TT--GC-G-C----AA-T-G-G--GC----GA-A-A--G-C-C-T-G-A-C-G-C-A---GC-A--A--C-GCC-G-C-G-T-----G-G-G--G--GA------------T-G--A-A--G-G-CC-----------------------TT-CG------------G-G-T----T-G-T--A---AA-C-C-TC----------------------------TT-TC-A-G--C-AGG----G--A-C--G---AA--G-C-------------------------------------G---------------------------AA----------------------A---------------------------------G----T-G-A-C-G-----G-T---A-C-CT--------G-C-A-G---------A-A-----------G--AA------------GC-G--CC-G---G-C-TAA--C--T-A-C
>HTN0MRN03GAAFZ
T-C-G-A-G-A-A--TC-TT--TC-G-C----AA-T-G-C--CC----GC-A-A--G-G-G-T-G-A-C-G-A-A---GC-G--A--C-GTC-G-C-G-T-----G-G-G--T--GA------------T-G--A-A--G-G-CC-----------------------TT-TG------------G-G-T----C-G-T--A---AA-G-C-CC----------------------------TG-TC-A-A--G-AGT----T--A-A--G----A------A---A--------G--C----------------A--G----------------------------C----------------------T---A----G------------------TC--T-GT-T-T-G-A-C-G-----A-A---G-G-CT--------C-T-A-A---------A-G-----------G--AA------------GT-C--AC-G---G-C-TAA--C--T-C-T
>HTN0MRN03GA097
T-G-A-G-G-A-A--TT-TT--GC-A-C----AA-T-G-G--GG---GCG-A-A--C-C-C-T-G-A-T-G-C-A---GC-G--A--C-GCC-G-C-G-T-----G-A-G--T--GA------------T-G--A-A--G-G-CT-----------------------TT-CG------------A-G-T----C-G-T--A---AA-A-CTAC----------------------------TG-TC-A-A--T-AGG----G--A-A--G---AA-ATGT-C---A-G-A--T-G--G----------------T--T---------------------------AA----------------------T---A----------------CC---C-ATATG-AT-T-T-G-A-C-G-----G-T---A-C-CT--------A-T-A-A---------A-G-----------G--AA------------GC-A--CC-G---G-C-TAA--A--T-C-C
>HTN0MRN03G9KNT
T-G-A-G-G-A-A--TA-TT--GG-G-C----AA-T-G-G--AC----GC-A-A--G-T-C-T-G-A-C-C-C-A---GC-C--A--T-GCC-G-C-G-T-----G-C-A--G--GA------------T-G--A-A--T-G-CC-----------C-----------TA-TG------------G-G-T----T-G-T--A---AA-C-T-GC----------------------------TT-TT-A-T--A-CAA----G--A-A--G---AA--AC--C---C-T-C--G------------------------T---------------------------AC----------------------G-------------------------TGTACGA-GA-T-T-G-A-C-G-----G-T---A-C-TG--------T-A-T-G---------A-A-----------T--AA------------GC-A--TC-G---G-C-TAA--C--T-C-C
>HTN0MRN03G9G88
T-G-A-G-G-A-A--TA-TT--GG-G-C----AA-T-G-G--AC----GA-A-A--G-T-C-T-G-A-C-C-C-A---GC-A--A--C-GCC-G-C-G-T-----G-G-A--G--GA------------T-G--A-A--G-G-TC-----------------------GT-AA------------G-A-T----C-G-T--A---AA-C-T-CC----------------------------TT-TT-A----T-TGG----G--A-A--G---AA--AAG-C---A-G-G--T-T----------------------T---------------------------GT--------------------------------------------A---G-CCT---GT-ATT-G-A-C-T-----G-T---A-C-CT--------T-T-A-G---------A-A-----------T--AA------------GC-C--CC-G---G-C-TAA--C--T-A-C
>HTN0MRN03G9D9Q
T-G-G-G-G-A-A--TA-TT--GG-A-C----AA-T-G-G--GC----GC-A-A--G-C-C-T-G-A-C-C-C-A---GC-C--A--C-GCC-G-C-G-T-----G-T-G--T--GA------------A-G--A-A--G-G-CC-----------------------TG-CG------------G-G-T----T-G-T--A---AA-G-C-AC----------------------------TT-TC-A-G--T-AGA----G--A-A--G----A--AAG-C---T-T-A--G-G--A----------------T--T---------------------------AA----------------------T---A----C-----------TC---C-TGA-G-TC-T-T-G-A-C-G-----T-A---A-C-CT--------A-C-A-G---------A-A-----------G--AA------------GC-A--CC-G---G-C-TAA--C--T-C-C
>HTN0MRN03G97K6
T-G-G-G-G-A-A--TA-TT--GG-A-C----AA-T-G-G--GC----GA-A-A--G-C-C-T-G-A-T-C-C-A---GC-C--A--C-GCC-G-C-G-T-----G-T-G--T--GA------------T-G--A-A--G-G-CC-----------------------TT-CG------------G-G-T----C-G-T--A---AA-G-C-AC----------------------------TG-TG-GAG--G-GGGAAGAACAAGCGTAGGAACA--------------------------------------A--T------------------ACCCTGCGCCC-------------------------------------------------------------T-G-A-C-G-----G-T---A-C-CC--------C-T-T-T---------A-G-----------C--AA------------GC-A--CC-G---G-C-TAA--C--T-C-C
>HTN0MRN03G96O5
TGG-G-G-G-A-A--TA-TT--GC-G-C----AA-T-G-G--GC----GA-A-A--G-C-C-T-G-A-C-G-C-A---GC-G--A--C-GCC-G-C-G-TG----G-G-G--G--GA------------G-G--A-A--G-G-CC-----------------------CCAGG------------G-G-T----T-G-T--A---AACC-C-CC----------------------------TG-TC-A-G--G-TGG----G--A-C--G---AA-CCCC-C---G-GAT--C-G--G----------------C--T---------------------------AA----------------------T---A----C-----------CC---G-GTT-C-GA-C-T-G-A-C-G-----G-T---A-C-CA--------C-C-A-G---------A-G-----------G--AA------------GC-T--CC-G---G-C-TAA--C--T-C-C
>HTN0MRN03G8ZDF
T-G-G-G-G-A-A--TA-TT--GG-A-C----AA-T-G-G--GC----GC-A-A--G-C-C-T-G-A-T-C-C-A---GC-A--A--T-GCC-G-C-G-T-----G-T-G--T--GA------------A-G--A-A--G-G-CC-----------------------TG-CG------------G-G-T----T-G-T--A---AA-G-C-AC----------------------------TT-TC-A-G--T-GGG----G--A-A--G---AA--AAG-C---C-T-G--G-G--G----------------T--G---------------------------AA----------------------T---A----C-----------CC---T-CGG-G-TC-T-T-G-A-C-G-----T-T---A-C-CC--------A-C-A-G---------A-A-----------G--AA------------GC-A--CC-G---G-C-TAA--C--T-C-C
>HTN0MRN03G8X5L
T-A-G-G-G-A-A--TA-TT--GC-G-C----AA-T-G-G--GC----GA-A-A--G-C-C-T-G-A-C-G-C-A---GC-G--A--C-GCC-G-C-G-T-----G-A-G--C--GA------------T-G--A-A--G-G-CC-----------------------TT-CG------------G-G-T----C-G-T--A---AA-G-C-TC----------------------------AATCC-A-G--A-TGG----G--A-A--G---AAACACA-G---G-A-A--G-G--T-------------------T---------------------------AA----------------------G---A----G-----------CT---C-TCC-T-GT-T-T-G-A-C-T-----G-T---A-C-CA--------T-C---A---------G-G-----------G--AA------------GC-T--CC-G---G-C-TAA--T--T-C-C
>HTN0MRN03G8RRW
T-G-A-G-G-A-A--TC-TT--GC-G-C----AA-T-G-G--GC----GA-A-A--G-C-C-T-G-A-C-G-C-A---GC-G--A--C-GCC-G-C-G-T-----G-G-A--G--GA------------T-G--A-A--G-G-CC-----------------------TT-CG------------G-G-T----C-G-T--A---AA-C-T-CC----------------------------TG-TC-G-A--G-AGG----G--A-C--G---AA-AGTC-----G-G-G--A-G--G-T-----------------C---------------------------AA----------------------T---A--------------G-CC---T-CTT-C-GG-T-T-G-A-C-G-----G-T---A-C-CT--------C-C-A-A---------A-G-----------G--AA------------GC-C--CC-G---G-C-TAA--C--T-C-C
>HTN0MRN03G8IEZ
[truncated: 17,628,084 more chars]
