# Supplementary material for: Linking Geology and Microbiology: Inactive Pockmarks Affect Sediment Microbial Community Structure
Source: PLoS One. 2014 Jan 24;9(1):e85990. doi: 10.1371/journal.pone.0085990 (PMC3901666; doi:10.1371/journal.pone.0085990)
Supplement: File S5 — Supplementary archive file containing the files: final.fasta, final.names, final.groups and final.taxonomy, which were used to do the diversity analysis for this publication. The tar archive can be uncompressed using uncompression software such as tar or winzip. To uncompress the data (≈30 Mb) with the tar software type at the command line: tar -xzvf additional_file_5_final_data.tar. (TAR) [file pone.0085990.s005.tar › final.groups]

HTN0MRN01BHKUW	PM10A04
HTN0MRN01BYCC2	PM10A04
HTN0MRN01BA87Z	PM10A04
HTN0MRN01BOLC2	PM10A04
HTN0MRN01BJLU3	PM10A04
HTN0MRN01B0V5R	PM10A04
HTN0MRN01B46UC	PM10A04
HTN0MRN01A9CUP	PM10A04
HTN0MRN01B3F8Y	PM10A04
HTN0MRN01BZ1FZ	PM10A04
HTN0MRN01BO2LG	PM10A04
HTN0MRN01BJF6Z	PM10A04
HTN0MRN01APU34	PM10A04
HTN0MRN01ATEYG	PM10A04
HTN0MRN01AWRS5	PM10A04
HTN0MRN01BG160	PM10A04
HTN0MRN01B0UIN	PM10A04
HTN0MRN01BG47C	PM10A04
HTN0MRN01A48K9	PM10A04
HTN0MRN01A1R3B	PM10A04
HTN0MRN01BRUWM	PM10A04
HTN0MRN01BZHPD	PM10A04
HTN0MRN01AMWKH	PM10A04
HTN0MRN01ARG4G	PM10A04
HTN0MRN01BN0CU	PM10A04
HTN0MRN01B0T2I	PM10A04
HTN0MRN01B35D7	PM10A04
HTN0MRN01AOMA6	PM10A04
HTN0MRN01B69S0	PM10A04
HTN0MRN01ATGC8	PM10A04
HTN0MRN01AP8PY	PM10A04
HTN0MRN01AR0D0	PM10A04
HTN0MRN01B8PPN	PM10A04
HTN0MRN01BJSG8	PM10A04
HTN0MRN01BYWY2	PM10A04
HTN0MRN01B1ZPK	PM10A04
HTN0MRN01ANH2F	PM10A04
HTN0MRN01AITWM	PM10A04
HTN0MRN01BT9OA	PM10A04
HTN0MRN01BLRF0	PM10A04
HTN0MRN01A1QYZ	PM10A04
HTN0MRN01BHL86	PM10A04
HTN0MRN01AS5IE	PM10A04
HTN0MRN01ANFPM	PM10A04
HTN0MRN01BR2N5	PM10A04
HTN0MRN01B2FQV	PM10A04
HTN0MRN01BTVX3	PM10A04
HTN0MRN01BHMPK	PM10A04
HTN0MRN01ATUAE	PM10A04
HTN0MRN01A395W	PM10A04
HTN0MRN01CF6QM	PM10A04
HTN0MRN01BG868	PM10A04
HTN0MRN01B4BI6	PM10A04
HTN0MRN01APJXD	PM10A04
HTN0MRN01BYHLN	PM10A04
HTN0MRN01BYAIG	PM10A04
HTN0MRN01BBKRL	PM10A04
HTN0MRN01A8YAW	PM10A04
HTN0MRN01BULQ3	PM10A04
HTN0MRN01BV6BT	PM10A04
HTN0MRN01AUHRY	PM10A04
HTN0MRN01AY3RH	PM10A04
HTN0MRN01APEOH	PM10A04
HTN0MRN01AKICL	PM10A04
HTN0MRN01B6J0H	PM10A04
HTN0MRN01BPCLQ	PM10A04
HTN0MRN01A0044	PM10A04
HTN0MRN01B3RCB	PM10A04
HTN0MRN01A7BQT	PM10A04
HTN0MRN01BQ257	PM10A04
HTN0MRN01CG6IC	PM10A04
HTN0MRN01AS0DZ	PM10A04
HTN0MRN01CE7WQ	PM10A04
HTN0MRN01AWZ1N	PM10A04
HTN0MRN01CDZ6T	PM10A04
HTN0MRN01A2UHM	PM10A04
HTN0MRN01B7EDF	PM10A04
HTN0MRN01B4JFD	PM10A04
HTN0MRN01BAO2Q	PM10A04
HTN0MRN01AJJFK	PM10A04
HTN0MRN01AOSRI	PM10A04
HTN0MRN01A2MLN	PM10A04
HTN0MRN01ATKSF	PM10A04
HTN0MRN01AP48J	PM10A04
HTN0MRN01AYXV6	PM10A04
HTN0MRN01B4K6I	PM10A04
HTN0MRN01B06MD	PM10A04
HTN0MRN01BAA6L	PM10A04
HTN0MRN01CIDF4	PM10A04
HTN0MRN01BIJ50	PM10A04
HTN0MRN01A7FA5	PM10A04
HTN0MRN01BANLP	PM10A04
HTN0MRN01A9G24	PM10A04
HTN0MRN01AX2JV	PM10A04
HTN0MRN01AIHZO	PM10A04
HTN0MRN01AQO1H	PM10A04
HTN0MRN01AYEYA	PM10A04
HTN0MRN01AVHA9	PM10A04
HTN0MRN01A2YKA	PM10A04
HTN0MRN01AXQM8	PM10A04
HTN0MRN01BH5EG	PM10A04
HTN0MRN01CBNZK	PM10A04
HTN0MRN01BHBB4	PM10A04
HTN0MRN01CCQ4F	PM10A04
HTN0MRN01A7W5Z	PM10A04
HTN0MRN01ATXMM	PM10A04
HTN0MRN01BBR4B	PM10A04
HTN0MRN01CHPFI	PM10A04
HTN0MRN01BW6AN	PM10A04
HTN0MRN01BONIG	PM10A04
HTN0MRN01B4YV3	PM10A04
HTN0MRN01B61NA	PM10A04
HTN0MRN01BS5ET	PM10A04
HTN0MRN01AP85Z	PM10A04
HTN0MRN01BBSG0	PM10A04
HTN0MRN02EHA74	PM10A04
HTN0MRN02ECKF3	PM10A04
HTN0MRN02D37J5	PM10A04
HTN0MRN02D91HN	PM10A04
HTN0MRN02DWU3F	PM10A04
HTN0MRN02EG5C0	PM10A04
HTN0MRN02D3PMD	PM10A04
HTN0MRN02ENF13	PM10A04
HTN0MRN02C3TPG	PM10A04
HTN0MRN02EPGIX	PM10A04
HTN0MRN02DRVRQ	PM10A04
HTN0MRN02C4DDX	PM10A04
HTN0MRN02DXBP5	PM10A04
HTN0MRN02EK2L1	PM10A04
HTN0MRN02ELCBI	PM10A04
HTN0MRN02EG7CY	PM10A04
HTN0MRN02D4Y6H	PM10A04
HTN0MRN02C4RTA	PM10A04
HTN0MRN02DRJNO	PM10A04
HTN0MRN02ESTS6	PM10A04
HTN0MRN02D8C4Q	PM10A04
HTN0MRN02D5PZV	PM10A04
HTN0MRN02EL6UB	PM10A04
HTN0MRN02DPYX2	PM10A04
HTN0MRN02EEH62	PM10A04
HTN0MRN02C176X	PM10A04
HTN0MRN02C1TP0	PM10A04
HTN0MRN02DQD2F	PM10A04
HTN0MRN02D4UKF	PM10A04
HTN0MRN02ERKMW	PM10A04
HTN0MRN02DHZKP	PM10A04
HTN0MRN02DCEQK	PM10A04
HTN0MRN02DA3HF	PM10A04
HTN0MRN02D76BY	PM10A04
HTN0MRN02ECM1T	PM10A04
HTN0MRN02D0WFX	PM10A04
HTN0MRN02EHGZN	PM10A04
HTN0MRN02DJGOT	PM10A04
HTN0MRN02C4IN9	PM10A04
HTN0MRN02C9XWX	PM10A04
HTN0MRN02DGAGL	PM10A04
HTN0MRN02EU99Q	PM10A04
HTN0MRN02EXD7Y	PM10A04
HTN0MRN02EANS3	PM10A04
HTN0MRN02DSQI4	PM10A04
HTN0MRN02DZ8HK	PM10A04
HTN0MRN02DZIY4	PM10A04
HTN0MRN02C4EYC	PM10A04
HTN0MRN02DBMIU	PM10A04
HTN0MRN02EJKZZ	PM10A04
HTN0MRN02DA5TK	PM10A04
HTN0MRN02EOMLO	PM10A04
HTN0MRN02EALKW	PM10A04
HTN0MRN02DE3S5	PM10A04
HTN0MRN02DPJYD	PM10A04
HTN0MRN02C5TGU	PM10A04
HTN0MRN02DLAR8	PM10A04
HTN0MRN02C5O5Q	PM10A04
HTN0MRN02EEBKB	PM10A04
HTN0MRN02C6743	PM10A04
HTN0MRN02EEB8I	PM10A04
HTN0MRN02D168A	PM10A04
HTN0MRN02EPNQU	PM10A04
HTN0MRN02D91WD	PM10A04
HTN0MRN02DSINH	PM10A04
HTN0MRN02DHS2J	PM10A04
HTN0MRN02DBXI7	PM10A04
HTN0MRN02DRN4T	PM10A04
HTN0MRN02D370S	PM10A04
HTN0MRN02C7VFA	PM10A04
HTN0MRN02EF29Z	PM10A04
HTN0MRN02EDZUV	PM10A04
HTN0MRN02D941D	PM10A04
HTN0MRN02DWRFW	PM10A04
HTN0MRN02DQEGL	PM10A04
HTN0MRN02EDI99	PM10A04
HTN0MRN02DP772	PM10A04
HTN0MRN02EMC3B	PM10A04
HTN0MRN02C9E3J	PM10A04
HTN0MRN02C8503	PM10A04
HTN0MRN02DURPT	PM10A04
HTN0MRN02DMF08	PM10A04
HTN0MRN02DD2D1	PM10A04
HTN0MRN02ERN5D	PM10A04
HTN0MRN02DDJAQ	PM10A04
HTN0MRN02DXU6Q	PM10A04
HTN0MRN02C3LXY	PM10A04
HTN0MRN02EE8YP	PM10A04
HTN0MRN02C5HBC	PM10A04
HTN0MRN02EGO4M	PM10A04
HTN0MRN02DDG9X	PM10A04
HTN0MRN02DXIGB	PM10A04
HTN0MRN02C8X10	PM10A04
HTN0MRN02C9HR7	PM10A04
HTN0MRN02D9RYE	PM10A04
HTN0MRN02ESF1Y	PM10A04
HTN0MRN02DKE7G	PM10A04
HTN0MRN02DMCZY	PM10A04
HTN0MRN02DXKEZ	PM10A04
HTN0MRN02EZNIF	PM10A04
HTN0MRN02D3LZR	PM10A04
HTN0MRN02EJ29U	PM10A04
HTN0MRN02EZESO	PM10A04
HTN0MRN03F8IEF	PM10A04
HTN0MRN03GCH0T	PM10A04
HTN0MRN03GJK6O	PM10A04
HTN0MRN03HL1TO	PM10A04
HTN0MRN03GWJ1G	PM10A04
HTN0MRN03HBR0Z	PM10A04
HTN0MRN03GZZHR	PM10A04
HTN0MRN03G8E39	PM10A04
HTN0MRN03HE7VC	PM10A04
HTN0MRN03HHWI5	PM10A04
HTN0MRN03GN7W5	PM10A04
HTN0MRN03GYF1S	PM10A04
HTN0MRN03G4XI7	PM10A04
HTN0MRN03F1JBB	PM10A04
HTN0MRN03G2DBZ	PM10A04
HTN0MRN03F3Z3I	PM10A04
HTN0MRN03GV4S8	PM10A04
HTN0MRN03GAECH	PM10A04
HTN0MRN03G58XV	PM10A04
HTN0MRN03G3CBF	PM10A04
HTN0MRN03GSGRR	PM10A04
HTN0MRN03G8IZ0	PM10A04
HTN0MRN03GQMTE	PM10A04
HTN0MRN03FURHG	PM10A04
HTN0MRN03GLEL8	PM10A04
HTN0MRN03HE3SM	PM10A04
HTN0MRN03HDE8Q	PM10A04
HTN0MRN03GH9AA	PM10A04
HTN0MRN03HHXS1	PM10A04
HTN0MRN03GJYU2	PM10A04
HTN0MRN03HE3D1	PM10A04
HTN0MRN03HAW6Y	PM10A04
HTN0MRN03GLWRY	PM10A04
HTN0MRN03FNA0P	PM10A04
HTN0MRN03G08A1	PM10A04
HTN0MRN03GWKRG	PM10A04
HTN0MRN03G5L85	PM10A04
HTN0MRN03G312G	PM10A04
HTN0MRN03HACEM	PM10A04
HTN0MRN03HKQ1X	PM10A04
HTN0MRN03GOKOJ	PM10A04
HTN0MRN03GAA91	PM10A04
HTN0MRN03FS12L	PM10A04
HTN0MRN03FR7RU	PM10A04
HTN0MRN03F072V	PM10A04
HTN0MRN03FJ5VS	PM10A04
HTN0MRN03G85GB	PM10A04
HTN0MRN03HJRTE	PM10A04
HTN0MRN03F3DJ7	PM10A04
HTN0MRN03GX3D2	PM10A04
HTN0MRN03F55TZ	PM10A04
HTN0MRN03FOSV6	PM10A04
HTN0MRN03G7X39	PM10A04
HTN0MRN03HFUE1	PM10A04
HTN0MRN03GIV7Y	PM10A04
HTN0MRN03HDIVD	PM10A04
HTN0MRN03G5F01	PM10A04
HTN0MRN03GD9KO	PM10A04
HTN0MRN03G0U30	PM10A04
HTN0MRN03G7MTA	PM10A04
HTN0MRN03FN5GW	PM10A04
HTN0MRN03GVNVC	PM10A04
HTN0MRN03G8Y9L	PM10A04
HTN0MRN03HCVB1	PM10A04
HTN0MRN03GLPSJ	PM10A04
HTN0MRN03FYTPG	PM10A04
HTN0MRN03GU25J	PM10A04
HTN0MRN03GNMZI	PM10A04
HTN0MRN03FK8Q9	PM10A04
HTN0MRN03GEVDX	PM10A04
HTN0MRN03HEH6M	PM10A04
HTN0MRN03HEFJK	PM10A04
HTN0MRN03FSL4V	PM10A04
HTN0MRN03HG087	PM10A04
HTN0MRN03FRZ1J	PM10A04
HTN0MRN03GS0P7	PM10A04
HTN0MRN03F3NSG	PM10A04
HTN0MRN03G2JOA	PM10A04
HTN0MRN03GO172	PM10A04
HTN0MRN03FUZM3	PM10A04
HTN0MRN03GW12H	PM10A04
HTN0MRN03GING8	PM10A04
HTN0MRN03GT1EX	PM10A04
HTN0MRN03HINKO	PM10A04
HTN0MRN03G1KDI	PM10A04
HTN0MRN03GVGSQ	PM10A04
HTN0MRN03FZXBJ	PM10A04
HTN0MRN03F800F	PM10A04
HTN0MRN03GWAW9	PM10A04
HTN0MRN03GGYB4	PM10A04
HTN0MRN03GGZSM	PM10A04
HTN0MRN03F1YPX	PM10A04
HTN0MRN03G4NW3	PM10A04
HTN0MRN03GRCC1	PM10A04
HTN0MRN03HKC3G	PM10A04
HTN0MRN03GGK4B	PM10A04
HTN0MRN03G8N7D	PM10A04
HTN0MRN03GNB8G	PM10A04
HTN0MRN03F53GF	PM10A04
HTN0MRN03HEI57	PM10A04
HTN0MRN03GXFZO	PM10A04
HTN0MRN03FT9CL	PM10A04
HTN0MRN03HH33S	PM10A04
HTN0MRN03GYXRM	PM10A04
HTN0MRN03F41JA	PM10A04
HTN0MRN03HEKGX	PM10A04
HTN0MRN03FOLXQ	PM10A04
HTN0MRN03FS9QE	PM10A04
HTN0MRN03GU31J	PM10A04
HTN0MRN03GV5RC	PM10A04
HTN0MRN03GHOKT	PM10A04
HTN0MRN03GXVLU	PM10A04
HTN0MRN03GOPXM	PM10A04
HTN0MRN03HALDE	PM10A04
HTN0MRN03GLTQG	PM10A04
HTN0MRN03HI18V	PM10A04
HTN0MRN03HCR1U	PM10A04
HTN0MRN03G586W	PM10A04
HTN0MRN03FPJMH	PM10A04
HTN0MRN03G59BR	PM10A04
HTN0MRN03G18E2	PM10A04
HTN0MRN03GS39C	PM10A04
HTN0MRN03FVXL7	PM10A04
HTN0MRN03G8ACP	PM10A04
HTN0MRN03F5M65	PM10A04
HTN0MRN03G3BT9	PM10A04
HTN0MRN03GGGS4	PM10A04
HTN0MRN03F94A4	PM10A04
HTN0MRN03GG2RJ	PM10A04
HTN0MRN03GUP1U	PM10A04
HTN0MRN03GL110	PM10A04
HTN0MRN01AYPRD	PM10A04
HTN0MRN01A79QR	PM10A04
HTN0MRN01A7A6K	PM10A04
HTN0MRN01A8PMT	PM10A04
HTN0MRN01BYQLS	PM10A04
HTN0MRN01A6I0F	PM10A04
HTN0MRN01BT85X	PM10A04
HTN0MRN01BL1P6	PM10A04
HTN0MRN01AOJQP	PM10A04
HTN0MRN01BQSGM	PM10A04
HTN0MRN01AKH0W	PM10A04
HTN0MRN01BEV4Y	PM10A04
HTN0MRN01AVLJS	PM10A04
HTN0MRN01A1IAE	PM10A04
HTN0MRN01BBAIR	PM10A04
HTN0MRN01A5ZN4	PM10A04
HTN0MRN01AN0M5	PM10A04
HTN0MRN01BD5C5	PM10A04
HTN0MRN01B09MZ	PM10A04
HTN0MRN01BS5W2	PM10A04
HTN0MRN01CGV4E	PM10A04
HTN0MRN01A2MVR	PM10A04
HTN0MRN01CF6FK	PM10A04
HTN0MRN01BKH5O	PM10A04
HTN0MRN01A5UO5	PM10A04
HTN0MRN01BWLUP	PM10A04
HTN0MRN01BKNGW	PM10A04
HTN0MRN01AW3KG	PM10A04
HTN0MRN01BJKSE	PM10A04
HTN0MRN01AOO8A	PM10A04
HTN0MRN01B7YA3	PM10A04
HTN0MRN01B7YOO	PM10A04
HTN0MRN01B7UPB	PM10A04
HTN0MRN01A06VQ	PM10A04
HTN0MRN01BHRR4	PM10A04
HTN0MRN01A7RRE	PM10A04
HTN0MRN01BF7T0	PM10A04
HTN0MRN01BOITI	PM10A04
HTN0MRN01BLJN2	PM10A04
HTN0MRN01BP3J4	PM10A04
HTN0MRN01AW9NB	PM10A04
HTN0MRN01A74TO	PM10A04
HTN0MRN01CHCSJ	PM10A04
HTN0MRN01BASKY	PM10A04
HTN0MRN01BLKU5	PM10A04
HTN0MRN01BY38L	PM10A04
HTN0MRN01BQK2E	PM10A04
HTN0MRN01BPBX6	PM10A04
HTN0MRN01A36RP	PM10A04
HTN0MRN01B1TFV	PM10A04
HTN0MRN01AULWZ	PM10A04
HTN0MRN01CGYW7	PM10A04
HTN0MRN01BGCSD	PM10A04
HTN0MRN01CF50R	PM10A04
HTN0MRN01AQJ5G	PM10A04
HTN0MRN01AMLA3	PM10A04
HTN0MRN01BZFU5	PM10A04
HTN0MRN01A1QP6	PM10A04
HTN0MRN01B92B8	PM10A04
HTN0MRN01CBADO	PM10A04
HTN0MRN01A93XK	PM10A04
HTN0MRN01CEW11	PM10A04
HTN0MRN01B8QT7	PM10A04
HTN0MRN01BZSS9	PM10A04
HTN0MRN01BN9SG	PM10A04
HTN0MRN01BTEX7	PM10A04
HTN0MRN01B9U0R	PM10A04
HTN0MRN01A9ARE	PM10A04
HTN0MRN01A1ZG9	PM10A04
HTN0MRN01BCDKK	PM10A04
HTN0MRN01B5EYO	PM10A04
HTN0MRN01AN1NU	PM10A04
HTN0MRN01CEVH0	PM10A04
HTN0MRN01AOJ9W	PM10A04
HTN0MRN01A83XF	PM10A04
HTN0MRN01AXQSK	PM10A04
HTN0MRN01B4Y4O	PM10A04
HTN0MRN01BI2JP	PM10A04
HTN0MRN01CE1YK	PM10A04
HTN0MRN01BGE7L	PM10A04
HTN0MRN01ARM4O	PM10A04
HTN0MRN01CC1OY	PM10A04
HTN0MRN01BTNIV	PM10A04
HTN0MRN01CC961	PM10A04
HTN0MRN01BNWSU	PM10A04
HTN0MRN01B7TUS	PM10A04
HTN0MRN01ATL7E	PM10A04
HTN0MRN01BN7QA	PM10A04
HTN0MRN01BFKGO	PM10A04
HTN0MRN01A1FJ6	PM10A04
HTN0MRN01ARHXR	PM10A04
HTN0MRN01AV8TN	PM10A04
HTN0MRN01BSM0A	PM10A04
HTN0MRN01A0624	PM10A04
HTN0MRN01BQE49	PM10A04
HTN0MRN01BMNCD	PM10A04
HTN0MRN01CF69O	PM10A04
HTN0MRN01BWOST	PM10A04
HTN0MRN02DAJIU	PM10A04
HTN0MRN02EBUQ7	PM10A04
HTN0MRN02EF2GI	PM10A04
HTN0MRN02DLSD2	PM10A04
HTN0MRN02DXZFR	PM10A04
HTN0MRN02EUWI2	PM10A04
HTN0MRN02DW8G7	PM10A04
HTN0MRN02D02AX	PM10A04
HTN0MRN02C3PTS	PM10A04
HTN0MRN02DTJFQ	PM10A04
HTN0MRN02EFSWT	PM10A04
HTN0MRN02DZOGY	PM10A04
HTN0MRN02C8VFL	PM10A04
HTN0MRN02DEQ9B	PM10A04
HTN0MRN02DUOQY	PM10A04
HTN0MRN02D0YWD	PM10A04
HTN0MRN02DQCCK	PM10A04
HTN0MRN02D50V1	PM10A04
HTN0MRN02DUG8K	PM10A04
HTN0MRN02DXMRV	PM10A04
HTN0MRN02DIIHG	PM10A04
HTN0MRN02D2A1H	PM10A04
HTN0MRN02EQFA3	PM10A04
HTN0MRN02EE4FD	PM10A04
HTN0MRN02DL2SP	PM10A04
HTN0MRN02D71P5	PM10A04
HTN0MRN02EL8SG	PM10A04
HTN0MRN02DGLV7	PM10A04
HTN0MRN02D73TC	PM10A04
HTN0MRN02ENF7P	PM10A04
HTN0MRN02C4PG5	PM10A04
HTN0MRN02DOIEE	PM10A04
HTN0MRN02EUE96	PM10A04
HTN0MRN02EH7T4	PM10A04
HTN0MRN02DH5WQ	PM10A04
HTN0MRN02DG81S	PM10A04
HTN0MRN02D3RHI	PM10A04
HTN0MRN02C1TKK	PM10A04
HTN0MRN02ERZG6	PM10A04
HTN0MRN02C01EP	PM10A04
HTN0MRN02C4UAR	PM10A04
HTN0MRN02D08F9	PM10A04
HTN0MRN02EXHFK	PM10A04
HTN0MRN02D08WX	PM10A04
HTN0MRN02DUONP	PM10A04
HTN0MRN02D39G5	PM10A04
HTN0MRN02EL1FL	PM10A04
HTN0MRN02EQ88I	PM10A04
HTN0MRN02C1NP7	PM10A04
HTN0MRN02DUGSP	PM10A04
HTN0MRN02D1EXS	PM10A04
HTN0MRN02C0B5F	PM10A04
HTN0MRN02C44T2	PM10A04
HTN0MRN02EWJQL	PM10A04
HTN0MRN02ESXIK	PM10A04
HTN0MRN02C8QYO	PM10A04
HTN0MRN02C5LDY	PM10A04
HTN0MRN02DKE3Q	PM10A04
HTN0MRN02DCOK1	PM10A04
HTN0MRN02C9NZ9	PM10A04
HTN0MRN02EDZK8	PM10A04
HTN0MRN02DKM7F	PM10A04
HTN0MRN02DMNY8	PM10A04
HTN0MRN02DSD5I	PM10A04
HTN0MRN02C7YLX	PM10A04
HTN0MRN02EI1S4	PM10A04
HTN0MRN02D37AO	PM10A04
HTN0MRN02DZRD9	PM10A04
HTN0MRN02DZSQ1	PM10A04
HTN0MRN02ENDJR	PM10A04
HTN0MRN02C88VH	PM10A04
HTN0MRN02D8CAJ	PM10A04
HTN0MRN02DTSJ6	PM10A04
HTN0MRN02DN7DI	PM10A04
HTN0MRN02C597O	PM10A04
HTN0MRN02DDOPV	PM10A04
HTN0MRN02EOAPE	PM10A04
HTN0MRN02DKPLC	PM10A04
HTN0MRN02ET79T	PM10A04
HTN0MRN02DJZAI	PM10A04
HTN0MRN02E04VL	PM10A04
HTN0MRN02EFOGR	PM10A04
HTN0MRN02EL7WH	PM10A04
HTN0MRN02ECBAF	PM10A04
HTN0MRN02EE54T	PM10A04
HTN0MRN02DR1BZ	PM10A04
HTN0MRN02DXUAV	PM10A04
HTN0MRN02DS4S3	PM10A04
HTN0MRN02DDNJQ	PM10A04
HTN0MRN02EHI2V	PM10A04
HTN0MRN02EW17B	PM10A04
HTN0MRN02C05WN	PM10A04
HTN0MRN02DAJM4	PM10A04
HTN0MRN02EQEMM	PM10A04
HTN0MRN02D714M	PM10A04
HTN0MRN02D09C6	PM10A04
HTN0MRN02D7GSQ	PM10A04
HTN0MRN02C5AX3	PM10A04
HTN0MRN02D3A0N	PM10A04
HTN0MRN03G8RVO	PM10A04
HTN0MRN03GOHG7	PM10A04
HTN0MRN03G46EI	PM10A04
HTN0MRN03GAJCU	PM10A04
HTN0MRN03GYBC6	PM10A04
HTN0MRN03GZ7VZ	PM10A04
HTN0MRN03G9RMQ	PM10A04
HTN0MRN03HDE5F	PM10A04
HTN0MRN03HEEEL	PM10A04
HTN0MRN03GA8B8	PM10A04
HTN0MRN03G73RW	PM10A04
HTN0MRN03GA2S3	PM10A04
HTN0MRN03GSMED	PM10A04
HTN0MRN03F3X9S	PM10A04
HTN0MRN03G9K30	PM10A04
HTN0MRN03GNHC1	PM10A04
HTN0MRN03HEAXN	PM10A04
HTN0MRN03HDFPU	PM10A04
HTN0MRN03GPEDN	PM10A04
HTN0MRN03G5PAV	PM10A04
HTN0MRN03GBY7S	PM10A04
HTN0MRN03G0W8V	PM10A04
HTN0MRN03GOS7W	PM10A04
HTN0MRN03G9AMM	PM10A04
HTN0MRN03HAWOK	PM10A04
HTN0MRN03GBISI	PM10A04
HTN0MRN03HIWOC	PM10A04
HTN0MRN03GS14X	PM10A04
HTN0MRN03FQ7V0	PM10A04
HTN0MRN03F4A3W	PM10A04
HTN0MRN03FL1LF	PM10A04
HTN0MRN03GZOR7	PM10A04
HTN0MRN03F65YD	PM10A04
HTN0MRN03GZ82J	PM10A04
HTN0MRN03FN2J3	PM10A04
HTN0MRN03GDH80	PM10A04
HTN0MRN03GHH29	PM10A04
HTN0MRN03GGGXH	PM10A04
HTN0MRN03GWIRT	PM10A04
HTN0MRN03GN80X	PM10A04
HTN0MRN03F9N3B	PM10A04
HTN0MRN03FUW7D	PM10A04
HTN0MRN03F4PI2	PM10A04
HTN0MRN03F7KDH	PM10A04
HTN0MRN03GLX66	PM10A04
HTN0MRN03F94E2	PM10A04
HTN0MRN03HIOSO	PM10A04
HTN0MRN03GZACI	PM10A04
HTN0MRN03G876A	PM10A04
HTN0MRN03FSYPL	PM10A04
HTN0MRN03HKA2K	PM10A04
HTN0MRN03HDEH3	PM10A04
HTN0MRN03F8MPX	PM10A04
HTN0MRN03GREPH	PM10A04
HTN0MRN03F944N	PM10A04
HTN0MRN03G74D0	PM10A04
HTN0MRN03FXU3P	PM10A04
HTN0MRN03GJ93H	PM10A04
HTN0MRN03GTMJE	PM10A04
HTN0MRN03GLSTK	PM10A04
HTN0MRN03G7RS1	PM10A04
HTN0MRN03GE4KK	PM10A04
HTN0MRN03GNNXG	PM10A04
HTN0MRN03F5Q56	PM10A04
HTN0MRN03FYID0	PM10A04
HTN0MRN03G7BUK	PM10A04
HTN0MRN03FYRTZ	PM10A04
HTN0MRN03F1XN2	PM10A04
HTN0MRN03HJX07	PM10A04
HTN0MRN03FZZRM	PM10A04
HTN0MRN03F9Y3L	PM10A04
HTN0MRN03HFE1D	PM10A04
HTN0MRN03F5NPS	PM10A04
HTN0MRN03HJRP2	PM10A04
HTN0MRN03F7NY1	PM10A04
HTN0MRN03GMCTQ	PM10A04
HTN0MRN03GZ4FZ	PM10A04
HTN0MRN03GU1EG	PM10A04
HTN0MRN03F8ZL6	PM10A04
HTN0MRN03GWE90	PM10A04
HTN0MRN03FVKZ7	PM10A04
HTN0MRN03GAVY5	PM10A04
HTN0MRN03GCBH5	PM10A04
HTN0MRN03F4RUZ	PM10A04
HTN0MRN03GPLLT	PM10A04
HTN0MRN03G8KJ6	PM10A04
HTN0MRN03FP8UE	PM10A04
HTN0MRN03G5NP7	PM10A04
HTN0MRN03G5MZD	PM10A04
HTN0MRN03F3163	PM10A04
HTN0MRN03F36RI	PM10A04
HTN0MRN03HFQPZ	PM10A04
HTN0MRN03FXNPM	PM10A04
HTN0MRN03GT4E0	PM10A04
HTN0MRN03FP68K	PM10A04
HTN0MRN03FZGOM	PM10A04
HTN0MRN03GU3RJ	PM10A04
HTN0MRN03GM14N	PM10A04
HTN0MRN03GE1HA	PM10A04
HTN0MRN03HI8UR	PM10A04
HTN0MRN03GYUMA	PM10A04
HTN0MRN03FNTNW	PM10A04
HTN0MRN03FOETR	PM10A04
HTN0MRN03GZUFV	PM10A04
HTN0MRN01AQCZW	PM10A04
HTN0MRN01A8GAJ	PM10A04
HTN0MRN01A7ZFA	PM10A04
HTN0MRN01A4DAW	PM10A04
HTN0MRN01B0896	PM10A04
HTN0MRN01A1DND	PM10A04
HTN0MRN01B08RS	PM10A04
HTN0MRN01CB4WK	PM10A04
HTN0MRN01A3O66	PM10A04
HTN0MRN01A8PKF	PM10A04
HTN0MRN01A62ZU	PM10A04
HTN0MRN01A4FZC	PM10A04
HTN0MRN01CDSZU	PM10A04
HTN0MRN01BQF6R	PM10A04
HTN0MRN01A3QP6	PM10A04
HTN0MRN01BFL8Y	PM10A04
HTN0MRN01BFJYP	PM10A04
HTN0MRN01BQ6F1	PM10A04
HTN0MRN01AVKUF	PM10A04
HTN0MRN01AW3NO	PM10A04
HTN0MRN01BIAFU	PM10A04
HTN0MRN01A6PCL	PM10A04
HTN0MRN01AXVET	PM10A04
HTN0MRN01BGUAZ	PM10A04
HTN0MRN01B937B	PM10A04
HTN0MRN01BFFDW	PM10A04
HTN0MRN01BAB1O	PM10A04
HTN0MRN01A1LGG	PM10A04
HTN0MRN01B98D7	PM10A04
HTN0MRN01BNABC	PM10A04
HTN0MRN01CAD80	PM10A04
HTN0MRN01A5LAB	PM10A04
HTN0MRN01BC9OY	PM10A04
HTN0MRN01BAYJ4	PM10A04
HTN0MRN01BUIKC	PM10A04
HTN0MRN01CI0TW	PM10A04
HTN0MRN01BLGO1	PM10A04
HTN0MRN01AUY3U	PM10A04
HTN0MRN01CIZ5C	PM10A04
HTN0MRN01BH8XO	PM10A04
HTN0MRN01A42LR	PM10A04
HTN0MRN01BFYVK	PM10A04
HTN0MRN01B3JZZ	PM10A04
HTN0MRN01CJF0L	PM10A04
HTN0MRN01ATHSV	PM10A04
HTN0MRN01AT3GG	PM10A04
HTN0MRN01AJB6N	PM10A04
HTN0MRN01AL32S	PM10A04
HTN0MRN01APA0U	PM10A04
HTN0MRN01BVLST	PM10A04
HTN0MRN01BWTC2	PM10A04
HTN0MRN01BGA67	PM10A04
HTN0MRN01AKKDT	PM10A04
HTN0MRN01AIRCF	PM10A04
HTN0MRN01B2WNQ	PM10A04
HTN0MRN01BI1G1	PM10A04
HTN0MRN01CAHZI	PM10A04
HTN0MRN01BRZSV	PM10A04
HTN0MRN01A2KO5	PM10A04
HTN0MRN01APNUV	PM10A04
HTN0MRN01A23FY	PM10A04
HTN0MRN01AZRT1	PM10A04
HTN0MRN01ASIWR	PM10A04
HTN0MRN01APFMV	PM10A04
HTN0MRN01B0X5J	PM10A04
HTN0MRN01AJC11	PM10A04
HTN0MRN01A5E9U	PM10A04
HTN0MRN01AM9EU	PM10A04
HTN0MRN01CDM91	PM10A04
HTN0MRN01BK0K5	PM10A04
HTN0MRN01AZ2XN	PM10A04
HTN0MRN01B92B6	PM10A04
HTN0MRN01BD0MR	PM10A04
HTN0MRN01ASR8N	PM10A04
HTN0MRN01AVX5B	PM10A04
HTN0MRN01A6BIY	PM10A04
HTN0MRN01BZGHF	PM10A04
HTN0MRN01CIUBQ	PM10A04
HTN0MRN01B721Y	PM10A04
HTN0MRN01B9ZL3	PM10A04
HTN0MRN01CAKUP	PM10A04
HTN0MRN01BT4LI	PM10A04
HTN0MRN01B0BCY	PM10A04
HTN0MRN01BM686	PM10A04
HTN0MRN02DBBV9	PM10A04
HTN0MRN02DRQTO	PM10A04
HTN0MRN02D46H7	PM10A04
HTN0MRN02DQSWL	PM10A04
HTN0MRN02DII4L	PM10A04
HTN0MRN02EKM3P	PM10A04
HTN0MRN02D5JG0	PM10A04
HTN0MRN02DEFKZ	PM10A04
HTN0MRN02EVQML	PM10A04
HTN0MRN02EJBT5	PM10A04
HTN0MRN02EENS8	PM10A04
HTN0MRN02DCYFQ	PM10A04
HTN0MRN02DVULA	PM10A04
HTN0MRN02DR6RB	PM10A04
HTN0MRN02EKT3O	PM10A04
HTN0MRN02DPDPP	PM10A04
HTN0MRN02D9VZK	PM10A04
HTN0MRN02EA3IB	PM10A04
HTN0MRN02DWGCL	PM10A04
HTN0MRN02D65ZW	PM10A04
HTN0MRN02D1R5F	PM10A04
HTN0MRN02C7HZD	PM10A04
HTN0MRN02DDZLZ	PM10A04
HTN0MRN02ELP2L	PM10A04
HTN0MRN02DQ3GC	PM10A04
HTN0MRN02C6POE	PM10A04
HTN0MRN02EE1T6	PM10A04
HTN0MRN02ESGGG	PM10A04
HTN0MRN02EJVKT	PM10A04
HTN0MRN02EAVZN	PM10A04
HTN0MRN02DXGY6	PM10A04
HTN0MRN02EAV3I	PM10A04
HTN0MRN02DDIUC	PM10A04
HTN0MRN02DX3BE	PM10A04
HTN0MRN02EN55R	PM10A04
HTN0MRN02DTRPT	PM10A04
HTN0MRN02DPMAT	PM10A04
HTN0MRN02ECZ57	PM10A04
HTN0MRN02EEUN8	PM10A04
HTN0MRN02EU8G5	PM10A04
HTN0MRN02EKZCZ	PM10A04
HTN0MRN02DSDMK	PM10A04
HTN0MRN02D9HJK	PM10A04
HTN0MRN02C9HFL	PM10A04
HTN0MRN02DDSX9	PM10A04
HTN0MRN02D2KAN	PM10A04
HTN0MRN02D08L1	PM10A04
HTN0MRN02DOID3	PM10A04
HTN0MRN02ENZO4	PM10A04
HTN0MRN02EDOCE	PM10A04
HTN0MRN02D5L35	PM10A04
HTN0MRN02D0DPB	PM10A04
HTN0MRN02DIZ7T	PM10A04
HTN0MRN02EE7SP	PM10A04
HTN0MRN02DL1R6	PM10A04
HTN0MRN02DEJFS	PM10A04
HTN0MRN02DUNEJ	PM10A04
HTN0MRN02D7AHL	PM10A04
HTN0MRN02DV3SC	PM10A04
HTN0MRN02C0T3J	PM10A04
HTN0MRN02DZJ7G	PM10A04
HTN0MRN02EHWPH	PM10A04
HTN0MRN02DLT22	PM10A04
HTN0MRN02DZ9SY	PM10A04
HTN0MRN02D0QE0	PM10A04
HTN0MRN02DLO71	PM10A04
HTN0MRN02DXO8V	PM10A04
HTN0MRN02D0B4Z	PM10A04
HTN0MRN02EGPTN	PM10A04
HTN0MRN02EFX2O	PM10A04
HTN0MRN02C30VW	PM10A04
HTN0MRN02EH91P	PM10A04
HTN0MRN02EJDST	PM10A04
HTN0MRN02ELPLK	PM10A04
HTN0MRN02DGNSP	PM10A04
HTN0MRN02EF039	PM10A04
HTN0MRN02D442F	PM10A04
HTN0MRN02DRZJ6	PM10A04
HTN0MRN02DSW17	PM10A04
HTN0MRN02D1VJB	PM10A04
HTN0MRN02D6OMN	PM10A04
HTN0MRN02C8IY9	PM10A04
HTN0MRN02DEWLS	PM10A04
HTN0MRN02EN6B8	PM10A04
HTN0MRN02DW1TI	PM10A04
HTN0MRN02DKG41	PM10A04
HTN0MRN02C9CIV	PM10A04
HTN0MRN02EPDE5	PM10A04
HTN0MRN02ENRPI	PM10A04
HTN0MRN02D0DUC	PM10A04
HTN0MRN02D94LQ	PM10A04
HTN0MRN03G1Q35	PM10A04
HTN0MRN03G5PIL	PM10A04
HTN0MRN03HIU4O	PM10A04
HTN0MRN03GGRIL	PM10A04
HTN0MRN03G5T2M	PM10A04
HTN0MRN03HBHZF	PM10A04
HTN0MRN03GR3FF	PM10A04
HTN0MRN03GMQ68	PM10A04
HTN0MRN03FP6A2	PM10A04
HTN0MRN03GE9UD	PM10A04
HTN0MRN03FXBD5	PM10A04
HTN0MRN03F31U7	PM10A04
HTN0MRN03FX9M9	PM10A04
HTN0MRN03GF0S7	PM10A04
HTN0MRN03GPUP7	PM10A04
HTN0MRN03GB0P7	PM10A04
HTN0MRN03GUDFS	PM10A04
HTN0MRN03F2RKX	PM10A04
HTN0MRN03HGWAQ	PM10A04
HTN0MRN03G704D	PM10A04
HTN0MRN03GQR25	PM10A04
HTN0MRN03HJ7AT	PM10A04
HTN0MRN03HDZO3	PM10A04
HTN0MRN03FUS4S	PM10A04
HTN0MRN03FPFP3	PM10A04
HTN0MRN03GR7OW	PM10A04
HTN0MRN03G2BIO	PM10A04
HTN0MRN03HBS72	PM10A04
HTN0MRN03GGAI6	PM10A04
HTN0MRN03HCZAU	PM10A04
HTN0MRN03HKT8D	PM10A04
HTN0MRN03FUAWN	PM10A04
HTN0MRN03HBU5B	PM10A04
HTN0MRN03HENEN	PM10A04
HTN0MRN03GGZXR	PM10A04
HTN0MRN03FK3ZD	PM10A04
HTN0MRN03FUCBY	PM10A04
HTN0MRN03G0P0Y	PM10A04
HTN0MRN03FRAYA	PM10A04
HTN0MRN03GHDU2	PM10A04
HTN0MRN03G1K1O	PM10A04
HTN0MRN03GU2K2	PM10A04
HTN0MRN03HIOK0	PM10A04
HTN0MRN03GG59X	PM10A04
HTN0MRN03HI0LV	PM10A04
HTN0MRN03FLGIY	PM10A04
HTN0MRN03GRJFV	PM10A04
HTN0MRN03GFSQ1	PM10A04
HTN0MRN03F1SFP	PM10A04
HTN0MRN03HEKXP	PM10A04
HTN0MRN03F8ZKA	PM10A04
HTN0MRN03GQHY8	PM10A04
HTN0MRN03FRH9K	PM10A04
HTN0MRN03GOKHQ	PM10A04
HTN0MRN03FVX7D	PM10A04
HTN0MRN03G4TTP	PM10A04
HTN0MRN03GXETD	PM10A04
HTN0MRN03HLRVK	PM10A04
HTN0MRN03HK9CZ	PM10A04
HTN0MRN03FQ8G6	PM10A04
HTN0MRN03F6CB9	PM10A04
HTN0MRN03GYXLU	PM10A04
HTN0MRN03GQUXV	PM10A04
HTN0MRN03HINO6	PM10A04
HTN0MRN03GDH9Z	PM10A04
HTN0MRN03FR3U2	PM10A04
HTN0MRN03FM10R	PM10A04
HTN0MRN03FXJ6K	PM10A04
HTN0MRN03GJI5J	PM10A04
HTN0MRN03GP8HM	PM10A04
HTN0MRN03GGZCC	PM10A04
HTN0MRN03G3Z8S	PM10A04
HTN0MRN03GCQYS	PM10A04
HTN0MRN03HIIWZ	PM10A04
HTN0MRN03HHWRF	PM10A04
HTN0MRN03F474Y	PM10A04
HTN0MRN03HJHT9	PM10A04
HTN0MRN03FK1HE	PM10A04
HTN0MRN03HKJS6	PM10A04
HTN0MRN03FWMRC	PM10A04
HTN0MRN03GFNFM	PM10A04
HTN0MRN03F4VVJ	PM10A04
HTN0MRN03GLSLO	PM10A04
HTN0MRN03GU3I1	PM10A04
HTN0MRN03GPWFI	PM10A04
HTN0MRN03G4U0W	PM10A04
HTN0MRN03GPT8N	PM10A04
HTN0MRN03G0X1R	PM10A04
HTN0MRN03G1T5K	PM10A04
HTN0MRN03HCFCL	PM10A04
HTN0MRN03GCYGO	PM10A04
HTN0MRN03HE92A	PM10A04
HTN0MRN03GOVB7	PM10A04
HTN0MRN03GYB7N	PM10A04
HTN0MRN03GO0P0	PM10A04
HTN0MRN01A0TXX	PM10A04
HTN0MRN01AZA6Z	PM10A04
HTN0MRN01A8KFQ	PM10A04
HTN0MRN01B38VQ	PM10A04
HTN0MRN01AX63S	PM10A04
HTN0MRN01AQ4UV	PM10A04
HTN0MRN01ARLEU	PM10A04
HTN0MRN01BN8SE	PM10A04
HTN0MRN01AP4XL	PM10A04
HTN0MRN01BW1BK	PM10A04
HTN0MRN01BHH9H	PM10A04
HTN0MRN01A09A0	PM10A04
HTN0MRN01AMIWW	PM10A04
HTN0MRN01ANI5C	PM10A04
HTN0MRN01A8WRM	PM10A04
HTN0MRN01A9K4M	PM10A04
HTN0MRN01BN9YO	PM10A04
HTN0MRN01AJY0B	PM10A04
HTN0MRN01BQHQZ	PM10A04
HTN0MRN01B2Z1Z	PM10A04
HTN0MRN01B61M6	PM10A04
HTN0MRN01AN7E3	PM10A04
HTN0MRN01BXDVL	PM10A04
HTN0MRN01BBWR0	PM10A04
HTN0MRN01CGU99	PM10A04
HTN0MRN01CBDQP	PM10A04
HTN0MRN01AI6L7	PM10A04
HTN0MRN01AMZIX	PM10A04
HTN0MRN01A4FRN	PM10A04
HTN0MRN01B1LZB	PM10A04
HTN0MRN01CGSFL	PM10A04
HTN0MRN01A26YP	PM10A04
HTN0MRN01AJPB4	PM10A04
HTN0MRN01AQF58	PM10A04
HTN0MRN01AO9A6	PM10A04
HTN0MRN01AJ2YV	PM10A04
HTN0MRN01AYPLH	PM10A04
HTN0MRN01CAXDR	PM10A04
HTN0MRN01B21WK	PM10A04
HTN0MRN01BDNHQ	PM10A04
HTN0MRN01A5WDX	PM10A04
HTN0MRN01CC67B	PM10A04
HTN0MRN01AW0NO	PM10A04
HTN0MRN01BSE78	PM10A04
HTN0MRN01BV8H3	PM10A04
HTN0MRN01CF0OS	PM10A04
HTN0MRN01CIJF7	PM10A04
HTN0MRN01BEJTK	PM10A04
HTN0MRN01BFE2R	PM10A04
HTN0MRN01A6S8K	PM10A04
HTN0MRN01BY1QA	PM10A04
HTN0MRN01A4GUG	PM10A04
HTN0MRN01BA7WU	PM10A04
HTN0MRN01BSZJ6	PM10A04
HTN0MRN01ATYP3	PM10A04
HTN0MRN01CDWSP	PM10A04
HTN0MRN01CFA85	PM10A04
HTN0MRN01BVPFU	PM10A04
HTN0MRN01BL9HH	PM10A04
HTN0MRN01BRMYM	PM10A04
HTN0MRN01B5EPJ	PM10A04
HTN0MRN01B8MRL	PM10A04
HTN0MRN01A3A2T	PM10A04
HTN0MRN01A5RKP	PM10A04
HTN0MRN01B1UAP	PM10A04
HTN0MRN01AUET5	PM10A04
HTN0MRN01ARZBT	PM10A04
HTN0MRN01BBBCN	PM10A04
HTN0MRN01CCPTM	PM10A04
HTN0MRN01A2V52	PM10A04
HTN0MRN01BY25S	PM10A04
HTN0MRN01AWTJT	PM10A04
HTN0MRN01B4XK3	PM10A04
HTN0MRN01BX1NO	PM10A04
HTN0MRN01BGJ2A	PM10A04
HTN0MRN01BFID3	PM10A04
HTN0MRN01BZJGI	PM10A04
HTN0MRN01A62LG	PM10A04
HTN0MRN01CH4W9	PM10A04
HTN0MRN01A5ADV	PM10A04
HTN0MRN01AO5ZB	PM10A04
HTN0MRN01BC8K3	PM10A04
HTN0MRN01AZKUK	PM10A04
HTN0MRN01A5PDR	PM10A04
HTN0MRN01A2Z2G	PM10A04
HTN0MRN01CFPLI	PM10A04
HTN0MRN01BWS35	PM10A04
HTN0MRN01BXKML	PM10A04
HTN0MRN02D1UAO	PM10A04
HTN0MRN02DNMLJ	PM10A04
HTN0MRN02EV4OP	PM10A04
HTN0MRN02C6IIN	PM10A04
HTN0MRN02DQ8K9	PM10A04
HTN0MRN02EJX5G	PM10A04
HTN0MRN02ESZEG	PM10A04
HTN0MRN02DGFGI	PM10A04
HTN0MRN02DIG9X	PM10A04
HTN0MRN02DRRCJ	PM10A04
HTN0MRN02DEXYM	PM10A04
HTN0MRN02EPBJL	PM10A04
HTN0MRN02DZW27	PM10A04
HTN0MRN02DUQDW	PM10A04
HTN0MRN02DKV9C	PM10A04
HTN0MRN02D4ZKN	PM10A04
HTN0MRN02EX2IX	PM10A04
HTN0MRN02EQQ78	PM10A04
HTN0MRN02DTBQ3	PM10A04
HTN0MRN02DWOLD	PM10A04
HTN0MRN02EU0KS	PM10A04
HTN0MRN02D7G0O	PM10A04
HTN0MRN02C1IO9	PM10A04
HTN0MRN02EL2LE	PM10A04
HTN0MRN02EN6O4	PM10A04
HTN0MRN02DA0LV	PM10A04
HTN0MRN02C98A2	PM10A04
HTN0MRN02D9D3D	PM10A04
HTN0MRN02EXB75	PM10A04
HTN0MRN02DF6A4	PM10A04
HTN0MRN02DZ4ZI	PM10A04
HTN0MRN02D2IOQ	PM10A04
HTN0MRN02C69U8	PM10A04
HTN0MRN02DVVSU	PM10A04
HTN0MRN02EXF6O	PM10A04
HTN0MRN02D7LAF	PM10A04
HTN0MRN02D0W5C	PM10A04
HTN0MRN02C7YEH	PM10A04
HTN0MRN02C9RIH	PM10A04
HTN0MRN02DXN0E	PM10A04
HTN0MRN02ERHFU	PM10A04
HTN0MRN02D0ZOQ	PM10A04
HTN0MRN02D8OY3	PM10A04
HTN0MRN02EKRXC	PM10A04
HTN0MRN02EVJTU	PM10A04
HTN0MRN02EIEPH	PM10A04
HTN0MRN02DLWGY	PM10A04
HTN0MRN02EBLC5	PM10A04
HTN0MRN02EM0ER	PM10A04
HTN0MRN02ER4XK	PM10A04
HTN0MRN02DS82G	PM10A04
HTN0MRN02DPJBS	PM10A04
HTN0MRN02DQPFF	PM10A04
HTN0MRN02DALAF	PM10A04
HTN0MRN02DDQAD	PM10A04
HTN0MRN02DKRS9	PM10A04
HTN0MRN02DZE3J	PM10A04
HTN0MRN02DX50L	PM10A04
HTN0MRN02EASU7	PM10A04
HTN0MRN02C05UL	PM10A04
HTN0MRN02DVJ4V	PM10A04
HTN0MRN02EV786	PM10A04
HTN0MRN02C1AF1	PM10A04
HTN0MRN03GDU6O	PM10A04
HTN0MRN03GJZ2M	PM10A04
HTN0MRN03FY7J6	PM10A04
HTN0MRN03GRZYS	PM10A04
HTN0MRN03GWXBS	PM10A04
HTN0MRN03G4DZF	PM10A04
HTN0MRN03HIVDA	PM10A04
HTN0MRN03FZXAR	PM10A04
HTN0MRN03GKC21	PM10A04
HTN0MRN03F4NHY	PM10A04
HTN0MRN03GVE3Y	PM10A04
HTN0MRN03GIR7R	PM10A04
HTN0MRN03GN5XM	PM10A04
HTN0MRN03FVXPR	PM10A04
HTN0MRN03G3TK3	PM10A04
HTN0MRN03G0MMX	PM10A04
HTN0MRN03GJ39D	PM10A04
HTN0MRN03FXTQB	PM10A04
HTN0MRN03HGEM9	PM10A04
HTN0MRN03HE4DB	PM10A04
HTN0MRN03GYVG7	PM10A04
HTN0MRN03GINIU	PM10A04
HTN0MRN03GAVOG	PM10A04
HTN0MRN03G2GZB	PM10A04
HTN0MRN03HE6UL	PM10A04
HTN0MRN03GO4V6	PM10A04
HTN0MRN03G7Y2A	PM10A04
HTN0MRN03G5TLK	PM10A04
HTN0MRN03GXVGM	PM10A04
HTN0MRN03GX2DI	PM10A04
HTN0MRN03G94MV	PM10A04
HTN0MRN03G2ZJ1	PM10A04
HTN0MRN03FU9U2	PM10A04
HTN0MRN03GO2IX	PM10A04
HTN0MRN03FU2S3	PM10A04
HTN0MRN03GO1G8	PM10A04
HTN0MRN03GFBSS	PM10A04
HTN0MRN03GKW2S	PM10A04
HTN0MRN03FWA59	PM10A04
HTN0MRN03HG7EK	PM10A04
HTN0MRN03G2UGJ	PM10A04
HTN0MRN03FTTVN	PM10A04
HTN0MRN03HEAOO	PM10A04
HTN0MRN03G69OU	PM10A04
HTN0MRN03HCQSY	PM10A04
HTN0MRN03G1IY9	PM10A04
HTN0MRN03G70Z0	PM10A04
HTN0MRN03HCHJX	PM10A04
HTN0MRN03FP0S5	PM10A04
HTN0MRN03GMXZQ	PM10A04
HTN0MRN03GFSU0	PM10A04
HTN0MRN03GRDUC	PM10A04
HTN0MRN03GS2LL	PM10A04
HTN0MRN03FRXHK	PM10A04
HTN0MRN03FQME9	PM10A04
HTN0MRN03F08J8	PM10A04
HTN0MRN03HEUQI	PM10A04
HTN0MRN03FUNY9	PM10A04
HTN0MRN03HFGH3	PM10A04
HTN0MRN03FOL96	PM10A04
HTN0MRN03G7SR8	PM10A04
HTN0MRN03GMBSG	PM10A04
HTN0MRN03GBND4	PM10A04
HTN0MRN03FP8PT	PM10A04
HTN0MRN03GOOSO	PM10A04
HTN0MRN03F96C4	PM10A04
HTN0MRN03GBGNF	PM10A04
HTN0MRN03F74WD	PM10A04
HTN0MRN03GPHW9	PM10A04
HTN0MRN03G8QPA	PM10A04
HTN0MRN03GLZFI	PM10A04
HTN0MRN03GKK1W	PM10A04
HTN0MRN03GWGV4	PM10A04
HTN0MRN03GQLDX	PM10A04
HTN0MRN03F4U7E	PM10A04
HTN0MRN03F18KI	PM10A04
HTN0MRN03FWBSY	PM10A04
HTN0MRN03F43QB	PM10A04
HTN0MRN03HCTBI	PM10A04
HTN0MRN03GN16M	PM10A04
HTN0MRN03HFVD0	PM10A04
HTN0MRN03GC7ES	PM10A04
HTN0MRN03HH820	PM10A04
HTN0MRN03FVCW3	PM10A04
HTN0MRN03GQD1Z	PM10A04
HTN0MRN03FQPLJ	PM10A04
HTN0MRN03GQRFR	PM10A04
HTN0MRN03FZBLT	PM10A04
HTN0MRN03FMNU4	PM10A04
HTN0MRN03HJC8X	PM10A04
HTN0MRN01AOFH7	PM10A04
HTN0MRN01B5WSY	PM10A04
HTN0MRN01BC7IH	PM10A04
HTN0MRN01ATWUQ	PM10A04
HTN0MRN01BZ1OO	PM10A04
HTN0MRN01B3Y6L	PM10A04
HTN0MRN01BWES4	PM10A04
HTN0MRN01ARY1G	PM10A04
HTN0MRN01CC48X	PM10A04
HTN0MRN01BDMP4	PM10A04
HTN0MRN01BLW65	PM10A04
HTN0MRN01BI19G	PM10A04
HTN0MRN01CEQOS	PM10A04
HTN0MRN01B2INM	PM10A04
HTN0MRN01A5M7S	PM10A04
HTN0MRN01BQWML	PM10A04
HTN0MRN01AHMOZ	PM10A04
HTN0MRN01CBJ8R	PM10A04
HTN0MRN01BXWPL	PM10A04
HTN0MRN01BK7IP	PM10A04
HTN0MRN01B1V7K	PM10A04
HTN0MRN01AZ57B	PM10A04
HTN0MRN01AXGVM	PM10A04
HTN0MRN01ANGSX	PM10A04
HTN0MRN01AUJ2G	PM10A04
HTN0MRN01BQDRU	PM10A04
HTN0MRN01BCZTM	PM10A04
HTN0MRN01BCIMR	PM10A04
HTN0MRN01BBF3Q	PM10A04
HTN0MRN01B7XGE	PM10A04
HTN0MRN01CC0OQ	PM10A04
HTN0MRN01BGHFV	PM10A04
HTN0MRN01AO680	PM10A04
HTN0MRN01CEO62	PM10A04
HTN0MRN01B5EEE	PM10A04
HTN0MRN01BDPIW	PM10A04
HTN0MRN01BHNOF	PM10A04
HTN0MRN01B1KK1	PM10A04
HTN0MRN01BK6ND	PM10A04
HTN0MRN01B4GCY	PM10A04
HTN0MRN01AZUQK	PM10A04
HTN0MRN01BBP7E	PM10A04
HTN0MRN01BS4C2	PM10A04
HTN0MRN01AJP5R	PM10A04
HTN0MRN01BAOIX	PM10A04
HTN0MRN01CEM20	PM10A04
HTN0MRN01AMMBW	PM10A04
HTN0MRN01BSYBT	PM10A04
HTN0MRN01BJHHL	PM10A04
HTN0MRN01CBP8T	PM10A04
HTN0MRN01CJJJ3	PM10A04
HTN0MRN01A1W64	PM10A04
HTN0MRN01CDY3Q	PM10A04
HTN0MRN01BYV6F	PM10A04
HTN0MRN01BVP01	PM10A04
HTN0MRN01BIAL9	PM10A04
HTN0MRN01AJJPD	PM10A04
HTN0MRN01CESKI	PM10A04
HTN0MRN01A4PJ4	PM10A04
HTN0MRN01BCUCW	PM10A04
HTN0MRN01B4C6B	PM10A04
HTN0MRN01AS00V	PM10A04
HTN0MRN01AJQRN	PM10A04
HTN0MRN01AS4XU	PM10A04
HTN0MRN01A3A5U	PM10A04
HTN0MRN01AU2LY	PM10A04
HTN0MRN01AJTOV	PM10A04
HTN0MRN01A2E9N	PM10A04
HTN0MRN01AZ2X8	PM10A04
HTN0MRN01AJYBF	PM10A04
HTN0MRN01BEXBI	PM10A04
HTN0MRN02DJFC8	PM10A04
HTN0MRN02EJE1Z	PM10A04
HTN0MRN02EO4I2	PM10A04
HTN0MRN02EO4DH	PM10A04
HTN0MRN02DI8IB	PM10A04
HTN0MRN02DAVAA	PM10A04
HTN0MRN02C5ERC	PM10A04
HTN0MRN02DAK9E	PM10A04
HTN0MRN02DQ0DG	PM10A04
HTN0MRN02DOL2C	PM10A04
HTN0MRN02DEHUY	PM10A04
HTN0MRN02D68VH	PM10A04
HTN0MRN02EN6X7	PM10A04
HTN0MRN02EBL63	PM10A04
HTN0MRN02DVF4L	PM10A04
HTN0MRN02D2E8B	PM10A04
HTN0MRN02C8ET5	PM10A04
HTN0MRN02EBSAV	PM10A04
HTN0MRN02D0BSW	PM10A04
HTN0MRN02EF61X	PM10A04
HTN0MRN02EOMLV	PM10A04
HTN0MRN02D3080	PM10A04
HTN0MRN02DVABA	PM10A04
HTN0MRN02EMEVT	PM10A04
HTN0MRN02EOMPL	PM10A04
HTN0MRN02C2UX7	PM10A04
HTN0MRN02EGP6Z	PM10A04
HTN0MRN02ECNML	PM10A04
HTN0MRN02DT5OV	PM10A04
HTN0MRN02DEC93	PM10A04
HTN0MRN02DLCZC	PM10A04
HTN0MRN02DTO0W	PM10A04
HTN0MRN02DNT9K	PM10A04
HTN0MRN02D4Z7E	PM10A04
HTN0MRN02EE5WO	PM10A04
HTN0MRN02EMAR9	PM10A04
HTN0MRN02ESKRS	PM10A04
HTN0MRN02DCCBD	PM10A04
HTN0MRN02DWXKM	PM10A04
HTN0MRN02ET9VC	PM10A04
HTN0MRN02DWWA9	PM10A04
HTN0MRN02DZYUM	PM10A04
HTN0MRN02EBHZT	PM10A04
HTN0MRN02ENTCL	PM10A04
HTN0MRN02DW01O	PM10A04
HTN0MRN02EBX2P	PM10A04
HTN0MRN02D8JE3	PM10A04
HTN0MRN02EKQO6	PM10A04
HTN0MRN02DEBAX	PM10A04
HTN0MRN02EITT6	PM10A04
HTN0MRN02C1TY5	PM10A04
HTN0MRN02DI8B6	PM10A04
HTN0MRN02DC1SZ	PM10A04
HTN0MRN02C0T41	PM10A04
HTN0MRN02EGOJT	PM10A04
HTN0MRN02EAMA3	PM10A04
HTN0MRN02DAGQ3	PM10A04
HTN0MRN02DLQG3	PM10A04
HTN0MRN02C5MN1	PM10A04
HTN0MRN02D8HY3	PM10A04
HTN0MRN02EGCXF	PM10A04
HTN0MRN02DRNCK	PM10A04
HTN0MRN03HGQ6H	PM10A04
HTN0MRN03HCM4P	PM10A04
HTN0MRN03GQOA2	PM10A04
HTN0MRN03G046P	PM10A04
HTN0MRN03GNTJZ	PM10A04
HTN0MRN03GDIBU	PM10A04
HTN0MRN03HGRF7	PM10A04
HTN0MRN03F6YTA	PM10A04
HTN0MRN03F0WEW	PM10A04
HTN0MRN03GU899	PM10A04
HTN0MRN03F1US6	PM10A04
HTN0MRN03FTX3U	PM10A04
HTN0MRN03GSQGY	PM10A04
HTN0MRN03FZHE2	PM10A04
HTN0MRN03GOPY9	PM10A04
HTN0MRN03GOK5U	PM10A04
HTN0MRN03GOV31	PM10A04
HTN0MRN03FLCTI	PM10A04
HTN0MRN03GY7RJ	PM10A04
HTN0MRN03GLFB2	PM10A04
HTN0MRN03G6R0H	PM10A04
HTN0MRN03GRJ6N	PM10A04
HTN0MRN03GPRUD	PM10A04
HTN0MRN03HAXCQ	PM10A04
HTN0MRN03F5IMR	PM10A04
HTN0MRN03GQIRZ	PM10A04
HTN0MRN03HH05O	PM10A04
HTN0MRN03FQVHN	PM10A04
HTN0MRN03F1T58	PM10A04
HTN0MRN03G6WKH	PM10A04
HTN0MRN03F50HL	PM10A04
HTN0MRN03HL4U7	PM10A04
HTN0MRN03FZTPE	PM10A04
HTN0MRN03GCCB4	PM10A04
HTN0MRN03FRXRN	PM10A04
HTN0MRN03FPLU0	PM10A04
HTN0MRN03F0OB9	PM10A04
HTN0MRN03HBUR5	PM10A04
HTN0MRN03GDX4I	PM10A04
HTN0MRN03G88Y3	PM10A04
HTN0MRN03G1KRO	PM10A04
HTN0MRN03FUS9X	PM10A04
HTN0MRN03GTPHH	PM10A04
HTN0MRN03GF35V	PM10A04
HTN0MRN03GBV5E	PM10A04
HTN0MRN03F843A	PM10A04
HTN0MRN03G169Y	PM10A04
HTN0MRN03GY2VN	PM10A04
HTN0MRN03FR63K	PM10A04
HTN0MRN03GDWJY	PM10A04
HTN0MRN03FKFG3	PM10A04
HTN0MRN03F5TYF	PM10A04
HTN0MRN03F5E0B	PM10A04
HTN0MRN01AP994	PM10A04
HTN0MRN01BIGPG	PM10A04
HTN0MRN01BETXQ	PM10A04
HTN0MRN01A63PM	PM10A04
HTN0MRN01A121D	PM10A04
HTN0MRN01AKOOB	PM10A04
HTN0MRN01B5ATV	PM10A04
HTN0MRN01B6D2O	PM10A04
HTN0MRN01B5W9W	PM10A04
HTN0MRN01AM275	PM10A04
HTN0MRN01BAFKV	PM10A04
HTN0MRN01A6G65	PM10A04
HTN0MRN01B6YA1	PM10A04
HTN0MRN01BV9M3	PM10A04
HTN0MRN01BX72T	PM10A04
HTN0MRN01BW8F1	PM10A04
HTN0MRN01A0OZ2	PM10A04
HTN0MRN01BNHPV	PM10A04
HTN0MRN01BWID6	PM10A04
HTN0MRN01BNP2D	PM10A04
HTN0MRN01BUQN6	PM10A04
HTN0MRN01BAMYS	PM10A04
HTN0MRN01ANB64	PM10A04
HTN0MRN01AUYW3	PM10A04
HTN0MRN01AQ3XV	PM10A04
HTN0MRN01A2XMM	PM10A04
HTN0MRN01CCO7Z	PM10A04
HTN0MRN01A1W74	PM10A04
HTN0MRN01BFVSI	PM10A04
HTN0MRN01B275J	PM10A04
HTN0MRN01BACKZ	PM10A04
HTN0MRN01ANXEF	PM10A04
HTN0MRN01BABWJ	PM10A04
HTN0MRN01ANUYQ	PM10A04
HTN0MRN01AIMZF	PM10A04
HTN0MRN01BRKUU	PM10A04
HTN0MRN01B3S0P	PM10A04
HTN0MRN01BPUGK	PM10A04
HTN0MRN02DO4T8	PM10A04
HTN0MRN02EKEUX	PM10A04
HTN0MRN02ETHUW	PM10A04
HTN0MRN02EPGWX	PM10A04
HTN0MRN02EX2Y5	PM10A04
HTN0MRN02ENSUG	PM10A04
HTN0MRN02EQ5NS	PM10A04
HTN0MRN02DTLH0	PM10A04
HTN0MRN02DBT8C	PM10A04
HTN0MRN02EG2Z7	PM10A04
HTN0MRN02D32TF	PM10A04
HTN0MRN02EEAEB	PM10A04
HTN0MRN02EEOZR	PM10A04
HTN0MRN02ET5BH	PM10A04
HTN0MRN02ED3VM	PM10A04
HTN0MRN02DPB3Z	PM10A04
HTN0MRN02DVD5W	PM10A04
HTN0MRN02DCQKT	PM10A04
HTN0MRN02DPHST	PM10A04
HTN0MRN02D9UYJ	PM10A04
HTN0MRN02DGP62	PM10A04
HTN0MRN02D5DMG	PM10A04
HTN0MRN02EH6IN	PM10A04
HTN0MRN02DBJYW	PM10A04
HTN0MRN02ESKW3	PM10A04
HTN0MRN02DIEBG	PM10A04
HTN0MRN02DQELX	PM10A04
HTN0MRN02ENXZX	PM10A04
HTN0MRN02DRFEY	PM10A04
HTN0MRN03HEUCN	PM10A04
HTN0MRN03G4CB7	PM10A04
HTN0MRN03G171Q	PM10A04
HTN0MRN03GRSNA	PM10A04
HTN0MRN03GQ4ZS	PM10A04
HTN0MRN03HFJ41	PM10A04
HTN0MRN03FUMVD	PM10A04
HTN0MRN03GZN8O	PM10A04
HTN0MRN03G8SEG	PM10A04
HTN0MRN03GYRCY	PM10A04
HTN0MRN03G9SG6	PM10A04
HTN0MRN03GIJ6S	PM10A04
HTN0MRN03FQDXB	PM10A04
HTN0MRN03GHDUN	PM10A04
HTN0MRN03G6CA8	PM10A04
HTN0MRN03GN2VM	PM10A04
HTN0MRN03HIF14	PM10A04
HTN0MRN03F1Q8X	PM10A04
HTN0MRN03FOP50	PM10A04
HTN0MRN03G3WEC	PM10A04
HTN0MRN03G3P07	PM10A04
HTN0MRN03GURTR	PM10A04
HTN0MRN03G1UYD	PM10A04
HTN0MRN03FX6K1	PM10A04
HTN0MRN03HESS5	PM10A04
HTN0MRN03FV6CZ	PM10A04
HTN0MRN03GGUFO	PM10A04
HTN0MRN03GA1WG	PM10A04
HTN0MRN03FQLTO	PM10A04
HTN0MRN03GL578	PM10A04
HTN0MRN03HABSB	PM10A04
HTN0MRN03F5GGA	PM10A04
HTN0MRN03HEAH9	PM10A04
HTN0MRN03GLDPT	PM10A04
HTN0MRN03FZX4G	PM10A04
HTN0MRN03FOE8I	PM10A04
HTN0MRN03GOWGL	PM10A04
HTN0MRN03GVQ12	PM10A04
HTN0MRN03GE9FN	PM10A04
HTN0MRN01BHEU5	PM10A04
HTN0MRN01B4HHA	PM10A04
HTN0MRN01CBSJK	PM10A04
HTN0MRN01AWEDI	PM10A04
HTN0MRN01B12F4	PM10A04
HTN0MRN01B6O07	PM10A04
HTN0MRN01BOJOG	PM10A04
HTN0MRN01BOZ40	PM10A04
HTN0MRN01B82GC	PM10A04
HTN0MRN01BDHCF	PM10A04
HTN0MRN01A11I1	PM10A04
HTN0MRN01BZKHZ	PM10A04
HTN0MRN01BENC5	PM10A04
HTN0MRN01CA85T	PM10A04
HTN0MRN01A8Z3B	PM10A04
HTN0MRN01CDH55	PM10A04
HTN0MRN01AZ5OW	PM10A04
HTN0MRN01BWGAN	PM10A04
HTN0MRN01BEQ3Q	PM10A04
HTN0MRN01AKU7A	PM10A04
HTN0MRN01A95KT	PM10A04
HTN0MRN01CFERX	PM10A04
HTN0MRN01A9YIJ	PM10A04
HTN0MRN01CD17H	PM10A04
HTN0MRN01AOUMX	PM10A04
HTN0MRN01AWPWW	PM10A04
HTN0MRN01BJD06	PM10A04
HTN0MRN01A5QNX	PM10A04
HTN0MRN01AXBA3	PM10A04
HTN0MRN02DLCZY	PM10A04
HTN0MRN02ELHDD	PM10A04
HTN0MRN02EHAMW	PM10A04
HTN0MRN02DZKMY	PM10A04
HTN0MRN02DWS2Q	PM10A04
HTN0MRN02C6X5Z	PM10A04
HTN0MRN02EB1N3	PM10A04
HTN0MRN02EIPAF	PM10A04
HTN0MRN02DLS13	PM10A04
HTN0MRN02D3ZA0	PM10A04
HTN0MRN02EI6HK	PM10A04
HTN0MRN02D3G2V	PM10A04
HTN0MRN02EJMGA	PM10A04
HTN0MRN02EB6RG	PM10A04
HTN0MRN02C4B12	PM10A04
HTN0MRN02DOHED	PM10A04
HTN0MRN02EEMQG	PM10A04
HTN0MRN02C1G8S	PM10A04
HTN0MRN02DJ65O	PM10A04
HTN0MRN02DKI0J	PM10A04
HTN0MRN02ELS5G	PM10A04
HTN0MRN02DB9BM	PM10A04
HTN0MRN02DFVHX	PM10A04
HTN0MRN02D5KOY	PM10A04
HTN0MRN02D3BOC	PM10A04
HTN0MRN02DH0ZB	PM10A04
HTN0MRN02DL0UF	PM10A04
HTN0MRN02DKUGO	PM10A04
HTN0MRN02DYW6W	PM10A04
HTN0MRN02C1A11	PM10A04
HTN0MRN03F6D8U	PM10A04
HTN0MRN03GY64L	PM10A04
HTN0MRN03HAVUO	PM10A04
HTN0MRN03GWDWW	PM10A04
HTN0MRN03GWFEX	PM10A04
HTN0MRN03G5DVP	PM10A04
HTN0MRN03GLOFO	PM10A04
HTN0MRN03F0L1D	PM10A04
HTN0MRN03HAM8E	PM10A04
HTN0MRN03F59QD	PM10A04
HTN0MRN03G2C78	PM10A04
HTN0MRN03G0645	PM10A04
HTN0MRN03G4FRD	PM10A04
HTN0MRN03HL488	PM10A04
HTN0MRN03GOL3Z	PM10A04
HTN0MRN03HL1QS	PM10A04
HTN0MRN03FLIEY	PM10A04
HTN0MRN03FS8JX	PM10A04
HTN0MRN03GHWBW	PM10A04
HTN0MRN03FNY50	PM10A04
HTN0MRN03G1RSY	PM10A04
HTN0MRN03GE8V8	PM10A04
HTN0MRN03G3XRL	PM10A04
HTN0MRN03GGPPN	PM10A04
HTN0MRN03FS8JA	PM10A04
HTN0MRN03F1DBS	PM10A04
HTN0MRN03G7C0J	PM10A04
HTN0MRN03F6EDW	PM10A04
HTN0MRN03FLTKS	PM10A04
HTN0MRN03FR2FI	PM10A04
HTN0MRN03HKT1O	PM10A04
HTN0MRN03F3G2U	PM10A04
HTN0MRN03GXW0T	PM10A04
HTN0MRN03HBMRT	PM10A04
HTN0MRN03F317D	PM10A04
HTN0MRN03GOYQV	PM10A04
HTN0MRN03GG4IQ	PM10A04
HTN0MRN03FKZQF	PM10A04
HTN0MRN03HGGMX	PM10A04
HTN0MRN03F3NJ8	PM10A04
HTN0MRN03GLW1U	PM10A04
HTN0MRN03F94GR	PM10A04
HTN0MRN01AMME5	PM10A04
HTN0MRN01BHLL3	PM10A04
HTN0MRN01AKHLR	PM10A04
HTN0MRN01AMRO5	PM10A04
HTN0MRN01BYWLH	PM10A04
HTN0MRN01B59UC	PM10A04
HTN0MRN01AMX50	PM10A04
HTN0MRN01ARI1P	PM10A04
HTN0MRN01AKPR1	PM10A04
HTN0MRN01A1P05	PM10A04
HTN0MRN01BCFC4	PM10A04
HTN0MRN01A3ZIA	PM10A04
HTN0MRN01A1V8Z	PM10A04
HTN0MRN01AZ1QZ	PM10A04
HTN0MRN01AJB9I	PM10A04
HTN0MRN01A3LAQ	PM10A04
HTN0MRN01CJCLC	PM10A04
HTN0MRN01B4EF9	PM10A04
HTN0MRN01B4NVQ	PM10A04
HTN0MRN01AZDI7	PM10A04
HTN0MRN01ANQNZ	PM10A04
HTN0MRN01BR5R1	PM10A04
HTN0MRN01BH0NI	PM10A04
HTN0MRN01B352C	PM10A04
HTN0MRN01AR360	PM10A04
HTN0MRN01ATWAN	PM10A04
HTN0MRN01B30N4	PM10A04
HTN0MRN01ASMBP	PM10A04
HTN0MRN01BAQ5O	PM10A04
HTN0MRN01B5BTB	PM10A04
HTN0MRN01A055T	PM10A04
HTN0MRN01A84GK	PM10A04
HTN0MRN01AO3OA	PM10A04
HTN0MRN02DJEW7	PM10A04
HTN0MRN02EQGT8	PM10A04
HTN0MRN02C6F5L	PM10A04
HTN0MRN02ECUI0	PM10A04
HTN0MRN02DN9SP	PM10A04
HTN0MRN02EHECW	PM10A04
HTN0MRN02DVSHP	PM10A04
HTN0MRN02DCBM3	PM10A04
HTN0MRN02DCYZ7	PM10A04
HTN0MRN02DJJDA	PM10A04
HTN0MRN02DILCB	PM10A04
HTN0MRN02C4E0M	PM10A04
HTN0MRN02DUKKZ	PM10A04
HTN0MRN02EA8KH	PM10A04
HTN0MRN02ENTRZ	PM10A04
HTN0MRN02ED14Q	PM10A04
HTN0MRN02DETFR	PM10A04
HTN0MRN02ETLE6	PM10A04
HTN0MRN02EN42Z	PM10A04
HTN0MRN02EPBQM	PM10A04
HTN0MRN02D3XJE	PM10A04
HTN0MRN02C9ISQ	PM10A04
HTN0MRN02EN2G6	PM10A04
HTN0MRN03G22BJ	PM10A04
HTN0MRN03G257R	PM10A04
HTN0MRN03G9861	PM10A04
HTN0MRN03GLIEA	PM10A04
HTN0MRN03G17QV	PM10A04
HTN0MRN03G1CML	PM10A04
HTN0MRN03G34GR	PM10A04
HTN0MRN03GPKJU	PM10A04
HTN0MRN03GLMZE	PM10A04
HTN0MRN03GWFZG	PM10A04
HTN0MRN03GHAE6	PM10A04
HTN0MRN03F66U3	PM10A04
HTN0MRN03GIFQR	PM10A04
HTN0MRN03HIZM2	PM10A04
HTN0MRN03FTFUA	PM10A04
HTN0MRN03FTAFM	PM10A04
HTN0MRN03FX6IQ	PM10A04
HTN0MRN03FRYFV	PM10A04
HTN0MRN03G1N9G	PM10A04
HTN0MRN03HEL30	PM10A04
HTN0MRN03GO49Q	PM10A04
HTN0MRN03G1IKT	PM10A04
HTN0MRN03FQIOD	PM10A04
HTN0MRN03GLH2G	PM10A04
HTN0MRN03G7973	PM10A04
HTN0MRN01BUNV1	PM10A04
HTN0MRN01AM4ON	PM10A04
HTN0MRN01BA3LG	PM10A04
HTN0MRN01A8ONL	PM10A04
HTN0MRN01BHF9Q	PM10A04
HTN0MRN01AW28M	PM10A04
HTN0MRN01CCMQX	PM10A04
HTN0MRN01A45PW	PM10A04
HTN0MRN01CE1BS	PM10A04
HTN0MRN01ATH8N	PM10A04
HTN0MRN01B2YAQ	PM10A04
HTN0MRN01CA40V	PM10A04
HTN0MRN01B29F4	PM10A04
HTN0MRN01BKZGO	PM10A04
HTN0MRN01CH0V4	PM10A04
HTN0MRN01A9GWL	PM10A04
HTN0MRN01A6TW9	PM10A04
HTN0MRN01CD0MG	PM10A04
HTN0MRN01CCGE0	PM10A04
HTN0MRN01AO9NI	PM10A04
HTN0MRN01BSP9G	PM10A04
HTN0MRN01BZSNL	PM10A04
HTN0MRN01BB48O	PM10A04
HTN0MRN01BRJY5	PM10A04
HTN0MRN01A1VIC	PM10A04
HTN0MRN01A5PKB	PM10A04
HTN0MRN01A31CY	PM10A04
HTN0MRN02EIL93	PM10A04
HTN0MRN02ERRDR	PM10A04
HTN0MRN02DT7R0	PM10A04
HTN0MRN02DHAVW	PM10A04
HTN0MRN02D11O6	PM10A04
HTN0MRN02ETU5D	PM10A04
HTN0MRN02EEMWX	PM10A04
HTN0MRN02DUT83	PM10A04
HTN0MRN02EEFV1	PM10A04
HTN0MRN02D43JM	PM10A04
HTN0MRN02DAOAO	PM10A04
HTN0MRN02DM0VW	PM10A04
HTN0MRN02C15LE	PM10A04
HTN0MRN02EAIPN	PM10A04
HTN0MRN02EAV03	PM10A04
HTN0MRN02EUSVA	PM10A04
HTN0MRN02DN4PJ	PM10A04
HTN0MRN02DRFND	PM10A04
HTN0MRN02EA6T1	PM10A04
HTN0MRN02DR0F8	PM10A04
HTN0MRN02DCMEP	PM10A04
HTN0MRN02DWIA9	PM10A04
HTN0MRN03GMEN3	PM10A04
HTN0MRN03GUJPB	PM10A04
HTN0MRN03FY02T	PM10A04
HTN0MRN03GRZ9T	PM10A04
HTN0MRN03GPTQ1	PM10A04
HTN0MRN03GMH9B	PM10A04
HTN0MRN03GAGRU	PM10A04
HTN0MRN03GWJEL	PM10A04
HTN0MRN03G9CSY	PM10A04
HTN0MRN03HBMK4	PM10A04
HTN0MRN03G89QL	PM10A04
HTN0MRN03GGVH8	PM10A04
HTN0MRN03GLWDC	PM10A04
HTN0MRN03G8ZM7	PM10A04
HTN0MRN03FV56D	PM10A04
HTN0MRN03G4NZ4	PM10A04
HTN0MRN03F5FGM	PM10A04
HTN0MRN03GV7VA	PM10A04
HTN0MRN01A67VR	PM10A04
HTN0MRN01ALY8Q	PM10A04
HTN0MRN01BVDTS	PM10A04
HTN0MRN01B0V1W	PM10A04
HTN0MRN01A9RCK	PM10A04
HTN0MRN01BBLBN	PM10A04
HTN0MRN01A0GXL	PM10A04
HTN0MRN01CA6K9	PM10A04
HTN0MRN01B5ANX	PM10A04
HTN0MRN01AUNBL	PM10A04
HTN0MRN01BGHXG	PM10A04
HTN0MRN01BODCL	PM10A04
HTN0MRN01CILLE	PM10A04
HTN0MRN01A1VIV	PM10A04
HTN0MRN01BVA5B	PM10A04
HTN0MRN01BETHH	PM10A04
HTN0MRN01BV2AM	PM10A04
HTN0MRN01B0SC4	PM10A04
HTN0MRN01A9XYK	PM10A04
HTN0MRN01B0TP6	PM10A04
HTN0MRN01B9EZR	PM10A04
HTN0MRN01BVD96	PM10A04
HTN0MRN02D0CU3	PM10A04
HTN0MRN02DN5R3	PM10A04
HTN0MRN02EDKJN	PM10A04
HTN0MRN02C76FK	PM10A04
HTN0MRN02EKTOI	PM10A04
HTN0MRN02DU44O	PM10A04
HTN0MRN02D29MY	PM10A04
HTN0MRN02DB131	PM10A04
HTN0MRN02EWQ1P	PM10A04
HTN0MRN02D6F2L	PM10A04
HTN0MRN02DM6YF	PM10A04
HTN0MRN02C78RY	PM10A04
HTN0MRN02DZ7QN	PM10A04
HTN0MRN02EXACE	PM10A04
HTN0MRN02DBYW7	PM10A04
HTN0MRN02DC9R6	PM10A04
HTN0MRN02EKS4W	PM10A04
HTN0MRN02DRE7I	PM10A04
HTN0MRN02EPS59	PM10A04
HTN0MRN02DGQ4U	PM10A04
HTN0MRN02DUCV2	PM10A04
HTN0MRN02DDEVJ	PM10A04
HTN0MRN03HD03I	PM10A04
HTN0MRN03FY8GP	PM10A04
HTN0MRN03FXKIU	PM10A04
HTN0MRN03GVT7W	PM10A04
HTN0MRN03HH7MB	PM10A04
HTN0MRN03GQADS	PM10A04
HTN0MRN03GT42I	PM10A04
HTN0MRN03FTUC4	PM10A04
HTN0MRN03G8HHN	PM10A04
HTN0MRN03GB4UX	PM10A04
HTN0MRN03GIF6G	PM10A04
HTN0MRN03HKXHS	PM10A04
HTN0MRN03G95YU	PM10A04
HTN0MRN03F5HSX	PM10A04
HTN0MRN03GR171	PM10A04
HTN0MRN03F4E0J	PM10A04
HTN0MRN03GJW6U	PM10A04
HTN0MRN01AITSX	PM10A04
HTN0MRN01AJ7S4	PM10A04
HTN0MRN01AXJ0X	PM10A04
HTN0MRN01BPKFE	PM10A04
HTN0MRN01B56AU	PM10A04
HTN0MRN01A85BB	PM10A04
HTN0MRN01ALQ79	PM10A04
HTN0MRN01CA05K	PM10A04
HTN0MRN01APU91	PM10A04
HTN0MRN01A6YOO	PM10A04
HTN0MRN01BAOZ3	PM10A04
HTN0MRN01ANE1X	PM10A04
HTN0MRN01BCLFM	PM10A04
HTN0MRN02C70G3	PM10A04
HTN0MRN02EJVEW	PM10A04
HTN0MRN02DLYCB	PM10A04
HTN0MRN02EB2PQ	PM10A04
HTN0MRN02DEH07	PM10A04
HTN0MRN02DDEBJ	PM10A04
HTN0MRN02DH138	PM10A04
HTN0MRN02ELHIE	PM10A04
HTN0MRN02DQZ8B	PM10A04
HTN0MRN02D0RLF	PM10A04
HTN0MRN02DEP1V	PM10A04
HTN0MRN02DRYMS	PM10A04
HTN0MRN02ED8EN	PM10A04
HTN0MRN02DY7I5	PM10A04
HTN0MRN02DF598	PM10A04
HTN0MRN02D7HZ6	PM10A04
HTN0MRN02DBHHZ	PM10A04
HTN0MRN03GYKRT	PM10A04
HTN0MRN03HFA44	PM10A04
HTN0MRN03GEX6Q	PM10A04
HTN0MRN03G9ZXT	PM10A04
HTN0MRN03G6YHA	PM10A04
HTN0MRN03GAPPU	PM10A04
HTN0MRN03GGJNN	PM10A04
HTN0MRN03FSOBH	PM10A04
HTN0MRN03GR3DZ	PM10A04
HTN0MRN03G56BA	PM10A04
HTN0MRN03HIW85	PM10A04
HTN0MRN03G7BR4	PM10A04
HTN0MRN03FVIG3	PM10A04
HTN0MRN03GIX6W	PM10A04
HTN0MRN03HFO57	PM10A04
HTN0MRN03GWVO5	PM10A04
HTN0MRN03G4HFO	PM10A04
HTN0MRN03GSJ3W	PM10A04
HTN0MRN03FMETC	PM10A04
HTN0MRN03FSG2Y	PM10A04
HTN0MRN03GYEMX	PM10A04
HTN0MRN01AR6R5	PM10A04
HTN0MRN01BEIYF	PM10A04
HTN0MRN01A8AWV	PM10A04
HTN0MRN01BOJO9	PM10A04
HTN0MRN01AVHSC	PM10A04
HTN0MRN01CEX37	PM10A04
HTN0MRN01CG8JQ	PM10A04
HTN0MRN01AR7VJ	PM10A04
HTN0MRN01AM03O	PM10A04
HTN0MRN01AUAOJ	PM10A04
HTN0MRN01BY1LO	PM10A04
HTN0MRN01BCWIL	PM10A04
HTN0MRN01A9NS2	PM10A04
HTN0MRN01BC15H	PM10A04
HTN0MRN01BQRP3	PM10A04
HTN0MRN01B5EV2	PM10A04
HTN0MRN01BYPF6	PM10A04
HTN0MRN01AR2ZG	PM10A04
HTN0MRN02DLMBO	PM10A04
HTN0MRN02EANL4	PM10A04
HTN0MRN02EVMHC	PM10A04
HTN0MRN02EGKDH	PM10A04
HTN0MRN02EI17J	PM10A04
HTN0MRN02DNXIL	PM10A04
HTN0MRN02D3PLJ	PM10A04
HTN0MRN02DV3JW	PM10A04
HTN0MRN02EJZIS	PM10A04
HTN0MRN02EF9CY	PM10A04
HTN0MRN02EJPO9	PM10A04
HTN0MRN02DXAWR	PM10A04
HTN0MRN02EC15T	PM10A04
HTN0MRN03GJNPX	PM10A04
HTN0MRN03F2AUQ	PM10A04
HTN0MRN03GKPDJ	PM10A04
HTN0MRN03GQPU8	PM10A04
HTN0MRN03GM20S	PM10A04
HTN0MRN03G36CS	PM10A04
HTN0MRN03GBISA	PM10A04
HTN0MRN03GQD1B	PM10A04
HTN0MRN03FNQ1L	PM10A04
HTN0MRN03G78JK	PM10A04
HTN0MRN03G6KHE	PM10A04
HTN0MRN03GNC8D	PM10A04
HTN0MRN03GIU21	PM10A04
HTN0MRN01AN6DA	PM10A04
HTN0MRN01APU0V	PM10A04
HTN0MRN01BJ3KH	PM10A04
HTN0MRN01A3QJI	PM10A04
HTN0MRN01BI2O3	PM10A04
HTN0MRN01CI2N9	PM10A04
HTN0MRN01BGZOF	PM10A04
HTN0MRN01A3PS7	PM10A04
HTN0MRN01BTMIM	PM10A04
HTN0MRN01CDG98	PM10A04
HTN0MRN01BT1HS	PM10A04
HTN0MRN01B7S1S	PM10A04
HTN0MRN01A4L8J	PM10A04
HTN0MRN01ATUI7	PM10A04
HTN0MRN01A9Y3L	PM10A04
HTN0MRN02C9CR1	PM10A04
HTN0MRN02EI73S	PM10A04
HTN0MRN02EVMVB	PM10A04
HTN0MRN02DFWK4	PM10A04
HTN0MRN02EG52N	PM10A04
HTN0MRN02EYDAE	PM10A04
HTN0MRN02DJWIX	PM10A04
HTN0MRN02EQI2G	PM10A04
HTN0MRN02EQ71I	PM10A04
HTN0MRN02DM7KB	PM10A04
HTN0MRN02DL92A	PM10A04
HTN0MRN02DY8U4	PM10A04
HTN0MRN02DNOPN	PM10A04
HTN0MRN02DPCDW	PM10A04
HTN0MRN02D73JH	PM10A04
HTN0MRN03GEN8U	PM10A04
HTN0MRN03G219K	PM10A04
HTN0MRN03GXMTN	PM10A04
HTN0MRN03FZWEG	PM10A04
HTN0MRN03GVCGR	PM10A04
HTN0MRN03GBA99	PM10A04
HTN0MRN03F0DDG	PM10A04
HTN0MRN03FZJPL	PM10A04
HTN0MRN03F04V3	PM10A04
HTN0MRN03GC2Y2	PM10A04
HTN0MRN03G1Y0D	PM10A04
HTN0MRN03GDMQG	PM10A04
HTN0MRN03FXE7H	PM10A04
HTN0MRN01A2XX0	PM10A04
HTN0MRN01B3C0C	PM10A04
HTN0MRN01A1M05	PM10A04
HTN0MRN01BFMPV	PM10A04
HTN0MRN01A1N3R	PM10A04
HTN0MRN01A8NNR	PM10A04
HTN0MRN01B9G1L	PM10A04
HTN0MRN01BARQ2	PM10A04
HTN0MRN01BRX6C	PM10A04
HTN0MRN01A9MJW	PM10A04
HTN0MRN01AVV8B	PM10A04
HTN0MRN01AZOXO	PM10A04
HTN0MRN01CAFAR	PM10A04
HTN0MRN01BGF6M	PM10A04
HTN0MRN01BK8XD	PM10A04
HTN0MRN02DQDZN	PM10A04
HTN0MRN02C4BKA	PM10A04
HTN0MRN02D31BS	PM10A04
HTN0MRN02EMLXJ	PM10A04
HTN0MRN02EVZIY	PM10A04
HTN0MRN02EJR5H	PM10A04
HTN0MRN02DMI4E	PM10A04
HTN0MRN02DRUWO	PM10A04
HTN0MRN02C6XXL	PM10A04
HTN0MRN02C50J9	PM10A04
HTN0MRN02DA1RM	PM10A04
HTN0MRN02EUNV2	PM10A04
HTN0MRN02DWOTS	PM10A04
HTN0MRN02DKIB6	PM10A04
HTN0MRN02ET3C1	PM10A04
HTN0MRN03GQN9Q	PM10A04
HTN0MRN03G4QPZ	PM10A04
HTN0MRN03F0JPP	PM10A04
HTN0MRN03F0GKE	PM10A04
HTN0MRN03GZV4D	PM10A04
HTN0MRN03FRYL8	PM10A04
HTN0MRN03F3DAL	PM10A04
HTN0MRN03FODO5	PM10A04
HTN0MRN03FUG36	PM10A04
HTN0MRN03HJCJG	PM10A04
HTN0MRN01CFZZ0	PM10A04
HTN0MRN01BJPQB	PM10A04
HTN0MRN01AI9DX	PM10A04
HTN0MRN01A1NNO	PM10A04
HTN0MRN01A30BH	PM10A04
HTN0MRN01BIYT5	PM10A04
HTN0MRN01AIL9L	PM10A04
HTN0MRN01CENBR	PM10A04
HTN0MRN01BJPNT	PM10A04
HTN0MRN01A9UPJ	PM10A04
HTN0MRN01BXOLV	PM10A04
HTN0MRN01A3B7U	PM10A04
HTN0MRN01A1A4O	PM10A04
HTN0MRN02DM7DX	PM10A04
HTN0MRN02DPEK4	PM10A04
HTN0MRN02DTBTF	PM10A04
HTN0MRN02D7P4C	PM10A04
HTN0MRN02EXC76	PM10A04
HTN0MRN02EAJJI	PM10A04
HTN0MRN02D91JE	PM10A04
HTN0MRN02EN9R7	PM10A04
HTN0MRN02DWYC1	PM10A04
HTN0MRN02DWOPI	PM10A04
HTN0MRN02EN2C7	PM10A04
HTN0MRN02D4I01	PM10A04
HTN0MRN02ETKKQ	PM10A04
HTN0MRN02DITK3	PM10A04
HTN0MRN02DJD5A	PM10A04
HTN0MRN02DN9IB	PM10A04
HTN0MRN02D4ADV	PM10A04
HTN0MRN02EVZ49	PM10A04
HTN0MRN02C5GHH	PM10A04
HTN0MRN03HDX3P	PM10A04
HTN0MRN03GZ5PH	PM10A04
HTN0MRN03GSMUN	PM10A04
HTN0MRN03G62CR	PM10A04
HTN0MRN03GQ0ZO	PM10A04
HTN0MRN03GE606	PM10A04
HTN0MRN03F7GB6	PM10A04
HTN0MRN03F0PR4	PM10A04
HTN0MRN03GVA1H	PM10A04
HTN0MRN01BEK9G	PM10A04
HTN0MRN01BC4NT	PM10A04
HTN0MRN01A1YT8	PM10A04
HTN0MRN01AO6FG	PM10A04
HTN0MRN01BG0QI	PM10A04
HTN0MRN01BCJD7	PM10A04
HTN0MRN01B9CJM	PM10A04
HTN0MRN01BTWH8	PM10A04
HTN0MRN01A8Q9M	PM10A04
HTN0MRN01BGWOE	PM10A04
HTN0MRN01A77F8	PM10A04
HTN0MRN01B72J5	PM10A04
HTN0MRN01AWHFQ	PM10A04
HTN0MRN01B2Y52	PM10A04
HTN0MRN01BLKZD	PM10A04
HTN0MRN02C0LJ3	PM10A04
HTN0MRN02D1UC0	PM10A04
HTN0MRN02D0MF2	PM10A04
[truncated: 226,927 more rows]
