# Supplementary material for: Linking Geology and Microbiology: Inactive Pockmarks Affect Sediment Microbial Community Structure
Source: PLoS One. 2014 Jan 24;9(1):e85990. doi: 10.1371/journal.pone.0085990 (PMC3901666; doi:10.1371/journal.pone.0085990)
Supplement: File S5 — Supplementary archive file containing the files: final.fasta, final.names, final.groups and final.taxonomy, which were used to do the diversity analysis for this publication. The tar archive can be uncompressed using uncompression software such as tar or winzip. To uncompress the data (≈30 Mb) with the tar software type at the command line: tar -xzvf additional_file_5_final_data.tar. (TAR) [file pone.0085990.s005.tar › final.names]

HTN0MRN01BHKUW	HTN0MRN01BHKUW,HTN0MRN01BYCC2,HTN0MRN01BA87Z,HTN0MRN01BOLC2,HTN0MRN01BJLU3,HTN0MRN01B0V5R,HTN0MRN01B46UC,HTN0MRN01A9CUP,HTN0MRN01B3F8Y,HTN0MRN01BZ1FZ,HTN0MRN01BO2LG,HTN0MRN01BJF6Z,HTN0MRN01APU34,HTN0MRN01ATEYG,HTN0MRN01AWRS5,HTN0MRN01BG160,HTN0MRN01B0UIN,HTN0MRN01BG47C,HTN0MRN01A48K9,HTN0MRN01A1R3B,HTN0MRN01BRUWM,HTN0MRN01BZHPD,HTN0MRN01AMWKH,HTN0MRN01ARG4G,HTN0MRN01BN0CU,HTN0MRN01B0T2I,HTN0MRN01…
HTN0MRN01AYPRD	HTN0MRN01AYPRD,HTN0MRN01A79QR,HTN0MRN01A7A6K,HTN0MRN01A8PMT,HTN0MRN01BYQLS,HTN0MRN01A6I0F,HTN0MRN01BT85X,HTN0MRN01BL1P6,HTN0MRN01AOJQP,HTN0MRN01BQSGM,HTN0MRN01AKH0W,HTN0MRN01BEV4Y,HTN0MRN01AVLJS,HTN0MRN01A1IAE,HTN0MRN01BBAIR,HTN0MRN01A5ZN4,HTN0MRN01AN0M5,HTN0MRN01BD5C5,HTN0MRN01B09MZ,HTN0MRN01BS5W2,HTN0MRN01CGV4E,HTN0MRN01A2MVR,HTN0MRN01CF6FK,HTN0MRN01BKH5O,HTN0MRN01A5UO5,HTN0MRN01BWLUP,HTN0MRN01…
HTN0MRN01AQCZW	HTN0MRN01AQCZW,HTN0MRN01A8GAJ,HTN0MRN01A7ZFA,HTN0MRN01A4DAW,HTN0MRN01B0896,HTN0MRN01A1DND,HTN0MRN01B08RS,HTN0MRN01CB4WK,HTN0MRN01A3O66,HTN0MRN01A8PKF,HTN0MRN01A62ZU,HTN0MRN01A4FZC,HTN0MRN01CDSZU,HTN0MRN01BQF6R,HTN0MRN01A3QP6,HTN0MRN01BFL8Y,HTN0MRN01BFJYP,HTN0MRN01BQ6F1,HTN0MRN01AVKUF,HTN0MRN01AW3NO,HTN0MRN01BIAFU,HTN0MRN01A6PCL,HTN0MRN01AXVET,HTN0MRN01BGUAZ,HTN0MRN01B937B,HTN0MRN01BFFDW,HTN0MRN01…
HTN0MRN01AOFH7	HTN0MRN01AOFH7,HTN0MRN01B5WSY,HTN0MRN01BC7IH,HTN0MRN01ATWUQ,HTN0MRN01BZ1OO,HTN0MRN01B3Y6L,HTN0MRN01BWES4,HTN0MRN01ARY1G,HTN0MRN01CC48X,HTN0MRN01BDMP4,HTN0MRN01BLW65,HTN0MRN01BI19G,HTN0MRN01CEQOS,HTN0MRN01B2INM,HTN0MRN01A5M7S,HTN0MRN01BQWML,HTN0MRN01AHMOZ,HTN0MRN01CBJ8R,HTN0MRN01BXWPL,HTN0MRN01BK7IP,HTN0MRN01B1V7K,HTN0MRN01AZ57B,HTN0MRN01AXGVM,HTN0MRN01ANGSX,HTN0MRN01AUJ2G,HTN0MRN01BQDRU,HTN0MRN01…
HTN0MRN01AP994	HTN0MRN01AP994,HTN0MRN01BIGPG,HTN0MRN01BETXQ,HTN0MRN01A63PM,HTN0MRN01A121D,HTN0MRN01AKOOB,HTN0MRN01B5ATV,HTN0MRN01B6D2O,HTN0MRN01B5W9W,HTN0MRN01AM275,HTN0MRN01BAFKV,HTN0MRN01A6G65,HTN0MRN01B6YA1,HTN0MRN01BV9M3,HTN0MRN01BX72T,HTN0MRN01BW8F1,HTN0MRN01A0OZ2,HTN0MRN01BNHPV,HTN0MRN01BWID6,HTN0MRN01BNP2D,HTN0MRN01BUQN6,HTN0MRN01BAMYS,HTN0MRN01ANB64,HTN0MRN01AUYW3,HTN0MRN01AQ3XV,HTN0MRN01A2XMM,HTN0MRN01…
HTN0MRN01BHEU5	HTN0MRN01BHEU5,HTN0MRN01B4HHA,HTN0MRN01CBSJK,HTN0MRN01AWEDI,HTN0MRN01B12F4,HTN0MRN01B6O07,HTN0MRN01BOJOG,HTN0MRN01BOZ40,HTN0MRN01B82GC,HTN0MRN01BDHCF,HTN0MRN01A11I1,HTN0MRN01BZKHZ,HTN0MRN01BENC5,HTN0MRN01CA85T,HTN0MRN01A8Z3B,HTN0MRN01CDH55,HTN0MRN01AZ5OW,HTN0MRN01BWGAN,HTN0MRN01BEQ3Q,HTN0MRN01AKU7A,HTN0MRN01A95KT,HTN0MRN01CFERX,HTN0MRN01A9YIJ,HTN0MRN01CD17H,HTN0MRN01AOUMX,HTN0MRN01AWPWW,HTN0MRN01…
HTN0MRN01AMME5	HTN0MRN01AMME5,HTN0MRN01BHLL3,HTN0MRN01AKHLR,HTN0MRN01AMRO5,HTN0MRN01BYWLH,HTN0MRN01B59UC,HTN0MRN01AMX50,HTN0MRN01ARI1P,HTN0MRN01AKPR1,HTN0MRN01A1P05,HTN0MRN01BCFC4,HTN0MRN01A3ZIA,HTN0MRN01A1V8Z,HTN0MRN01AZ1QZ,HTN0MRN01AJB9I,HTN0MRN01A3LAQ,HTN0MRN01CJCLC,HTN0MRN01B4EF9,HTN0MRN01B4NVQ,HTN0MRN01AZDI7,HTN0MRN01ANQNZ,HTN0MRN01BR5R1,HTN0MRN01BH0NI,HTN0MRN01B352C,HTN0MRN01AR360,HTN0MRN01ATWAN,HTN0MRN01…
HTN0MRN01BUNV1	HTN0MRN01BUNV1,HTN0MRN01AM4ON,HTN0MRN01BA3LG,HTN0MRN01A8ONL,HTN0MRN01BHF9Q,HTN0MRN01AW28M,HTN0MRN01CCMQX,HTN0MRN01A45PW,HTN0MRN01CE1BS,HTN0MRN01ATH8N,HTN0MRN01B2YAQ,HTN0MRN01CA40V,HTN0MRN01B29F4,HTN0MRN01BKZGO,HTN0MRN01CH0V4,HTN0MRN01A9GWL,HTN0MRN01A6TW9,HTN0MRN01CD0MG,HTN0MRN01CCGE0,HTN0MRN01AO9NI,HTN0MRN01BSP9G,HTN0MRN01BZSNL,HTN0MRN01BB48O,HTN0MRN01BRJY5,HTN0MRN01A1VIC,HTN0MRN01A5PKB,HTN0MRN01…
HTN0MRN01A67VR	HTN0MRN01A67VR,HTN0MRN01ALY8Q,HTN0MRN01BVDTS,HTN0MRN01B0V1W,HTN0MRN01A9RCK,HTN0MRN01BBLBN,HTN0MRN01A0GXL,HTN0MRN01CA6K9,HTN0MRN01B5ANX,HTN0MRN01AUNBL,HTN0MRN01BGHXG,HTN0MRN01BODCL,HTN0MRN01CILLE,HTN0MRN01A1VIV,HTN0MRN01BVA5B,HTN0MRN01BETHH,HTN0MRN01BV2AM,HTN0MRN01B0SC4,HTN0MRN01A9XYK,HTN0MRN01B0TP6,HTN0MRN01B9EZR,HTN0MRN01BVD96,HTN0MRN02D0CU3,HTN0MRN02DN5R3,HTN0MRN02EDKJN,HTN0MRN02C76FK,HTN0MRN02…
HTN0MRN01AITSX	HTN0MRN01AITSX,HTN0MRN01AJ7S4,HTN0MRN01AXJ0X,HTN0MRN01BPKFE,HTN0MRN01B56AU,HTN0MRN01A85BB,HTN0MRN01ALQ79,HTN0MRN01CA05K,HTN0MRN01APU91,HTN0MRN01A6YOO,HTN0MRN01BAOZ3,HTN0MRN01ANE1X,HTN0MRN01BCLFM,HTN0MRN02C70G3,HTN0MRN02EJVEW,HTN0MRN02DLYCB,HTN0MRN02EB2PQ,HTN0MRN02DEH07,HTN0MRN02DDEBJ,HTN0MRN02DH138,HTN0MRN02ELHIE,HTN0MRN02DQZ8B,HTN0MRN02D0RLF,HTN0MRN02DEP1V,HTN0MRN02DRYMS,HTN0MRN02ED8EN,HTN0MRN02…
HTN0MRN01AR6R5	HTN0MRN01AR6R5,HTN0MRN01BEIYF,HTN0MRN01A8AWV,HTN0MRN01BOJO9,HTN0MRN01AVHSC,HTN0MRN01CEX37,HTN0MRN01CG8JQ,HTN0MRN01AR7VJ,HTN0MRN01AM03O,HTN0MRN01AUAOJ,HTN0MRN01BY1LO,HTN0MRN01BCWIL,HTN0MRN01A9NS2,HTN0MRN01BC15H,HTN0MRN01BQRP3,HTN0MRN01B5EV2,HTN0MRN01BYPF6,HTN0MRN01AR2ZG,HTN0MRN02DLMBO,HTN0MRN02EANL4,HTN0MRN02EVMHC,HTN0MRN02EGKDH,HTN0MRN02EI17J,HTN0MRN02DNXIL,HTN0MRN02D3PLJ,HTN0MRN02DV3JW,HTN0MRN02…
HTN0MRN01CFZZ0	HTN0MRN01CFZZ0,HTN0MRN01BJPQB,HTN0MRN01AI9DX,HTN0MRN01A1NNO,HTN0MRN01A30BH,HTN0MRN01BIYT5,HTN0MRN01AIL9L,HTN0MRN01CENBR,HTN0MRN01BJPNT,HTN0MRN01A9UPJ,HTN0MRN01BXOLV,HTN0MRN01A3B7U,HTN0MRN01A1A4O,HTN0MRN02DM7DX,HTN0MRN02DPEK4,HTN0MRN02DTBTF,HTN0MRN02D7P4C,HTN0MRN02EXC76,HTN0MRN02EAJJI,HTN0MRN02D91JE,HTN0MRN02EN9R7,HTN0MRN02DWYC1,HTN0MRN02DWOPI,HTN0MRN02EN2C7,HTN0MRN02D4I01,HTN0MRN02ETKKQ,HTN0MRN02…
HTN0MRN01A2EI0	HTN0MRN01A2EI0,HTN0MRN01BQXOG,HTN0MRN01BPOYJ,HTN0MRN01BMK6W,HTN0MRN01AL36R,HTN0MRN01B158Q,HTN0MRN01BADNM,HTN0MRN01AWYPC,HTN0MRN01B1LMD,HTN0MRN01AZNF3,HTN0MRN01B1G3S,HTN0MRN02ECNJ2,HTN0MRN02EJ4ZN,HTN0MRN02DGOTV,HTN0MRN02EI9RT,HTN0MRN02DPZT4,HTN0MRN02EVY8Y,HTN0MRN02D06QN,HTN0MRN02EH6X8,HTN0MRN02C36MQ,HTN0MRN02C1LZP,HTN0MRN03HASDQ,HTN0MRN03GY8Y9,HTN0MRN03FNEEG,HTN0MRN03GMX51,HTN0MRN03FRH5E,HTN0MRN03…
HTN0MRN01AP65A	HTN0MRN01AP65A,HTN0MRN01AVWX6,HTN0MRN01AHIZP,HTN0MRN01APBKJ,HTN0MRN01BBYVC,HTN0MRN01BJSWG,HTN0MRN01A4OID,HTN0MRN02DIAHZ,HTN0MRN02EYY79,HTN0MRN02EDMSP,HTN0MRN02DEZP5,HTN0MRN02DON8P,HTN0MRN02D1L2W,HTN0MRN02EK5VP,HTN0MRN03GQFSV,HTN0MRN03G2ZMU,HTN0MRN03F3V5T,HTN0MRN03G4PYM,HTN0MRN03GS7HJ,HTN0MRN03FWUIU,HTN0MRN03FRI6W,HTN0MRN03G9YU4,HTN0MRN03FWHU7,HTN0MRN03G47X6,HTN0MRN03G7MDY,HTN0MRN03G5GMU,HTN0MRN03…
HTN0MRN01BDS3H	HTN0MRN01BDS3H,HTN0MRN01AH44A,HTN0MRN01BPFD1,HTN0MRN01A4EKV,HTN0MRN01CGV63,HTN0MRN01B0AIJ,HTN0MRN01BIEAH,HTN0MRN01BX6UB,HTN0MRN01B8322,HTN0MRN01BE7XO,HTN0MRN01CINQ0,HTN0MRN01CGCYX,HTN0MRN02C2KM2,HTN0MRN02DJJKB,HTN0MRN02EPXON,HTN0MRN02DNXYN,HTN0MRN02EX99A,HTN0MRN02DQF5I,HTN0MRN02DLV4H,HTN0MRN02EX2N6,HTN0MRN02EIX54,HTN0MRN02D5SF1,HTN0MRN02D9RIZ,HTN0MRN03G4A91,HTN0MRN03G63FM,HTN0MRN03HFMKU,HTN0MRN03…
HTN0MRN01BB4UW	HTN0MRN01BB4UW,HTN0MRN01B08V5,HTN0MRN01BX7GN,HTN0MRN01BG9U4,HTN0MRN02DSDX3,HTN0MRN02C9PBI,HTN0MRN02DCOKW,HTN0MRN02ERYRB,HTN0MRN02EF68I,HTN0MRN02D76HD,HTN0MRN02DBPCF,HTN0MRN02DM2MW,HTN0MRN02DW6R1,HTN0MRN02D6YYD,HTN0MRN02DMN25,HTN0MRN02DSEG1,HTN0MRN02DFNBL,HTN0MRN02D36I2,HTN0MRN03HKMYD,HTN0MRN03FZNB2,HTN0MRN03GFUSX,HTN0MRN03GMU3Q,HTN0MRN03GHM4F,HTN0MRN03F1GBY,HTN0MRN03FUMZ0,HTN0MRN03GEDX7,HTN0MRN03…
HTN0MRN01AN9P9	HTN0MRN01AN9P9,HTN0MRN01BJA4D,HTN0MRN01B5NTP,HTN0MRN01AR9OG,HTN0MRN01ARW87,HTN0MRN01BZXSU,HTN0MRN01B1IHQ,HTN0MRN01AM118,HTN0MRN02ECEEK,HTN0MRN02D4KCY,HTN0MRN02EG1LR,HTN0MRN02EL5YZ,HTN0MRN02EFDZO,HTN0MRN02C77ER,HTN0MRN02EJ2NB,HTN0MRN02EN8TN,HTN0MRN02EQWZ2,HTN0MRN02D4FR8,HTN0MRN02EO5IL,HTN0MRN03GFSLV,HTN0MRN03GBCVW,HTN0MRN03HD2VX,HTN0MRN03HBWB6,HTN0MRN03F4P7T,HTN0MRN03FPZE5,HTN0MRN03F0XC0,HTN0MRN03…
HTN0MRN01CG151	HTN0MRN01CG151,HTN0MRN01BDJA3,HTN0MRN01CDLJD,HTN0MRN01AZFIQ,HTN0MRN01CBCQU,HTN0MRN01A8SS8,HTN0MRN01B05GU,HTN0MRN02DVLVT,HTN0MRN02ENSKL,HTN0MRN02EUB8A,HTN0MRN02C584B,HTN0MRN02DAKBZ,HTN0MRN02EJBSY,HTN0MRN02D622Z,HTN0MRN02DR4IY,HTN0MRN03FXVT9,HTN0MRN03GQZXC,HTN0MRN03F28S2,HTN0MRN03GSPQK,HTN0MRN03GECCY,HTN0MRN03F9V06,HTN0MRN03GBCEV,HTN0MRN03F0ZKM,HTN0MRN03F0NCR,HTN0MRN03G0D0Y,HTN0MRN03GS5EN,HTN0MRN03…
HTN0MRN01BQJRN	HTN0MRN01BQJRN,HTN0MRN01BUOKD,HTN0MRN01B8WM4,HTN0MRN01BBW8G,HTN0MRN01AVMS3,HTN0MRN01BAWYN,HTN0MRN01BKYUO,HTN0MRN01ASQK8,HTN0MRN01AOZYE,HTN0MRN01BFA3A,HTN0MRN01AV5NN,HTN0MRN01BOVGO,HTN0MRN01BU5XF,HTN0MRN01AN4SK,HTN0MRN02DO48W,HTN0MRN02EU6OG,HTN0MRN02EATGC,HTN0MRN02DUCE9,HTN0MRN02C7UH8,HTN0MRN02EM3XY,HTN0MRN02ECULR,HTN0MRN02EHEZC,HTN0MRN03GBJP0,HTN0MRN03G7FDC,HTN0MRN03GCH03,HTN0MRN03HCM9S,HTN0MRN03…
HTN0MRN01BFXKN	HTN0MRN01BFXKN,HTN0MRN01BRV4X,HTN0MRN01AM414,HTN0MRN01BU9YH,HTN0MRN01CDPML,HTN0MRN01BJ0GW,HTN0MRN01BTIPZ,HTN0MRN02D7JW3,HTN0MRN02DFEE1,HTN0MRN02C6I81,HTN0MRN02C4O8K,HTN0MRN02DACJ8,HTN0MRN02ENW5V,HTN0MRN02DT34J,HTN0MRN02EU7QD,HTN0MRN02C6AM5,HTN0MRN02DAK96,HTN0MRN03F5CBZ,HTN0MRN03F8E80,HTN0MRN03F8ZBP,HTN0MRN03G2QQQ,HTN0MRN03G8LI3,HTN0MRN03HE11U,HTN0MRN03G4Q3B,HTN0MRN03GSJXH,HTN0MRN03GOIUY,HTN0MRN03…
HTN0MRN01AJVX8	HTN0MRN01AJVX8,HTN0MRN01AW48Y,HTN0MRN01BEUY5,HTN0MRN01BOQF9,HTN0MRN01ASVNU,HTN0MRN01B4C5R,HTN0MRN01BYQ6D,HTN0MRN01BT5JE,HTN0MRN02D0912,HTN0MRN02DJE16,HTN0MRN02DNSKB,HTN0MRN02DGIH3,HTN0MRN02DIY3R,HTN0MRN03GHNY6,HTN0MRN03G4HSR,HTN0MRN03F93I8,HTN0MRN03GMAEZ,HTN0MRN03G6VJI,HTN0MRN03GSV0X,HTN0MRN03GLP64,HTN0MRN03FLZWC,HTN0MRN03G19J4,HTN0MRN03FWJ8I,HTN0MRN03FLZYS,HTN0MRN03FT7GU,HTN0MRN03HDVFW,HTN0MRN03…
HTN0MRN01ALANB	HTN0MRN01ALANB,HTN0MRN01BQJOW,HTN0MRN01ASDX2,HTN0MRN01AQ4GD,HTN0MRN01BMX3P,HTN0MRN01BPDX9,HTN0MRN01CD9EI,HTN0MRN01AKO3N,HTN0MRN01AVX2Z,HTN0MRN01BFLAN,HTN0MRN01A70Z0,HTN0MRN02DYY67,HTN0MRN02DGLM7,HTN0MRN02EC72J,HTN0MRN02EO2AY,HTN0MRN02EFILE,HTN0MRN02DPIM7,HTN0MRN03GVTKX,HTN0MRN03F0I5H,HTN0MRN03GTGKJ,HTN0MRN03GE44D,HTN0MRN03F0PB5,HTN0MRN03GMH3B,HTN0MRN03HDUZ1,HTN0MRN03FOONY,HTN0MRN01AIHJX,HTN0MRN01…
HTN0MRN01BEZK0	HTN0MRN01BEZK0,HTN0MRN01ASQP8,HTN0MRN01A4287,HTN0MRN01A0V81,HTN0MRN01A9JEN,HTN0MRN01B66YB,HTN0MRN01AP98E,HTN0MRN01BEMNT,HTN0MRN01BGQ58,HTN0MRN02DVKSI,HTN0MRN02DY8YN,HTN0MRN02EFEPY,HTN0MRN02C41KI,HTN0MRN02EU3OH,HTN0MRN02EGZJZ,HTN0MRN03G8I3L,HTN0MRN03GJT53,HTN0MRN03GYB2E,HTN0MRN03G3JSU,HTN0MRN03GCICR,HTN0MRN03F90RW,HTN0MRN03GCEXN,HTN0MRN01BLZ19,HTN0MRN01B5AZ3,HTN0MRN02C3A15,HTN0MRN02DM8N0,HTN0MRN03…
HTN0MRN01AKVMQ	HTN0MRN01AKVMQ,HTN0MRN01AVWI0,HTN0MRN01BO4MR,HTN0MRN01AX2KM,HTN0MRN01ANTZK,HTN0MRN01B3RDW,HTN0MRN01BJWT0,HTN0MRN01AG9GS,HTN0MRN01BX365,HTN0MRN02DI43R,HTN0MRN02D8PQE,HTN0MRN02EHO3O,HTN0MRN02DNBR1,HTN0MRN02DZC1V,HTN0MRN02DADRA,HTN0MRN02EYQGI,HTN0MRN02ECO5O,HTN0MRN03G7EAF,HTN0MRN03GER3E,HTN0MRN03FZNCS,HTN0MRN03FXHQ3,HTN0MRN03G961H,HTN0MRN01BBT2G,HTN0MRN02EMDZ5,HTN0MRN02EI1BR,HTN0MRN03FQ4SL,HTN0MRN03…
HTN0MRN01BWJ4H	HTN0MRN01BWJ4H,HTN0MRN01A3ELL,HTN0MRN01A6NLX,HTN0MRN01BITFR,HTN0MRN01A9UV1,HTN0MRN02EQCIZ,HTN0MRN02D08DJ,HTN0MRN02DUTJM,HTN0MRN02C057E,HTN0MRN02EECLJ,HTN0MRN02EKMOA,HTN0MRN02C5Y5D,HTN0MRN02DK9WW,HTN0MRN02D5LRD,HTN0MRN03GAJC5,HTN0MRN03GTEY9,HTN0MRN03HKY4T,HTN0MRN03FNP2K,HTN0MRN03GHUCL,HTN0MRN03GNLMY,HTN0MRN03GQ8TX,HTN0MRN01CFVN8,HTN0MRN02DJSRA,HTN0MRN03FUORX,HTN0MRN03G4S5F,HTN0MRN03GF5EX,HTN0MRN02…
HTN0MRN01BFG17	HTN0MRN01BFG17,HTN0MRN01CGSZJ,HTN0MRN01BLBD4,HTN0MRN01BRTOB,HTN0MRN01AK42F,HTN0MRN01BAHRO,HTN0MRN01B3D8I,HTN0MRN02D85JJ,HTN0MRN02ECB3B,HTN0MRN02D5Y5K,HTN0MRN02DZQ5K,HTN0MRN02DB5R9,HTN0MRN03GUZJY,HTN0MRN03FZQ8V,HTN0MRN03G4J5I,HTN0MRN03G79UW,HTN0MRN03F2GV5,HTN0MRN03G5CU4,HTN0MRN03GXJNG,HTN0MRN03FUHE7,HTN0MRN03HERFY,HTN0MRN03GIVRI,HTN0MRN01BGVNF,HTN0MRN01BMFQ8,HTN0MRN01AZYND,HTN0MRN01BIFKP,HTN0MRN01…
HTN0MRN01AUOG0	HTN0MRN01AUOG0,HTN0MRN01AQGK1,HTN0MRN01A77A2,HTN0MRN01BGBE0,HTN0MRN02DJRZQ,HTN0MRN02DYE63,HTN0MRN02DBPFC,HTN0MRN02D0CSJ,HTN0MRN02EVGQW,HTN0MRN02D254A,HTN0MRN02C18VT,HTN0MRN02ES1BA,HTN0MRN02DLCMP,HTN0MRN03GZD1Q,HTN0MRN03G4YCN,HTN0MRN03GSSHK,HTN0MRN03G8IOI,HTN0MRN03GORHK,HTN0MRN03FWU1V,HTN0MRN03FYBPP,HTN0MRN03HF24D,HTN0MRN01BOCFY,HTN0MRN01BW298,HTN0MRN02DECOD,HTN0MRN02DK0QJ,HTN0MRN02D8ZFY,HTN0MRN03…
HTN0MRN01AN9EH	HTN0MRN01AN9EH,HTN0MRN01BGLYJ,HTN0MRN01AJ1S0,HTN0MRN01B7UXS,HTN0MRN01A5N45,HTN0MRN01BBM87,HTN0MRN01AQKBH,HTN0MRN01BDSZN,HTN0MRN01BJFFF,HTN0MRN01ARFKY,HTN0MRN01BK36K,HTN0MRN02DH9VO,HTN0MRN02DFIV4,HTN0MRN02C2IDP,HTN0MRN02E043P,HTN0MRN02D9LUN,HTN0MRN03GONSU,HTN0MRN03HGIX9,HTN0MRN03GOI23,HTN0MRN03GYP8E,HTN0MRN03FRQ12,HTN0MRN02DLMNF,HTN0MRN02ERUAP,HTN0MRN03GJF6K,HTN0MRN03GV80D,HTN0MRN01B9RSP,HTN0MRN01…
HTN0MRN01CCUDV	HTN0MRN01CCUDV,HTN0MRN01BD6I4,HTN0MRN01B91EB,HTN0MRN01BUWGZ,HTN0MRN02EHA05,HTN0MRN02ENNSO,HTN0MRN02EHKYU,HTN0MRN02DT85J,HTN0MRN02D3JMW,HTN0MRN02DNN5D,HTN0MRN02DATG1,HTN0MRN03F4OHP,HTN0MRN03GR3P2,HTN0MRN03FXAAI,HTN0MRN03GZFQ9,HTN0MRN03GNEGQ,HTN0MRN03G2362,HTN0MRN03FMIUP,HTN0MRN03FQ3I5,HTN0MRN03FOJP2,HTN0MRN03HB98F,HTN0MRN03GVVNC,HTN0MRN01AW2EQ,HTN0MRN01AVMYJ,HTN0MRN01BD8PX,HTN0MRN01AIYH0,HTN0MRN01…
HTN0MRN01BQ4AY	HTN0MRN01BQ4AY,HTN0MRN01A8W0Z,HTN0MRN01B1SFQ,HTN0MRN01AILEP,HTN0MRN01CBJX8,HTN0MRN01BJXY0,HTN0MRN02EG07T,HTN0MRN02DX5W8,HTN0MRN02EO1KF,HTN0MRN02DQUUY,HTN0MRN02EYEZ1,HTN0MRN02C7J8N,HTN0MRN02D1868,HTN0MRN03GGIQA,HTN0MRN03G94IK,HTN0MRN03FMUYL,HTN0MRN03G0UFQ,HTN0MRN03FM199,HTN0MRN03FO08P,HTN0MRN03GYJTO,HTN0MRN01BPOHC,HTN0MRN01AWKGZ,HTN0MRN02D307S,HTN0MRN02DYPN5,HTN0MRN03GC7C4,HTN0MRN01BDVTF,HTN0MRN01…
HTN0MRN01CBLSJ	HTN0MRN01CBLSJ,HTN0MRN01CD36X,HTN0MRN01BXCJ8,HTN0MRN01CAUFN,HTN0MRN01B1M0Q,HTN0MRN01B05NS,HTN0MRN02D49GA,HTN0MRN02ENJNE,HTN0MRN02DBAW8,HTN0MRN02ETREC,HTN0MRN02EBI4D,HTN0MRN02DJV8T,HTN0MRN02EA0RA,HTN0MRN02DTLSJ,HTN0MRN02EX1NI,HTN0MRN02DOCEB,HTN0MRN02C3ACV,HTN0MRN03HJ7NP,HTN0MRN03GX7I2,HTN0MRN01AS03B,HTN0MRN03G49EM,HTN0MRN01A1SAS,HTN0MRN01ARIZL,HTN0MRN01A5699,HTN0MRN01BRGQ0,HTN0MRN01BVBX7,HTN0MRN01…
HTN0MRN01A1FY3	HTN0MRN01A1FY3,HTN0MRN01BRTOD,HTN0MRN01ATF2L,HTN0MRN01AMDVW,HTN0MRN01ALM9D,HTN0MRN02D45DK,HTN0MRN02EQMDN,HTN0MRN03G2JR4,HTN0MRN03G6OUR,HTN0MRN03F5768,HTN0MRN03F31WA,HTN0MRN03GQMBG,HTN0MRN03GL20V,HTN0MRN03GZET3,HTN0MRN03G39TH,HTN0MRN03HDMHG,HTN0MRN03FUORG,HTN0MRN03GTFSY,HTN0MRN02D20ER,HTN0MRN01BM787,HTN0MRN01BCSGP,HTN0MRN02EFEZJ,HTN0MRN02DK7LO,HTN0MRN02DTX7H,HTN0MRN02DB97Y,HTN0MRN03F9RJT,HTN0MRN03…
HTN0MRN01A6XDY	HTN0MRN01A6XDY,HTN0MRN01BA9LO,HTN0MRN01B2XXB,HTN0MRN01BXC31,HTN0MRN01AQ0HN,HTN0MRN01BPBQO,HTN0MRN02EPZ13,HTN0MRN02C1R6U,HTN0MRN02DDRS5,HTN0MRN02C41RO,HTN0MRN02D6Z8B,HTN0MRN02DT3JE,HTN0MRN02DK52P,HTN0MRN02DAVAE,HTN0MRN02DPBGE,HTN0MRN02DX096,HTN0MRN03F70GO,HTN0MRN03FS979,HTN0MRN01BCTZ4,HTN0MRN01A8653,HTN0MRN01AQBJS,HTN0MRN01AL385,HTN0MRN01BJVFL,HTN0MRN01B9AV0,HTN0MRN01CDRHF,HTN0MRN01A32WI,HTN0MRN01…
HTN0MRN01BJ1M6	HTN0MRN01BJ1M6,HTN0MRN01BXKYK,HTN0MRN01B2U4G,HTN0MRN01AKUNR,HTN0MRN02DSCVR,HTN0MRN02D821S,HTN0MRN02C8TFY,HTN0MRN02DTFOP,HTN0MRN02EL4ME,HTN0MRN02ESV4A,HTN0MRN02DB4J4,HTN0MRN02DZFFY,HTN0MRN02DAUFW,HTN0MRN03G6463,HTN0MRN03GP5LI,HTN0MRN03GE3GD,HTN0MRN03F61TF,HTN0MRN01A0N0D,HTN0MRN01BWA4R,HTN0MRN01A77TD,HTN0MRN01CGWV5,HTN0MRN02EBCGZ,HTN0MRN02C8C7M,HTN0MRN03F34N6,HTN0MRN03GJNYW,HTN0MRN03HLJCA,HTN0MRN01…
HTN0MRN01BGVUP	HTN0MRN01BGVUP,HTN0MRN01A6JHS,HTN0MRN02D8VZT,HTN0MRN02DLZL8,HTN0MRN02C8JAX,HTN0MRN02EV2YV,HTN0MRN02DAEHV,HTN0MRN02ETWBS,HTN0MRN03GBFAC,HTN0MRN03GDTO5,HTN0MRN03F9SIC,HTN0MRN03GCQEJ,HTN0MRN03F4TW0,HTN0MRN03HE4J1,HTN0MRN03FY8AU,HTN0MRN03GSI2N,HTN0MRN03F43W8,HTN0MRN02DONJJ,HTN0MRN01A2FF7,HTN0MRN01BT5WF,HTN0MRN01BOQL9,HTN0MRN01AT5Y2,HTN0MRN01BDJAM,HTN0MRN02ET4DF,HTN0MRN02EF5GV,HTN0MRN02ECGUI,HTN0MRN02…
HTN0MRN01B51D5	HTN0MRN01B51D5,HTN0MRN01BDHM5,HTN0MRN01BM13N,HTN0MRN01BRGRT,HTN0MRN01BE8A8,HTN0MRN01A389Y,HTN0MRN01BAGX4,HTN0MRN01BIURA,HTN0MRN02DUEJF,HTN0MRN02DBZWB,HTN0MRN02EIF6T,HTN0MRN02ET4OK,HTN0MRN02DT9AC,HTN0MRN02D0MIJ,HTN0MRN03HE0CO,HTN0MRN03F6XRD,HTN0MRN02EB1L0,HTN0MRN01AP2FH,HTN0MRN01CHO1N,HTN0MRN01A93GQ,HTN0MRN01A9RQG,HTN0MRN01A852M,HTN0MRN01BT1CA,HTN0MRN01BGFKX,HTN0MRN01BMBEV,HTN0MRN01BH2SL,HTN0MRN01…
HTN0MRN01BEGRG	HTN0MRN01BEGRG,HTN0MRN01BDIBU,HTN0MRN01ARSUL,HTN0MRN01AMAPN,HTN0MRN01BMC4G,HTN0MRN01BQW7Q,HTN0MRN02C7G7Z,HTN0MRN02EJNTT,HTN0MRN02EAVEG,HTN0MRN02EO2V4,HTN0MRN02EDYPX,HTN0MRN03GRC0D,HTN0MRN03GLV7L,HTN0MRN03GKSG3,HTN0MRN03F8XXK,HTN0MRN01BS0XP,HTN0MRN02DNKAT,HTN0MRN03HD7FU,HTN0MRN03F3YNR,HTN0MRN03GD4OP,HTN0MRN02DEAG1,HTN0MRN02EENDN,HTN0MRN03GIVDU,HTN0MRN03GQGZC,HTN0MRN01A1SVR,HTN0MRN01CAP19,HTN0MRN02…
HTN0MRN01AVNQP	HTN0MRN01AVNQP,HTN0MRN01BYDW4,HTN0MRN01BCLDL,HTN0MRN01CFYKO,HTN0MRN02EE84G,HTN0MRN02EUNSE,HTN0MRN02DEDV6,HTN0MRN02EYE1Y,HTN0MRN02DXW42,HTN0MRN03GM6HO,HTN0MRN03GR3UW,HTN0MRN03GLE1Y,HTN0MRN03GRL1N,HTN0MRN03F4744,HTN0MRN03FS2XJ,HTN0MRN01AMSV7,HTN0MRN01BUAT0,HTN0MRN02DC4XB,HTN0MRN02D52DQ,HTN0MRN02DYM2D,HTN0MRN02ECXBZ,HTN0MRN03FO0PD,HTN0MRN03GDXDC,HTN0MRN01AQ5HO,HTN0MRN01BPT1R,HTN0MRN01BNMXK,HTN0MRN01…
HTN0MRN01AI9QZ	HTN0MRN01AI9QZ,HTN0MRN01A53F4,HTN0MRN01BHJA0,HTN0MRN01A8QCJ,HTN0MRN01AKXO3,HTN0MRN01ALM5V,HTN0MRN01A2NTA,HTN0MRN02EG7MY,HTN0MRN02EGFVJ,HTN0MRN02EWQ0U,HTN0MRN02DUHIS,HTN0MRN02DZJL8,HTN0MRN03FZ0IH,HTN0MRN03G6IRZ,HTN0MRN03F7N6H,HTN0MRN01A1N03,HTN0MRN01AVOKL,HTN0MRN01B0KP5,HTN0MRN01AU2JO,HTN0MRN01BWBVZ,HTN0MRN02ED2U3,HTN0MRN03GVY2Q,HTN0MRN03G57V8,HTN0MRN03HHZ5S,HTN0MRN03HHAK5,HTN0MRN03FQGW4,HTN0MRN03…
HTN0MRN01A4HZS	HTN0MRN01A4HZS,HTN0MRN01BYQRP,HTN0MRN01BMBNN,HTN0MRN01APCAW,HTN0MRN01BSN65,HTN0MRN02D48PS,HTN0MRN02EH5AC,HTN0MRN02C6YZD,HTN0MRN02EOC0D,HTN0MRN02DWB4F,HTN0MRN02D440E,HTN0MRN03F4XXM,HTN0MRN03GWE8K,HTN0MRN03GZG6N,HTN0MRN03FYPWS,HTN0MRN03HCX1B,HTN0MRN01A0Z42,HTN0MRN01BNTDN,HTN0MRN01AS4HE,HTN0MRN01CCME7,HTN0MRN01BOM8I,HTN0MRN01BRYJT,HTN0MRN01BVW5Y,HTN0MRN01B4LE2,HTN0MRN01ALA8Y,HTN0MRN02DNN9R,HTN0MRN02…
HTN0MRN01AX99E	HTN0MRN01AX99E,HTN0MRN01BI6QW,HTN0MRN01AOXFN,HTN0MRN01B5QTZ,HTN0MRN01A7VUO,HTN0MRN02ERR1W,HTN0MRN02C96RN,HTN0MRN03HDFFV,HTN0MRN03F52ED,HTN0MRN03F9729,HTN0MRN03FV7L9,HTN0MRN03FX2JM,HTN0MRN03G9K7V,HTN0MRN03F70CJ,HTN0MRN01AI96A,HTN0MRN01BRB5S,HTN0MRN01B0A1J,HTN0MRN02DY8NN,HTN0MRN02ER0BD,HTN0MRN02EM8CP,HTN0MRN02D4KDE,HTN0MRN02DMF3T,HTN0MRN03FOO9R,HTN0MRN02DF1IM,HTN0MRN01AXB00,HTN0MRN01B91QY,HTN0MRN01…
HTN0MRN01AVQVM	HTN0MRN01AVQVM,HTN0MRN01AQNTS,HTN0MRN01BV825,HTN0MRN01BM2H2,HTN0MRN02DMLWE,HTN0MRN02EAD2Y,HTN0MRN02EAS1B,HTN0MRN02DESDT,HTN0MRN02DW95P,HTN0MRN03HHM4T,HTN0MRN03FXC5U,HTN0MRN03HAJMA,HTN0MRN03HDMVM,HTN0MRN03GM1ID,HTN0MRN01AJAHI,HTN0MRN01A3KIO,HTN0MRN01AURGC,HTN0MRN01BC5JE,HTN0MRN01BW39G,HTN0MRN01AZYPF,HTN0MRN01BLH7P,HTN0MRN01BPCWM,HTN0MRN02DDBUW,HTN0MRN02DCVCY,HTN0MRN02EETDZ,HTN0MRN02DNBF7,HTN0MRN02…
HTN0MRN01AQZFV	HTN0MRN01AQZFV,HTN0MRN01AXYE9,HTN0MRN01B8QFU,HTN0MRN01B80MA,HTN0MRN02DR51I,HTN0MRN02DLYTW,HTN0MRN02C85V8,HTN0MRN02DEOCO,HTN0MRN03GR9O0,HTN0MRN03F6JFW,HTN0MRN03GNZKO,HTN0MRN03GL3D3,HTN0MRN03GLQIH,HTN0MRN03HKBES,HTN0MRN01ASVX0,HTN0MRN01BU3CE,HTN0MRN01CC4AW,HTN0MRN01CBS06,HTN0MRN01BSX2R,HTN0MRN02ETLHU,HTN0MRN02DXDRL,HTN0MRN02EZKA3,HTN0MRN02EVFHJ,HTN0MRN01A7INY,HTN0MRN01BXE9V,HTN0MRN02DHJ7A,HTN0MRN02…
HTN0MRN01AJEF6	HTN0MRN01AJEF6,HTN0MRN01A2QGL,HTN0MRN01BAFKZ,HTN0MRN01CE1LJ,HTN0MRN02DWY9V,HTN0MRN02DSNEL,HTN0MRN02EUK8X,HTN0MRN02DKH0N,HTN0MRN02DERMI,HTN0MRN02EU7HY,HTN0MRN03GLODW,HTN0MRN03HCU4F,HTN0MRN03HGLVD,HTN0MRN03G9UP2,HTN0MRN01BSJ9O,HTN0MRN01ALMLB,HTN0MRN01BZYHX,HTN0MRN01BJ2O6,HTN0MRN01BU7CY,HTN0MRN01AUHYK,HTN0MRN01AY3GF,HTN0MRN01BPV4W,HTN0MRN01B8F9H,HTN0MRN01BSHNA,HTN0MRN01BMXCK,HTN0MRN01BJZ0W,HTN0MRN02…
HTN0MRN01A800A	HTN0MRN01A800A,HTN0MRN01A6QWH,HTN0MRN01APBTA,HTN0MRN01AQ170,HTN0MRN01B9IML,HTN0MRN02D0JCP,HTN0MRN02C8ME1,HTN0MRN02C21HM,HTN0MRN02EK12Q,HTN0MRN03FZQVH,HTN0MRN03FV5NJ,HTN0MRN03F09ZO,HTN0MRN03HCAO5,HTN0MRN03GAQRY,HTN0MRN01BXSTQ,HTN0MRN01APHUX,HTN0MRN01AHWEM,HTN0MRN01CAB2M,HTN0MRN02DVNOW,HTN0MRN03G4M33,HTN0MRN01BJCEN,HTN0MRN01A024Q,HTN0MRN01AVUKZ,HTN0MRN03FTVND,HTN0MRN01AU68B,HTN0MRN02EXGY3,HTN0MRN03…
HTN0MRN01BHN4L	HTN0MRN01BHN4L,HTN0MRN01AQEW7,HTN0MRN01BUIYH,HTN0MRN01B6GO9,HTN0MRN02DTK8E,HTN0MRN02DNT18,HTN0MRN02ER7DA,HTN0MRN02EHAYL,HTN0MRN02C2WUR,HTN0MRN02DMP9X,HTN0MRN03GYMJX,HTN0MRN03GJPZ0,HTN0MRN03FZFR4,HTN0MRN02EJ60U,HTN0MRN01CHSG3,HTN0MRN01BFCPM,HTN0MRN01BWCHI,HTN0MRN01B82RV,HTN0MRN01CEYRZ,HTN0MRN01BW52S,HTN0MRN01AWTYN,HTN0MRN02ED5SO,HTN0MRN02EI17N,HTN0MRN02DC9QI,HTN0MRN02ESZSA,HTN0MRN02DJH19,HTN0MRN02…
HTN0MRN01B82OY	HTN0MRN01B82OY,HTN0MRN02DZVAM,HTN0MRN02C55OI,HTN0MRN02DI8NT,HTN0MRN02D62V4,HTN0MRN02EG1J4,HTN0MRN02C83T6,HTN0MRN02EDCMH,HTN0MRN02DDRSR,HTN0MRN03FS24N,HTN0MRN03G3ODJ,HTN0MRN02DTIGP,HTN0MRN03GO16X,HTN0MRN01A797I,HTN0MRN01BTN9C,HTN0MRN02EAC1J,HTN0MRN02DLPKH,HTN0MRN03HGWMA,HTN0MRN01A7OHE,HTN0MRN01B7YYJ,HTN0MRN01B6W1N,HTN0MRN01BZJUS,HTN0MRN02DLB50,HTN0MRN02DFZJH,HTN0MRN02DFNXZ,HTN0MRN02EOVA2,HTN0MRN03…
HTN0MRN01A6864	HTN0MRN01A6864,HTN0MRN01A03BH,HTN0MRN01APVQ3,HTN0MRN01AO0O2,HTN0MRN01AU65H,HTN0MRN02DS5J5,HTN0MRN02C8L22,HTN0MRN03GPHDP,HTN0MRN03HGU6D,HTN0MRN03F8FG0,HTN0MRN03F3UO8,HTN0MRN03F1VQK,HTN0MRN03F8BTW,HTN0MRN01BCXX7,HTN0MRN01BNHHP,HTN0MRN01BBR9G,HTN0MRN01A8V9P,HTN0MRN01CDVYC,HTN0MRN01CAWQ2,HTN0MRN01BP118,HTN0MRN02EEDCQ,HTN0MRN02DPQ3L,HTN0MRN02ETH66,HTN0MRN02D2GC4,HTN0MRN02DPQ0A,HTN0MRN03GE3TF,HTN0MRN03…
HTN0MRN01A4337	HTN0MRN01A4337,HTN0MRN01BJQ6U,HTN0MRN02DBM6Z,HTN0MRN02EDZPG,HTN0MRN02EEGEJ,HTN0MRN02C83G0,HTN0MRN02C02V0,HTN0MRN03FR9VI,HTN0MRN03F1D2B,HTN0MRN03G9M06,HTN0MRN03F1CXF,HTN0MRN03F41K4,HTN0MRN03F62JC,HTN0MRN01ANHFA,HTN0MRN01BQSEH,HTN0MRN01BHPX0,HTN0MRN01BYB8Q,HTN0MRN01BK2DW,HTN0MRN01BKHOO,HTN0MRN01ATXQI,HTN0MRN01BZGRT,HTN0MRN01AMWNB,HTN0MRN01BITUL,HTN0MRN02EGL4A,HTN0MRN02EFHNV,HTN0MRN02D17V4,HTN0MRN02…
HTN0MRN01BDXYD	HTN0MRN01BDXYD,HTN0MRN01ALHCD,HTN0MRN01CCD1Q,HTN0MRN01B5BSU,HTN0MRN02EDH2D,HTN0MRN02DC39B,HTN0MRN02EAAX5,HTN0MRN02EBPVI,HTN0MRN03HAR50,HTN0MRN03G3Q89,HTN0MRN03FK0LM,HTN0MRN03FUMW9,HTN0MRN01AW4B5,HTN0MRN01ARGCK,HTN0MRN01BYMF8,HTN0MRN01B9HY9,HTN0MRN01BQ4CF,HTN0MRN02ELKU7,HTN0MRN02DYNSM,HTN0MRN02EK876,HTN0MRN03GJ1RT,HTN0MRN03GZRGD,HTN0MRN03G1WTZ,HTN0MRN01A870J,HTN0MRN01BQHNN,HTN0MRN01AP8Y4,HTN0MRN01…
HTN0MRN01A4QQN	HTN0MRN01A4QQN,HTN0MRN01A3S0V,HTN0MRN01A8E7Z,HTN0MRN01BEQGP,HTN0MRN01CDXR6,HTN0MRN01ATO11,HTN0MRN02DOYIB,HTN0MRN02EI7DR,HTN0MRN03GJI42,HTN0MRN03GNC19,HTN0MRN03F4QK0,HTN0MRN02EVMEC,HTN0MRN01AU4XH,HTN0MRN01ATEIE,HTN0MRN01AJJ93,HTN0MRN02EDZXE,HTN0MRN03FQVIH,HTN0MRN01A7RP8,HTN0MRN02C00NC,HTN0MRN03FWHG0,HTN0MRN03G1I9G,HTN0MRN03F7YIF,HTN0MRN02EZGV8,HTN0MRN01A1ILP,HTN0MRN01A2TWJ,HTN0MRN01BJB5N,HTN0MRN01…
HTN0MRN01BF9UG	HTN0MRN01BF9UG,HTN0MRN02DOJJH,HTN0MRN02EWTGT,HTN0MRN02DK86F,HTN0MRN02C9K4Y,HTN0MRN03GCPRM,HTN0MRN03GENSI,HTN0MRN03HHZCA,HTN0MRN03F8FHI,HTN0MRN03G0KMU,HTN0MRN03FMM99,HTN0MRN01BZE05,HTN0MRN02DDS6A,HTN0MRN03GVH7J,HTN0MRN01AVAV0,HTN0MRN01BU0R0,HTN0MRN02DNMR8,HTN0MRN02ESAI4,HTN0MRN03FUZ7P,HTN0MRN03GJVME,HTN0MRN03FT36R,HTN0MRN03GGIHO,HTN0MRN01BNKE0,HTN0MRN01A5WIW,HTN0MRN01BOI8U,HTN0MRN01CDJGT,HTN0MRN01…
HTN0MRN01A8BTW	HTN0MRN01A8BTW,HTN0MRN01B6PQS,HTN0MRN01A6EKM,HTN0MRN01A0Y8G,HTN0MRN01CEE4M,HTN0MRN01BM71G,HTN0MRN02D3C0D,HTN0MRN03FTG5I,HTN0MRN03FV4VQ,HTN0MRN03F76QP,HTN0MRN03F6OFR,HTN0MRN03GPEHR,HTN0MRN02EBPGV,HTN0MRN01BQMKP,HTN0MRN01BA3KS,HTN0MRN01B3WOJ,HTN0MRN01B2T4M,HTN0MRN01CGNIU,HTN0MRN01AKCCV,HTN0MRN01BVFZ5,HTN0MRN01AR9WL,HTN0MRN01B4NA9,HTN0MRN01B42UC,HTN0MRN01BK0BC,HTN0MRN01BG9FD,HTN0MRN01BYNRP,HTN0MRN02…
HTN0MRN01CCS7F	HTN0MRN01CCS7F,HTN0MRN01CDRLV,HTN0MRN02C9VB2,HTN0MRN02DNLL9,HTN0MRN02EDL26,HTN0MRN03G3O26,HTN0MRN03FO1RC,HTN0MRN03HJDUW,HTN0MRN03G4922,HTN0MRN03HH7H9,HTN0MRN01BG5W8,HTN0MRN01B8ZIK,HTN0MRN01ASBXE,HTN0MRN01AXV8B,HTN0MRN01BY0CZ,HTN0MRN01BRO8T,HTN0MRN01CBYCF,HTN0MRN01BUXJQ,HTN0MRN02DYAX6,HTN0MRN02EMG6N,HTN0MRN02DK6OA,HTN0MRN02DIZTE,HTN0MRN02DVWUD,HTN0MRN02D8OP2,HTN0MRN02DWY0V,HTN0MRN02D7BV7,HTN0MRN02…
HTN0MRN01BYY9K	HTN0MRN01BYY9K,HTN0MRN01A6QU2,HTN0MRN02EFWG9,HTN0MRN02EJ447,HTN0MRN02DSG17,HTN0MRN02EKHZH,HTN0MRN02EWC31,HTN0MRN03F0VZB,HTN0MRN03GDYF1,HTN0MRN03HA9V1,HTN0MRN01CBYWR,HTN0MRN02DWNZ7,HTN0MRN02DTPK6,HTN0MRN02C7O5W,HTN0MRN03GH0TE,HTN0MRN01AQNWS,HTN0MRN01CDS5D,HTN0MRN01BFNMY,HTN0MRN02ESPKQ,HTN0MRN02EUAGU,HTN0MRN02ESXBM,HTN0MRN02DZGMS,HTN0MRN03HC3LY,HTN0MRN03FOJL5,HTN0MRN03HKTUD,HTN0MRN03FUXHF,HTN0MRN03…
HTN0MRN01BE2V4	HTN0MRN01BE2V4,HTN0MRN01A8U2W,HTN0MRN01BT8OO,HTN0MRN01B9K1V,HTN0MRN02DNWIL,HTN0MRN02EG9KK,HTN0MRN02EEJZN,HTN0MRN02DLYGL,HTN0MRN03GJMQ2,HTN0MRN03GTPWM,HTN0MRN01A1DWN,HTN0MRN01B4PX9,HTN0MRN02D12DD,HTN0MRN02D3ICR,HTN0MRN02EP443,HTN0MRN03G724N,HTN0MRN03HBR7B,HTN0MRN01A6GL9,HTN0MRN01AR71E,HTN0MRN01AL7LI,HTN0MRN01B9RBC,HTN0MRN01BMIC5,HTN0MRN01AJVO6,HTN0MRN01A8EUU,HTN0MRN01AM01L,HTN0MRN01AV3M5,HTN0MRN01…
HTN0MRN01BDGZ3	HTN0MRN01BDGZ3,HTN0MRN01A980V,HTN0MRN01A8EWX,HTN0MRN01BD4MW,HTN0MRN01CFFRA,HTN0MRN01CI0HA,HTN0MRN01B407S,HTN0MRN02D5D1B,HTN0MRN02DP4H2,HTN0MRN03GV95A,HTN0MRN03HC6RR,HTN0MRN03G16GB,HTN0MRN02DSQ5R,HTN0MRN01BBMEJ,HTN0MRN01BUUKK,HTN0MRN01A3JQJ,HTN0MRN01BVV3Q,HTN0MRN01ALQIO,HTN0MRN01AKCCZ,HTN0MRN01CJAFC,HTN0MRN01CHUNI,HTN0MRN01BL802,HTN0MRN01BC7AW,HTN0MRN01A559N,HTN0MRN01AKHOQ,HTN0MRN01BREO6,HTN0MRN02…
HTN0MRN01AND6U	HTN0MRN01AND6U,HTN0MRN01AONC6,HTN0MRN01CF8EB,HTN0MRN02DMSCM,HTN0MRN02DIW1Q,HTN0MRN02DQPZZ,HTN0MRN02EDGNC,HTN0MRN03GYDG2,HTN0MRN03G5A74,HTN0MRN03GKJ7Q,HTN0MRN01A66WW,HTN0MRN01B9JQQ,HTN0MRN01AWI2F,HTN0MRN01BKHUE,HTN0MRN01CANCM,HTN0MRN02C8BBG,HTN0MRN02DVZNV,HTN0MRN02D7RS7,HTN0MRN02DYPI6,HTN0MRN03F13OE,HTN0MRN03GFSSK,HTN0MRN03GSYN1,HTN0MRN03HIH9Q,HTN0MRN03FV5CL,HTN0MRN01AI3LZ,HTN0MRN01AT9KM,HTN0MRN01…
HTN0MRN01ALFZ6	HTN0MRN01ALFZ6,HTN0MRN01BLTQ0,HTN0MRN01BKNY6,HTN0MRN01AK1FU,HTN0MRN01BUG5I,HTN0MRN01A49DX,HTN0MRN01BSXVM,HTN0MRN01A0JJ7,HTN0MRN02EJCLF,HTN0MRN02DQKLF,HTN0MRN01AIZYN,HTN0MRN02EKADP,HTN0MRN03HG7HO,HTN0MRN03HDNHN,HTN0MRN01B5GO6,HTN0MRN01BKOHR,HTN0MRN01BZPD0,HTN0MRN01AV4BG,HTN0MRN01BNL8L,HTN0MRN02EBK02,HTN0MRN02DTOAF,HTN0MRN02DQF1P,HTN0MRN02DDN4O,HTN0MRN02D9A5S,HTN0MRN03GAL7D,HTN0MRN03GZG7C,HTN0MRN03…
HTN0MRN01A50PE	HTN0MRN01A50PE,HTN0MRN01BWQWK,HTN0MRN01BIMIG,HTN0MRN02DK9OX,HTN0MRN02DX297,HTN0MRN02ECXLL,HTN0MRN03GMWNH,HTN0MRN03FTBG8,HTN0MRN03GIT66,HTN0MRN03F49RP,HTN0MRN01AJWYB,HTN0MRN01B3YVB,HTN0MRN01B1YDG,HTN0MRN02DJ3TT,HTN0MRN02EZU14,HTN0MRN02ESZ0E,HTN0MRN02D08LH,HTN0MRN02DWSRM,HTN0MRN03HIGEJ,HTN0MRN03G42O9,HTN0MRN03GL63L,HTN0MRN03GN747,HTN0MRN03GABVO,HTN0MRN02DLVQ5,HTN0MRN01AJ0U5,HTN0MRN01BZ3X7,HTN0MRN03…
HTN0MRN01A484P	HTN0MRN01A484P,HTN0MRN01BB0RN,HTN0MRN01BS645,HTN0MRN01BM53R,HTN0MRN02EUHCU,HTN0MRN02ESMW9,HTN0MRN03GNG34,HTN0MRN03FTIMW,HTN0MRN03FOKXO,HTN0MRN03FZQY4,HTN0MRN01BCP2J,HTN0MRN01A7JDD,HTN0MRN01A0ZOW,HTN0MRN02DB1EA,HTN0MRN02ERBH4,HTN0MRN02EDTRX,HTN0MRN03HGWDU,HTN0MRN03G7195,HTN0MRN01AO8PK,HTN0MRN01A9XOR,HTN0MRN01AW48N,HTN0MRN02EZTJC,HTN0MRN02EJ5JX,HTN0MRN03GO42E,HTN0MRN02DBXBX,HTN0MRN02E0CR7,HTN0MRN03…
HTN0MRN01A433V	HTN0MRN01A433V,HTN0MRN01BPOOB,HTN0MRN01A2EUB,HTN0MRN01BU8U1,HTN0MRN02DCQ9Z,HTN0MRN02EH31N,HTN0MRN02EATGF,HTN0MRN03GAW89,HTN0MRN03G3AAU,HTN0MRN03FZW0E,HTN0MRN02DPZ80,HTN0MRN01A03UZ,HTN0MRN01A52K6,HTN0MRN02DOWHY,HTN0MRN02DTLXB,HTN0MRN02ESJX0,HTN0MRN01CHU0E,HTN0MRN01B9ZDS,HTN0MRN01A4GNQ,HTN0MRN01BXAKB,HTN0MRN01CIJKU,HTN0MRN02ENPY5,HTN0MRN02DEGOT,HTN0MRN02EX98E,HTN0MRN02EFU6J,HTN0MRN03F4VIZ,HTN0MRN03…
HTN0MRN02DLM4K	HTN0MRN02DLM4K,HTN0MRN02DOILU,HTN0MRN02END7J,HTN0MRN02C03DE,HTN0MRN02ER6OC,HTN0MRN03GGUFQ,HTN0MRN03GKV3P,HTN0MRN03GEYDC,HTN0MRN03GZNFD
HTN0MRN01BY8OC	HTN0MRN01BY8OC,HTN0MRN01BM90K,HTN0MRN02DYI4A,HTN0MRN03HBBC3,HTN0MRN03HBK5B,HTN0MRN03GT73S,HTN0MRN03FLRLW,HTN0MRN03F8G9N,HTN0MRN03FVCXA,HTN0MRN01BZKP8,HTN0MRN01AJ5QP,HTN0MRN02EP7CE,HTN0MRN02C7QJU,HTN0MRN02C1YPD,HTN0MRN02DRYJG,HTN0MRN01AN3DX,HTN0MRN01BIA6O,HTN0MRN01A9MEM,HTN0MRN01BQVXP,HTN0MRN02EI68W,HTN0MRN03G8TSC,HTN0MRN03FRVA2,HTN0MRN01CFRT7,HTN0MRN01ASHCH
HTN0MRN01BKNEE	HTN0MRN01BKNEE,HTN0MRN01CIBTN,HTN0MRN01BNDAY,HTN0MRN01AWNQ6,HTN0MRN02DB14D,HTN0MRN02C2MC5,HTN0MRN02EX9CK,HTN0MRN03FRLAL,HTN0MRN03F6CJU,HTN0MRN01BJEZR,HTN0MRN02D0VZD,HTN0MRN02EY19Q,HTN0MRN02EG2SC,HTN0MRN03FXSK7,HTN0MRN01AT5M1,HTN0MRN03F680D,HTN0MRN01A5GNJ,HTN0MRN01BC0DO,HTN0MRN01CCO3D,HTN0MRN01BRY7X,HTN0MRN01BHCVT,HTN0MRN01AKF3I,HTN0MRN02DF8FL,HTN0MRN02EIEM4,HTN0MRN02C2PLR,HTN0MRN02DQFWZ,HTN0MRN02…
HTN0MRN01BJ8NS	HTN0MRN01BJ8NS,HTN0MRN01AXQBC,HTN0MRN01BET2N,HTN0MRN01BCIPS,HTN0MRN02DYJH0,HTN0MRN02D2IEA,HTN0MRN03HBPEI,HTN0MRN03F268U,HTN0MRN03HKF7D
HTN0MRN01BGM9Y	HTN0MRN01BGM9Y,HTN0MRN01A4GYY,HTN0MRN01AINW7,HTN0MRN02DMEVB,HTN0MRN03GXA4I,HTN0MRN03GKHBB,HTN0MRN03FOBKP,HTN0MRN03GGHM6,HTN0MRN03GHEZ8,HTN0MRN01CCVNY,HTN0MRN01CADFW,HTN0MRN01BBYA9,HTN0MRN01BN2GF,HTN0MRN02ES3S7,HTN0MRN03G554A,HTN0MRN03GE3F5,HTN0MRN02ERHYS,HTN0MRN02DPWN6,HTN0MRN03G79AJ,HTN0MRN01CIZFA,HTN0MRN01CGFJZ,HTN0MRN01ALZ57,HTN0MRN01BC61J,HTN0MRN02EOLHJ,HTN0MRN02EGU93,HTN0MRN02DF3CO,HTN0MRN01…
HTN0MRN01B585F	HTN0MRN01B585F,HTN0MRN01AQXQN,HTN0MRN02EI3KJ,HTN0MRN02EBHXX,HTN0MRN02EOEI7,HTN0MRN02C42VY,HTN0MRN02C57N9,HTN0MRN03GBR8R,HTN0MRN03G0Z6B
HTN0MRN01B1PKK	HTN0MRN01B1PKK,HTN0MRN01A401J,HTN0MRN01BUGKH,HTN0MRN02DJKYO,HTN0MRN02DYPJQ,HTN0MRN02C4MKN,HTN0MRN03G96FP,HTN0MRN03GFM6Q,HTN0MRN03GTYWL,HTN0MRN02C5T14,HTN0MRN02DPUFK,HTN0MRN01BTWWF,HTN0MRN01B7ZFI,HTN0MRN02D3E80,HTN0MRN02DUHB9,HTN0MRN02DTP6T,HTN0MRN02C4R0J,HTN0MRN02EJ8W5,HTN0MRN02EIGG1,HTN0MRN02D91CU,HTN0MRN02DUDZ6,HTN0MRN03G2V9A,HTN0MRN03GAUSA,HTN0MRN03F6K53,HTN0MRN03GFC4Y,HTN0MRN03G98PA,HTN0MRN03…
HTN0MRN01AYP3P	HTN0MRN01AYP3P,HTN0MRN01AWJ1I,HTN0MRN01APP59,HTN0MRN01AUGJL,HTN0MRN02ECJTK,HTN0MRN02DNXGN,HTN0MRN02DKESV,HTN0MRN03GUJBE,HTN0MRN03FQMEX,HTN0MRN01BIEXZ,HTN0MRN03F3RS5,HTN0MRN01CGBFC,HTN0MRN02DEIFZ,HTN0MRN02DH1RZ,HTN0MRN02D99SJ,HTN0MRN03FUJ68,HTN0MRN03FNHOK,HTN0MRN03FP9YM,HTN0MRN03HJ0Z2,HTN0MRN03HLFXE,HTN0MRN03HF0CI,HTN0MRN03GOXKW,HTN0MRN01AMLBU,HTN0MRN01B2X65,HTN0MRN01ATSMS,HTN0MRN02DNC0D,HTN0MRN02…
HTN0MRN01AXTS2	HTN0MRN01AXTS2,HTN0MRN01AWFF5,HTN0MRN01BVXTV,HTN0MRN02DHHJU,HTN0MRN02D3BY9,HTN0MRN02EUR3B,HTN0MRN03GK666,HTN0MRN03FKQWN,HTN0MRN03HHRS0,HTN0MRN01BAH5Y,HTN0MRN01BIGEK,HTN0MRN01BTJFQ,HTN0MRN01ALBGG,HTN0MRN01BY8CX,HTN0MRN01BIDMI,HTN0MRN01BQEZZ,HTN0MRN01CCC8N,HTN0MRN02D5QJ2,HTN0MRN02EFGUK,HTN0MRN02EKDSP,HTN0MRN02DV9MA,HTN0MRN02EB5LW,HTN0MRN02DHO02,HTN0MRN02ECJEK,HTN0MRN02DVEPH,HTN0MRN03F10BY,HTN0MRN03…
HTN0MRN01AXQPR	HTN0MRN01AXQPR,HTN0MRN02EQ1D3,HTN0MRN02C8QFH,HTN0MRN02EG40M,HTN0MRN03FUGIB,HTN0MRN03G8R43,HTN0MRN03GXQAM,HTN0MRN03F39HP,HTN0MRN03F2C0N,HTN0MRN01B2RTI,HTN0MRN01BH1H6,HTN0MRN01BX759,HTN0MRN02D8XJJ,HTN0MRN02DL3BQ,HTN0MRN03F39BV,HTN0MRN03G6FSK,HTN0MRN02D9GOG,HTN0MRN02ENKD2,HTN0MRN01AU2H6,HTN0MRN03HDJ3N,HTN0MRN01A53EJ,HTN0MRN01A04HY,HTN0MRN01BBP7T,HTN0MRN01BXHSM,HTN0MRN01ARBOZ,HTN0MRN01BDST3,HTN0MRN01…
HTN0MRN01AWNIK	HTN0MRN01AWNIK,HTN0MRN01B7QF9,HTN0MRN01CEH2P,HTN0MRN02DI2QU,HTN0MRN02DNP2U,HTN0MRN02DJF2J,HTN0MRN03HC4DW,HTN0MRN03HE18K,HTN0MRN03F456N,HTN0MRN01AXRJ8,HTN0MRN01A4056,HTN0MRN01BXSIO,HTN0MRN02DJC7C,HTN0MRN02EQCD5,HTN0MRN01AX161,HTN0MRN02DZOYB,HTN0MRN03G2SJ6,HTN0MRN03G24A1,HTN0MRN03F5P48,HTN0MRN03G5CQA,HTN0MRN01CDGOT,HTN0MRN01CFZ4F,HTN0MRN02EDN9Q,HTN0MRN03FNBEL,HTN0MRN01BNWSA,HTN0MRN01AXD7C,HTN0MRN01…
HTN0MRN01AVR7Z	HTN0MRN01AVR7Z,HTN0MRN01A9UXV,HTN0MRN01ATHNV,HTN0MRN01AWGBQ,HTN0MRN02EGLY9,HTN0MRN02C5Q7I,HTN0MRN03GZZYM,HTN0MRN03GVJDZ,HTN0MRN03HJL50,HTN0MRN03FXJNZ,HTN0MRN01BATWM,HTN0MRN01B604X,HTN0MRN01B5GWF,HTN0MRN01CAOE9,HTN0MRN02EO7OL,HTN0MRN02DZ5C9,HTN0MRN03F6200,HTN0MRN01B76HY,HTN0MRN01AI1LT,HTN0MRN02DH4GG,HTN0MRN03G1A0B,HTN0MRN03G146R,HTN0MRN03G8H24,HTN0MRN03FXNI1,HTN0MRN03HG1VC,HTN0MRN02EEA0O,HTN0MRN02…
HTN0MRN01APTHB	HTN0MRN01APTHB,HTN0MRN01A2IZM,HTN0MRN01A9C37,HTN0MRN01AVD9Q,HTN0MRN01CHXRQ,HTN0MRN02C93VM,HTN0MRN02D8V00,HTN0MRN03G7UOX,HTN0MRN03GYN0P,HTN0MRN01AVJO5,HTN0MRN01AI716,HTN0MRN03HCW98,HTN0MRN03FWGME,HTN0MRN03F0DPZ,HTN0MRN01BRPR7,HTN0MRN01B4PDI,HTN0MRN01BGNKA,HTN0MRN01AK4TB,HTN0MRN01AX6XG,HTN0MRN01AIO7N,HTN0MRN01A8Z4A,HTN0MRN01A7BJ4,HTN0MRN01B6Q8Y,HTN0MRN01BRZ8A,HTN0MRN01BR3AG,HTN0MRN01CJO96,HTN0MRN01…
HTN0MRN01ALQWA	HTN0MRN01ALQWA,HTN0MRN01BYPCV,HTN0MRN01BHFC2,HTN0MRN01CAE76,HTN0MRN02D7YJF,HTN0MRN02EODXZ,HTN0MRN02C47I5,HTN0MRN02C63H1,HTN0MRN02DLGB0,HTN0MRN01BO5JW,HTN0MRN02DFXWU,HTN0MRN03GMF3L,HTN0MRN03FSVUS,HTN0MRN03GVDL9,HTN0MRN03GYNID,HTN0MRN03GDQYR,HTN0MRN03GKS94,HTN0MRN01B1OMO,HTN0MRN01BKT0X,HTN0MRN01B3448,HTN0MRN01BQ994,HTN0MRN01BRGYR,HTN0MRN02DCLNJ,HTN0MRN02D8VK5,HTN0MRN02EOKDM,HTN0MRN02EJ8KQ,HTN0MRN02…
HTN0MRN01A6KC6	HTN0MRN01A6KC6,HTN0MRN01AUVUC,HTN0MRN01CAXX9,HTN0MRN02C72AE,HTN0MRN02EDERS,HTN0MRN02EJPJ8,HTN0MRN02C76HA,HTN0MRN02DU309,HTN0MRN03GX15Q,HTN0MRN01A905F,HTN0MRN01B27HA,HTN0MRN01CI3PY,HTN0MRN01B6KOO,HTN0MRN02DXNFR,HTN0MRN02DAA5T,HTN0MRN02DM0KZ,HTN0MRN03FUNWF
HTN0MRN01A4TAM	HTN0MRN01A4TAM,HTN0MRN01B7Z5A,HTN0MRN01BJ1GT,HTN0MRN01B838J,HTN0MRN02C56R6,HTN0MRN02C7ZPG,HTN0MRN02DN6EX,HTN0MRN03FO30E,HTN0MRN03GJMDP,HTN0MRN03GU5U5,HTN0MRN01AQCD6,HTN0MRN01BJ81J,HTN0MRN01CI7CR,HTN0MRN01AO4PB,HTN0MRN01AUENQ,HTN0MRN02EBF3S,HTN0MRN02D671X,HTN0MRN02DS7F5,HTN0MRN02C8EYW,HTN0MRN02DE5T6,HTN0MRN03G82K5,HTN0MRN03HA4PH,HTN0MRN03GWOYS,HTN0MRN01ARA24,HTN0MRN01BAYCA,HTN0MRN01BJ9CS,HTN0MRN01…
HTN0MRN01CGGQ2	HTN0MRN01CGGQ2,HTN0MRN02DGMNX,HTN0MRN02D35U3,HTN0MRN02C92FH,HTN0MRN02EZXIS,HTN0MRN03GBCLA,HTN0MRN03GLAH1,HTN0MRN03G4611,HTN0MRN01AL3NM,HTN0MRN02DYE4K,HTN0MRN02EXRGK,HTN0MRN02DTJ0H,HTN0MRN03GGLD9,HTN0MRN03F5BJ1,HTN0MRN03FPTC2,HTN0MRN01BCW7Y,HTN0MRN02DLDUK,HTN0MRN02EAR7V,HTN0MRN03GUX41,HTN0MRN03FWEBW,HTN0MRN03GL412,HTN0MRN01BH7H6,HTN0MRN01BLAE7,HTN0MRN01CH4HS,HTN0MRN01CIRFB,HTN0MRN02DZQ8Y,HTN0MRN02…
HTN0MRN01BWW82	HTN0MRN01BWW82,HTN0MRN02C0202,HTN0MRN02DT1WB,HTN0MRN02DV7ZB,HTN0MRN02DYLV4,HTN0MRN02DUYDN,HTN0MRN03HJX39,HTN0MRN03GSAEI,HTN0MRN01BS18O,HTN0MRN02DX829,HTN0MRN02EOTPC,HTN0MRN01AS50U,HTN0MRN01A61I2,HTN0MRN01AYIYN,HTN0MRN01B6056,HTN0MRN01A3F0O,HTN0MRN01CGNJM,HTN0MRN01CCG7D,HTN0MRN01B2W94,HTN0MRN02EF21U,HTN0MRN02DUG1C,HTN0MRN02D5JWO,HTN0MRN02ENF4J,HTN0MRN02D83BK,HTN0MRN02EVVIX,HTN0MRN02EGLDK,HTN0MRN03…
HTN0MRN01BPMC5	HTN0MRN01BPMC5,HTN0MRN01BMIRG,HTN0MRN01BP76X,HTN0MRN02ELE1R,HTN0MRN02D59MI,HTN0MRN02EQTQS,HTN0MRN03GUAYF,HTN0MRN03GG52I,HTN0MRN01A8BC9,HTN0MRN01CB2EW,HTN0MRN03HCM50,HTN0MRN02C4EJJ,HTN0MRN03GJQ6I,HTN0MRN03HF11Y,HTN0MRN03G4EXW,HTN0MRN02EJ6T3,HTN0MRN02D45K0,HTN0MRN03GTU2W,HTN0MRN03G6DFM,HTN0MRN03FR4AX,HTN0MRN03G7ADK,HTN0MRN03GHIX2,HTN0MRN01BX2YX,HTN0MRN01CBI9X,HTN0MRN01B1V4P,HTN0MRN01B052W,HTN0MRN02…
HTN0MRN01BKNDP	HTN0MRN01BKNDP,HTN0MRN01BXW4E,HTN0MRN01AW1GI,HTN0MRN02EPDWL,HTN0MRN02EPEVC,HTN0MRN03F9A21,HTN0MRN03HAHXR,HTN0MRN03GUEOQ,HTN0MRN01ARF91,HTN0MRN01A1WKM,HTN0MRN01BRVDS,HTN0MRN02EPHEV,HTN0MRN02DP4W3,HTN0MRN02EKAZW,HTN0MRN02DCUJZ,HTN0MRN02ENSMU,HTN0MRN01A5P1B,HTN0MRN01A39TT,HTN0MRN01B1EWS,HTN0MRN01AVRPD,HTN0MRN01AL0D5,HTN0MRN01BG81A,HTN0MRN01AO7CG,HTN0MRN01BP29F,HTN0MRN01AZTBW,HTN0MRN01B8XVI,HTN0MRN01…
HTN0MRN01BBTRB	HTN0MRN01BBTRB,HTN0MRN01BY5KT,HTN0MRN02DTE59,HTN0MRN03G7WNC,HTN0MRN03GAFWF,HTN0MRN03GZIA5,HTN0MRN03GXF2X,HTN0MRN03GL58I,HTN0MRN01BYNLZ,HTN0MRN02C8G4L,HTN0MRN01BKHJM,HTN0MRN01BHNN3,HTN0MRN01ARFIV,HTN0MRN01BNXUB,HTN0MRN01BQA4W,HTN0MRN01BVPVO,HTN0MRN01CAAJA,HTN0MRN01A26EV,HTN0MRN01BTAR6,HTN0MRN01CEL8T,HTN0MRN01A9G72,HTN0MRN01BBB4U,HTN0MRN02EM9F7,HTN0MRN02DIZ99,HTN0MRN02EPOVP,HTN0MRN02DRKH4,HTN0MRN02…
HTN0MRN01B7KOU	HTN0MRN01B7KOU,HTN0MRN01B3O5Z,HTN0MRN01BVXRP,HTN0MRN01BTFNV,HTN0MRN02C4VPG,HTN0MRN03GUVZS,HTN0MRN03FZVHY,HTN0MRN03HJESC,HTN0MRN03F3WF5,HTN0MRN01BNB9T,HTN0MRN01AKG59,HTN0MRN01B2FRK,HTN0MRN01A8NUL,HTN0MRN02C4QYS,HTN0MRN02EU39T,HTN0MRN03F46XG,HTN0MRN03GRUQC,HTN0MRN01BWT4L,HTN0MRN02DA4GN,HTN0MRN02DFI0Q,HTN0MRN01AUU7Y,HTN0MRN01B14BD,HTN0MRN01BF6DS,HTN0MRN01BHEF7,HTN0MRN01BXJ7I,HTN0MRN01A0BNR,HTN0MRN01…
HTN0MRN01B345S	HTN0MRN01B345S,HTN0MRN01B4MUN,HTN0MRN01BFZ2U,HTN0MRN03FOJ36,HTN0MRN03FK5ZH,HTN0MRN03G33EQ,HTN0MRN03F8H6V,HTN0MRN03FSG22,HTN0MRN01A91LJ,HTN0MRN01B9DCD,HTN0MRN02DB4N7,HTN0MRN02EIB4A,HTN0MRN02DMU04,HTN0MRN03GCZSQ,HTN0MRN03GET3V,HTN0MRN03GDJ2C,HTN0MRN02D71VH,HTN0MRN01BFC70,HTN0MRN01A2FMJ,HTN0MRN01BVD8J,HTN0MRN02DR7H7,HTN0MRN02C788X,HTN0MRN02C5D6L,HTN0MRN02DX4E4,HTN0MRN02DO1SX,HTN0MRN02EHA0H,HTN0MRN02…
HTN0MRN01B1ZLS	HTN0MRN01B1ZLS,HTN0MRN01CHPWR,HTN0MRN02ERQPJ,HTN0MRN02EEX2K,HTN0MRN02EXK58,HTN0MRN02ETYB6,HTN0MRN03F2G92,HTN0MRN03GWPN0,HTN0MRN01B69WI,HTN0MRN02D4Z8V,HTN0MRN02DNUH1,HTN0MRN01B5GSD,HTN0MRN01BNSC7,HTN0MRN01CBVMW,HTN0MRN01BBYEU,HTN0MRN01BVLKP,HTN0MRN01AZXQJ,HTN0MRN02C6OY7,HTN0MRN02ERH43,HTN0MRN02C8QPS,HTN0MRN02DJ6KK,HTN0MRN02EFCB1,HTN0MRN02DSWGK,HTN0MRN02EZTS2,HTN0MRN02DN7ZY,HTN0MRN03HL5CX,HTN0MRN03…
HTN0MRN01B02K1	HTN0MRN01B02K1,HTN0MRN01BPW9Z,HTN0MRN01BEW4G,HTN0MRN02EIY5C,HTN0MRN02DS5P2,HTN0MRN02C8MKG,HTN0MRN02DCKBB,HTN0MRN03HFDPA,HTN0MRN01AKEB9,HTN0MRN02D8Q1A,HTN0MRN03GWEPQ,HTN0MRN01B3JBN,HTN0MRN01BXUIT,HTN0MRN01B0DD5,HTN0MRN01BIYT0,HTN0MRN03G7AGW,HTN0MRN03GH1DO,HTN0MRN03FTYXW,HTN0MRN01BYOUU,HTN0MRN01AQMJ0,HTN0MRN03F8ZS2,HTN0MRN02ER3GD,HTN0MRN03F6R5U,HTN0MRN02C0OKY,HTN0MRN03GDLDC,HTN0MRN03GR3YW,HTN0MRN01…
HTN0MRN01AVJW9	HTN0MRN01AVJW9,HTN0MRN01BCMRI,HTN0MRN02DGVBT,HTN0MRN02DA43H,HTN0MRN02DXLYK,HTN0MRN03GZAJN,HTN0MRN03G1SRR,HTN0MRN03G6IO7,HTN0MRN01CD39T,HTN0MRN01A5BP5,HTN0MRN03HKVZJ,HTN0MRN03GW7SY,HTN0MRN02DPP5F,HTN0MRN02C12WA,HTN0MRN01A42L1,HTN0MRN01ASNWL,HTN0MRN03F840F,HTN0MRN01B00IN,HTN0MRN01A5WTV,HTN0MRN02EF989,HTN0MRN03GWDCO,HTN0MRN01A0593,HTN0MRN01BU6UL,HTN0MRN02D3YX0,HTN0MRN01AJZFG,HTN0MRN01AMBV5,HTN0MRN01…
HTN0MRN01AI4OP	HTN0MRN01AI4OP,HTN0MRN01BUKZ0,HTN0MRN01BTBOU,HTN0MRN01B68NR,HTN0MRN02EAS5G,HTN0MRN03G84X1,HTN0MRN03GSKQT,HTN0MRN03GQ7IS,HTN0MRN01B6U3K,HTN0MRN01ALABV,HTN0MRN01BHHD6,HTN0MRN01BH7P7,HTN0MRN02EWYL2,HTN0MRN02DBYE0,HTN0MRN02EDMSG,HTN0MRN02EDW2F,HTN0MRN02C1YNY,HTN0MRN02DCEL2,HTN0MRN03G6XMJ,HTN0MRN03G3GUI,HTN0MRN03F7GME,HTN0MRN03GFHRJ,HTN0MRN03F6PCM,HTN0MRN02EQENX,HTN0MRN02DRIVW,HTN0MRN03GBJUP,HTN0MRN03…
HTN0MRN01AI3FD	HTN0MRN01AI3FD,HTN0MRN01BIOFT,HTN0MRN02C5KJC,HTN0MRN02C1C6O,HTN0MRN03G93JT,HTN0MRN03F3ARH,HTN0MRN03F3UQN,HTN0MRN03GONX8,HTN0MRN01BA3NL,HTN0MRN01AIHYG,HTN0MRN01AK2MD,HTN0MRN01BBQ6B,HTN0MRN02D3ZLQ,HTN0MRN03FOYN0,HTN0MRN03G2ZJE,HTN0MRN03HGTH8,HTN0MRN03FZ60J,HTN0MRN03HJB9B,HTN0MRN03F301D,HTN0MRN03F9181,HTN0MRN01BYL0M,HTN0MRN01CJE38,HTN0MRN02DHD4I,HTN0MRN03G5IJA,HTN0MRN03G0AKR,HTN0MRN03FSOTA,HTN0MRN03…
HTN0MRN01A5KII	HTN0MRN01A5KII,HTN0MRN01BYWNK,HTN0MRN02C6VJI,HTN0MRN02DT2ZM,HTN0MRN02EDRJB,HTN0MRN03GL6OR,HTN0MRN03FLMVY,HTN0MRN03G1AW6
HTN0MRN01A2ZGT	HTN0MRN01A2ZGT,HTN0MRN02EQ9UH,HTN0MRN02EK3QY,HTN0MRN02DT1PN,HTN0MRN03F4BTH,HTN0MRN03FQFY8,HTN0MRN03GP8K5,HTN0MRN03GFQYW,HTN0MRN01B91MS,HTN0MRN02C7LUQ,HTN0MRN03FYO60,HTN0MRN01BLYNY,HTN0MRN01CBBIJ,HTN0MRN03FTXYI,HTN0MRN03F4UJJ,HTN0MRN03GNYAP,HTN0MRN01B7FIU,HTN0MRN01BZ7NC,HTN0MRN01AYF0V,HTN0MRN03GY86O,HTN0MRN03FWL7J,HTN0MRN01BQUYV,HTN0MRN02DZ6IR,HTN0MRN01A4BNL,HTN0MRN01CAN4X,HTN0MRN02DHCR8,HTN0MRN02…
HTN0MRN01CHO0Q	HTN0MRN01CHO0Q,HTN0MRN02DR37N,HTN0MRN02DCCZC,HTN0MRN02D9429,HTN0MRN02DIY3N,HTN0MRN03F7P31,HTN0MRN03FZVYR,HTN0MRN01BCJ3J,HTN0MRN01AKO34,HTN0MRN01B3MAT,HTN0MRN02EBFSE,HTN0MRN02DT6DV,HTN0MRN02DW2L8,HTN0MRN03HCGNP,HTN0MRN03F25IF,HTN0MRN02D3BDY,HTN0MRN02D0FAL,HTN0MRN03F406N,HTN0MRN01BOROQ,HTN0MRN01BLLZ5,HTN0MRN01ARMVP,HTN0MRN01BDH7X,HTN0MRN01BH817,HTN0MRN01AVGWF,HTN0MRN01CEIE1,HTN0MRN01AXN4G,HTN0MRN02…
HTN0MRN01BS7RD	HTN0MRN01BS7RD,HTN0MRN02EF813,HTN0MRN02EQWG7,HTN0MRN02D69QM,HTN0MRN03FVGEL,HTN0MRN03GHPCD,HTN0MRN03HAFWF,HTN0MRN01A3K7N,HTN0MRN02C9K2O,HTN0MRN01BEQH0,HTN0MRN02DF6CN,HTN0MRN02DZ0F0,HTN0MRN02DICY2,HTN0MRN02DBZUX,HTN0MRN03GGOEA,HTN0MRN03GVM5V,HTN0MRN01A7X4O,HTN0MRN01BA78E,HTN0MRN01BR7R0,HTN0MRN01ASBQA,HTN0MRN02DZXGN,HTN0MRN02EOLFE,HTN0MRN02C418N,HTN0MRN02ESMMW,HTN0MRN02DA30W,HTN0MRN02EE9DV,HTN0MRN02…
HTN0MRN01BRRPS	HTN0MRN01BRRPS,HTN0MRN01AI1SU,HTN0MRN02EA2TR,HTN0MRN02C00I3,HTN0MRN02DGW2H,HTN0MRN03G793D,HTN0MRN03FTNBI,HTN0MRN02DC1ML,HTN0MRN03GQ2NX,HTN0MRN03HDNK4,HTN0MRN03G4UC6,HTN0MRN03F706Y,HTN0MRN01BHNTM,HTN0MRN01BCUPY,HTN0MRN01BC4QH,HTN0MRN02EDFLF,HTN0MRN02EXATC,HTN0MRN02DDRGY,HTN0MRN02DXCK7,HTN0MRN03F6XRH,HTN0MRN03HD8TV,HTN0MRN03HJ8A8,HTN0MRN01AT6D7,HTN0MRN01BBSXC,HTN0MRN02EMPMG,HTN0MRN03GI6TP,HTN0MRN03…
HTN0MRN01BKJ28	HTN0MRN01BKJ28,HTN0MRN02C1YJ8,HTN0MRN02EJYY4,HTN0MRN02DTMBG,HTN0MRN03HFG86,HTN0MRN03GVNE0,HTN0MRN03HKSU1,HTN0MRN01AXDUF,HTN0MRN01BU2FM,HTN0MRN02DXP9P,HTN0MRN02DESMI,HTN0MRN02D2EF1,HTN0MRN02C62N5,HTN0MRN02D8880,HTN0MRN03FVJK0,HTN0MRN03FQ0IU,HTN0MRN03HH76N,HTN0MRN03F9X2W,HTN0MRN01CI0F9,HTN0MRN01BQ9UF,HTN0MRN02DNAG2,HTN0MRN02C55N3,HTN0MRN03G6GBJ,HTN0MRN03GDZWY,HTN0MRN03HJ2CR,HTN0MRN03FVVGJ,HTN0MRN03…
HTN0MRN01BK93K	HTN0MRN01BK93K,HTN0MRN01B5L0L,HTN0MRN02EI3HB,HTN0MRN02DGB3V,HTN0MRN02EKBSV,HTN0MRN03F6UHZ,HTN0MRN03GQLO1
HTN0MRN01BK1OI	HTN0MRN01BK1OI,HTN0MRN01CBWAH,HTN0MRN02DNTF1,HTN0MRN02D262H,HTN0MRN02EF2H0,HTN0MRN03GWBXN,HTN0MRN03F86J2,HTN0MRN01A7PFV,HTN0MRN01BRBR9,HTN0MRN01CA4L3,HTN0MRN01A9LI9,HTN0MRN02DFHRG,HTN0MRN02DM55F,HTN0MRN03F5A9T,HTN0MRN03FOXWP,HTN0MRN03FZ9O6,HTN0MRN03GKNSI,HTN0MRN01BIWIV,HTN0MRN01BEWW7,HTN0MRN01A9OAZ,HTN0MRN01B81AL,HTN0MRN01CHOJX,HTN0MRN02D55S8,HTN0MRN02EYSH0,HTN0MRN03F5UOA,HTN0MRN03G3ELA,HTN0MRN03…
HTN0MRN01BCDJL	HTN0MRN01BCDJL,HTN0MRN02C3WKI,HTN0MRN03HJ4A0,HTN0MRN03G1MM6,HTN0MRN03G6LR2,HTN0MRN03F0QO4,HTN0MRN03GPKJS,HTN0MRN02DPF7Q,HTN0MRN01AV6DT,HTN0MRN01ANLRT,HTN0MRN01BHUK4,HTN0MRN01ASVEJ,HTN0MRN01AQZOW,HTN0MRN02D6O4H,HTN0MRN02D8WKB,HTN0MRN02EDBBO,HTN0MRN03G95JL,HTN0MRN03HFHJC,HTN0MRN01BXBSM,HTN0MRN01BH91J,HTN0MRN02EIAZQ,HTN0MRN01BJFD9,HTN0MRN01BI99T,HTN0MRN01AJ1YM,HTN0MRN01AIRQN,HTN0MRN01CF0O3,HTN0MRN01…
HTN0MRN01BBPU3	HTN0MRN01BBPU3,HTN0MRN01B4UD1,HTN0MRN01ARWQO,HTN0MRN01BFVMX,HTN0MRN02ELHQ1,HTN0MRN02C57KJ,HTN0MRN03GIVLA,HTN0MRN01CC0CE,HTN0MRN03GVBWL,HTN0MRN03GYDP8,HTN0MRN03GY8YG,HTN0MRN03F0SQK,HTN0MRN02EJUJK,HTN0MRN02DKDJP,HTN0MRN02EUYE2,HTN0MRN01BS2TT,HTN0MRN01ARX2Z,HTN0MRN01BG877,HTN0MRN01B63N8,HTN0MRN02DT7KC,HTN0MRN02DDV12,HTN0MRN03HJFQ1,HTN0MRN03FY8GR,HTN0MRN03GA4GI,HTN0MRN03GKQJV,HTN0MRN03G4BTN,HTN0MRN03…
HTN0MRN01B8DE0	HTN0MRN01B8DE0,HTN0MRN01B6IUH,HTN0MRN01AUVGE,HTN0MRN02DZRL9,HTN0MRN02EK43M,HTN0MRN03GRAQY,HTN0MRN03F0AVR,HTN0MRN01CIJBU,HTN0MRN01AZ845,HTN0MRN03GANUF,HTN0MRN03G2P8D
HTN0MRN01B75I0	HTN0MRN01B75I0,HTN0MRN01AH8Z9,HTN0MRN01AZ80E,HTN0MRN02EFLHO,HTN0MRN03GY16F,HTN0MRN03G42S2,HTN0MRN03GG2B7,HTN0MRN01A9RC3,HTN0MRN02DOIIF,HTN0MRN03HDB27,HTN0MRN03F673C,HTN0MRN03GR4IN,HTN0MRN01BVJDG,HTN0MRN01BKKYP,HTN0MRN01AXXVZ,HTN0MRN01BVYLI,HTN0MRN01CC6M2,HTN0MRN01A6POQ,HTN0MRN01AG6RJ,HTN0MRN01B2KHH,HTN0MRN02C8D2G,HTN0MRN02D7BE2,HTN0MRN02DVQZS,HTN0MRN02D782C,HTN0MRN02D84YL,HTN0MRN02EUWJX,HTN0MRN02…
HTN0MRN01AXY2M	HTN0MRN01AXY2M,HTN0MRN01A6AZ3,HTN0MRN02DVIC6,HTN0MRN03FXGR1,HTN0MRN03HD5M4,HTN0MRN03GPRG0,HTN0MRN03G1JTV,HTN0MRN01B7EMZ,HTN0MRN01A5PIX,HTN0MRN02EX2Z0,HTN0MRN02D15VM,HTN0MRN02DPAI6,HTN0MRN03GLNLA,HTN0MRN03HD43A,HTN0MRN01AOHLY,HTN0MRN01B6YVB,HTN0MRN01APFLP,HTN0MRN01A8BPL,HTN0MRN02C709C,HTN0MRN02DS9BU,HTN0MRN02D5JIA,HTN0MRN03FY2LF,HTN0MRN03FVCSG,HTN0MRN01BZRFT,HTN0MRN01BFYAO,HTN0MRN01AXA3X,HTN0MRN01…
HTN0MRN01AX7M2	HTN0MRN01AX7M2,HTN0MRN01BLOHZ,HTN0MRN02DQSOH,HTN0MRN02DRLQ7,HTN0MRN02D5W2A,HTN0MRN02DSV8B,HTN0MRN03GJIIE,HTN0MRN01B9AVQ,HTN0MRN02EINTY,HTN0MRN03F73OY,HTN0MRN03G69XD,HTN0MRN03HBMTQ,HTN0MRN01AMVOB,HTN0MRN01A38FZ,HTN0MRN01A358I,HTN0MRN01A6ACZ,HTN0MRN01B7NG5,HTN0MRN01CFU22,HTN0MRN01BYRKH,HTN0MRN01AR8B4,HTN0MRN02EOU1S,HTN0MRN03GRAOE,HTN0MRN03HB8T1,HTN0MRN03G1W3R,HTN0MRN01BNNXA,HTN0MRN01B5CCX,HTN0MRN01…
HTN0MRN01AUBIL	HTN0MRN01AUBIL,HTN0MRN01AT1VE,HTN0MRN01AYQD7,HTN0MRN02D06KZ,HTN0MRN02EDVTN,HTN0MRN02D6SZ4,HTN0MRN02DFKQL,HTN0MRN02ET69F,HTN0MRN03G4HC8,HTN0MRN01BQI0M,HTN0MRN01BGPPJ,HTN0MRN01BDQBD,HTN0MRN01BA0DM,HTN0MRN01CIDTX,HTN0MRN02DM1HH,HTN0MRN02EFJ47,HTN0MRN02EDCI3,HTN0MRN02DY2OP,HTN0MRN02DVQ5E,HTN0MRN03HL1TD,HTN0MRN03GTK3U,HTN0MRN03G08FY,HTN0MRN03FL5GV,HTN0MRN03GCC6B,HTN0MRN03GSSA5,HTN0MRN03F7E5L,HTN0MRN03…
HTN0MRN01AU7X3	HTN0MRN01AU7X3,HTN0MRN02EGLXZ,HTN0MRN02DWYUO,HTN0MRN02EUQO3,HTN0MRN03F061I,HTN0MRN03GKKCA,HTN0MRN03GYBZU,HTN0MRN01BHBZ7,HTN0MRN01A53DG,HTN0MRN02ERN7T,HTN0MRN02DCRDJ,HTN0MRN02DBKA5,HTN0MRN03GP2JK,HTN0MRN03FT24M,HTN0MRN03FOBL0,HTN0MRN01AI1WG,HTN0MRN03FXGJ7,HTN0MRN01AWOPQ,HTN0MRN01A07RX,HTN0MRN02EGCSP,HTN0MRN02DSIF8,HTN0MRN02DIH0N,HTN0MRN01A024M,HTN0MRN02DFL46,HTN0MRN03G9QE2,HTN0MRN01CH9XA,HTN0MRN01…
HTN0MRN01AN87K	HTN0MRN01AN87K,HTN0MRN02D9W5T,HTN0MRN02DOZ26,HTN0MRN02EEDKK,HTN0MRN03HBJ4I,HTN0MRN03FK1EL,HTN0MRN03GM9AX,HTN0MRN03GR52S,HTN0MRN01BTJ4P,HTN0MRN02EMJ6J,HTN0MRN02DYMLV,HTN0MRN02DSWCC,HTN0MRN01AJ1UD,HTN0MRN03G0UY7,HTN0MRN02DOM9Y,HTN0MRN01A3ECP,HTN0MRN01AXEDQ,HTN0MRN01B4GFV,HTN0MRN01B6541,HTN0MRN01BDARD,HTN0MRN01BLUOU,HTN0MRN01ALT75,HTN0MRN02D55YP,HTN0MRN02DSUSE,HTN0MRN02DHODZ,HTN0MRN03HA6JQ,HTN0MRN03…
HTN0MRN01ALV44	HTN0MRN01ALV44,HTN0MRN01A7GMM,HTN0MRN01BIZSQ,HTN0MRN02C32KB,HTN0MRN03FXAUL,HTN0MRN03GEOAH,HTN0MRN03HI4KA,HTN0MRN01B1G7R,HTN0MRN01B1K5T,HTN0MRN02EFNLZ,HTN0MRN02DZKKQ,HTN0MRN02EJFV1,HTN0MRN02DAFOQ,HTN0MRN03GCJ81,HTN0MRN03GDDO2,HTN0MRN03GGPGB,HTN0MRN01CFT55,HTN0MRN02EKEYR,HTN0MRN02DFPXI,HTN0MRN03GQ77X,HTN0MRN01AIULH,HTN0MRN02EOEOF,HTN0MRN03G96KM,HTN0MRN03HE0N0,HTN0MRN02DER0N
HTN0MRN01A7VY8	HTN0MRN01A7VY8,HTN0MRN01AO428,HTN0MRN01AY8GD,HTN0MRN01A0AIC,HTN0MRN02DD3DH,HTN0MRN02ECONV,HTN0MRN03HDC2T,HTN0MRN01AR2YO,HTN0MRN02C7ZQ7,HTN0MRN02EQDED,HTN0MRN02DSMNY,HTN0MRN03HB30J,HTN0MRN01BILHA,HTN0MRN02DKJO3,HTN0MRN02E1HRC,HTN0MRN03GWVJQ,HTN0MRN02DZ9BV,HTN0MRN02EB31M,HTN0MRN03HA28K,HTN0MRN01AYRSK,HTN0MRN02DYMX4,HTN0MRN01BQ0KE,HTN0MRN02DMHEO,HTN0MRN03GDV2M,HTN0MRN03F2J9N,HTN0MRN03GP0WS,HTN0MRN01…
HTN0MRN01A7UUW	HTN0MRN01A7UUW,HTN0MRN01B1YXN,HTN0MRN02DNNZ5,HTN0MRN03HF8XA,HTN0MRN03GORD1,HTN0MRN03G0FC0,HTN0MRN03HDFF9,HTN0MRN02C9NYU,HTN0MRN02C24QU,HTN0MRN03F40QD,HTN0MRN01ASKLW,HTN0MRN01BXQ6E,HTN0MRN01AOVQJ,HTN0MRN01BYSBT,HTN0MRN01A1YOM,HTN0MRN01BUC0O,HTN0MRN01A5984,HTN0MRN01BMV7J,HTN0MRN01A3P7D,HTN0MRN02D1R3D,HTN0MRN02ECXJK,HTN0MRN02C5WTB,HTN0MRN02DOJS8,HTN0MRN02D6LKK,HTN0MRN02D58HP,HTN0MRN02D995P,HTN0MRN02…
HTN0MRN01A69RE	HTN0MRN01A69RE,HTN0MRN01BR46Z,HTN0MRN01A2LJA,HTN0MRN01ANTGP,HTN0MRN02C8HEP,HTN0MRN02EOIR3,HTN0MRN02DL193,HTN0MRN01CCIL7,HTN0MRN03FOV52,HTN0MRN01B4V0Q,HTN0MRN01BLZPM,HTN0MRN01CBX9F,HTN0MRN01AP3RZ,HTN0MRN01CHYPV,HTN0MRN01A2Y23,HTN0MRN01BRGDL,HTN0MRN01BH76S,HTN0MRN02D06WH,HTN0MRN02ET76Z,HTN0MRN02C03O3,HTN0MRN02EMA3P,HTN0MRN02ECAFE,HTN0MRN02EPDLQ,HTN0MRN03GCES9,HTN0MRN03F2558,HTN0MRN03GYCW3,HTN0MRN03…
HTN0MRN02DZ5I0	HTN0MRN02DZ5I0,HTN0MRN03HDF49,HTN0MRN03G1TVO,HTN0MRN03G4FLT,HTN0MRN03G2RUB,HTN0MRN03FTE08,HTN0MRN01BAM9N,HTN0MRN01BXBRH,HTN0MRN01A2C61,HTN0MRN01CAM0V,HTN0MRN01ATEJ9,HTN0MRN01A8TBB,HTN0MRN01BIWNY,HTN0MRN01AP8GK,HTN0MRN02DF649,HTN0MRN02EYCDB,HTN0MRN02C4II5,HTN0MRN02C5HTJ,HTN0MRN02D11A7,HTN0MRN02ELR5N,HTN0MRN02EQAMY,HTN0MRN03GWL6W,HTN0MRN03FQAL2,HTN0MRN03GTNU3,HTN0MRN03GM38Z,HTN0MRN01AVTD0,HTN0MRN01…
HTN0MRN02D92HJ	HTN0MRN02D92HJ,HTN0MRN02D2RY7,HTN0MRN03FRTUP,HTN0MRN03FY2EI,HTN0MRN03GYZLY,HTN0MRN03GXRIR,HTN0MRN01BFYNL,HTN0MRN01BVJM9,HTN0MRN01BOVLM,HTN0MRN03G7SQI
HTN0MRN02D1Q9B	HTN0MRN02D1Q9B,HTN0MRN02D2ASJ,HTN0MRN02DXBYE,HTN0MRN02EFNE2,HTN0MRN02D5W47,HTN0MRN03GX9ZD,HTN0MRN02DVWPU,HTN0MRN02D5CY0,HTN0MRN02DVNBF
HTN0MRN02C9ZQ7	HTN0MRN02C9ZQ7,HTN0MRN02C80CI,HTN0MRN02DJG2M,HTN0MRN02EGX9W,HTN0MRN02EDOJV,HTN0MRN03GKZYL,HTN0MRN02EW1ZP
HTN0MRN01CI17I	HTN0MRN01CI17I,HTN0MRN01B1PCB,HTN0MRN02DANED,HTN0MRN03GPNKV,HTN0MRN03FWCNU,HTN0MRN03G7T9O,HTN0MRN01BRVL8,HTN0MRN02DP68P,HTN0MRN02DBCZS,HTN0MRN01BOYHH,HTN0MRN01CA1RN,HTN0MRN01ANKDZ,HTN0MRN01BEI9A,HTN0MRN01A46EL,HTN0MRN02DUQUI,HTN0MRN03HKGAZ,HTN0MRN03F2CTC,HTN0MRN03F5I0I,HTN0MRN03GJ2GT,HTN0MRN02DPRNJ,HTN0MRN03F7IU5,HTN0MRN03HK5RK,HTN0MRN01BS4DD,HTN0MRN01ANVP0,HTN0MRN02ENDM8,HTN0MRN03HAS4A,HTN0MRN03…
HTN0MRN01CA7AU	HTN0MRN01CA7AU,HTN0MRN01CDC92,HTN0MRN01BA5EV,HTN0MRN02EHDX8,HTN0MRN02D9V9C,HTN0MRN02C3ZPM,HTN0MRN02ETSV2,HTN0MRN01BYVXS,HTN0MRN01B4CYA,HTN0MRN01AMWV8,HTN0MRN01B0DTU,HTN0MRN01AVS9O,HTN0MRN02DELQX,HTN0MRN02DUNHZ,HTN0MRN03HDE9V,HTN0MRN03GBV81,HTN0MRN01BHAHK,HTN0MRN03GL7IU,HTN0MRN01AJZ49,HTN0MRN01B5C34,HTN0MRN03G0HN3,HTN0MRN03GSQJ6,HTN0MRN01AUUNT,HTN0MRN01AI3VW,HTN0MRN01B3M0B,HTN0MRN01BFBHW,HTN0MRN01…
HTN0MRN01BXOXF	HTN0MRN01BXOXF,HTN0MRN01APX1X,HTN0MRN02DG8MW,HTN0MRN03GVG30,HTN0MRN03GIODP,HTN0MRN03HJUDB,HTN0MRN01BDEAC,HTN0MRN01BYK3A,HTN0MRN01BHW6T,HTN0MRN01BF9JU,HTN0MRN01BA6C8,HTN0MRN01A2D1K,HTN0MRN01BHI4V,HTN0MRN01AQQG4,HTN0MRN01A41F4,HTN0MRN01CCFTJ,HTN0MRN02EULJG,HTN0MRN02EJT96,HTN0MRN02EJJXF,HTN0MRN02EPCLU,HTN0MRN02ESE9P,HTN0MRN02DBUZE,HTN0MRN03FXXHR,HTN0MRN03GCJ75,HTN0MRN03GPG3L,HTN0MRN03GU2L4,HTN0MRN02…
HTN0MRN01BXH0I	HTN0MRN01BXH0I,HTN0MRN01A12US,HTN0MRN02DAHSJ,HTN0MRN02ENBG6,HTN0MRN03HKP8A,HTN0MRN03GB2X1,HTN0MRN02D34ZS,HTN0MRN02D5LK7,HTN0MRN02DE3S9,HTN0MRN03GLX35,HTN0MRN02C71BS,HTN0MRN01BF219,HTN0MRN01BGYZD,HTN0MRN01A786G,HTN0MRN02DS9ST,HTN0MRN02D3M1I,HTN0MRN03HCD0I,HTN0MRN03FY0QV,HTN0MRN03GRR97,HTN0MRN01B4P3V,HTN0MRN02C4L0X,HTN0MRN03GWW14,HTN0MRN01BSR1O,HTN0MRN01AXQY6,HTN0MRN01AXQV3,HTN0MRN01B8ABQ,HTN0MRN02…
HTN0MRN01BXAAD	HTN0MRN01BXAAD,HTN0MRN01ANFVL,HTN0MRN02EGQCJ,HTN0MRN02DYO7H,HTN0MRN03HJJ7Y,HTN0MRN03GW0GW,HTN0MRN01AKYET,HTN0MRN01B821Z,HTN0MRN02EC655,HTN0MRN03F8RNS,HTN0MRN03FTCJD,HTN0MRN02DMEMS,HTN0MRN01APP5Q,HTN0MRN01BQ11G,HTN0MRN01A49GE,HTN0MRN01B07QQ,HTN0MRN01BXPNN,HTN0MRN01BRR59,HTN0MRN02DDTLI,HTN0MRN02EBMWP,HTN0MRN02C9MN5,HTN0MRN02DLJH4,HTN0MRN02DXG9M,HTN0MRN02C9876,HTN0MRN02DYN10,HTN0MRN03GL4Q5,HTN0MRN03…
HTN0MRN01BV9LI	HTN0MRN01BV9LI,HTN0MRN01CAECS,HTN0MRN02EEWQC,HTN0MRN03F7GLP,HTN0MRN03HGBFL,HTN0MRN03G8ODY,HTN0MRN01B2NA8,HTN0MRN01AX4X3,HTN0MRN02C6ALH,HTN0MRN01AWS77,HTN0MRN01BSUVX,HTN0MRN02EGXJN,HTN0MRN02DIA7T,HTN0MRN03GIUF1,HTN0MRN01BJWD1,HTN0MRN01BDH2H,HTN0MRN01CA944,HTN0MRN01AO84U,HTN0MRN01AMYYU,HTN0MRN01B8T8K,HTN0MRN02DHJS8,HTN0MRN02D14RZ,HTN0MRN02D0JX4,HTN0MRN02DGGZ3,HTN0MRN02EK1EB,HTN0MRN02C79A5,HTN0MRN02…
HTN0MRN01BNDA5	HTN0MRN01BNDA5,HTN0MRN01A0AKO,HTN0MRN02DFWYX,HTN0MRN02C9KY1,HTN0MRN02EL3F7,HTN0MRN03GN9IR,HTN0MRN01B19FG
HTN0MRN01BLWRR	HTN0MRN01BLWRR,HTN0MRN01A1S57,HTN0MRN02DG1IH,HTN0MRN02DHPID,HTN0MRN03GTI4Z,HTN0MRN03G9XO0,HTN0MRN02DRNTA,HTN0MRN02DWEE7,HTN0MRN03GANXK,HTN0MRN03G4P7V,HTN0MRN03G64SZ,HTN0MRN01AK3UR,HTN0MRN03GF2YT,HTN0MRN01B3QQM,HTN0MRN03GPPXB,HTN0MRN01AWGV7,HTN0MRN01APYH8,HTN0MRN01A3DHI,HTN0MRN02EV48K,HTN0MRN01BBGJ2,HTN0MRN01B1YR5,HTN0MRN01BLDMI,HTN0MRN01BLP90,HTN0MRN01BFL1I,HTN0MRN02D1MSH,HTN0MRN02ESWV0,HTN0MRN03…
HTN0MRN01BLVE4	HTN0MRN01BLVE4,HTN0MRN01B6TWP,HTN0MRN01AX2AZ,HTN0MRN02D9HBT,HTN0MRN02EKIMK,HTN0MRN02EZZTP,HTN0MRN01B4HP4,HTN0MRN01A0QQJ,HTN0MRN01B8DH8,HTN0MRN02EMJKK,HTN0MRN03F16X1,HTN0MRN03G8K47,HTN0MRN03GW48S,HTN0MRN01B5EVS,HTN0MRN01BBYFA,HTN0MRN03HFMWB,HTN0MRN03G6ZF7,HTN0MRN03GDGNE,HTN0MRN01AI7CF,HTN0MRN02DSLKJ,HTN0MRN01AOXIP,HTN0MRN02ES8K4,HTN0MRN03FQ6RB,HTN0MRN03FS0T7,HTN0MRN03F10XD,HTN0MRN03FTBM1
HTN0MRN01BJ9IA	HTN0MRN01BJ9IA,HTN0MRN01A615E,HTN0MRN01A20ZY,HTN0MRN02EV02C,HTN0MRN02EKA0D,HTN0MRN03HATWR
HTN0MRN01BIZW7	HTN0MRN01BIZW7,HTN0MRN01AYBJS,HTN0MRN01BSJO3,HTN0MRN02DNAHD,HTN0MRN03GG80Q,HTN0MRN03HL8AZ,HTN0MRN01A1I4Q,HTN0MRN01B8EFK,HTN0MRN02C3FHC,HTN0MRN02EAT1I,HTN0MRN03GZB80,HTN0MRN03FKLBA,HTN0MRN03GETZS,HTN0MRN03G8MGW,HTN0MRN01AWRVR,HTN0MRN01AZ0YJ,HTN0MRN02EC6GD,HTN0MRN02DNE47,HTN0MRN03FOQ3Y,HTN0MRN01BOYPN,HTN0MRN01BEBZK,HTN0MRN01BRVGM,HTN0MRN01B86C5,HTN0MRN02C1YWJ,HTN0MRN02DPX31,HTN0MRN02EH6JK,HTN0MRN02…
HTN0MRN01BERLJ	HTN0MRN01BERLJ,HTN0MRN01A2WFF,HTN0MRN01AX1TN,HTN0MRN02DV29M,HTN0MRN03GVC1T,HTN0MRN03G0JS6,HTN0MRN01AIQOU,HTN0MRN02EMMT3,HTN0MRN03FXPOS,HTN0MRN01BOIP5,HTN0MRN03FYW2E,HTN0MRN03FRQTR,HTN0MRN03GTUZB,HTN0MRN01A14VM,HTN0MRN02DTD0L,HTN0MRN01BZN4F,HTN0MRN01BJZVN,HTN0MRN01AH10J,HTN0MRN02DT1QK,HTN0MRN02DIGYP,HTN0MRN02DLPQ9
HTN0MRN01B06U2	HTN0MRN01B06U2,HTN0MRN01BZ4SM,HTN0MRN01A06GL,HTN0MRN02EYX2V,HTN0MRN02DMNVN,HTN0MRN03FL0CO,HTN0MRN02EL5V0,HTN0MRN02C6R3T,HTN0MRN01AYJTQ,HTN0MRN01AIX5O,HTN0MRN01BD2SF,HTN0MRN02DZ5L0,HTN0MRN02DSEHX,HTN0MRN02EAGFO,HTN0MRN02EWSG0,HTN0MRN03HEUWQ,HTN0MRN01B2OS5,HTN0MRN02DIVXL,HTN0MRN01A022U,HTN0MRN01AMB11,HTN0MRN02EHG62,HTN0MRN02DROS2,HTN0MRN02DVSZB,HTN0MRN02DFDMU,HTN0MRN02EJ93U,HTN0MRN02C95VY,HTN0MRN03…
HTN0MRN01AZK2X	HTN0MRN01AZK2X,HTN0MRN01BFQRS,HTN0MRN01BSEAC,HTN0MRN01AXBWP,HTN0MRN02EWJNQ,HTN0MRN03GYS9O,HTN0MRN01CAB3B,HTN0MRN01BMPAU,HTN0MRN02DRKS9,HTN0MRN02D61YQ,HTN0MRN02DCYIU,HTN0MRN01BDBY0,HTN0MRN02D0RCT,HTN0MRN03HD1N8
HTN0MRN01AT9I5	HTN0MRN01AT9I5,HTN0MRN02EHSNY,HTN0MRN03GQOMW,HTN0MRN03G2T40,HTN0MRN03GRJZW,HTN0MRN03F7C72,HTN0MRN02D4FAF,HTN0MRN03HCO5J,HTN0MRN03G1Q26,HTN0MRN03GQKAB,HTN0MRN03FX7BX,HTN0MRN01ANDJD,HTN0MRN02DWJKW,HTN0MRN02EP6NR,HTN0MRN03F5JWQ,HTN0MRN03GMUWG,HTN0MRN01B6FRC,HTN0MRN01BWT67,HTN0MRN01BV2H4,HTN0MRN01BCKKP,HTN0MRN01ALSJT,HTN0MRN03GI6NY,HTN0MRN03FZURN,HTN0MRN02EM1P4,HTN0MRN03GY2IE,HTN0MRN03GDABZ,HTN0MRN01…
HTN0MRN01AQSPU	HTN0MRN01AQSPU,HTN0MRN01BSUW2,HTN0MRN01BR564,HTN0MRN01B0HG6,HTN0MRN01CBRY7,HTN0MRN03GX6QR,HTN0MRN02EOCKL
HTN0MRN01APR99	HTN0MRN01APR99,HTN0MRN01AXQOK,HTN0MRN02C2G2M,HTN0MRN02EJJUR,HTN0MRN02EVBSQ,HTN0MRN03HBFCQ,HTN0MRN03HARAS,HTN0MRN03F9XUM,HTN0MRN01BT5A9,HTN0MRN02EIP90,HTN0MRN02D3JDB,HTN0MRN03F5MMR,HTN0MRN03FR8NT,HTN0MRN02DAJTA,HTN0MRN03HGSD4,HTN0MRN03F53LY,HTN0MRN03GMQHZ,HTN0MRN01B1S91,HTN0MRN01CH91W,HTN0MRN01BBIGI,HTN0MRN01B2682,HTN0MRN01BGY1I,HTN0MRN02D5XE8,HTN0MRN02C2H64,HTN0MRN02DAXRJ,HTN0MRN02D7JCX,HTN0MRN02…
HTN0MRN01AO57Q	HTN0MRN01AO57Q,HTN0MRN01B6A0Y,HTN0MRN01BDVEI,HTN0MRN02C29S3,HTN0MRN02DJBUV,HTN0MRN03FTO2B,HTN0MRN01BOC3K,HTN0MRN01AR3J9,HTN0MRN01B8DR9,HTN0MRN02DUX82,HTN0MRN03GVVAC,HTN0MRN01B8Z2H,HTN0MRN02D759X,HTN0MRN03G5ZJZ,HTN0MRN02DSTZO,HTN0MRN03HIGD3,HTN0MRN02D2X35,HTN0MRN03GPCA8,HTN0MRN01B9PA9,HTN0MRN03GRXGI
HTN0MRN01ANI01	HTN0MRN01ANI01,HTN0MRN01BNZDG,HTN0MRN02ERA6B,HTN0MRN02DO2MU,HTN0MRN02C50TI,HTN0MRN03HKAM1,HTN0MRN01CID15,HTN0MRN03F6HYB,HTN0MRN03F99WQ,HTN0MRN01B09EO,HTN0MRN01BIQRA,HTN0MRN01BXCOM,HTN0MRN01BHHME,HTN0MRN01CD02J,HTN0MRN01BO3LZ,HTN0MRN02C4K5H,HTN0MRN02DF7JH,HTN0MRN02C8ESO,HTN0MRN02EVJES,HTN0MRN02DZNY2,HTN0MRN02ESUP3,HTN0MRN02EQHBJ,HTN0MRN03GQV8P,HTN0MRN03HEIUE,HTN0MRN03FN2L5,HTN0MRN03FZUIM,HTN0MRN01…
HTN0MRN01AMZQF	HTN0MRN01AMZQF,HTN0MRN01A4J55,HTN0MRN02DQMVT,HTN0MRN02D8O7C,HTN0MRN02EFNMW,HTN0MRN03FUFN0,HTN0MRN01APVZD,HTN0MRN01A6NPC,HTN0MRN01B4HGX,HTN0MRN01AXTYS,HTN0MRN01B4GQ4,HTN0MRN01CFVV4,HTN0MRN01AVNGI,HTN0MRN02DPD2O,HTN0MRN02DPF4U,HTN0MRN02EX5D2,HTN0MRN02DVVIM,HTN0MRN02DS4LU,HTN0MRN02D7JXO,HTN0MRN02DEMZA,HTN0MRN02EFT1C,HTN0MRN03FO2DV,HTN0MRN03FVSXQ,HTN0MRN03GNOW3,HTN0MRN03HBKVQ,HTN0MRN03F9QMW,HTN0MRN01…
HTN0MRN01ALCVW	HTN0MRN01ALCVW,HTN0MRN01BK0SY,HTN0MRN02ERB2B,HTN0MRN02C9AMU,HTN0MRN03GVOFK,HTN0MRN03G2ZIL,HTN0MRN01CJE04,HTN0MRN03GUM6Z,HTN0MRN03F3KAS,HTN0MRN02DCYVC,HTN0MRN01AL5Q0,HTN0MRN03F1V5U,HTN0MRN03HBGXO,HTN0MRN01AQPWN,HTN0MRN01BNUNB,HTN0MRN01BHBFK,HTN0MRN01CBZA8,HTN0MRN01B3MPS,HTN0MRN02D0PUW,HTN0MRN02D1HX8,HTN0MRN02C1VTJ,HTN0MRN02EH01R,HTN0MRN02D2RQ2,HTN0MRN02EJMP9,HTN0MRN03GSM3B,HTN0MRN03GGSZX,HTN0MRN03…
HTN0MRN01AG9D6	HTN0MRN01AG9D6,HTN0MRN01B1UV1,HTN0MRN02C3MD0,HTN0MRN02DRHUC,HTN0MRN02DAPW1,HTN0MRN03G7HB7,HTN0MRN01BTDQF,HTN0MRN03GRTQ4,HTN0MRN01A4RCL,HTN0MRN03GPD9I,HTN0MRN03FKZUL,HTN0MRN01BH40S,HTN0MRN01BEF8V,HTN0MRN01BSWRK,HTN0MRN01BYFFF,HTN0MRN01AL1GE,HTN0MRN01A3PS3,HTN0MRN01AX1UP,HTN0MRN02DAHB2,HTN0MRN02EFEC9,HTN0MRN02ET0XN,HTN0MRN03G3N1C,HTN0MRN03HEIAH,HTN0MRN03GWK5G,HTN0MRN03FKX4C,HTN0MRN03GRVUY,HTN0MRN03…
HTN0MRN01A88E7	HTN0MRN01A88E7,HTN0MRN01AN50Y,HTN0MRN01A72WJ,HTN0MRN01CGZ3B,HTN0MRN01CE2UX,HTN0MRN02EGTMO,HTN0MRN02EANVB
HTN0MRN01A0XIV	HTN0MRN01A0XIV,HTN0MRN01B7KK2,HTN0MRN02D4UHV,HTN0MRN02DN9I1,HTN0MRN02C0RFB,HTN0MRN02C5ZZB,HTN0MRN03HBLPU,HTN0MRN03F7KDT,HTN0MRN01BGWDM,HTN0MRN03GRD65,HTN0MRN03GKTKG,HTN0MRN01A4JH1,HTN0MRN01AIE0M,HTN0MRN01BT8QO,HTN0MRN01BHIRK,HTN0MRN01B04R5,HTN0MRN02DNUVM,HTN0MRN02D17D0,HTN0MRN03GDJMJ,HTN0MRN03F0DW9,HTN0MRN03GOYH5,HTN0MRN02DDPSJ
HTN0MRN02EJAG0	HTN0MRN02EJAG0,HTN0MRN02EDQGC,HTN0MRN03FSJY0,HTN0MRN03F16R0,HTN0MRN03HJYKI,HTN0MRN01BPHZJ,HTN0MRN01CIUWL,HTN0MRN01A2IHA,HTN0MRN02EK6OW,HTN0MRN02D8V9R,HTN0MRN02C6J65,HTN0MRN03GH2SZ,HTN0MRN03FTCYS,HTN0MRN03GF8K2,HTN0MRN03FTV3H,HTN0MRN01AXWP9,HTN0MRN01AVUN9,HTN0MRN02ERSRZ,HTN0MRN02D7R5S,HTN0MRN03GY7Q1,HTN0MRN03F64YP,HTN0MRN02DDNVQ,HTN0MRN02C9UEU,HTN0MRN02DLMM1,HTN0MRN03GXGUR,HTN0MRN03F6OVD,HTN0MRN02…
HTN0MRN02DDIVQ	HTN0MRN02DDIVQ,HTN0MRN02DN0RL,HTN0MRN02DBL3R,HTN0MRN02EM6AW,HTN0MRN03GP81I,HTN0MRN02D4H1S,HTN0MRN02DPBP6,HTN0MRN02DVNOI,HTN0MRN01BKTIE
HTN0MRN01CHC3Z	HTN0MRN01CHC3Z,HTN0MRN02EDDTX,HTN0MRN03F7ET2,HTN0MRN03GICB5,HTN0MRN03FN5WA,HTN0MRN03HIYTI,HTN0MRN02C4ZT0,HTN0MRN01BGRPV,HTN0MRN02EGGI3,HTN0MRN02C8O4E,HTN0MRN02EKN1G,HTN0MRN01A8H4O,HTN0MRN01A3OCR,HTN0MRN03GJ66B,HTN0MRN03GQ50J,HTN0MRN03FV52G,HTN0MRN03FMKNX
HTN0MRN01CGFZO	HTN0MRN01CGFZO,HTN0MRN02DQ24J,HTN0MRN02DFZLJ,HTN0MRN03FNS6H,HTN0MRN03HIOVP,HTN0MRN02DOHCI,HTN0MRN01A83VA,HTN0MRN01BIZCH,HTN0MRN02ERK0M,HTN0MRN03GEY4F,HTN0MRN03GXA55,HTN0MRN03GGO5C,HTN0MRN03F05T2
HTN0MRN01CF9XY	HTN0MRN01CF9XY,HTN0MRN01AKWHH,HTN0MRN01ATQ6G,HTN0MRN02DQKML,HTN0MRN03HJKKS,HTN0MRN01A3620,HTN0MRN03GINQO,HTN0MRN03HKXLN,HTN0MRN02D27XO,HTN0MRN03GA0NM,HTN0MRN03GUY6S,HTN0MRN01BJR2Y,HTN0MRN02DPMY2,HTN0MRN03G1E3M,HTN0MRN01AS965,HTN0MRN03F8IG5,HTN0MRN01AQKZ8,HTN0MRN02C5EHH,HTN0MRN03FWNHQ,HTN0MRN01B6X3G,HTN0MRN02D1MFU,HTN0MRN03GNSDA,HTN0MRN03F2AO5,HTN0MRN01AXL2B,HTN0MRN02DGTKR,HTN0MRN03GFEIF,HTN0MRN02…
HTN0MRN01CEXR1	HTN0MRN01CEXR1,HTN0MRN01B29PL,HTN0MRN02EQJET,HTN0MRN02DTIN1,HTN0MRN03GBDJ5,HTN0MRN01AW194,HTN0MRN01CGXLG,HTN0MRN01BCGNZ,HTN0MRN01BQH90,HTN0MRN01BBRCD,HTN0MRN01AVUUB,HTN0MRN01BWNPT,HTN0MRN01ATDZY,HTN0MRN01BHWFW,HTN0MRN01AMPI7,HTN0MRN01BZQC6,HTN0MRN02DAGH9,HTN0MRN02DC4WF,HTN0MRN02DYY2M,HTN0MRN02ERL1D,HTN0MRN03G9ADH,HTN0MRN03F57CT,HTN0MRN03F9LBQ,HTN0MRN03GDO7E,HTN0MRN03GDJU0,HTN0MRN03FYAP6,HTN0MRN03…
HTN0MRN01CEK9M	HTN0MRN01CEK9M,HTN0MRN03F0JF6,HTN0MRN03G8BZK,HTN0MRN03G84IF,HTN0MRN03G1NFN,HTN0MRN03GYY1E,HTN0MRN01AQIE9,HTN0MRN03GFWIN,HTN0MRN03GFJG9
HTN0MRN01CB59Z	HTN0MRN01CB59Z,HTN0MRN01AVXW0,HTN0MRN02DV01Q,HTN0MRN03G9RST,HTN0MRN03F1CZS,HTN0MRN01B74L6,HTN0MRN01A4E4P,HTN0MRN02EUHOX,HTN0MRN02C4S49,HTN0MRN03GKGWZ,HTN0MRN03GM7LI,HTN0MRN03GVP05,HTN0MRN01CGMGD,HTN0MRN01AI5Q6,HTN0MRN03GECXR,HTN0MRN03GLCFE,HTN0MRN03F7AXR,HTN0MRN01BC6QR,HTN0MRN01AOFKX,HTN0MRN01BP4VP,HTN0MRN02EFWEO,HTN0MRN02EG043,HTN0MRN02ESI77,HTN0MRN02DI3FW,HTN0MRN02D4N8P,HTN0MRN02EAXWE,HTN0MRN02…
HTN0MRN01BZE6B	HTN0MRN01BZE6B,HTN0MRN02EOV1J,HTN0MRN02EAQSO,HTN0MRN02EIEFU,HTN0MRN02DN1OI,HTN0MRN03F7QDY,HTN0MRN01B5D3C
HTN0MRN01BSH29	HTN0MRN01BSH29,HTN0MRN02C9N4E,HTN0MRN02DAA4U,HTN0MRN02EUFCS,HTN0MRN03FQVTD
HTN0MRN01BR4XS	HTN0MRN01BR4XS,HTN0MRN02C08LW,HTN0MRN02C9Y0C,HTN0MRN03F8H35,HTN0MRN03GAYSA,HTN0MRN03GFNV0,HTN0MRN01AIQ9N,HTN0MRN01BRDCD,HTN0MRN01A0JXO,HTN0MRN01B1F7B,HTN0MRN01BE0ZG,HTN0MRN01A205S,HTN0MRN01CB184,HTN0MRN01B2A1O,HTN0MRN01A4934,HTN0MRN01B5KL1,HTN0MRN01A7KC3,HTN0MRN02EKC67,HTN0MRN02DGCZX,HTN0MRN02C2T1B,HTN0MRN02DO39W,HTN0MRN02EJ2GR,HTN0MRN02D6IGX,HTN0MRN02DMUK2,HTN0MRN03GJKOV,HTN0MRN03FNF9M,HTN0MRN03…
HTN0MRN01BP9ZW	HTN0MRN01BP9ZW,HTN0MRN02ETUUP,HTN0MRN02D1F5A,HTN0MRN03FUWM5,HTN0MRN03GOB62,HTN0MRN01AJ2QB,HTN0MRN01B65OU,HTN0MRN01AN77D,HTN0MRN01AQOKF,HTN0MRN02DL717,HTN0MRN02C3M9J,HTN0MRN02DG417,HTN0MRN02EMQ4T,HTN0MRN02C67RR,HTN0MRN02DGIDM,HTN0MRN03F186S,HTN0MRN03G4T81,HTN0MRN03HJXIG,HTN0MRN03G5SR1,HTN0MRN03GHK9K,HTN0MRN02D0A0C,HTN0MRN03GQ1BC,HTN0MRN01B6FE2,HTN0MRN01BKASE,HTN0MRN01B20IO,HTN0MRN01AOTJ6,HTN0MRN01…
HTN0MRN01BP8QB	HTN0MRN01BP8QB,HTN0MRN02DR97N,HTN0MRN02DFYN0,HTN0MRN03G4RG6,HTN0MRN03GKPKC,HTN0MRN01A29V6,HTN0MRN03GF8RY,HTN0MRN03FRFSM,HTN0MRN02DOJYB
HTN0MRN01BP768	HTN0MRN01BP768,HTN0MRN01AW7E9,HTN0MRN02EYRPA,HTN0MRN02C2HV7,HTN0MRN03GQZ1Y,HTN0MRN01BEM2Q,HTN0MRN02ER3LV,HTN0MRN02C4INL,HTN0MRN01BZ0JR,HTN0MRN01BWU2C,HTN0MRN03GS27J,HTN0MRN03FM4Y7,HTN0MRN03GMN8E,HTN0MRN02D0IXE,HTN0MRN03FO30Z
HTN0MRN01BN1LO	HTN0MRN01BN1LO,HTN0MRN01BKD7G,HTN0MRN01BTSGX,HTN0MRN02EN5T1,HTN0MRN02EE9T1,HTN0MRN03FKQ24,HTN0MRN02EE4XV,HTN0MRN03G6OMX,HTN0MRN01BDJGQ,HTN0MRN01AJZVW,HTN0MRN01ASC4R,HTN0MRN01B947E,HTN0MRN01BL2H3,HTN0MRN02C7215,HTN0MRN02DC9OF,HTN0MRN02EH42O,HTN0MRN02DIQ69,HTN0MRN02DJUVX,HTN0MRN02C330E,HTN0MRN02EE8DC,HTN0MRN02DOYMW,HTN0MRN02ERXK8,HTN0MRN03FZG4S,HTN0MRN03GVM7C,HTN0MRN03GVUUA,HTN0MRN03HD24G,HTN0MRN03…
HTN0MRN01BMXLO	HTN0MRN01BMXLO,HTN0MRN02EOQE8,HTN0MRN02ET0BB,HTN0MRN03F368Z,HTN0MRN03F83SN,HTN0MRN03FWSC3,HTN0MRN02DSA9V
HTN0MRN01BJCYQ	HTN0MRN01BJCYQ,HTN0MRN02EVZCE,HTN0MRN02DD0MT,HTN0MRN03GHOLW,HTN0MRN03GWT6X,HTN0MRN01AYTIS,HTN0MRN01B7HRY,HTN0MRN01CFXS7,HTN0MRN03GXTCP,HTN0MRN02EHNE7,HTN0MRN03GJ0X2,HTN0MRN03GSL2U,HTN0MRN03F8WBF,HTN0MRN02EJGYX,HTN0MRN01AYA3Q,HTN0MRN03GW2PB,HTN0MRN03GHNUH,HTN0MRN02DJLSP
HTN0MRN01BH7I5	HTN0MRN01BH7I5,HTN0MRN01B95YS,HTN0MRN02C64AL,HTN0MRN02D7SJ5,HTN0MRN03G64JE
HTN0MRN01BG5OZ	HTN0MRN01BG5OZ,HTN0MRN01CHC6J,HTN0MRN02EMLDY,HTN0MRN02DNABD,HTN0MRN03FNCJW
HTN0MRN01BFDKY	HTN0MRN01BFDKY,HTN0MRN01BP324,HTN0MRN02EDR1T,HTN0MRN02DNLAK,HTN0MRN03G9U8W,HTN0MRN03GZ5BH,HTN0MRN01B0K1Z,HTN0MRN01ARHHQ,HTN0MRN02EW6RN,HTN0MRN03HAR52,HTN0MRN03GLPIS,HTN0MRN02DR182,HTN0MRN02DTD9J
HTN0MRN01BEWJW	HTN0MRN01BEWJW,HTN0MRN01BQHF3,HTN0MRN02EOGJB,HTN0MRN03GENA7,HTN0MRN03GRX78,HTN0MRN01B5S8Z,HTN0MRN02ERJTO,HTN0MRN03GBFL6,HTN0MRN03HD1JE,HTN0MRN01BQSP1,HTN0MRN01AI34W,HTN0MRN01CJEYD,HTN0MRN01AMPSR,HTN0MRN01CH2G5,HTN0MRN02D2YFG,HTN0MRN02DJRLZ,HTN0MRN02EF7KN,HTN0MRN03F0VE4,HTN0MRN01CH2L9,HTN0MRN03FY1DC,HTN0MRN03FZQW3,HTN0MRN01BU1XH,HTN0MRN03GY0JH,HTN0MRN02EUNRV,HTN0MRN02EMKUC,HTN0MRN03HBFR1,HTN0MRN01…
HTN0MRN01BE22V	HTN0MRN01BE22V,HTN0MRN01AZ09V,HTN0MRN01ASC50,HTN0MRN02DFZF0,HTN0MRN03F3P35,HTN0MRN02EVVFR,HTN0MRN01BD83C,HTN0MRN01BJGRG,HTN0MRN01APFN8,HTN0MRN01AMJS9,HTN0MRN02C5ZFV,HTN0MRN02DLDYE,HTN0MRN02DBPOJ,HTN0MRN03GBMFV,HTN0MRN03G9Q2Z,HTN0MRN03F9DS8,HTN0MRN02ELVFV,HTN0MRN02D0CW8,HTN0MRN02ET9T2,HTN0MRN02EBH0R,HTN0MRN03GCZVP,HTN0MRN03G6FEK,HTN0MRN03HGFJ4,HTN0MRN03GOJ0R,HTN0MRN03GBWHI,HTN0MRN01BX9V6,HTN0MRN01…
HTN0MRN01BAWXC	HTN0MRN01BAWXC,HTN0MRN02DR00Q,HTN0MRN02D173C,HTN0MRN02DVW0T,HTN0MRN02C2YNR,HTN0MRN01BPV80,HTN0MRN02D45PS,HTN0MRN03GF400,HTN0MRN03GRXWY,HTN0MRN03HEJ3L,HTN0MRN03FUBQS,HTN0MRN01A4BSQ,HTN0MRN02ESOCB,HTN0MRN02D4ER5,HTN0MRN01B0U7U,HTN0MRN01BGEK1,HTN0MRN01B83Z2,HTN0MRN01CFTKQ,HTN0MRN01A3Z3K,HTN0MRN01A63HE,HTN0MRN01BJPWX,HTN0MRN01B9NJF,HTN0MRN02DJ9HV,HTN0MRN02EWN8T,HTN0MRN02EZCE1,HTN0MRN02C3K8X,HTN0MRN02…
HTN0MRN01BALYC	HTN0MRN01BALYC,HTN0MRN01AWP27,HTN0MRN02DFZIW,HTN0MRN03FR6RV,HTN0MRN03HEZ84,HTN0MRN01B29RS,HTN0MRN02EAE1G,HTN0MRN03GC46E,HTN0MRN02C8UD7,HTN0MRN01A0UQW,HTN0MRN01A1JJD,HTN0MRN01BH4RJ,HTN0MRN01BYKW2,HTN0MRN01BPEF9,HTN0MRN01BGWW7,HTN0MRN01BOUHF,HTN0MRN01BZO85,HTN0MRN01B84F5,HTN0MRN01B8WFM,HTN0MRN01CD7PX,HTN0MRN01BX06W,HTN0MRN02D0JJJ,HTN0MRN02DU23Z,HTN0MRN02DF9MB,HTN0MRN02DNGLT,HTN0MRN03F4558,HTN0MRN03…
HTN0MRN01B8PFC	HTN0MRN01B8PFC,HTN0MRN01BPYTA,HTN0MRN01A1TU6,HTN0MRN02DCN9M,HTN0MRN03GQWXM,HTN0MRN01BRFAI,HTN0MRN02DJADQ,HTN0MRN03FMKR1,HTN0MRN01A6HR6,HTN0MRN01BZZBI,HTN0MRN02EMW5V,HTN0MRN02EJ5KS,HTN0MRN02EQL76,HTN0MRN02DT0BZ,HTN0MRN02D98VM,HTN0MRN02DYRVO,HTN0MRN03GZT0E,HTN0MRN03GXM2A,HTN0MRN03HGPRK,HTN0MRN03FZ3ZC,HTN0MRN03HAOGW,HTN0MRN03F4Z7U,HTN0MRN01A8JCK,HTN0MRN01ANI3J,HTN0MRN01CEYM7,HTN0MRN02EEA2L,HTN0MRN03…
HTN0MRN01B86JP	HTN0MRN01B86JP,HTN0MRN01A31WW,HTN0MRN02DMAUN,HTN0MRN02DOBOW,HTN0MRN03GJP0Z
HTN0MRN01B7FPA	HTN0MRN01B7FPA,HTN0MRN02DIYWX,HTN0MRN02D8W55,HTN0MRN02D7HRO,HTN0MRN03GV8SU,HTN0MRN02D0XNH,HTN0MRN03GKDPM,HTN0MRN03G0Z4Z,HTN0MRN01AR9LF,HTN0MRN03FZWLW,HTN0MRN01B8N1X,HTN0MRN02DPAPL,HTN0MRN01A0H1R,HTN0MRN01A2VPB,HTN0MRN02EO2DY,HTN0MRN02ELT26,HTN0MRN03GIZH1,HTN0MRN01A5UMQ,HTN0MRN03F2JEI,HTN0MRN03G2XVP,HTN0MRN03FV2FI,HTN0MRN02EQWSB,HTN0MRN01BQ1YK,HTN0MRN01A3C7Q,HTN0MRN01BXEDO,HTN0MRN03F56TR
HTN0MRN01B6AGQ	HTN0MRN01B6AGQ,HTN0MRN01BI1Y1,HTN0MRN01CAYRG,HTN0MRN03F37ER,HTN0MRN03GMSG6,HTN0MRN03G8LJM,HTN0MRN01CBG86,HTN0MRN01BI9W9,HTN0MRN01BMTID,HTN0MRN01BBJWC,HTN0MRN02D9A32,HTN0MRN02DFCF4,HTN0MRN02EXOG4,HTN0MRN02D96N4,HTN0MRN03GR3WB,HTN0MRN03GGWX0,HTN0MRN03G1TTR,HTN0MRN03GEZ26,HTN0MRN03F7BCZ,HTN0MRN03FLSGB,HTN0MRN03FWTC7,HTN0MRN03HDIOV,HTN0MRN03F0YHL,HTN0MRN01ANND9,HTN0MRN01AUSUO,HTN0MRN01BX198,HTN0MRN02…
HTN0MRN01B301I	HTN0MRN01B301I,HTN0MRN01BRPVT,HTN0MRN01A2C2F,HTN0MRN03GPY45,HTN0MRN03F0OUN,HTN0MRN01AQC8Y,HTN0MRN01ASGZP,HTN0MRN01BV8IB,HTN0MRN01AQZUK,HTN0MRN01AVP8S,HTN0MRN01CBGXL,HTN0MRN01A3TDP,HTN0MRN01BY5O3,HTN0MRN01A1MG4,HTN0MRN01CIQIJ,HTN0MRN02EHAM0,HTN0MRN02DP2ZL,HTN0MRN03HJWZX,HTN0MRN03GR9PO,HTN0MRN03FY4IT,HTN0MRN03GEN4M,HTN0MRN03G42SN,HTN0MRN03GGU60,HTN0MRN03HHAVB,HTN0MRN03F1T3T,HTN0MRN03G3I51,HTN0MRN03…
HTN0MRN01B0BX2	HTN0MRN01B0BX2,HTN0MRN01AYK4I,HTN0MRN02EXDSF,HTN0MRN02C3KNS,HTN0MRN03FYDE7,HTN0MRN01CBPTJ,HTN0MRN01A3CL1,HTN0MRN01CA8YI,HTN0MRN02D77ZQ,HTN0MRN02C21PE,HTN0MRN03G9BG1,HTN0MRN01AYEC1,HTN0MRN01BGVQ1,HTN0MRN02EJRMZ,HTN0MRN02DAODN,HTN0MRN01AQ5M7,HTN0MRN02DE8HX,HTN0MRN03F84D6,HTN0MRN01BENB3,HTN0MRN02EEVGZ,HTN0MRN03GFDSU,HTN0MRN03GCHLY,HTN0MRN02DE9JR,HTN0MRN03GWRBD,HTN0MRN01CD2AD,HTN0MRN01BHISR,HTN0MRN01…
HTN0MRN01AYWO8	HTN0MRN01AYWO8,HTN0MRN02DKQML,HTN0MRN02DC4MA,HTN0MRN03GF25O,HTN0MRN03GBDAD,HTN0MRN01A3QXJ,HTN0MRN02ENP0Z,HTN0MRN02EE8QL,HTN0MRN03G69VR,HTN0MRN03GXTVD,HTN0MRN03HABEB,HTN0MRN03GTS9W,HTN0MRN03FOGS1,HTN0MRN01B1OFD,HTN0MRN01A8NJU,HTN0MRN03GL1AR,HTN0MRN01BSMSE,HTN0MRN03FXQ9D,HTN0MRN03HJO4E,HTN0MRN01BYD3F,HTN0MRN01B6VDE,HTN0MRN02EHR17,HTN0MRN02D1PF8,HTN0MRN02EE7NU,HTN0MRN01AR4KM,HTN0MRN02DPB1B,HTN0MRN02…
HTN0MRN01AY474	HTN0MRN01AY474,HTN0MRN01B8SXF,HTN0MRN02D4E2Y,HTN0MRN02D4C63,HTN0MRN03HC3PL,HTN0MRN01AI9N6,HTN0MRN01BRY2X,HTN0MRN01CFF1D,HTN0MRN01B1X9P,HTN0MRN01CE4ID,HTN0MRN02EOEJ7,HTN0MRN02DGFQA,HTN0MRN02EDZP4,HTN0MRN03GGFJ9,HTN0MRN03HF71D,HTN0MRN03HGNXX,HTN0MRN03FRMCJ,HTN0MRN03FKK5S,HTN0MRN03GD069,HTN0MRN03GIT48,HTN0MRN01B23HT,HTN0MRN02DQFXF,HTN0MRN03FW3J1,HTN0MRN03GT4CH,HTN0MRN02ETYIA,HTN0MRN03HJEUM,HTN0MRN03…
HTN0MRN01AT68H	HTN0MRN01AT68H,HTN0MRN01AYSYN,HTN0MRN02DML3L,HTN0MRN03F3EUK,HTN0MRN03FUWI9,HTN0MRN03GR9SK
HTN0MRN01AOHH9	HTN0MRN01AOHH9,HTN0MRN02DISJH,HTN0MRN03HIZ26,HTN0MRN03GMWBT,HTN0MRN03G6RBU,HTN0MRN01BX8EV,HTN0MRN01BHN4D,HTN0MRN01BYCMA,HTN0MRN01CCLSC,HTN0MRN03F100E,HTN0MRN03HGVZP,HTN0MRN03G1LOJ,HTN0MRN03FXOZI,HTN0MRN01B35LA,HTN0MRN01BTSMO,HTN0MRN02EX3RX,HTN0MRN02C5KZJ,HTN0MRN02DQY2W,HTN0MRN02ER93M,HTN0MRN03GEXHO,HTN0MRN01BZ3H1,HTN0MRN02D2FH1,HTN0MRN01BR2DG,HTN0MRN01AKEIG,HTN0MRN01BD2RH,HTN0MRN01BP78J,HTN0MRN02…
HTN0MRN01A9YPK	HTN0MRN01A9YPK,HTN0MRN02EELVZ,HTN0MRN02EXGE9,HTN0MRN02EKQ3P,HTN0MRN03G8HXS,HTN0MRN01A67RA
HTN0MRN01A9RDY	HTN0MRN01A9RDY,HTN0MRN01A4V79,HTN0MRN02C2X7T,HTN0MRN02EBDEU,HTN0MRN03GOVEC,HTN0MRN01BHL9H,HTN0MRN01BQT03,HTN0MRN01A6K6G,HTN0MRN01BYZ0X,HTN0MRN01AVXO8,HTN0MRN01B0GIG,HTN0MRN02EGJCK,HTN0MRN02EP7VC,HTN0MRN02C35VC,HTN0MRN02D5SRK,HTN0MRN02EUWSP,HTN0MRN02DYEEC,HTN0MRN03HA56E,HTN0MRN03FZZ83,HTN0MRN03HH3UO,HTN0MRN03FPH79,HTN0MRN03GANG8,HTN0MRN02DR5BV,HTN0MRN01A9MEI,HTN0MRN01AVOLU,HTN0MRN01ANZJ9,HTN0MRN01…
HTN0MRN01A83CB	HTN0MRN01A83CB,HTN0MRN01BXUST,HTN0MRN01B4KW3,HTN0MRN03GVMPR,HTN0MRN03G0N36,HTN0MRN02EGRQ0,HTN0MRN02DXRU2,HTN0MRN01BNQ2P,HTN0MRN01BD6OA,HTN0MRN01CGS4X,HTN0MRN01BMOEO,HTN0MRN01AMM2Z,HTN0MRN02DS2OS,HTN0MRN02EB32R,HTN0MRN02EL10G,HTN0MRN02D5AEH,HTN0MRN02ELXJX,HTN0MRN03F0C2L,HTN0MRN03G8E72,HTN0MRN01BVT8G,HTN0MRN02DAZ6W,HTN0MRN03HI9NM,HTN0MRN01BSD4A,HTN0MRN01A4MSZ,HTN0MRN01A4F0L,HTN0MRN01BF8OS,HTN0MRN01…
HTN0MRN01A6AQI	HTN0MRN01A6AQI,HTN0MRN01B2Y7I,HTN0MRN02D8SGZ,HTN0MRN02DFLHS,HTN0MRN03GHD6V,HTN0MRN02D7P5K,HTN0MRN01BHWNA,HTN0MRN03FOQ55,HTN0MRN01B5NQO,HTN0MRN01A0S3Z,HTN0MRN02DK732,HTN0MRN03HE033,HTN0MRN01BUYI4,HTN0MRN01AP884,HTN0MRN02EDGI1,HTN0MRN02EING8,HTN0MRN02C8URL,HTN0MRN03G4WYZ,HTN0MRN03GLP3F,HTN0MRN03FMK4J,HTN0MRN02DYG3Z,HTN0MRN03G0NZJ,HTN0MRN03GCOAW,HTN0MRN02C08QQ,HTN0MRN02D5I8I,HTN0MRN01B3G2A,HTN0MRN01…
HTN0MRN01A5XPK	HTN0MRN01A5XPK,HTN0MRN01AR7BQ,HTN0MRN03HKK9W,HTN0MRN03FM8G2,HTN0MRN03FYJD4,HTN0MRN01A97CR,HTN0MRN02EIVXM,HTN0MRN02C9AFE,HTN0MRN03GT4H8,HTN0MRN03HCDOC,HTN0MRN03GVYKJ,HTN0MRN01BM1J5,HTN0MRN01AQEFR,HTN0MRN01AYD5S,HTN0MRN02DTLFE,HTN0MRN02EK2WR,HTN0MRN01B3LVM,HTN0MRN01A8GFZ,HTN0MRN01B095Q,HTN0MRN02EIG2I,HTN0MRN01A94DQ,HTN0MRN02DDF1T,HTN0MRN03GVJQE,HTN0MRN01BHUAI,HTN0MRN03GRY8H,HTN0MRN01A6J6K,HTN0MRN01…
HTN0MRN01A4WXK	HTN0MRN01A4WXK,HTN0MRN01CDZT8,HTN0MRN03F72WP,HTN0MRN03FMTTA,HTN0MRN03FQ8FI,HTN0MRN01BJGER,HTN0MRN03GH9ZK,HTN0MRN03G3IPG,HTN0MRN03HGVW0,HTN0MRN01BTB61,HTN0MRN02ERN40,HTN0MRN03FMF86,HTN0MRN03GCLZC,HTN0MRN03GYJGM,HTN0MRN01BIY5Q,HTN0MRN01AWMHJ,HTN0MRN01AV6RF,HTN0MRN01AUFFF,HTN0MRN01AMUTL,HTN0MRN01AKSX9,HTN0MRN01AMWRZ,HTN0MRN03GU6M6,HTN0MRN03GPN1S,HTN0MRN03GUYQO,HTN0MRN01B2FND,HTN0MRN02EIVUJ,HTN0MRN02…
HTN0MRN01A4P6P	HTN0MRN01A4P6P,HTN0MRN02DRNLL,HTN0MRN03GZFM9,HTN0MRN03HMA70,HTN0MRN03GO583,HTN0MRN02DT255,HTN0MRN02DIJQL,HTN0MRN01BTXE7,HTN0MRN01ARZ6J,HTN0MRN01BTHEQ,HTN0MRN01BPU4A,HTN0MRN01CGRDI,HTN0MRN01A46CJ,HTN0MRN01B1XFD,HTN0MRN01A4RK7,HTN0MRN01BJ6OR,HTN0MRN01AT8QC,HTN0MRN01CD3XO,HTN0MRN02EFDLR,HTN0MRN02DN3RP,HTN0MRN02D7Z58,HTN0MRN02ENGO6,HTN0MRN02C7MJE,HTN0MRN02EM0N4,HTN0MRN02EHV9H,HTN0MRN02D9ZV4,HTN0MRN02…
HTN0MRN01A16YJ	HTN0MRN01A16YJ,HTN0MRN01A2CPQ,HTN0MRN03GH3H1,HTN0MRN03HI9PK,HTN0MRN03FLKII,HTN0MRN01BS3JS,HTN0MRN01AMVLW,HTN0MRN01BGUB7,HTN0MRN01BP0AI,HTN0MRN01BWLQ6,HTN0MRN01A52XU,HTN0MRN02D1IWF,HTN0MRN02D0YX3,HTN0MRN02DCJDF,HTN0MRN02EBIBI,HTN0MRN02D0ZGL,HTN0MRN02DB7QM,HTN0MRN02DQHRG,HTN0MRN03F2DNX,HTN0MRN03GWA04,HTN0MRN03GAM5U,HTN0MRN03FSRH5,HTN0MRN03FWCLF,HTN0MRN03GEBFE,HTN0MRN03FVM4D,HTN0MRN03G6IZV,HTN0MRN03…
HTN0MRN02EIJBI	HTN0MRN02EIJBI,HTN0MRN02EMANH,HTN0MRN02DEBKN,HTN0MRN02C2PDD,HTN0MRN01BSB2T
HTN0MRN02EH8UG	HTN0MRN02EH8UG,HTN0MRN02EAWSB,HTN0MRN03GPT5U,HTN0MRN03FTLQ3,HTN0MRN01A00GU,HTN0MRN01CD294,HTN0MRN02DEX2K,HTN0MRN02DL4T1,HTN0MRN02C585W,HTN0MRN02C2YYO,HTN0MRN02D0A4B,HTN0MRN02D40SZ,HTN0MRN03FV55Y,HTN0MRN03GZPY1,HTN0MRN03G9ZZE,HTN0MRN03GW07A,HTN0MRN03HELAX,HTN0MRN01BZA8U,HTN0MRN01AKIST,HTN0MRN01A50M4,HTN0MRN01AUNPD,HTN0MRN01AQ1M8,HTN0MRN01BJ52Q,HTN0MRN01B1WMW,HTN0MRN01BLTER,HTN0MRN01B2W7V,HTN0MRN02…
HTN0MRN02ECTI9	HTN0MRN02ECTI9,HTN0MRN02C627X,HTN0MRN02EW84Q,HTN0MRN03HC6CR
HTN0MRN02DZI08	HTN0MRN02DZI08,HTN0MRN02EDCN5,HTN0MRN03FX1JP,HTN0MRN03F52C7,HTN0MRN02DKHOX,HTN0MRN02DOXS9,HTN0MRN03GF8J3,HTN0MRN03F7PQG,HTN0MRN02DR3N2,HTN0MRN01BKSL6,HTN0MRN01B421I,HTN0MRN01BUSHT,HTN0MRN01BZNBT,HTN0MRN01BWYNH,HTN0MRN02EVLVD,HTN0MRN02EREJS,HTN0MRN02D88WV,HTN0MRN02ERMP3,HTN0MRN02D3M06,HTN0MRN02DTC02,HTN0MRN03F7XZ5,HTN0MRN03HFQUG,HTN0MRN03GU0HL,HTN0MRN03GC06U,HTN0MRN03GOWFY,HTN0MRN03HEKES,HTN0MRN03…
HTN0MRN02DS98J	HTN0MRN02DS98J,HTN0MRN02C3W1M,HTN0MRN03GG064,HTN0MRN03FWODF,HTN0MRN01A9OIK,HTN0MRN02C7RNA,HTN0MRN01BONCB,HTN0MRN01CG3HB,HTN0MRN02DTDGC,HTN0MRN01ATSFQ,HTN0MRN01CIBDI,HTN0MRN02DHEM3,HTN0MRN02EC3WY,HTN0MRN02C52AU,HTN0MRN01ANHOT,HTN0MRN01BRL5N,HTN0MRN02DUIOO,HTN0MRN03FZ0YH,HTN0MRN02DTYWX,HTN0MRN02EBWXZ,HTN0MRN03F54V1,HTN0MRN01CANQP,HTN0MRN02DCNBG,HTN0MRN02D3RBS,HTN0MRN02C6409,HTN0MRN01B5TUE
HTN0MRN02DEXR7	HTN0MRN02DEXR7,HTN0MRN02DX3LP,HTN0MRN02DX1YW,HTN0MRN03GL79B,HTN0MRN01A93ME,HTN0MRN02EUQQG,HTN0MRN02D2EJ5,HTN0MRN02DUCUS,HTN0MRN02D64M9,HTN0MRN03GVR8L,HTN0MRN01AOV2U,HTN0MRN03GJYXO
HTN0MRN02DCFMP	HTN0MRN02DCFMP,HTN0MRN02EHQUZ,HTN0MRN02D9YEE,HTN0MRN02ERRL1,HTN0MRN01B4EB9,HTN0MRN02C791P,HTN0MRN03FPWS3,HTN0MRN03GJBN2,HTN0MRN03FUQIX
HTN0MRN01CIGHB	HTN0MRN01CIGHB,HTN0MRN01BTRJI,HTN0MRN03FWN28,HTN0MRN03GBR34
HTN0MRN01CHUH1	HTN0MRN01CHUH1,HTN0MRN01BU2I9,HTN0MRN02ER3PC,HTN0MRN03GR3C9,HTN0MRN01AOCGK,HTN0MRN01BXXZV,HTN0MRN01AWAN3,HTN0MRN01AWA12,HTN0MRN01A7OVC,HTN0MRN01BWFIK,HTN0MRN01AN37K,HTN0MRN01CI04Q,HTN0MRN01BNBXX,HTN0MRN01AYHB6,HTN0MRN01BL3TN,HTN0MRN01AR4M8,HTN0MRN02DQVH6,HTN0MRN02DM996,HTN0MRN02C2QC9,HTN0MRN02ESZOQ,HTN0MRN02C7QZA,HTN0MRN02DSXMC,HTN0MRN02EA0WV,HTN0MRN02C6NPT,HTN0MRN02DWGBF,HTN0MRN02DZMOO,HTN0MRN03…
HTN0MRN01CGBC7	HTN0MRN01CGBC7,HTN0MRN01A7V6V,HTN0MRN02D7JW7,HTN0MRN02D8MSM,HTN0MRN01BIXJE,HTN0MRN02DO84X,HTN0MRN02DHPZB,HTN0MRN03FPHVV,HTN0MRN01BBC5Q,HTN0MRN01BOPJ7,HTN0MRN02DBCQA,HTN0MRN03FWOC0,HTN0MRN01BO9XV,HTN0MRN02EAW03,HTN0MRN02EW8YG,HTN0MRN02D0EF4,HTN0MRN02C804U,HTN0MRN03FTBZV,HTN0MRN03GMTZC,HTN0MRN03GYIHH,HTN0MRN01AZK60,HTN0MRN01ATYPK,HTN0MRN01ANHPV,HTN0MRN01BTFA1,HTN0MRN01CE41X,HTN0MRN01BU69V,HTN0MRN02…
HTN0MRN01CE5QY	HTN0MRN01CE5QY,HTN0MRN02DT2UY,HTN0MRN02EB465,HTN0MRN03GX8LX,HTN0MRN01BBDB2,HTN0MRN01A3XIO,HTN0MRN02DROVN,HTN0MRN02DLXJP,HTN0MRN03FK0LE,HTN0MRN03F7STT,HTN0MRN03GO4Y2,HTN0MRN02D8MN2,HTN0MRN03G7J4S,HTN0MRN03GAQI3,HTN0MRN03F0WJ2,HTN0MRN02C8ENZ,HTN0MRN03F4TNE,HTN0MRN01BHRV0,HTN0MRN01BI4UM,HTN0MRN01B5UYF,HTN0MRN01AJRWI,HTN0MRN01B16JW,HTN0MRN01A409O,HTN0MRN01AO5S7,HTN0MRN02DH8G3,HTN0MRN02C6VVI,HTN0MRN02…
HTN0MRN01CDZPR	HTN0MRN01CDZPR,HTN0MRN02D22YY,HTN0MRN02D6RRS,HTN0MRN03GJD0J,HTN0MRN02DGG7J,HTN0MRN03G2EAG,HTN0MRN03FVKBP,HTN0MRN01B9DUL
HTN0MRN01CDI8M	HTN0MRN01CDI8M,HTN0MRN01AWCNT,HTN0MRN02EDT34,HTN0MRN03HKEQA,HTN0MRN03FMZ3P,HTN0MRN01ATDLQ,HTN0MRN01BRWAJ,HTN0MRN01A6FNW,HTN0MRN01AR1EW,HTN0MRN03GXI1Q,HTN0MRN03F2UI9,HTN0MRN01BX0QA,HTN0MRN01AXW8G,HTN0MRN01B4DSX,HTN0MRN01BAFR2,HTN0MRN01A498U,HTN0MRN01CFYYM,HTN0MRN01BOCCA,HTN0MRN02ENA5D,HTN0MRN03HJLUP,HTN0MRN03GJEUI,HTN0MRN03F6GLL,HTN0MRN01AOBAA,HTN0MRN01B48R5,HTN0MRN01A69EY,HTN0MRN01BJUPK,HTN0MRN02…
HTN0MRN01CD2R1	HTN0MRN01CD2R1,HTN0MRN02C2BRV,HTN0MRN02EW7FI,HTN0MRN03GNUC0
HTN0MRN01CA0RZ	HTN0MRN01CA0RZ,HTN0MRN01BXNZS,HTN0MRN02EH21W,HTN0MRN03GKPDF,HTN0MRN01B2SMU,HTN0MRN03FPDJK,HTN0MRN03HI5CJ,HTN0MRN02EEEFW,HTN0MRN03GWV22,HTN0MRN01AIYNT,HTN0MRN03GN5CA,HTN0MRN03G6YB1,HTN0MRN03GO2PV,HTN0MRN03FVL91,HTN0MRN01BAM4T,HTN0MRN03GHU2L,HTN0MRN01BRUN0,HTN0MRN01BAULU,HTN0MRN02DQ41L,HTN0MRN02DPDHS,HTN0MRN02EXYFF,HTN0MRN03G6RPI,HTN0MRN01BX4VU,HTN0MRN01CDQ0Q,HTN0MRN02DTSA4,HTN0MRN02EQNVT,HTN0MRN02…
HTN0MRN01BZFND	HTN0MRN01BZFND,HTN0MRN01BPW7X,HTN0MRN03GC9V5,HTN0MRN03FSH8Z,HTN0MRN01AMIX2,HTN0MRN02DJ1SF,HTN0MRN02D1V65,HTN0MRN02EIJUM,HTN0MRN02C3W88,HTN0MRN01AUHDB,HTN0MRN02DCCX5,HTN0MRN03GS8RC,HTN0MRN01AIO5A,HTN0MRN01AJP6X,HTN0MRN01AZCFK,HTN0MRN01BJ1T5,HTN0MRN03FJ2WQ
HTN0MRN01BYP8C	HTN0MRN01BYP8C,HTN0MRN03F77RF,HTN0MRN03HD8PX,HTN0MRN03GDFOJ,HTN0MRN01CABZ4,HTN0MRN03G26D3,HTN0MRN01CIJNS,HTN0MRN01BTKF6,HTN0MRN01BXLQJ,HTN0MRN02DNING,HTN0MRN02DUVMQ,HTN0MRN02EWB8C,HTN0MRN02EJJ7E,HTN0MRN03G75M3,HTN0MRN03FTRIT,HTN0MRN03GGFZV,HTN0MRN03GASNY,HTN0MRN01ATZO6,HTN0MRN02C1Z3F,HTN0MRN02EI9EV,HTN0MRN01BVH5C,HTN0MRN01AK5LG,HTN0MRN02C278X,HTN0MRN03F2S2L,HTN0MRN03GXPJD,HTN0MRN03GPOIR,HTN0MRN01…
HTN0MRN01BXIBA	HTN0MRN01BXIBA,HTN0MRN02DWVUT,HTN0MRN02C07AP,HTN0MRN03G4W3E,HTN0MRN01BULIP,HTN0MRN01AMGJL,HTN0MRN03GLF9X,HTN0MRN03G5AHQ,HTN0MRN03G5FLD,HTN0MRN03HB63Y,HTN0MRN03GG1MU,HTN0MRN03F643U,HTN0MRN03HF9NC,HTN0MRN03HCY37,HTN0MRN03G173O,HTN0MRN01CCE7O,HTN0MRN01AZFJH,HTN0MRN03HCTKA,HTN0MRN01CI95J,HTN0MRN01BBJ8F,HTN0MRN01ANFCS,HTN0MRN01AQJAJ,HTN0MRN01BLU5L,HTN0MRN01BF4HN,HTN0MRN02EY5GF,HTN0MRN02EIACZ,HTN0MRN03…
HTN0MRN01BUROB	HTN0MRN01BUROB,HTN0MRN02EMBMB,HTN0MRN02DRRP9,HTN0MRN02DHUPG,HTN0MRN02EDFLQ,HTN0MRN01A8GVO,HTN0MRN01BJQ55,HTN0MRN01B081R,HTN0MRN02C5F3U,HTN0MRN02D226W,HTN0MRN03FU9SK,HTN0MRN01BY0I5,HTN0MRN01BE9RF,HTN0MRN01APVNK,HTN0MRN02EN5QO,HTN0MRN02ENAZA,HTN0MRN02EWUPF,HTN0MRN02C8SIH,HTN0MRN03F6GPG
HTN0MRN01BUCBA	HTN0MRN01BUCBA,HTN0MRN02DE24K,HTN0MRN03HION8,HTN0MRN03FUWXQ,HTN0MRN01BCLP9,HTN0MRN01BDXZA,HTN0MRN02ESDYB,HTN0MRN02ECC56,HTN0MRN02ECDZO,HTN0MRN03F9XXF,HTN0MRN03FTLVA,HTN0MRN03GQBZM,HTN0MRN01AWBRQ,HTN0MRN01BPK77,HTN0MRN01A3IG8,HTN0MRN03GOO5Z,HTN0MRN03F39QV,HTN0MRN01CBWTE,HTN0MRN01BZBCW,HTN0MRN01BHPIJ,HTN0MRN01BMHKQ,HTN0MRN01B4NFZ,HTN0MRN01BDTT7,HTN0MRN02DQWFQ,HTN0MRN02EEZSM,HTN0MRN02EKVB4,HTN0MRN03…
HTN0MRN01BR7UY	HTN0MRN01BR7UY,HTN0MRN02DZT1R,HTN0MRN03HJ641,HTN0MRN03FOMY9,HTN0MRN03FQOZX,HTN0MRN01AX2EZ,HTN0MRN02DV1ZZ
HTN0MRN01BQ20I	HTN0MRN01BQ20I,HTN0MRN03G9TCX,HTN0MRN03G6YMQ,HTN0MRN03FQAMZ,HTN0MRN01AJ635,HTN0MRN01CHSMK,HTN0MRN02DUAY9,HTN0MRN01ATNYQ,HTN0MRN01B31WA,HTN0MRN02DQ20M,HTN0MRN02EL25S,HTN0MRN03GA2Y4,HTN0MRN03F9SP7,HTN0MRN03G38DR,HTN0MRN02EIR9G
HTN0MRN01BPAZI	HTN0MRN01BPAZI,HTN0MRN01ASPK3,HTN0MRN02DKMA7,HTN0MRN02D7HKY,HTN0MRN02C38I7,HTN0MRN02DGRSG,HTN0MRN02EPQDN,HTN0MRN02EUYG1,HTN0MRN01CEMFH,HTN0MRN02D2UZL,HTN0MRN03G7187,HTN0MRN03GJTB2,HTN0MRN02C259V,HTN0MRN03GLH54,HTN0MRN03FX9X7
HTN0MRN01BOUZT	HTN0MRN01BOUZT,HTN0MRN01AW5MR,HTN0MRN01BRYGR,HTN0MRN02DYSJM,HTN0MRN03F7L1R
HTN0MRN01BMYNM	HTN0MRN01BMYNM,HTN0MRN01CB3WS,HTN0MRN02DZHC4,HTN0MRN02DITEF
HTN0MRN01BL2GB	HTN0MRN01BL2GB,HTN0MRN02DOSJY,HTN0MRN03G3B55,HTN0MRN03FMI2O
HTN0MRN01BKHCT	HTN0MRN01BKHCT,HTN0MRN01BOZ8J,HTN0MRN03GWTPG,HTN0MRN03GASQN,HTN0MRN01BQ835,HTN0MRN01AKESW,HTN0MRN03HJ3UY,HTN0MRN03FV219,HTN0MRN01B1ON2,HTN0MRN01BYO5G,HTN0MRN02ETXZU,HTN0MRN02DWUMK,HTN0MRN02DTUTJ,HTN0MRN03GAAI4,HTN0MRN03G2UEJ,HTN0MRN03GWNBU,HTN0MRN02C7WNY,HTN0MRN02DZWTW,HTN0MRN03GEFP5,HTN0MRN02DKEJN,HTN0MRN02EFGN0
HTN0MRN01BK8Q4	HTN0MRN01BK8Q4,HTN0MRN01A1DW7,HTN0MRN02DOA4S,HTN0MRN03GYMF5,HTN0MRN02ENSRE,HTN0MRN01BNECF,HTN0MRN01BG6EE,HTN0MRN01BXO8Z,HTN0MRN01B1SI9,HTN0MRN01B8XL1,HTN0MRN02DVN7J,HTN0MRN02EYATO,HTN0MRN03HKW1P,HTN0MRN03GATSV,HTN0MRN03GD0NE,HTN0MRN01APR80,HTN0MRN01APK9M,HTN0MRN01AH2V2,HTN0MRN01BKU4K,HTN0MRN01B0R18,HTN0MRN02EIUDS,HTN0MRN03GFQBU,HTN0MRN02DRHRU,HTN0MRN03GXVJC,HTN0MRN01B6N3I,HTN0MRN02EZUW5,HTN0MRN01…
HTN0MRN01BJ9TP	HTN0MRN01BJ9TP,HTN0MRN01B0S6X,HTN0MRN01AQ8VV,HTN0MRN03F9QT0,HTN0MRN03GGEW7,HTN0MRN03F2UHS,HTN0MRN01BL2IA,HTN0MRN01CGEIJ,HTN0MRN02C2MD9,HTN0MRN03FUE97,HTN0MRN03GM7OJ,HTN0MRN01A8ILN,HTN0MRN01ATBS5,HTN0MRN03HCLCQ,HTN0MRN02EZ6DP,HTN0MRN03GVSEC,HTN0MRN03HFMW6,HTN0MRN02EYUTJ,HTN0MRN01B8YSA,HTN0MRN01CDMPT,HTN0MRN01CD329,HTN0MRN02DVVG0,HTN0MRN02C2AOX,HTN0MRN03F0QT1,HTN0MRN01AIVGO,HTN0MRN02D9NIZ,HTN0MRN02…
HTN0MRN01BF64B	HTN0MRN01BF64B,HTN0MRN02D5V2Y,HTN0MRN02EI816,HTN0MRN03F13R0,HTN0MRN01A9WI2,HTN0MRN02C1SKA,HTN0MRN03HKJP1,HTN0MRN03GDF20,HTN0MRN01A5A85,HTN0MRN01BOAEA,HTN0MRN03F2TZ3,HTN0MRN03FTKZV,HTN0MRN03F36ES,HTN0MRN03FXB55,HTN0MRN03HITIZ,HTN0MRN02C22SI,HTN0MRN03HCUBF,HTN0MRN03FY6I4,HTN0MRN03HBIN1,HTN0MRN03FMBIU,HTN0MRN01CGM6U,HTN0MRN03GOZ9E,HTN0MRN01ATXCO,HTN0MRN01ANZ9Q,HTN0MRN03GKEN2,HTN0MRN02EIOML
HTN0MRN01B8VRV	HTN0MRN01B8VRV,HTN0MRN02EDXW7,HTN0MRN02DQQVV,HTN0MRN02EQME2,HTN0MRN01AV7QO,HTN0MRN02C7J5E,HTN0MRN02D7M52,HTN0MRN02D0A5E,HTN0MRN01BK64S,HTN0MRN01B8MYQ,HTN0MRN01BJH30,HTN0MRN02DMVBU,HTN0MRN02D8AS6,HTN0MRN02EA5HC,HTN0MRN02DU17B,HTN0MRN03GP90R,HTN0MRN02EWCNR,HTN0MRN02EF1NG,HTN0MRN03GA8JQ,HTN0MRN01AI930,HTN0MRN01A1M7Q
HTN0MRN01B8LFX	HTN0MRN01B8LFX,HTN0MRN01CCXH4,HTN0MRN02EIJBY,HTN0MRN01BHRJW,HTN0MRN01A64WA,HTN0MRN01A1TDE,HTN0MRN02DXQDY,HTN0MRN01CB6W3
HTN0MRN01B8DIF	HTN0MRN01B8DIF,HTN0MRN01CH7X1,HTN0MRN02EWX5X,HTN0MRN03GUXY4,HTN0MRN01BVVRB,HTN0MRN01B1H2T,HTN0MRN01BZ69K,HTN0MRN01BWTHW,HTN0MRN01CCF69,HTN0MRN01A6BHH,HTN0MRN02ERLA6,HTN0MRN03FVC59,HTN0MRN03GRIY6,HTN0MRN03HI16T,HTN0MRN01BZ4UI,HTN0MRN02D7TD6,HTN0MRN03F0RYX,HTN0MRN01ARILF,HTN0MRN01BBM7H,HTN0MRN01A9S8Q,HTN0MRN01B3BVF,HTN0MRN01B1CBS,HTN0MRN02DTVG7,HTN0MRN02EFPWZ,HTN0MRN02C354K,HTN0MRN02EF9C2,HTN0MRN02…
HTN0MRN01B7Z75	HTN0MRN01B7Z75,HTN0MRN01BIVZ1,HTN0MRN01AVT66,HTN0MRN01AO7WC,HTN0MRN03HIIE9,HTN0MRN01BJ7SN,HTN0MRN01CI85P,HTN0MRN01A9G20,HTN0MRN02C8VLG,HTN0MRN02C2L40,HTN0MRN02DTBSE,HTN0MRN03HE4G5,HTN0MRN03FL4SP,HTN0MRN03FN5B9,HTN0MRN03GMAEL,HTN0MRN03GVIMG,HTN0MRN03G4UQH,HTN0MRN03HHV7O,HTN0MRN03HIWVO,HTN0MRN03HH0C9,HTN0MRN01BD0TF,HTN0MRN01BM5ZU,HTN0MRN02DMDDV,HTN0MRN02ENGSN,HTN0MRN02DIDYU,HTN0MRN02DHLWP,HTN0MRN02…
HTN0MRN01B791X	HTN0MRN01B791X,HTN0MRN03GFGST,HTN0MRN03FR1HE,HTN0MRN03FKCED,HTN0MRN01BUSHF
HTN0MRN01B6B1C	HTN0MRN01B6B1C,HTN0MRN01BJGX7,HTN0MRN02C1LXT,HTN0MRN03GVP1K,HTN0MRN02D4L9O,HTN0MRN01BAXQE,HTN0MRN01BW44S,HTN0MRN02DBSN0,HTN0MRN02D52OL,HTN0MRN01BCM0V
HTN0MRN01B5NW4	HTN0MRN01B5NW4,HTN0MRN01B8EKX,HTN0MRN01B5J1M,HTN0MRN02D5HCU,HTN0MRN01A01G3,HTN0MRN02D1TBW,HTN0MRN01CGG18,HTN0MRN03F2OWO,HTN0MRN03FZH4K,HTN0MRN01AJ3CQ,HTN0MRN01B1YUG,HTN0MRN01B8V7V,HTN0MRN03F4AEI,HTN0MRN03FO41V,HTN0MRN02ERO0A,HTN0MRN03FS41H,HTN0MRN01B1OTO
HTN0MRN01B4PJP	HTN0MRN01B4PJP,HTN0MRN01AH5K8,HTN0MRN02D4K01,HTN0MRN03HD5A3,HTN0MRN02DE4NX,HTN0MRN01CADGI,HTN0MRN01A07ME,HTN0MRN01CG1PK,HTN0MRN01AUU5K,HTN0MRN01A1T1U,HTN0MRN01B0HYB,HTN0MRN02ENKBL,HTN0MRN02DTLLH,HTN0MRN02D0JJ3,HTN0MRN02C02IC,HTN0MRN02DGVYG,HTN0MRN02EDIO2,HTN0MRN02DNWFJ,HTN0MRN02C5RJA,HTN0MRN02DJMPG,HTN0MRN02DODQ1,HTN0MRN02EMS1W,HTN0MRN02D017O,HTN0MRN02DJ2PL,HTN0MRN03GI5ID,HTN0MRN03HITSU,HTN0MRN03…
HTN0MRN01B2B9S	HTN0MRN01B2B9S,HTN0MRN02D3B76,HTN0MRN02E0MWU,HTN0MRN03FSY6Q,HTN0MRN01B626V,HTN0MRN03GVGDH,HTN0MRN01AO5LX,HTN0MRN02EHWQA,HTN0MRN03G1QMB,HTN0MRN03GSHE6,HTN0MRN03G0GJH,HTN0MRN03HF8D1,HTN0MRN03G4EDC,HTN0MRN01AKZ39,HTN0MRN01BU7YY,HTN0MRN01BW5Y9,HTN0MRN01BE5RH,HTN0MRN02DPD3W,HTN0MRN02EDVP2,HTN0MRN02DJLAX,HTN0MRN02DU6T0,HTN0MRN02EP67N,HTN0MRN02DRDFB,HTN0MRN03HG0G5,HTN0MRN03FRLRW,HTN0MRN03GOLQ9,HTN0MRN03…
HTN0MRN01B1QMG	HTN0MRN01B1QMG,HTN0MRN01BGFUM,HTN0MRN02DR0NX,HTN0MRN02D0BME,HTN0MRN01BCEDR,HTN0MRN01ARZYH,HTN0MRN01ALG08,HTN0MRN01BA5YO,HTN0MRN02ENJWZ,HTN0MRN02EKQKK,HTN0MRN02EE8TS,HTN0MRN02DJD3B,HTN0MRN02DH7OR,HTN0MRN02EIHK6,HTN0MRN02D5EVP,HTN0MRN03GF5S9,HTN0MRN03F6K46,HTN0MRN03FSGUK,HTN0MRN03G6MG2,HTN0MRN03FQJ0S,HTN0MRN03FMV6W,HTN0MRN02EI77U,HTN0MRN01A3JA7,HTN0MRN01A3AMF,HTN0MRN01BQ95S,HTN0MRN01BYIP9,HTN0MRN01…
HTN0MRN01AZYAY	HTN0MRN01AZYAY,HTN0MRN02D2UT6,HTN0MRN03GYURQ,HTN0MRN03GRIIA,HTN0MRN02EHGA4,HTN0MRN01BOCR5,HTN0MRN03HAK35,HTN0MRN02D7YT6,HTN0MRN03FKH11,HTN0MRN02DDJUA,HTN0MRN01AYA2P,HTN0MRN02C9RS7,HTN0MRN02D4S4G,HTN0MRN03FOE3V,HTN0MRN02DHG89,HTN0MRN01B51FD,HTN0MRN02C2CEH,HTN0MRN03GNX9N,HTN0MRN02EIBZM,HTN0MRN03HFAQP,HTN0MRN03GR39J,HTN0MRN03FRB2K,HTN0MRN02C2M1L,HTN0MRN02EIF2A,HTN0MRN03F8YZK,HTN0MRN03FP062,HTN0MRN03…
HTN0MRN01AZ68T	HTN0MRN01AZ68T,HTN0MRN01A8PLV,HTN0MRN02EYV2V,HTN0MRN02EINSB,HTN0MRN01BSWDG,HTN0MRN01BSP1W,HTN0MRN01BDUTM,HTN0MRN01B6KKD,HTN0MRN01CDS83,HTN0MRN03F7NN4,HTN0MRN01BE33P,HTN0MRN01AKKSI,HTN0MRN01B2T04,HTN0MRN01A0X0Z,HTN0MRN01BKL2Z,HTN0MRN03HALUI,HTN0MRN03F7PY1,HTN0MRN03GSTBC,HTN0MRN01BNYCR,HTN0MRN02D57A0,HTN0MRN02DSSVP,HTN0MRN03GAMPY,HTN0MRN01BHISV,HTN0MRN01ANHTF,HTN0MRN02DQFS1,HTN0MRN02EXEW1,HTN0MRN03…
HTN0MRN01AT75H	HTN0MRN01AT75H,HTN0MRN02EM6R6,HTN0MRN02C76BX,HTN0MRN03HHR0J,HTN0MRN02DTS45,HTN0MRN02EBIOF,HTN0MRN03FW8Q2,HTN0MRN03FOC6I,HTN0MRN01BE9C3,HTN0MRN01AZRDY,HTN0MRN01A4024,HTN0MRN01AUO7X,HTN0MRN01CFJ2N,HTN0MRN01A1MJ7,HTN0MRN01BWJ3E,HTN0MRN02C38KA,HTN0MRN02DR2TO,HTN0MRN03GMARX,HTN0MRN03HJAU9,HTN0MRN03G4ZMB,HTN0MRN03G9HB6,HTN0MRN03FTYGK,HTN0MRN01ANZUH,HTN0MRN01BMZE4,HTN0MRN01A36QZ,HTN0MRN01AY3EK,HTN0MRN02…
HTN0MRN01AQZG8	HTN0MRN01AQZG8,HTN0MRN02C7INF,HTN0MRN03F4BT5,HTN0MRN03F5TNF,HTN0MRN01AO2OU,HTN0MRN01CIP0J,HTN0MRN01ANQ60,HTN0MRN01CHEZ0,HTN0MRN01BKFJ0,HTN0MRN01A4OZD,HTN0MRN01BWVY4,HTN0MRN01AVNVS,HTN0MRN01BZ73H,HTN0MRN01BED0Z,HTN0MRN01AXVOS,HTN0MRN01B9EKE,HTN0MRN01CCOTF,HTN0MRN01B5Y7V,HTN0MRN01AVXT9,HTN0MRN01BRND1,HTN0MRN02DDGN7,HTN0MRN02DQPDG,HTN0MRN02DE91E,HTN0MRN02C5C89,HTN0MRN02DYAK2,HTN0MRN02DYL4K,HTN0MRN02…
HTN0MRN01AQAAG	HTN0MRN01AQAAG,HTN0MRN02DREF9,HTN0MRN02DGZAO,HTN0MRN03GNAXX,HTN0MRN02D3ITR,HTN0MRN02EOUJY,HTN0MRN02DFDGB,HTN0MRN01B6EFR,HTN0MRN02EYDDZ,HTN0MRN02EV77Q,HTN0MRN03GKHTL,HTN0MRN03GKB7G,HTN0MRN03HCTWT,HTN0MRN01B7C5S,HTN0MRN01CDBEV,HTN0MRN02D766T,HTN0MRN02D9DKG,HTN0MRN03HCY7D,HTN0MRN01CBW8N,HTN0MRN01A8KHJ,HTN0MRN01AN4ZY,HTN0MRN01BJ8HQ,HTN0MRN02DAKOW,HTN0MRN03G0JG3,HTN0MRN03FU85E,HTN0MRN03F26K0,HTN0MRN02…
HTN0MRN01APF4J	HTN0MRN01APF4J,HTN0MRN01B6ZYN,HTN0MRN03HIVWX,HTN0MRN03G2CNY
HTN0MRN01AK60S	HTN0MRN01AK60S,HTN0MRN02DLF2C,HTN0MRN02DSM08,HTN0MRN02DYUUY,HTN0MRN03GBKM0,HTN0MRN02DRBK0,HTN0MRN03FUN66,HTN0MRN02DRD4H,HTN0MRN01BYP7F,HTN0MRN01BIWTN,HTN0MRN02ECQM0,HTN0MRN02EQK1Y
HTN0MRN01AIEPY	HTN0MRN01AIEPY,HTN0MRN01BVYWW,HTN0MRN02D0DL6,HTN0MRN02DBTUY,HTN0MRN02D1HTH,HTN0MRN03FN8RG,HTN0MRN03HCZHI,HTN0MRN02DVE2B,HTN0MRN01CCX6K,HTN0MRN02EAY42,HTN0MRN03FT98F,HTN0MRN01BCA5H,HTN0MRN02EFC4C,HTN0MRN01BNHTN,HTN0MRN02EAW0Z,HTN0MRN02DZQHK,HTN0MRN01A5WXB,HTN0MRN02E0FXX,HTN0MRN03GR49K,HTN0MRN02DOJ4J,HTN0MRN03F43W4,HTN0MRN01BNIIR,HTN0MRN02C9F0V,HTN0MRN02EAI8G,HTN0MRN03FM9DB,HTN0MRN01BD2J6,HTN0MRN01…
HTN0MRN01A9X0V	HTN0MRN01A9X0V,HTN0MRN01B6P9S,HTN0MRN02DLNB7,HTN0MRN03F1PYV,HTN0MRN03GTZ0P
HTN0MRN01A8A0B	HTN0MRN01A8A0B,HTN0MRN02DCKML,HTN0MRN02D7AXT,HTN0MRN03GGKS3,HTN0MRN01BPH2G,HTN0MRN02DYMZT,HTN0MRN01B69MG,HTN0MRN01BS2YI,HTN0MRN01A4QQP,HTN0MRN03GF192,HTN0MRN03FWEEY,HTN0MRN02DU88V,HTN0MRN03GKU6V,HTN0MRN02DE4WT,HTN0MRN02EHKUU,HTN0MRN03GRKFM,HTN0MRN03F6YCF,HTN0MRN03FPNZR,HTN0MRN03GDVAF,HTN0MRN03G4U3N,HTN0MRN01B7SGD,HTN0MRN02DYPW7,HTN0MRN03F0PA8,HTN0MRN01B59G1,HTN0MRN01AXZ9A,HTN0MRN02DMMKO,HTN0MRN03…
HTN0MRN01A7SBZ	HTN0MRN01A7SBZ,HTN0MRN01AIXWM,HTN0MRN02EPO7V,HTN0MRN02DYMZQ,HTN0MRN02C21GO,HTN0MRN02D4YFT,HTN0MRN01BQQUP,HTN0MRN03G6N9J,HTN0MRN01B3I26,HTN0MRN01AXQDM
HTN0MRN01A3L5J	HTN0MRN01A3L5J,HTN0MRN02C5SBK,HTN0MRN02EX718,HTN0MRN03GBUFK,HTN0MRN01A6QEM,HTN0MRN02DGCWE,HTN0MRN02DMZJV,HTN0MRN02EAWQ9,HTN0MRN03FPA3C,HTN0MRN01A18WP,HTN0MRN03GV99D,HTN0MRN02DF24J,HTN0MRN01BFU62,HTN0MRN01A5ZM7,HTN0MRN01CDYCJ,HTN0MRN03GFUOV,HTN0MRN02C8Y2K,HTN0MRN03FZ7RB,HTN0MRN01A6QWJ,HTN0MRN01BBI6C,HTN0MRN01BNVKA,HTN0MRN01BTYZB,HTN0MRN01BPFZR,HTN0MRN02DE4T3,HTN0MRN02D3MF7,HTN0MRN02DM4Z6,HTN0MRN02…
HTN0MRN01A150Q	HTN0MRN01A150Q,HTN0MRN01ARD4E,HTN0MRN02DMD8A,HTN0MRN03GB0PS,HTN0MRN02ER7JW,HTN0MRN01BO3V2,HTN0MRN02DNP3U,HTN0MRN02DMV5Z,HTN0MRN02DJDW7,HTN0MRN03GYOT0,HTN0MRN03FZ7GI,HTN0MRN03HF9XY,HTN0MRN01B1E2R,HTN0MRN01ATQX4,HTN0MRN03HJOYT,HTN0MRN03GW9R9,HTN0MRN03G0ON3,HTN0MRN01B09K2,HTN0MRN03FOU9W,HTN0MRN01B2GW6,HTN0MRN01AL8C8,HTN0MRN01BAMAO,HTN0MRN01AL3OB,HTN0MRN01BTPJC,HTN0MRN01B2GYW,HTN0MRN01CB3EP,HTN0MRN01…
HTN0MRN01A0AYZ	HTN0MRN01A0AYZ,HTN0MRN01CEF0S,HTN0MRN01AJ470,HTN0MRN03FZQ0X,HTN0MRN02D8QCS,HTN0MRN03G47WD,HTN0MRN03GI3FD,HTN0MRN01BT9L4,HTN0MRN01CFOM1,HTN0MRN03FTB4G,HTN0MRN02C4GA3,HTN0MRN01BB5J4,HTN0MRN01AI7DG,HTN0MRN01CG1SF,HTN0MRN01A4L59,HTN0MRN01B79IB,HTN0MRN01BJUSY,HTN0MRN01APHFO,HTN0MRN01CDBB6,HTN0MRN01CJDHN,HTN0MRN01AOAO9,HTN0MRN02DFT60,HTN0MRN02EKGRR,HTN0MRN02D084J,HTN0MRN02EDV91,HTN0MRN03GULAT,HTN0MRN03…
HTN0MRN03HA7V0	HTN0MRN03HA7V0,HTN0MRN03HE4HZ,HTN0MRN03FROWV
HTN0MRN03GUNI8	HTN0MRN03GUNI8,HTN0MRN03FT0OG,HTN0MRN03GC2IC,HTN0MRN03GR6ZG,HTN0MRN03HLJJC,HTN0MRN03GU6C9,HTN0MRN01B9BNZ,HTN0MRN01BZGOB,HTN0MRN01BBUKM,HTN0MRN01B0VVD,HTN0MRN01BC1O9,HTN0MRN01AVHHJ,HTN0MRN02DVHRD,HTN0MRN02EPW1R,HTN0MRN02D8SSA,HTN0MRN03FKTRL,HTN0MRN03F8H3K,HTN0MRN01B792E,HTN0MRN01CCF1O,HTN0MRN02EN19Z,HTN0MRN03G5CNP,HTN0MRN01AW8I8,HTN0MRN01AO46P,HTN0MRN01A8BBZ,HTN0MRN01B5AN8,HTN0MRN01AOTNQ,HTN0MRN01…
HTN0MRN03GII4H	HTN0MRN03GII4H,HTN0MRN03F1XIV,HTN0MRN03G9T24,HTN0MRN03G75FK,HTN0MRN02DPH9M,HTN0MRN01B5R32
HTN0MRN02EZK52	HTN0MRN02EZK52,HTN0MRN02D4IZI,HTN0MRN02DZ05Z,HTN0MRN02C5JCD,HTN0MRN02C4BT1,HTN0MRN01B4S5C,HTN0MRN01BB988,HTN0MRN03FWRMV,HTN0MRN03F96RX,HTN0MRN01AXU4Q,HTN0MRN01A4HUM,HTN0MRN01A6QQA,HTN0MRN01BWIZ6,HTN0MRN02DRNCA,HTN0MRN02C9GV6,HTN0MRN03HC7VZ,HTN0MRN03GN4NA,HTN0MRN02DMD1N,HTN0MRN03GE5I5,HTN0MRN01BISZZ,HTN0MRN02D53WR,HTN0MRN01AHC5V,HTN0MRN01BLB27,HTN0MRN03GXHQP,HTN0MRN01AOVOC,HTN0MRN02D63BD,HTN0MRN01…
HTN0MRN02EX5PY	HTN0MRN02EX5PY,HTN0MRN02C4WBD,HTN0MRN02EP89Q,HTN0MRN01BIIFB,HTN0MRN03F1BWL,HTN0MRN03HLMBV,HTN0MRN02EK81J,HTN0MRN02DSZ17,HTN0MRN03GJGAP
HTN0MRN02EWSAP	HTN0MRN02EWSAP,HTN0MRN02D227S,HTN0MRN03GGX6E
HTN0MRN02ET7H2	HTN0MRN02ET7H2,HTN0MRN03FNA90,HTN0MRN03HIQQ8,HTN0MRN01CIPNZ,HTN0MRN01BLACO,HTN0MRN01CDHG3,HTN0MRN03F2Y8V,HTN0MRN03GC3P4,HTN0MRN03F2O4R,HTN0MRN02DJHXN,HTN0MRN02EF8VA,HTN0MRN03HJ17C,HTN0MRN02C61ON,HTN0MRN02D2IEY,HTN0MRN03F97W7,HTN0MRN03FUP7X,HTN0MRN02C34VV,HTN0MRN01BMRAY,HTN0MRN02EIRFL,HTN0MRN01AZ0ZT,HTN0MRN02ESPGU,HTN0MRN01A71HP,HTN0MRN01B4OKR,HTN0MRN02EVNQQ,HTN0MRN03G5MB4,HTN0MRN01A9WXJ,HTN0MRN02…
HTN0MRN02EL5DF	HTN0MRN02EL5DF,HTN0MRN02D4TRP,HTN0MRN03GZ5RC,HTN0MRN01APQ3E,HTN0MRN02DZIMX,HTN0MRN01ATBTI,HTN0MRN02DDJZD,HTN0MRN03G374I,HTN0MRN01BM5OX,HTN0MRN03FLW29
HTN0MRN02EL4VK	HTN0MRN02EL4VK,HTN0MRN02EJTQ3,HTN0MRN03GT4P9,HTN0MRN02EW78U,HTN0MRN02C1RV1,HTN0MRN01BO1QC,HTN0MRN01AOCX0,HTN0MRN01BR8JV,HTN0MRN01BCVZF,HTN0MRN01B882U,HTN0MRN01CEJU9,HTN0MRN01BSG60,HTN0MRN01A242J,HTN0MRN02D9T58,HTN0MRN02D4Z07,HTN0MRN02DXQ8N,HTN0MRN02DMRLQ,HTN0MRN02D744G,HTN0MRN03F06QK,HTN0MRN03GRXKZ,HTN0MRN03FOALG,HTN0MRN01CF18K,HTN0MRN03GA3WA,HTN0MRN01A964O,HTN0MRN03GAQ91,HTN0MRN01B8JS8,HTN0MRN01…
HTN0MRN02EK2JJ	HTN0MRN02EK2JJ,HTN0MRN03GZWJU,HTN0MRN03GX2HI,HTN0MRN01BFPRP,HTN0MRN01CGZYW
HTN0MRN02EHYWA	HTN0MRN02EHYWA,HTN0MRN03HJSSG,HTN0MRN03HCHJ4
HTN0MRN02EH9JG	HTN0MRN02EH9JG,HTN0MRN02D3RPX,HTN0MRN03F88PV,HTN0MRN01AY3KJ,HTN0MRN01BA3LN,HTN0MRN01B5YPE,HTN0MRN02EGOHR,HTN0MRN03F2NMA,HTN0MRN01AWTTV,HTN0MRN01AL2NW,HTN0MRN01B6POW,HTN0MRN01B1OV6,HTN0MRN01BY6SC,HTN0MRN01BKWZT,HTN0MRN01B9SLI,HTN0MRN01CADIX,HTN0MRN02D1MID,HTN0MRN02DIH19,HTN0MRN03GN0I2,HTN0MRN01B9EGW,HTN0MRN01BN6NT,HTN0MRN01AXHKM,HTN0MRN01A5YKB,HTN0MRN01BJJVG,HTN0MRN01CI226,HTN0MRN03G0RRH,HTN0MRN03…
HTN0MRN02E1IBO	HTN0MRN02E1IBO,HTN0MRN03GN5TV,HTN0MRN03GCU6Q,HTN0MRN01B9SN2,HTN0MRN02EWT51,HTN0MRN03F6VHF,HTN0MRN03HEPIX,HTN0MRN03GVDK3,HTN0MRN01BHFEU,HTN0MRN01AXNGA,HTN0MRN01B30FW,HTN0MRN01AKBM6,HTN0MRN01BZJAA,HTN0MRN01BQJRU,HTN0MRN02DN4UE,HTN0MRN02EB77L,HTN0MRN03G4RMX,HTN0MRN03F0J44,HTN0MRN01B8GTV,HTN0MRN02DW4FT,HTN0MRN03F8Y6D,HTN0MRN01AY734,HTN0MRN02D8AMH,HTN0MRN02DK728,HTN0MRN02DCI8S,HTN0MRN02C7HFH,HTN0MRN03…
HTN0MRN02E1E7P	HTN0MRN02E1E7P,HTN0MRN03HIQ2H,HTN0MRN03F0ELQ,HTN0MRN03F54Y8,HTN0MRN02C12HV,HTN0MRN03FPZW3,HTN0MRN03F2TWQ,HTN0MRN01AI3U2,HTN0MRN02EHDOE,HTN0MRN03GFF50,HTN0MRN03F09Z9,HTN0MRN02DE5AA,HTN0MRN01BB39J,HTN0MRN03F71H1,HTN0MRN02DTY0C,HTN0MRN03FXIBK,HTN0MRN02D7Q7K
HTN0MRN02E0SSS	HTN0MRN02E0SSS,HTN0MRN02DF8ZE,HTN0MRN03F91CA,HTN0MRN01BIKS4,HTN0MRN01CAKDI,HTN0MRN01CEU1S,HTN0MRN01CB5UN,HTN0MRN01BXE1Z,HTN0MRN01AI8ZJ,HTN0MRN02DRBFT,HTN0MRN02D1BID,HTN0MRN02D1CSI,HTN0MRN02D18FX,HTN0MRN02EC46F,HTN0MRN03GT0ID,HTN0MRN03GEA7N,HTN0MRN03G8OG6,HTN0MRN03FQ7N0,HTN0MRN03GEXOJ,HTN0MRN02EA80F,HTN0MRN03HK889,HTN0MRN01ASLSM,HTN0MRN01AM2FB,HTN0MRN01A5VVF,HTN0MRN01AI2LS,HTN0MRN01BT9UU,HTN0MRN02…
HTN0MRN02DWVO1	HTN0MRN02DWVO1,HTN0MRN03GB4NF,HTN0MRN03HFPJP,HTN0MRN03FZNQ1,HTN0MRN03GYBYL,HTN0MRN02C8VX3,HTN0MRN03GLRIY,HTN0MRN01BDUB4,HTN0MRN01AMD72,HTN0MRN01A8EXE,HTN0MRN02DOSSZ,HTN0MRN02DP744,HTN0MRN02ESXG2,HTN0MRN02D7FJB,HTN0MRN03GT1RM,HTN0MRN03HHRT8,HTN0MRN03GENEW,HTN0MRN03GVJZX,HTN0MRN03G98F7,HTN0MRN01B5X6L,HTN0MRN02ERMB3,HTN0MRN03FK4HL,HTN0MRN03FKWWP,HTN0MRN02D3JNT,HTN0MRN03G06MH,HTN0MRN03G8D1O,HTN0MRN01…
HTN0MRN02DVS47	HTN0MRN02DVS47,HTN0MRN03GKBCI,HTN0MRN03F73VB,HTN0MRN02C8KXE,HTN0MRN01AM7IM,HTN0MRN01BK1SR,HTN0MRN03GS60T,HTN0MRN03FNT05,HTN0MRN01CE73W,HTN0MRN01BVMVN,HTN0MRN03G39J1,HTN0MRN02D0131,HTN0MRN02EO1ZI,HTN0MRN03GBF7V,HTN0MRN03HF3XU,HTN0MRN03FZ1IX,HTN0MRN03HJICE,HTN0MRN02EWH7Z,HTN0MRN01BMB0L,HTN0MRN01A2GKN,HTN0MRN01B9ZIR,HTN0MRN01B8925,HTN0MRN02C6NKM,HTN0MRN02C6FVJ,HTN0MRN03FUJZG,HTN0MRN03G1AVH,HTN0MRN03…
HTN0MRN02DUD6S	HTN0MRN02DUD6S,HTN0MRN02C9FTK,HTN0MRN02C6VKX,HTN0MRN01ANEPW,HTN0MRN03F29P0,HTN0MRN01B9UK4,HTN0MRN03HJTP6,HTN0MRN01A3SFQ,HTN0MRN01BPSHE
HTN0MRN02DTMED	HTN0MRN02DTMED,HTN0MRN02DJV2Q,HTN0MRN03FOEEL,HTN0MRN03F1UYY
HTN0MRN02DQPX8	HTN0MRN02DQPX8,HTN0MRN03F3BS1,HTN0MRN03F5TXB
HTN0MRN02DQF3T	HTN0MRN02DQF3T,HTN0MRN02C1GYW,HTN0MRN03GF397,HTN0MRN03GUMS8
HTN0MRN02DOSH0	HTN0MRN02DOSH0,HTN0MRN03HGFB7,HTN0MRN03F0JMY,HTN0MRN02D3Y8V,HTN0MRN02C1INN,HTN0MRN01AIZO6,HTN0MRN01AJNMM,HTN0MRN01AVQ7H,HTN0MRN01CHXSN,HTN0MRN02DSF63,HTN0MRN02C4IWS,HTN0MRN02D0NPF,HTN0MRN02DT5PB,HTN0MRN02EUD1G,HTN0MRN02EE7RA,HTN0MRN02DJMJZ,HTN0MRN02DSPX9,HTN0MRN02EARXG,HTN0MRN03F7PYE,HTN0MRN03GZZAQ,HTN0MRN03FO4MG,HTN0MRN03F1AWQ,HTN0MRN03FN3GV,HTN0MRN01BJEWB,HTN0MRN02D65UJ,HTN0MRN03G9D6G,HTN0MRN03…
HTN0MRN02DO3JF	HTN0MRN02DO3JF,HTN0MRN03HJ4YH,HTN0MRN03FX8G7
HTN0MRN02DMN2H	HTN0MRN02DMN2H,HTN0MRN03HAJLG,HTN0MRN03GWSPM,HTN0MRN02ETQEV,HTN0MRN03HHVKJ,HTN0MRN01AX7AF,HTN0MRN01CGQ4E,HTN0MRN02DOXPQ,HTN0MRN02EABJM
HTN0MRN02DLZJV	HTN0MRN02DLZJV,HTN0MRN02EJPGD,HTN0MRN03GDWZC,HTN0MRN01AJM5A,HTN0MRN02EJEI3,HTN0MRN02DV415,HTN0MRN03HA0C7,HTN0MRN01BB4LV,HTN0MRN01BC3TT,HTN0MRN01AWH5S,HTN0MRN01CDT21,HTN0MRN01B0XE7,HTN0MRN02DN5AK,HTN0MRN02DWMRO,HTN0MRN03HKI3L,HTN0MRN03GQ064,HTN0MRN01B1OLM,HTN0MRN01BOTOJ,HTN0MRN03HA0FU,HTN0MRN03GC1R5,HTN0MRN01AUXL7,HTN0MRN02EOUJV,HTN0MRN03FT056
HTN0MRN02DK48K	HTN0MRN02DK48K,HTN0MRN03GPCUM,HTN0MRN03F8LB8,HTN0MRN01ARC87,HTN0MRN01CGP33,HTN0MRN01BWQHH,HTN0MRN02EH9L8,HTN0MRN02D4MR1,HTN0MRN02DIZUA,HTN0MRN03GMSBO,HTN0MRN03F7W3Q,HTN0MRN03FNAR2,HTN0MRN01A735K,HTN0MRN01BFNFA,HTN0MRN01AK0FF,HTN0MRN02DII8R,HTN0MRN01A7RG8,HTN0MRN02DIEJK,HTN0MRN02DX3SM,HTN0MRN02D6K2G,HTN0MRN02DWZUL,HTN0MRN03HFAZ7,HTN0MRN02ED43Q,HTN0MRN02DHHTY,HTN0MRN01BBNVU,HTN0MRN01AVWY4,HTN0MRN01…
HTN0MRN02DHMBK	HTN0MRN02DHMBK,HTN0MRN03GGUG7,HTN0MRN03HAVSF,HTN0MRN01BQ7JW,HTN0MRN01CFNQK,HTN0MRN01CCF6T,HTN0MRN02DJWVZ,HTN0MRN01B3DDB
HTN0MRN02DFGSO	HTN0MRN02DFGSO,HTN0MRN02D9Y4G,HTN0MRN02C3P8J,HTN0MRN03GCXP2,HTN0MRN03G5HN8,HTN0MRN01CDWU6,HTN0MRN02DOFIT,HTN0MRN01CG82J,HTN0MRN02DGLU3,HTN0MRN03GPVXR,HTN0MRN01BRWIB,HTN0MRN01BT8OX
HTN0MRN02DESGC	HTN0MRN02DESGC,HTN0MRN03FSQCY,HTN0MRN03GJQNX,HTN0MRN03GYVTF,HTN0MRN03GDVBS
HTN0MRN02D55SO	HTN0MRN02D55SO,HTN0MRN03G4LR2,HTN0MRN03FPEZ0
HTN0MRN02C8WO3	HTN0MRN02C8WO3,HTN0MRN03G7HHZ,HTN0MRN02DWQ3X,HTN0MRN02DR1CW,HTN0MRN02DDH6K,HTN0MRN01BNTBR,HTN0MRN01BSQKW,HTN0MRN01APN1F,HTN0MRN01BHA88,HTN0MRN01AP2S7,HTN0MRN01B9UJZ,HTN0MRN02DVKON,HTN0MRN02DY2Q7,HTN0MRN02ET28E,HTN0MRN02DZOR8,HTN0MRN03G6JO6,HTN0MRN03GJ6J1,HTN0MRN03HKOAD,HTN0MRN01BACFR,HTN0MRN01CHSBW,HTN0MRN02C690R,HTN0MRN02DTCCD,HTN0MRN02DHX77,HTN0MRN03GKV0Q,HTN0MRN03F4BQW,HTN0MRN02DNNLX,HTN0MRN01…
HTN0MRN02C8CY2	HTN0MRN02C8CY2,HTN0MRN02DQFMT,HTN0MRN02DUOZW,HTN0MRN03GGZTC,HTN0MRN03GR5KB,HTN0MRN01BV7QW,HTN0MRN01BQ0YS,HTN0MRN02DEHRD,HTN0MRN02D2PEU,HTN0MRN03HFSRQ,HTN0MRN01BSMC0,HTN0MRN01CIN6T,HTN0MRN01AR6M0,HTN0MRN03FN712,HTN0MRN01A39ZG,HTN0MRN01BPPK0,HTN0MRN03F8KNC
HTN0MRN02C7Q2J	HTN0MRN02C7Q2J,HTN0MRN02EQ415,HTN0MRN03GXMB0,HTN0MRN01BFQRO,HTN0MRN03FRBMP,HTN0MRN03HASGQ,HTN0MRN01BLMM5,HTN0MRN01BING6,HTN0MRN01BI84U,HTN0MRN01CAKBS,HTN0MRN01B8WSM,HTN0MRN01BYGEB,HTN0MRN02ESEL9,HTN0MRN02D8OCW,HTN0MRN03FQQ93,HTN0MRN01BOJ9E,HTN0MRN01CEDNO,HTN0MRN01BRR2L,HTN0MRN01CC4KP,HTN0MRN01B87EY,HTN0MRN02EKTFD,HTN0MRN03GY3UN,HTN0MRN03FVYUJ,HTN0MRN01B05C5,HTN0MRN01CIPRW,HTN0MRN01BDB70,HTN0MRN01…
HTN0MRN02C5YFH	HTN0MRN02C5YFH,HTN0MRN03FZA32,HTN0MRN03F3QM6,HTN0MRN03GTRGD,HTN0MRN01ART4Y,HTN0MRN01B2OEI,HTN0MRN01CBK3M,HTN0MRN02DBOJH,HTN0MRN02C67A7,HTN0MRN02DO6IW,HTN0MRN02EWCOC,HTN0MRN03GHX3G,HTN0MRN01BLQ7A,HTN0MRN01BPWVC,HTN0MRN01A7DEB,HTN0MRN03HFDZZ,HTN0MRN01BO6C9,HTN0MRN01AYZRF,HTN0MRN02ELILQ,HTN0MRN03FWEB3,HTN0MRN03HASG2,HTN0MRN01AVJUV,HTN0MRN02EEQY2,HTN0MRN02DNAJC,HTN0MRN01CJSB5,HTN0MRN01BB29N,HTN0MRN01…
HTN0MRN01CIDR9	HTN0MRN01CIDR9,HTN0MRN01B6LLF,HTN0MRN02EC4TV,HTN0MRN03HANQ7,HTN0MRN01ATVJL,HTN0MRN01B9X97,HTN0MRN01AR1B7,HTN0MRN02DJKXB,HTN0MRN02EMKXT,HTN0MRN02DWDKA,HTN0MRN03F3OLV,HTN0MRN03GMQPI,HTN0MRN03GW9KU,HTN0MRN03FYEZH,HTN0MRN03G9ND6,HTN0MRN03GFZG3,HTN0MRN03GC9FT,HTN0MRN01B53UA,HTN0MRN03GDE6S,HTN0MRN01AYRNY,HTN0MRN02DYFKS,HTN0MRN03GS4RL,HTN0MRN01B8K3A,HTN0MRN01CCN8T,HTN0MRN02D6OSP,HTN0MRN03HGWJ8,HTN0MRN01…
HTN0MRN01CH4S9	HTN0MRN01CH4S9,HTN0MRN01BE354,HTN0MRN02ESNIZ,HTN0MRN01BJCFD,HTN0MRN01AKF1D,HTN0MRN01BC0P9,HTN0MRN02DFNHF,HTN0MRN02D07A2,HTN0MRN01APNP8,HTN0MRN02EQ18W,HTN0MRN02DIDBU,HTN0MRN03GU2S7,HTN0MRN03F6W82,HTN0MRN03FY4FM,HTN0MRN01AXYC4,HTN0MRN01BTSON,HTN0MRN02ERYLP,HTN0MRN02D2FGA,HTN0MRN02DNLA5,HTN0MRN03GS8L8,HTN0MRN02D3FXL,HTN0MRN02DW9DS,HTN0MRN01A5ESL,HTN0MRN03GL1BY,HTN0MRN03GFK2A,HTN0MRN03FTQ9F,HTN0MRN01…
HTN0MRN01CFP62	HTN0MRN01CFP62,HTN0MRN02DZ49H,HTN0MRN03HJ8NR,HTN0MRN01AKWC3,HTN0MRN03FLTLX,HTN0MRN02DHDZ4
HTN0MRN01CCX8P	HTN0MRN01CCX8P,HTN0MRN02DMSB6,HTN0MRN03GV49T,HTN0MRN03G228R,HTN0MRN02D7UB7,HTN0MRN01AKK1M,HTN0MRN02D70HE,HTN0MRN02EIC7C,HTN0MRN03FWO6P,HTN0MRN01BKC9S,HTN0MRN03FMZ9A,HTN0MRN01A9W19,HTN0MRN03HCXLT,HTN0MRN03F8TPL,HTN0MRN03GYIE5,HTN0MRN03GGCCX
HTN0MRN01CCGCP	HTN0MRN01CCGCP,HTN0MRN02EXKSE,HTN0MRN03FXCU2,HTN0MRN01B0BCM,HTN0MRN03GQSE8,HTN0MRN01B5M0E,HTN0MRN01BYXKJ,HTN0MRN02EKEF1,HTN0MRN01B1EZM,HTN0MRN01BH6QE,HTN0MRN01BDZE1,HTN0MRN01AYJ8S,HTN0MRN01BXTQL,HTN0MRN01AXBK5,HTN0MRN01BHOZX,HTN0MRN01B745U,HTN0MRN01BJCUF,HTN0MRN01AM86R,HTN0MRN01A3IJ7,HTN0MRN01A2K3C,HTN0MRN02EAJAX,HTN0MRN02ENQL5,HTN0MRN02DEJHB,HTN0MRN03GET53,HTN0MRN03G5598,HTN0MRN03GG75L,HTN0MRN03…
HTN0MRN01CB5E2	HTN0MRN01CB5E2,HTN0MRN02D69PD,HTN0MRN03GSCB7,HTN0MRN01CFUFW,HTN0MRN02EKAAY,HTN0MRN02EAOXI,HTN0MRN03G2VVO,HTN0MRN03F1S7A,HTN0MRN01B3J5R,HTN0MRN02DE621,HTN0MRN02DNY6V,HTN0MRN02DZ2OG,HTN0MRN03HBNT4,HTN0MRN03G4N67,HTN0MRN03FRI4G,HTN0MRN01A33C1,HTN0MRN02EHPAO,HTN0MRN01A46E3,HTN0MRN03G9EA7,HTN0MRN01BQY15
HTN0MRN01CAOFZ	HTN0MRN01CAOFZ,HTN0MRN02DILF1,HTN0MRN03HCM3R,HTN0MRN03GNI0R,HTN0MRN01BSP21,HTN0MRN03FRQ48,HTN0MRN03GNS39,HTN0MRN03G3DSM,HTN0MRN02DWGR9,HTN0MRN03GU83U,HTN0MRN03FS7LC,HTN0MRN03GVFHE,HTN0MRN01AYDYM,HTN0MRN01AOKMO,HTN0MRN01ALKAS,HTN0MRN03GY7W1,HTN0MRN03F9K4U,HTN0MRN03GOHCF,HTN0MRN01AU0NL,HTN0MRN02EK7K9,HTN0MRN02D98LM,HTN0MRN03GAFTX,HTN0MRN03F0CI1,HTN0MRN03FXQWN,HTN0MRN03FTLIF,HTN0MRN02D437M,HTN0MRN02…
HTN0MRN01BYN69	HTN0MRN01BYN69,HTN0MRN01BJE3M,HTN0MRN01A7Q3V,HTN0MRN01BLXKE,HTN0MRN01AOVIN,HTN0MRN03F6C02,HTN0MRN03GTV7I,HTN0MRN03G791S,HTN0MRN03FQP8W,HTN0MRN03HEUUV,HTN0MRN02DTHIM
HTN0MRN01BWT6E	HTN0MRN01BWT6E,HTN0MRN03FT8UR,HTN0MRN03GXWHO,HTN0MRN02D4Q0K
HTN0MRN01BVBVR	HTN0MRN01BVBVR,HTN0MRN02EFMIU,HTN0MRN02D76B2
HTN0MRN01BUI2K	HTN0MRN01BUI2K,HTN0MRN02D1RWX,HTN0MRN02EA9O2,HTN0MRN01AI9XG,HTN0MRN01BQ0QJ,HTN0MRN03FUAI8,HTN0MRN02DPG77,HTN0MRN01B5XWS,HTN0MRN01B2HOA,HTN0MRN01ASB3E,HTN0MRN01BBQRA,HTN0MRN01BW547,HTN0MRN01B0BVH,HTN0MRN03FLZTR
HTN0MRN01BTVS8	HTN0MRN01BTVS8,HTN0MRN01A8JXQ,HTN0MRN02D0F1P,HTN0MRN01A8JGP,HTN0MRN02C1UO0,HTN0MRN02C7CBZ,HTN0MRN02DCIG9,HTN0MRN02DTLI5,HTN0MRN03F8LHH
HTN0MRN01BTDTW	HTN0MRN01BTDTW,HTN0MRN02DTC1K,HTN0MRN03GHZYA
HTN0MRN01BSHRX	HTN0MRN01BSHRX,HTN0MRN03GF0U0,HTN0MRN03FKRLQ,HTN0MRN03GBCYL
HTN0MRN01BR5LV	HTN0MRN01BR5LV,HTN0MRN02DXDB5,HTN0MRN03GY69R,HTN0MRN01A1RWO,HTN0MRN03FODCM,HTN0MRN03G4Q5Z,HTN0MRN02ECEM8,HTN0MRN03FUO0J,HTN0MRN01ANEXI,HTN0MRN02DVL8V
HTN0MRN01BQTLO	HTN0MRN01BQTLO,HTN0MRN02DJHYY,HTN0MRN03FPJGN,HTN0MRN01BF6HT,HTN0MRN01CA3IM,HTN0MRN01CE9SS,HTN0MRN03FV17S,HTN0MRN01BZ602,HTN0MRN01A8U29,HTN0MRN01A5OB4,HTN0MRN01AQ6XQ,HTN0MRN01AXBWC,HTN0MRN01ASVAC,HTN0MRN01CAUIR,HTN0MRN02D4AP6,HTN0MRN02DKW9H,HTN0MRN02ECGW5,HTN0MRN02D4K2O,HTN0MRN02DS4HC,HTN0MRN02EG5Y9,HTN0MRN02DJMSM,HTN0MRN02ECS0H,HTN0MRN02D943C,HTN0MRN02DV9EL,HTN0MRN02EYANZ,HTN0MRN03G67G1,HTN0MRN03…
HTN0MRN01BQH0O	HTN0MRN01BQH0O,HTN0MRN03HGRFP,HTN0MRN03FRMSN,HTN0MRN02EIBUL
HTN0MRN01BPK8V	HTN0MRN01BPK8V,HTN0MRN02DTBRZ,HTN0MRN02D76M2,HTN0MRN03GVCNM,HTN0MRN03GAZ53,HTN0MRN03FZNFJ
HTN0MRN01BOIUG	HTN0MRN01BOIUG,HTN0MRN02DU3IY,HTN0MRN03F3KJG,HTN0MRN03HI4X3,HTN0MRN02DP3BR
HTN0MRN01BMMXR	HTN0MRN01BMMXR,HTN0MRN01CEAX6,HTN0MRN03GI5PJ,HTN0MRN01BJTHM,HTN0MRN01AWZRM,HTN0MRN01A8ID3,HTN0MRN02EDLA9,HTN0MRN02DUYNO,HTN0MRN02D4B7N,HTN0MRN03GFVU3,HTN0MRN03GIUZA,HTN0MRN03FQHD5,HTN0MRN03GSYWB,HTN0MRN03G57AS,HTN0MRN01BPKFB,HTN0MRN02EQ0LT,HTN0MRN02D8EVU,HTN0MRN03G55RU,HTN0MRN03FNVOG,HTN0MRN01BC2PN,HTN0MRN02C9ZA8,HTN0MRN01AQ2BD,HTN0MRN03GPBPS,HTN0MRN01BRR6F
HTN0MRN01BLKJX	HTN0MRN01BLKJX,HTN0MRN02DDAKB,HTN0MRN02C2TSN,HTN0MRN01A1ZBK,HTN0MRN01A9CXE
HTN0MRN01BLG7M	HTN0MRN01BLG7M,HTN0MRN01A0HVB,HTN0MRN01ALQ4Q,HTN0MRN01B8499,HTN0MRN01A3QI5,HTN0MRN01B2EKA,HTN0MRN02EHV0I,HTN0MRN03HB8LT,HTN0MRN03GWFXI,HTN0MRN01ANDZI,HTN0MRN01A11VH,HTN0MRN01B5GCG,HTN0MRN01AME3F,HTN0MRN02C7A5G,HTN0MRN03FU8FM,HTN0MRN03FVX5O,HTN0MRN03G7QWH,HTN0MRN03HFJI7,HTN0MRN03FQAHR,HTN0MRN02DT25N,HTN0MRN03HCNHN,HTN0MRN01BJSQZ,HTN0MRN01B3LAA,HTN0MRN02EV1KD,HTN0MRN02DUY3C,HTN0MRN02DGT2O,HTN0MRN03…
HTN0MRN01BLAVB	HTN0MRN01BLAVB,HTN0MRN03G0YNO,HTN0MRN03F7O3P,HTN0MRN01AUEOY,HTN0MRN01B2GYS,HTN0MRN01BN7O9,HTN0MRN01B3KO9,HTN0MRN01BUL6I,HTN0MRN01BGCEV,HTN0MRN01BIEOF,HTN0MRN01AWJNA,HTN0MRN02C3SJK,HTN0MRN02DHO3L,HTN0MRN02C43QE,HTN0MRN02DP8EH,HTN0MRN02DA5HM,HTN0MRN03GUQ0P,HTN0MRN03FVF6I,HTN0MRN03HENGF,HTN0MRN03G5XKX,HTN0MRN03GKHLC,HTN0MRN03F2IGI,HTN0MRN03HIPWX,HTN0MRN03G9IKH,HTN0MRN03FQF6X,HTN0MRN03GTJ0X,HTN0MRN03…
HTN0MRN01BL289	HTN0MRN01BL289,HTN0MRN01A6SY5,HTN0MRN01BPY6L,HTN0MRN02DWDCU,HTN0MRN02C8JAI,HTN0MRN01BY0GL,HTN0MRN03HB0K0,HTN0MRN01AW1VZ,HTN0MRN03GLV09,HTN0MRN01BV0X3,HTN0MRN02D5SK6,HTN0MRN02DF7UP,HTN0MRN01BRFL6,HTN0MRN01BWYU9,HTN0MRN01ARLJW
HTN0MRN01BK1SN	HTN0MRN01BK1SN,HTN0MRN01B2VEF,HTN0MRN03HDDOV,HTN0MRN01BXE2Z,HTN0MRN01AXT99,HTN0MRN02DQXL8,HTN0MRN01BWHEC,HTN0MRN03G6TUE,HTN0MRN03GCU79,HTN0MRN01BDU0E,HTN0MRN02ER4Q1,HTN0MRN01CCFPR,HTN0MRN01BO84G,HTN0MRN02ERR5Q,HTN0MRN02DV49R,HTN0MRN03GYZ4N
HTN0MRN01BJ52X	HTN0MRN01BJ52X,HTN0MRN01AR07D,HTN0MRN02DULD9
HTN0MRN01BHWW9	HTN0MRN01BHWW9,HTN0MRN03GWPS7,HTN0MRN03HDTD0,HTN0MRN01BQVNX,HTN0MRN02C9NT4,HTN0MRN01BFUXH,HTN0MRN02EIQIP,HTN0MRN02DKU3Z,HTN0MRN03GMQAH,HTN0MRN02C5OLW,HTN0MRN02D0D89,HTN0MRN03GPYZV,HTN0MRN03HCFO0,HTN0MRN03HHDCY
HTN0MRN01BGY2X	HTN0MRN01BGY2X,HTN0MRN01BEEBO,HTN0MRN03FON3S,HTN0MRN01BQ9XM,HTN0MRN01A4TE2,HTN0MRN02ED86Y,HTN0MRN03GIGNU,HTN0MRN02EKZC6,HTN0MRN03GPGID,HTN0MRN03FUSNJ,HTN0MRN03G4LP0,HTN0MRN02C6704,HTN0MRN03FZC1D,HTN0MRN03GJW7B,HTN0MRN01B5O25,HTN0MRN01B1KFL,HTN0MRN01B7BCV,HTN0MRN01A8WH4,HTN0MRN01CJO7A,HTN0MRN03HBCZ4,HTN0MRN03G19JC,HTN0MRN02DCDZ2,HTN0MRN02DR4FP,HTN0MRN02DVGL1,HTN0MRN03GFA0U,HTN0MRN02DOUMW
HTN0MRN01BGJCL	HTN0MRN01BGJCL,HTN0MRN01AV5JA,HTN0MRN03FQ2LK,HTN0MRN01B6234
HTN0MRN01BF9X6	HTN0MRN01BF9X6,HTN0MRN02DG0F6,HTN0MRN03G6ODW,HTN0MRN02EMUL4,HTN0MRN03G0WQQ,HTN0MRN03FRW3E,HTN0MRN02DIHDB,HTN0MRN02EMG2U,HTN0MRN03FMRV0
HTN0MRN01BEX9B	HTN0MRN01BEX9B,HTN0MRN02DK4TW,HTN0MRN03FWW08
HTN0MRN01BDKQ9	HTN0MRN01BDKQ9,HTN0MRN03FX0U2,HTN0MRN03G362O
HTN0MRN01BCCZE	HTN0MRN01BCCZE,HTN0MRN03GBSN4,HTN0MRN03F5PPK,HTN0MRN01B7ASB,HTN0MRN01B60AZ,HTN0MRN02D1FQU,HTN0MRN03GP3IB,HTN0MRN01BQSO7,HTN0MRN02C1YC7,HTN0MRN02DF3WM,HTN0MRN02DEUEO,HTN0MRN01A4MKI,HTN0MRN01BVH98,HTN0MRN03G76EY,HTN0MRN01ARO6Q,HTN0MRN03HAVLL,HTN0MRN03F9BI5,HTN0MRN03G0UYN,HTN0MRN01CHO67,HTN0MRN01AQ230,HTN0MRN02DRL9K,HTN0MRN03GYKTT,HTN0MRN03GW42J,HTN0MRN03FMBVR,HTN0MRN03F3QMW,HTN0MRN01A8P8N,HTN0MRN01…
HTN0MRN01BBSM6	HTN0MRN01BBSM6,HTN0MRN01BUMN4,HTN0MRN03GZ7FF
HTN0MRN01BAUW8	HTN0MRN01BAUW8,HTN0MRN03FVXIR,HTN0MRN03GI1Y0,HTN0MRN03GKGI8,HTN0MRN03FMQJG
HTN0MRN01BAHAN	HTN0MRN01BAHAN,HTN0MRN02E1KTP,HTN0MRN03GGKXX,HTN0MRN02ELJN6,HTN0MRN01A4E6G,HTN0MRN01BZGYB,HTN0MRN03GTLBP,HTN0MRN03F0QMF,HTN0MRN03HC5IX,HTN0MRN03GUY5A,HTN0MRN02DO2M9,HTN0MRN02DC6H6
HTN0MRN01BAAK6	HTN0MRN01BAAK6,HTN0MRN01AQ9RW,HTN0MRN03GGC65,HTN0MRN01AN6A8,HTN0MRN01A37H6,HTN0MRN03G5EWJ,HTN0MRN02EEXLI,HTN0MRN02EAXY1,HTN0MRN02D58O1,HTN0MRN02C9YGZ,HTN0MRN03G0HJZ,HTN0MRN03HGJO2,HTN0MRN03GHZW6,HTN0MRN01BOMEO,HTN0MRN01CCSRP,HTN0MRN02DUTPM,HTN0MRN03GHI5H,HTN0MRN01BRYQB
HTN0MRN01B8Y10	HTN0MRN01B8Y10,HTN0MRN02ELX6O,HTN0MRN03GOGTV,HTN0MRN02DC6US,HTN0MRN03G7RZR
HTN0MRN01B87E3	HTN0MRN01B87E3,HTN0MRN01AV0OG,HTN0MRN03G5WKY,HTN0MRN02DU9T9,HTN0MRN03FLVOI,HTN0MRN01BE1P3,HTN0MRN02EGU7W,HTN0MRN02D8YK6,HTN0MRN03FYO3Q,HTN0MRN03FMDUY,HTN0MRN03GFO8P,HTN0MRN03FNPYV,HTN0MRN03GPZ23
HTN0MRN01B7JAO	HTN0MRN01B7JAO,HTN0MRN01BA9CK,HTN0MRN02EMQ7Y,HTN0MRN01B5X05
HTN0MRN01B7BY9	HTN0MRN01B7BY9,HTN0MRN02EON9E,HTN0MRN02DR43S,HTN0MRN02DFIC0,HTN0MRN02DFAAC,HTN0MRN01BYDL4,HTN0MRN01BD0SM,HTN0MRN02D8IY6,HTN0MRN02DHE84,HTN0MRN02DGUBI,HTN0MRN02C5UAV,HTN0MRN02EWV4O,HTN0MRN03GLHRB,HTN0MRN03GF57T,HTN0MRN03FNBJN,HTN0MRN03HLGD8,HTN0MRN03HCOMN,HTN0MRN03HC7R2,HTN0MRN02EEIZI,HTN0MRN01AIN0Z,HTN0MRN01A1ZCR,HTN0MRN01A33EY,HTN0MRN02C4IT7,HTN0MRN02C13Z7,HTN0MRN02DW1TM,HTN0MRN03FW5PF,HTN0MRN01…
HTN0MRN01B5REW	HTN0MRN01B5REW,HTN0MRN02DSM7E,HTN0MRN02EWGK7
HTN0MRN01B5O9I	HTN0MRN01B5O9I,HTN0MRN01BYJGS,HTN0MRN03G16PT,HTN0MRN03GSW7Y,HTN0MRN02EWBS8,HTN0MRN03G7TVV,HTN0MRN01BEPVB,HTN0MRN01BXGSA,HTN0MRN02D4P6M,HTN0MRN03FX2AY
HTN0MRN01B4E7E	HTN0MRN01B4E7E,HTN0MRN03F6DAZ,HTN0MRN03GXLEN,HTN0MRN02EI410,HTN0MRN01CGLUX,HTN0MRN01BV9OG,HTN0MRN02D5F5X,HTN0MRN02C20TN,HTN0MRN02C8HWH,HTN0MRN03GB448,HTN0MRN03GK3BE,HTN0MRN01BLC6K,HTN0MRN02ELV2V,HTN0MRN03G0DD6,HTN0MRN03FK4S7,HTN0MRN02DL8C0,HTN0MRN03FTE8O,HTN0MRN02EK0RM,HTN0MRN02DBF3C,HTN0MRN01AVYFH
HTN0MRN01B1LVP	HTN0MRN01B1LVP,HTN0MRN01BVB9J,HTN0MRN01CBSE3,HTN0MRN01BDF9W,HTN0MRN02DB7TV,HTN0MRN01CGP68,HTN0MRN03F9U48,HTN0MRN01AZSRB,HTN0MRN01AMJH3,HTN0MRN01APHMJ,HTN0MRN01AZ323,HTN0MRN01BZ05N,HTN0MRN02EEVRF,HTN0MRN02EJ164,HTN0MRN02EPTB2,HTN0MRN03GTWCJ,HTN0MRN01AU526,HTN0MRN01ATGTT,HTN0MRN01BX71O,HTN0MRN01ALF8V,HTN0MRN01B2FQI,HTN0MRN01ANCE8,HTN0MRN02C68F7,HTN0MRN02DYR3N,HTN0MRN03F2QXM,HTN0MRN03FY055,HTN0MRN03…
HTN0MRN01B1L1W	HTN0MRN01B1L1W,HTN0MRN03GA47Z,HTN0MRN03GTPRP,HTN0MRN01AISKC,HTN0MRN01BDENX,HTN0MRN01BG2AC,HTN0MRN02EONZ4,HTN0MRN02ES5O1,HTN0MRN03HHD24,HTN0MRN02DLR9W,HTN0MRN01BDEBI,HTN0MRN01BMREL,HTN0MRN02DV247,HTN0MRN02EQHFB,HTN0MRN03FOJLG,HTN0MRN01BMNZS,HTN0MRN01BZ0YC,HTN0MRN01AO2MX,HTN0MRN01AYWVF,HTN0MRN02EWQX8,HTN0MRN02EEZM1,HTN0MRN03FPGNE,HTN0MRN03GII22,HTN0MRN03F6TG5,HTN0MRN02ENJMU,HTN0MRN02DHHDR,HTN0MRN02…
HTN0MRN01B0DEK	HTN0MRN01B0DEK,HTN0MRN02EPP2F,HTN0MRN02C3RBK,HTN0MRN03GGXS4,HTN0MRN03GNR2R,HTN0MRN01BU6QW,HTN0MRN01A24KJ,HTN0MRN01A3Z08,HTN0MRN01A4N6J,HTN0MRN02ET1RG,HTN0MRN02DYCVL,HTN0MRN02D18UJ,HTN0MRN02EDRKA,HTN0MRN02C0ZTX,HTN0MRN02D7AMJ,HTN0MRN03GZG9S,HTN0MRN03HGLOJ,HTN0MRN03FNH64,HTN0MRN03GSJQT,HTN0MRN02C8V0M,HTN0MRN02EFHG4,HTN0MRN02EV4OX,HTN0MRN01AZXTI,HTN0MRN01BYCYR,HTN0MRN01AZGPQ,HTN0MRN01AYDB9,HTN0MRN01…
HTN0MRN01AYQHP	HTN0MRN01AYQHP,HTN0MRN02EAUEX,HTN0MRN02DK3WW,HTN0MRN01BFW5K,HTN0MRN01BJ8OY,HTN0MRN01B2Y9K,HTN0MRN01BIJ8R,HTN0MRN02DE73X,HTN0MRN02EIGBN,HTN0MRN02EG4W7,HTN0MRN02DRGH8,HTN0MRN03GVC48,HTN0MRN01BPNCK,HTN0MRN01AYRMG,HTN0MRN02ELWLB,HTN0MRN03F4Y58,HTN0MRN01BVJ18,HTN0MRN01AI1YW,HTN0MRN02DQFFL,HTN0MRN02DR2W8,HTN0MRN02EDBOL,HTN0MRN02DA9VF,HTN0MRN02DR1RG,HTN0MRN03FKV7V,HTN0MRN02D79K1,HTN0MRN02EJRYN,HTN0MRN03…
HTN0MRN01AWTRD	HTN0MRN01AWTRD,HTN0MRN03G3ACN,HTN0MRN03FVR57
HTN0MRN01AVA38	HTN0MRN01AVA38,HTN0MRN03G0LG9,HTN0MRN03FTB6Z,HTN0MRN01B9N8A,HTN0MRN01CFEAN,HTN0MRN02DHRMY,HTN0MRN02DDWC6,HTN0MRN02C9YK6,HTN0MRN02EOKYZ,HTN0MRN02EJWNR,HTN0MRN03GMJ3I,HTN0MRN03F0QBG,HTN0MRN03GRO35,HTN0MRN03GASO0,HTN0MRN03F5DDO,HTN0MRN01CGHQB,HTN0MRN02DJLA8,HTN0MRN01BADLO,HTN0MRN01BT4O6,HTN0MRN01CCXVX,HTN0MRN02ER9LA,HTN0MRN02D134T,HTN0MRN02EE477,HTN0MRN02DAFFW,HTN0MRN02DMX98,HTN0MRN01CADGE,HTN0MRN01…
HTN0MRN01ARPU2	HTN0MRN01ARPU2,HTN0MRN01B2LBW,HTN0MRN02D23LC,HTN0MRN02DRFTY
HTN0MRN01AQ59B	HTN0MRN01AQ59B,HTN0MRN01BMFUR,HTN0MRN02DIYYD,HTN0MRN01AJ8RK,HTN0MRN02D1JI7,HTN0MRN01B3WLY,HTN0MRN03FY620,HTN0MRN02C039U,HTN0MRN02DB8CS,HTN0MRN02C73ON,HTN0MRN02D3ZZL,HTN0MRN02DVCP3
HTN0MRN01APOT9	HTN0MRN01APOT9,HTN0MRN01CA229,HTN0MRN01CF65S,HTN0MRN03F6FZ2,HTN0MRN03F1U6Z
HTN0MRN01APLGC	HTN0MRN01APLGC,HTN0MRN01BX1X0,HTN0MRN02DOA0M,HTN0MRN01CBVGK,HTN0MRN01BI9N9,HTN0MRN01ASU67,HTN0MRN01BMZDV,HTN0MRN01CD9Z7,HTN0MRN01B96E6,HTN0MRN02EPWFD,HTN0MRN02DHTVT,HTN0MRN02D5ZML,HTN0MRN02C2Y4A,HTN0MRN02EDQU7,HTN0MRN03F65VJ,HTN0MRN03FTIZV,HTN0MRN03FN8TM,HTN0MRN01AVFAW,HTN0MRN01AN7EE,HTN0MRN01B2UKO,HTN0MRN01BX3FW,HTN0MRN02DCOYC,HTN0MRN02D0J1F,HTN0MRN01BHSS2,HTN0MRN01BCMPS,HTN0MRN02DD7EA,HTN0MRN02…
HTN0MRN01AOV25	HTN0MRN01AOV25,HTN0MRN02EE6U3,HTN0MRN03FMK8S,HTN0MRN01A2MUN,HTN0MRN01BH22C,HTN0MRN01BCZID,HTN0MRN01APL39,HTN0MRN01BWY54,HTN0MRN02D2QLI,HTN0MRN02DB1XN,HTN0MRN02C2LH3,HTN0MRN02DVAZK,HTN0MRN03GBO0I,HTN0MRN03FO0R3,HTN0MRN03HF6XN,HTN0MRN03GDUSS,HTN0MRN03G4HGO,HTN0MRN01AP3ZR,HTN0MRN03GR96E,HTN0MRN01BFISG,HTN0MRN01BSDJ8,HTN0MRN01BVPOO,HTN0MRN01BST4Y,HTN0MRN01ALNEN,HTN0MRN01CGVW7,HTN0MRN01B966T,HTN0MRN01…
HTN0MRN01AOS9Z	HTN0MRN01AOS9Z,HTN0MRN03F38ER,HTN0MRN03FUQF5,HTN0MRN02EX39W,HTN0MRN01ANYOA,HTN0MRN01AXDNS,HTN0MRN01B01QK,HTN0MRN01CGCP9,HTN0MRN02D78ZT,HTN0MRN02EKQYL,HTN0MRN02D6YCI,HTN0MRN02D4W4W,HTN0MRN02DGP4T,HTN0MRN02D5VTC,HTN0MRN03GOMXV,HTN0MRN03F9OMN,HTN0MRN02DEESO,HTN0MRN01B5A57,HTN0MRN01BP0SR,HTN0MRN01BS6YP,HTN0MRN02ELGTC,HTN0MRN02C1C5F,HTN0MRN03GI5HB,HTN0MRN03G167R,HTN0MRN03G6MJP,HTN0MRN01ALV9Q,HTN0MRN03…
HTN0MRN01AODPC	HTN0MRN01AODPC,HTN0MRN02DDPCB,HTN0MRN03G5I31
HTN0MRN01AMILT	HTN0MRN01AMILT,HTN0MRN01AJZEM,HTN0MRN02EH5R1,HTN0MRN01AOPMB,HTN0MRN01AXHW0,HTN0MRN02D31TY,HTN0MRN02DAJ13
HTN0MRN01AM0UE	HTN0MRN01AM0UE,HTN0MRN03GFG4W,HTN0MRN03HGLPM,HTN0MRN01BNABY,HTN0MRN01B4YBA,HTN0MRN01AOS76,HTN0MRN01AUZES,HTN0MRN01BWU45,HTN0MRN01A8P7R,HTN0MRN02DSZ3N,HTN0MRN02EF5RV,HTN0MRN02DNHUC,HTN0MRN02DR31Y,HTN0MRN02E0VQ2,HTN0MRN02DQT5Q,HTN0MRN03F8DNB,HTN0MRN03G3EVU,HTN0MRN03GNDZ8,HTN0MRN03FZTRA,HTN0MRN03GL87U,HTN0MRN03GJRJ5,HTN0MRN01A2PPT,HTN0MRN01B904O,HTN0MRN01CCFKP,HTN0MRN01BO7WR,HTN0MRN01AV0PU,HTN0MRN03…
HTN0MRN01AJDF8	HTN0MRN01AJDF8,HTN0MRN01BH50X,HTN0MRN02EM258,HTN0MRN01BFQ45,HTN0MRN01B8AV4,HTN0MRN02DZAXY,HTN0MRN02EH36U,HTN0MRN02DOEAC,HTN0MRN01BU8F2,HTN0MRN02D4FUL,HTN0MRN02DFWYK,HTN0MRN03GLZR6,HTN0MRN01AKES4,HTN0MRN01A8LJQ,HTN0MRN02ER8Y2,HTN0MRN03G9AMX,HTN0MRN03GAA0F,HTN0MRN02DATY8,HTN0MRN01BDPX3,HTN0MRN01APLW4,HTN0MRN02EFWKI,HTN0MRN02DO79G,HTN0MRN02DU7F0,HTN0MRN03FRKA2,HTN0MRN03FMU3U,HTN0MRN03G133K,HTN0MRN03…
HTN0MRN01A99BU	HTN0MRN01A99BU,HTN0MRN01BP8JF,HTN0MRN02DWJW7,HTN0MRN01B9BYN,HTN0MRN03GCGWS
HTN0MRN01A8S6T	HTN0MRN01A8S6T,HTN0MRN02DCO9O,HTN0MRN02D1VWU,HTN0MRN01CBJNS,HTN0MRN01CBTUF,HTN0MRN01BRB6F,HTN0MRN01ANK8G,HTN0MRN02DZ331,HTN0MRN02C2ZO4,HTN0MRN02D1CC2,HTN0MRN02C5WXI,HTN0MRN02DMN7T,HTN0MRN03FPWX1,HTN0MRN03G47DY,HTN0MRN03GZFLZ,HTN0MRN01BW7Z4,HTN0MRN02D8T2G,HTN0MRN03GRODF,HTN0MRN03F91PM,HTN0MRN02DJ42K,HTN0MRN02D2SAV,HTN0MRN02DAUC2,HTN0MRN03GMG54,HTN0MRN01B3EC8,HTN0MRN01CB8E2,HTN0MRN02C50XV,HTN0MRN02…
HTN0MRN01A8QO2	HTN0MRN01A8QO2,HTN0MRN02DHMG4,HTN0MRN03GM9TT,HTN0MRN01BX443,HTN0MRN02EXALR,HTN0MRN01BEWLG,HTN0MRN03GMFN4,HTN0MRN02DMPEA,HTN0MRN02D2HXP,HTN0MRN03HE5BT,HTN0MRN03GU9GB,HTN0MRN03FMAV7,HTN0MRN03F4KC8,HTN0MRN01A4TP5,HTN0MRN01BP3O9,HTN0MRN02DBRPM,HTN0MRN02EVJPE,HTN0MRN02D0ZGW,HTN0MRN03GS5C9,HTN0MRN03F5J0O,HTN0MRN03HHEW2,HTN0MRN03FRT19,HTN0MRN02DO350,HTN0MRN03GL5HA,HTN0MRN01AUS1X,HTN0MRN01BO271,HTN0MRN02…
HTN0MRN01A8NRG	HTN0MRN01A8NRG,HTN0MRN03GO4NV,HTN0MRN03G7QVZ,HTN0MRN01BBOSQ
HTN0MRN01A6XKG	HTN0MRN01A6XKG,HTN0MRN01BWDZY,HTN0MRN02DQIXV,HTN0MRN02DTRZS,HTN0MRN03HEQDL,HTN0MRN01A7D7U,HTN0MRN01BI3TC,HTN0MRN01BTENA,HTN0MRN01AR2UB,HTN0MRN02D59YT,HTN0MRN02DUVO2,HTN0MRN02DEUPD,HTN0MRN02DKLMS,HTN0MRN03G1IH2,HTN0MRN02EHZ5D,HTN0MRN02DPJED,HTN0MRN01B186Y
HTN0MRN01A6QK4	HTN0MRN01A6QK4,HTN0MRN02DRUB6,HTN0MRN02EM610,HTN0MRN01AQNMD,HTN0MRN02EOITX,HTN0MRN02C3YXV,HTN0MRN02DVG17,HTN0MRN01AL0PR,HTN0MRN03FSCWR,HTN0MRN02DJZ9N,HTN0MRN03GFSPL,HTN0MRN01AS3OG,HTN0MRN01CAIQH,HTN0MRN01CGSXH,HTN0MRN02ESP3S,HTN0MRN02DQI79,HTN0MRN03F0R4Q
HTN0MRN01A5Z6T	HTN0MRN01A5Z6T,HTN0MRN01AUT6Z,HTN0MRN01CH1ND,HTN0MRN02DPN6Y,HTN0MRN02EHPVR,HTN0MRN02DBYZC,HTN0MRN02DHKZ3,HTN0MRN02DVW9R,HTN0MRN03F73QT,HTN0MRN03HDGKX,HTN0MRN03FNAQ2,HTN0MRN03GCZJ0,HTN0MRN03G609J,HTN0MRN03GOCXZ,HTN0MRN03GHOO7,HTN0MRN01BQ3SF,HTN0MRN02DLB6Y,HTN0MRN02DK2XG,HTN0MRN03GIPWC,HTN0MRN01B1FH5,HTN0MRN01CC0QG,HTN0MRN02DGAOC,HTN0MRN02D7APG,HTN0MRN01BPOTW,HTN0MRN01BYCD8,HTN0MRN01BE0Y2,HTN0MRN01…
HTN0MRN01A4AP9	HTN0MRN01A4AP9,HTN0MRN02DQYPU,HTN0MRN03FT8IF,HTN0MRN03GOUNA,HTN0MRN01AWVED,HTN0MRN01AXSCB,HTN0MRN01BO1F7,HTN0MRN01A4HYY,HTN0MRN01BE6AG,HTN0MRN01BHFI8,HTN0MRN01BEJ35,HTN0MRN01CHJIW,HTN0MRN02EKTMG,HTN0MRN02D58G3,HTN0MRN02EUS8S,HTN0MRN02ELLR4,HTN0MRN02EWCLC,HTN0MRN02EYXWI,HTN0MRN02D8ZQP,HTN0MRN02EGVJI,HTN0MRN02EKHOS,HTN0MRN03F8NFM,HTN0MRN03GFD8N,HTN0MRN02DQL6H,HTN0MRN01AQ0ID,HTN0MRN01AKFTC,HTN0MRN02…
HTN0MRN01A4121	HTN0MRN01A4121,HTN0MRN02DN5N6,HTN0MRN03GIS2J,HTN0MRN01BZPVP,HTN0MRN01B32HQ
HTN0MRN01A3DT9	HTN0MRN01A3DT9,HTN0MRN02EDAVD,HTN0MRN03HIGBZ,HTN0MRN01BRBN1,HTN0MRN03FX5WA,HTN0MRN02D2UJR
HTN0MRN01A2UVS	HTN0MRN01A2UVS,HTN0MRN01BJ2K4,HTN0MRN02EEIZL,HTN0MRN02D079H,HTN0MRN01B38DW,HTN0MRN03GVKC0,HTN0MRN03GBU85,HTN0MRN03FTTD4,HTN0MRN01BTDI1
HTN0MRN01A2TLK	HTN0MRN01A2TLK,HTN0MRN01AWJIE,HTN0MRN03HAEJ9,HTN0MRN03G7QIF,HTN0MRN01BECFR,HTN0MRN01BM25P,HTN0MRN01BDHL2,HTN0MRN01CGPSA,HTN0MRN02C47OV,HTN0MRN02DUYTX,HTN0MRN02EYB5O,HTN0MRN02EA6HX,HTN0MRN02EA1OE,HTN0MRN02D6PHK,HTN0MRN03HA2Q1,HTN0MRN03FZM9X,HTN0MRN03GNV02,HTN0MRN03F85A4,HTN0MRN03FM28C,HTN0MRN03F1A29,HTN0MRN03FLKAV,HTN0MRN01A2VE8,HTN0MRN01BZEF7,HTN0MRN01BNBVN,HTN0MRN01BLHQC,HTN0MRN01B1402,HTN0MRN01…
HTN0MRN01A2KSP	HTN0MRN01A2KSP,HTN0MRN03GMTEC,HTN0MRN03G5P02,HTN0MRN01B49D7,HTN0MRN03GM33E,HTN0MRN03GD23V,HTN0MRN01A75TQ,HTN0MRN01A0M8M,HTN0MRN01AWJBI,HTN0MRN01B4CWH,HTN0MRN01BXOUG,HTN0MRN02ETLYJ,HTN0MRN02EY4J0,HTN0MRN02DSTOR,HTN0MRN02DP7BF,HTN0MRN02DH5KA,HTN0MRN02D85NX,HTN0MRN02DPI50,HTN0MRN03FLZIC,HTN0MRN03G3X8C,HTN0MRN03G8E4Z,HTN0MRN01BNU0L,HTN0MRN01B9UEV,HTN0MRN02EJI4G,HTN0MRN02EVSG9,HTN0MRN02C4ZKF,HTN0MRN02…
HTN0MRN01A0KMG	HTN0MRN01A0KMG,HTN0MRN02DUQX6,HTN0MRN03FNUW1,HTN0MRN01B27L0,HTN0MRN02C8FYW,HTN0MRN03GZQ9U,HTN0MRN01BV5QP,HTN0MRN01AT4B4,HTN0MRN03FOPZS,HTN0MRN03GUQHT,HTN0MRN03GI2X5,HTN0MRN03GMXO1,HTN0MRN01BZTZQ,HTN0MRN01ALE2H,HTN0MRN01APSNY,HTN0MRN01AZ8NZ,HTN0MRN02C1BPW,HTN0MRN02C26FE,HTN0MRN02EYHA9,HTN0MRN02D9SVT,HTN0MRN02D3TPU,HTN0MRN03HEOAJ,HTN0MRN03GAF2F,HTN0MRN03G23CK,HTN0MRN01CG0SC,HTN0MRN02D3YQC,HTN0MRN02…
HTN0MRN03HKMJX	HTN0MRN03HKMJX,HTN0MRN03FNL1Q,HTN0MRN01BFCOE,HTN0MRN03FTQMB
HTN0MRN03HKKFE	HTN0MRN03HKKFE,HTN0MRN03GH64J,HTN0MRN03G8SR5,HTN0MRN02DH4PT,HTN0MRN02DI0VX,HTN0MRN03GEHMI,HTN0MRN01BMOZT,HTN0MRN03FZO04
HTN0MRN03HGSYU	HTN0MRN03HGSYU,HTN0MRN03GJ4T2,HTN0MRN03GSOML,HTN0MRN01B6RNS,HTN0MRN01B39O1,HTN0MRN01AQKLE,HTN0MRN01B6AR6,HTN0MRN01CIEDD,HTN0MRN01CFX7Y,HTN0MRN01BGGNN,HTN0MRN01BATQO,HTN0MRN02EAQ1F,HTN0MRN02DVTHI,HTN0MRN02DXM1Q,HTN0MRN02DIFGM,HTN0MRN02DVF3A,HTN0MRN02DFTPG,HTN0MRN02C8Y20,HTN0MRN03GIF7I,HTN0MRN03GDOLN,HTN0MRN03GEO8R,HTN0MRN03F03HX,HTN0MRN03G380B,HTN0MRN01BN883,HTN0MRN01BTWWZ,HTN0MRN03FZ6HU,HTN0MRN01…
HTN0MRN03HED6R	HTN0MRN03HED6R,HTN0MRN03G817H,HTN0MRN01A52V6,HTN0MRN01BWTE7,HTN0MRN01B6RP8,HTN0MRN02C6QPE,HTN0MRN01B44RE,HTN0MRN03FP2WU,HTN0MRN02DE6YZ,HTN0MRN02C4JTM,HTN0MRN01BZMLQ,HTN0MRN01A03SL,HTN0MRN03G88X1,HTN0MRN02EMMBC,HTN0MRN01AKIL0,HTN0MRN01A15YA,HTN0MRN01AU1AP
HTN0MRN03HCFIH	HTN0MRN03HCFIH,HTN0MRN03GUAY1,HTN0MRN03FT83D,HTN0MRN03GLQAK,HTN0MRN03FQGCW
HTN0MRN03GYLMA	HTN0MRN03GYLMA,HTN0MRN03F0C6W
HTN0MRN03GPWH2	HTN0MRN03GPWH2,HTN0MRN03GGY9C,HTN0MRN03F8UYR
HTN0MRN03GOA38	HTN0MRN03GOA38,HTN0MRN03GL8JQ,HTN0MRN01A0V2U,HTN0MRN03HCX7H,HTN0MRN02DHJ6C,HTN0MRN01BJI8C,HTN0MRN03GLWUY,HTN0MRN01BP9NJ,HTN0MRN03G7TXT
HTN0MRN03GO0OW	HTN0MRN03GO0OW,HTN0MRN03GEWQ1,HTN0MRN03GRYE5,HTN0MRN03GWKT5
HTN0MRN03GGIK4	HTN0MRN03GGIK4,HTN0MRN03F8XCT,HTN0MRN02DOJDN,HTN0MRN02DCRSV,HTN0MRN01APMYL,HTN0MRN02D75WM,HTN0MRN03GMZTF
HTN0MRN03GFYS4	HTN0MRN03GFYS4,HTN0MRN03GNTJC,HTN0MRN01BPH4I,HTN0MRN02DW143,HTN0MRN03HGF0W,HTN0MRN01BMT6N,HTN0MRN01AV4ST,HTN0MRN01BJ1P7,HTN0MRN01A56O8,HTN0MRN01B5M8S,HTN0MRN01BEVJQ,HTN0MRN01B3WNZ,HTN0MRN01B6WTM,HTN0MRN01CEW6C,HTN0MRN01BPPN0,HTN0MRN01B7U9Q,HTN0MRN01CGNBT,HTN0MRN02DLY87,HTN0MRN02D3AM9,HTN0MRN02DCMA0,HTN0MRN02DGNQ9,HTN0MRN02EMOIB,HTN0MRN02DF84N,HTN0MRN02ERFOI,HTN0MRN02DDRSO,HTN0MRN02ELAW3,HTN0MRN02…
HTN0MRN03GFSUD	HTN0MRN03GFSUD,HTN0MRN03F088B
HTN0MRN03GESQX	HTN0MRN03GESQX,HTN0MRN03HAYWZ,HTN0MRN02DER84,HTN0MRN01BMOPY,HTN0MRN01BPA3G,HTN0MRN03F35LG,HTN0MRN01ALHY9,HTN0MRN01BI2E1,HTN0MRN03HJYNQ,HTN0MRN01BGWS8,HTN0MRN03FOIL9,HTN0MRN01B1MWB,HTN0MRN01ALKWW,HTN0MRN01BJYRL,HTN0MRN01B7ZYP,HTN0MRN01BK14A,HTN0MRN02EBVQY,HTN0MRN02ELGXW,HTN0MRN03F5TBR,HTN0MRN01BJKGS,HTN0MRN01BVD40,HTN0MRN03FQZAD,HTN0MRN03GWQ87,HTN0MRN01B6ITM,HTN0MRN01BBTLM,HTN0MRN01BMYGW,HTN0MRN02…
HTN0MRN03G9QPH	HTN0MRN03G9QPH,HTN0MRN03FWBMS,HTN0MRN02EN9J8
HTN0MRN03G9DNE	HTN0MRN03G9DNE,HTN0MRN03GMQW1,HTN0MRN01CFAUL,HTN0MRN01ASSJP,HTN0MRN01BOZ43,HTN0MRN03G8MFG,HTN0MRN03GY8OR,HTN0MRN01CI3LM,HTN0MRN01B94HK,HTN0MRN01ARWRC,HTN0MRN02C6JUH,HTN0MRN02DLXQ2,HTN0MRN02ECH7G,HTN0MRN03FPG4Y,HTN0MRN03F84Y0,HTN0MRN03HLMQI,HTN0MRN03FYDWB,HTN0MRN03HBEZV,HTN0MRN03HJKBY,HTN0MRN01AX7VT,HTN0MRN01BDEHI,HTN0MRN02EI3S1,HTN0MRN03HE6XC,HTN0MRN01A7U1D,HTN0MRN02C9REB,HTN0MRN03FYMBC,HTN0MRN03…
HTN0MRN03G6C4Z	HTN0MRN03G6C4Z,HTN0MRN03GJ8VQ,HTN0MRN01BSU2K,HTN0MRN01B76J8
HTN0MRN03G2MLO	HTN0MRN03G2MLO,HTN0MRN03GY8BH,HTN0MRN01BR1HN,HTN0MRN01BGZR0,HTN0MRN01BVXG4,HTN0MRN01BI5FQ,HTN0MRN01AR78S,HTN0MRN01B9GST,HTN0MRN02DTBZQ,HTN0MRN02DZNIK,HTN0MRN03GI1LU,HTN0MRN03GNNQG,HTN0MRN03GTE3K,HTN0MRN03FRCEK,HTN0MRN03FS47R,HTN0MRN01B6LQX,HTN0MRN03FNKEL,HTN0MRN02DO7GN,HTN0MRN01AUC5W,HTN0MRN01AOMOW,HTN0MRN02ED14J,HTN0MRN02DH0SM,HTN0MRN03F4NCS,HTN0MRN02D2HMW,HTN0MRN01B5R18,HTN0MRN02EF6D7,HTN0MRN02…
HTN0MRN03G2KA5	HTN0MRN03G2KA5,HTN0MRN03HABU4,HTN0MRN01CC6H5,HTN0MRN01AMLKY,HTN0MRN01A0Z61,HTN0MRN02ED1KV,HTN0MRN02DA8U2,HTN0MRN03G81EE,HTN0MRN01CBIUN,HTN0MRN02DGV4E,HTN0MRN02EBALR,HTN0MRN02EURF5,HTN0MRN02C02RB,HTN0MRN03FV0DM,HTN0MRN03FJ5IO,HTN0MRN03FS34Z,HTN0MRN03F3O0H
HTN0MRN03G1LXP	HTN0MRN03G1LXP,HTN0MRN03FTVXA,HTN0MRN02EFAVN,HTN0MRN03FN3OE
HTN0MRN03G13CZ	HTN0MRN03G13CZ,HTN0MRN03GJR06
HTN0MRN03G0IZI	HTN0MRN03G0IZI,HTN0MRN03GVZJR,HTN0MRN02DNBRI,HTN0MRN02EABSY,HTN0MRN02DKOPC,HTN0MRN03FYB1B,HTN0MRN03HG6VE,HTN0MRN03FYZ1N,HTN0MRN03HCEDB,HTN0MRN03HAEX8,HTN0MRN01CHABN,HTN0MRN01CCP1D,HTN0MRN02DBSZJ
HTN0MRN03FVKF2	HTN0MRN03FVKF2,HTN0MRN03GYDBC
HTN0MRN03FTILO	HTN0MRN03FTILO,HTN0MRN03GPF1I,HTN0MRN01CD9T4,HTN0MRN02DCBWR,HTN0MRN02EMFQG,HTN0MRN02DA9OX,HTN0MRN03GW224,HTN0MRN03HFPHQ,HTN0MRN03F44RY,HTN0MRN01AXU39,HTN0MRN01B02F8,HTN0MRN01A4LS2,HTN0MRN01A0WU5,HTN0MRN01CCD1C,HTN0MRN02DYF93,HTN0MRN02ERC8Q,HTN0MRN02DO2S4,HTN0MRN03G6CMU,HTN0MRN03HGYV0,HTN0MRN01AJI1E,HTN0MRN01CEMGO,HTN0MRN01B1TWQ,HTN0MRN02ES7D7,HTN0MRN03HEWTF,HTN0MRN03FQWR9,HTN0MRN03F84G3,HTN0MRN01…
HTN0MRN03FNVG4	HTN0MRN03FNVG4,HTN0MRN03HFRNO
HTN0MRN03FMAXT	HTN0MRN03FMAXT,HTN0MRN03FLX5B,HTN0MRN01BSH19,HTN0MRN01BCZVM,HTN0MRN01BJDDF,HTN0MRN01BWVR5,HTN0MRN03HJRAZ,HTN0MRN03FXJ9U,HTN0MRN03G2MIV,HTN0MRN03FSQY0,HTN0MRN02D7J80,HTN0MRN01CD57F,HTN0MRN02EPE2H,HTN0MRN02EY4WX,HTN0MRN01A9FHQ,HTN0MRN01AMU7O,HTN0MRN01BAYUA,HTN0MRN01B39ZF,HTN0MRN01ASXO5,HTN0MRN01CG1S6,HTN0MRN01B6CJA,HTN0MRN01AQ6D0,HTN0MRN01BY82I,HTN0MRN02DGMVG,HTN0MRN02EYGNY,HTN0MRN02C8265,HTN0MRN02…
HTN0MRN03FKT9Z	HTN0MRN03FKT9Z,HTN0MRN03GGP8D,HTN0MRN03HEF8Z,HTN0MRN02EGO4O,HTN0MRN01AUZE2,HTN0MRN01BK4UC,HTN0MRN02EAKQ5,HTN0MRN03GVZ19,HTN0MRN03F18PE,HTN0MRN01AUFE8,HTN0MRN01AVW1R,HTN0MRN02C7GC3,HTN0MRN01BBCSO,HTN0MRN03GECEX,HTN0MRN01AOXJ7,HTN0MRN01CF965,HTN0MRN02DWBGS,HTN0MRN02EGFC1,HTN0MRN02C0W7U,HTN0MRN03FYTFM,HTN0MRN01A8WUP,HTN0MRN01BW82D,HTN0MRN03G7R5S,HTN0MRN03FLGFN,HTN0MRN01BWYCW,HTN0MRN02DNEYZ,HTN0MRN02…
HTN0MRN03F94DL	HTN0MRN03F94DL,HTN0MRN03GU3LD,HTN0MRN03FZ7LO,HTN0MRN02DDPP5
HTN0MRN03F87VI	HTN0MRN03F87VI,HTN0MRN03GJXDZ,HTN0MRN01A2LV9,HTN0MRN02ELKF2,HTN0MRN01A7OLV,HTN0MRN02DJMC4,HTN0MRN03GTENC,HTN0MRN01AY9AG,HTN0MRN02ET70Z,HTN0MRN03GVZOD,HTN0MRN03FLPK9,HTN0MRN01B6A9V,HTN0MRN02DXOOD,HTN0MRN02C7PG1,HTN0MRN02ENTUB,HTN0MRN03GHWXB,HTN0MRN01AOAZN,HTN0MRN03HBIV6,HTN0MRN03GM1DT
HTN0MRN03F7E8C	HTN0MRN03F7E8C,HTN0MRN03GL01D,HTN0MRN02EWWFU,HTN0MRN02EOQEA
HTN0MRN03F452J	HTN0MRN03F452J,HTN0MRN03HB9B0
HTN0MRN03F36GY	HTN0MRN03F36GY,HTN0MRN03GBSL5,HTN0MRN01B66Y8,HTN0MRN02DPPIE,HTN0MRN01B2XKI,HTN0MRN02DX96Z,HTN0MRN02E1ICR,HTN0MRN01BIKAL,HTN0MRN01BN83C,HTN0MRN01B4FY3,HTN0MRN01BY0RV,HTN0MRN02D5X9M,HTN0MRN02D6DF9,HTN0MRN01AQE7J,HTN0MRN03F31PE,HTN0MRN03HCV1U,HTN0MRN03HD436
HTN0MRN03F2WEY	HTN0MRN03F2WEY,HTN0MRN03F7DU0
HTN0MRN02EYYB2	HTN0MRN02EYYB2,HTN0MRN03HGGW0,HTN0MRN02DHE5K,HTN0MRN01BRM7F,HTN0MRN01A39BO,HTN0MRN02DA3ND,HTN0MRN01BQRM7,HTN0MRN02C9K3C,HTN0MRN02EUOC9,HTN0MRN03HD4AO
HTN0MRN02EVEI1	HTN0MRN02EVEI1,HTN0MRN03F66NG,HTN0MRN01A0IXG,HTN0MRN01A01HM,HTN0MRN01B1V4N,HTN0MRN01A1JBJ,HTN0MRN02D1CAD,HTN0MRN02DH1OV,HTN0MRN02EHXVI,HTN0MRN02DL0BJ,HTN0MRN03HFC6R,HTN0MRN03GR852,HTN0MRN03GDW7O,HTN0MRN03FO76H,HTN0MRN01A57FH,HTN0MRN03FNHYB,HTN0MRN03HBBGW,HTN0MRN01BAZ3I,HTN0MRN01BNEEM,HTN0MRN02EKKDK,HTN0MRN02EV9WN,HTN0MRN02D7THU,HTN0MRN03FNXXC,HTN0MRN03F7T2S,HTN0MRN01A941J,HTN0MRN02DPHX2,HTN0MRN03…
HTN0MRN02EU815	HTN0MRN02EU815,HTN0MRN03HHBOQ,HTN0MRN02DAH3O,HTN0MRN03FOVXJ
HTN0MRN02EU6R8	HTN0MRN02EU6R8,HTN0MRN03GKGRF,HTN0MRN01A2UT9,HTN0MRN02DIOQG,HTN0MRN03FUDP0,HTN0MRN03F5ZK0
HTN0MRN02ETF9B	HTN0MRN02ETF9B,HTN0MRN03F0F9L,HTN0MRN01CA454,HTN0MRN01CFXMJ,HTN0MRN02C9ZG7,HTN0MRN01AZZF3,HTN0MRN01B5BR0,HTN0MRN01CC8VZ,HTN0MRN01BAZUE,HTN0MRN01APJ0T,HTN0MRN02C8TDL,HTN0MRN02EMGJZ,HTN0MRN02DGMX7,HTN0MRN02D8GFP,HTN0MRN02EM1WD,HTN0MRN02EXAMU,HTN0MRN02DEJT7,HTN0MRN02DS23R,HTN0MRN03GBJT3,HTN0MRN01BUXFS,HTN0MRN01BLSA1,HTN0MRN03FWUTJ,HTN0MRN03F8HQC,HTN0MRN01A2S28,HTN0MRN02DGL29,HTN0MRN02DXUBU,HTN0MRN03…
HTN0MRN02ET2JZ	HTN0MRN02ET2JZ,HTN0MRN03F6LA3,HTN0MRN03GTE06,HTN0MRN01AZ1VH,HTN0MRN03F27KW,HTN0MRN03GYGMS,HTN0MRN02D4FKU
HTN0MRN02ESBNS	HTN0MRN02ESBNS,HTN0MRN03HEOL8,HTN0MRN03GWXAS,HTN0MRN03HGI2X,HTN0MRN01B80C6,HTN0MRN02DI54N,HTN0MRN02DSSPC,HTN0MRN02DUNRW,HTN0MRN03HHZI8,HTN0MRN03FXFBD,HTN0MRN03FW0R4,HTN0MRN01B15PX,HTN0MRN01CBQSO,HTN0MRN02ECAFA,HTN0MRN01A62CK
HTN0MRN02ERKVZ	HTN0MRN02ERKVZ,HTN0MRN02DPTQ1,HTN0MRN01BT8P4,HTN0MRN01AV03R,HTN0MRN02DNC7L,HTN0MRN02C8QCB,HTN0MRN01BSL2Q
HTN0MRN02ERH0G	HTN0MRN02ERH0G,HTN0MRN03G5ZM0,HTN0MRN01AIEXG,HTN0MRN02DTIDP,HTN0MRN03GTPS4,HTN0MRN02EJ8D7,HTN0MRN03HF44L,HTN0MRN01BE2FA,HTN0MRN02EX3TC,HTN0MRN02DR9ZF,HTN0MRN01A6AT6,HTN0MRN01AQY0S,HTN0MRN03FO4JH,HTN0MRN03HKWCJ,HTN0MRN01AJ8L2,HTN0MRN02EK0BL,HTN0MRN02ES2Z4,HTN0MRN03GXW8C,HTN0MRN03G1XAW,HTN0MRN01AVVY1,HTN0MRN02DBLR2,HTN0MRN02EKRTH,HTN0MRN03GOS7T,HTN0MRN03F7JL3,HTN0MRN01CA9M3,HTN0MRN03GABJP,HTN0MRN01…
HTN0MRN02EQY0M	HTN0MRN02EQY0M,HTN0MRN03GV37L
HTN0MRN02EPDO9	HTN0MRN02EPDO9,HTN0MRN03GLP3V,HTN0MRN01CDKSJ,HTN0MRN02DB54J,HTN0MRN03GMX8A,HTN0MRN02E1H65,HTN0MRN03G9KE6
HTN0MRN02EOFJR	HTN0MRN02EOFJR,HTN0MRN03GI7R4,HTN0MRN01AUFGE,HTN0MRN02DK20Q,HTN0MRN01BEQYT,HTN0MRN01AS1O3
HTN0MRN02EMUZO	HTN0MRN02EMUZO,HTN0MRN03GVTF6,HTN0MRN01BXNU9,HTN0MRN01BSY3O,HTN0MRN03FPZYX,HTN0MRN01B2FWC,HTN0MRN02EV5HO,HTN0MRN02D20FI,HTN0MRN02C4F3N,HTN0MRN03GSEGN
HTN0MRN02EICE2	HTN0MRN02EICE2,HTN0MRN03HFNMU,HTN0MRN01APCKQ,HTN0MRN03GTDSV,HTN0MRN01CBULH,HTN0MRN03HFP8A
HTN0MRN02EHS37	HTN0MRN02EHS37,HTN0MRN02D3W21,HTN0MRN02C33KA
HTN0MRN02EGGXY	HTN0MRN02EGGXY,HTN0MRN02D8JWV
HTN0MRN02EG4A1	HTN0MRN02EG4A1,HTN0MRN03GTIJ1,HTN0MRN01BWEUK,HTN0MRN03GYPOR,HTN0MRN03HJV75,HTN0MRN01BR1BV,HTN0MRN01AO6S9,HTN0MRN01BYREX,HTN0MRN01B8697,HTN0MRN01BNQAK,HTN0MRN02EGDPI,HTN0MRN03G5ISA,HTN0MRN01ANAVG,HTN0MRN01BPB82,HTN0MRN01BJM4K,HTN0MRN01A5TKH,HTN0MRN01CBPC4,HTN0MRN01B4SW7,HTN0MRN01B4SMB,HTN0MRN02DOIUZ,HTN0MRN02EO0XO,HTN0MRN02D276T,HTN0MRN02C07HS,HTN0MRN03GOE70,HTN0MRN03HI7X8,HTN0MRN03F0G5D,HTN0MRN01…
HTN0MRN02ECON4	HTN0MRN02ECON4,HTN0MRN03FSKAS
HTN0MRN02DZQQ7	HTN0MRN02DZQQ7,HTN0MRN03FNSLZ
HTN0MRN02DYU9W	HTN0MRN02DYU9W,HTN0MRN03HE7MV,HTN0MRN01A15JB,HTN0MRN01BZ4UF,HTN0MRN01CCRV6,HTN0MRN01B01OG,HTN0MRN02D6N5X,HTN0MRN02DVI6Z,HTN0MRN02DWUNZ,HTN0MRN03F8X3C,HTN0MRN03G24KV,HTN0MRN03G0QJ9,HTN0MRN03HKOB9,HTN0MRN03HAN00,HTN0MRN02C29WG,HTN0MRN01BUUL0,HTN0MRN01B7K4W,HTN0MRN02DRHBZ,HTN0MRN02D5F99,HTN0MRN01AV62N,HTN0MRN01BABE0,HTN0MRN01BKHBR,HTN0MRN02DZM9V,HTN0MRN02DC7SO,HTN0MRN03G60XE,HTN0MRN03F8FAW,HTN0MRN01…
HTN0MRN02DWHXN	HTN0MRN02DWHXN,HTN0MRN03FYC5B,HTN0MRN01B1SR6,HTN0MRN01BSUB1,HTN0MRN02EIZPL,HTN0MRN02DX5X4,HTN0MRN02DG6Y2,HTN0MRN01B8VIJ,HTN0MRN01AS2DT,HTN0MRN01BC11Q,HTN0MRN02D6PMC,HTN0MRN01A9CUW,HTN0MRN01BZNRW,HTN0MRN01BQ2JC,HTN0MRN01CIAL7,HTN0MRN02EHX0H,HTN0MRN03FNY6R,HTN0MRN03GCPT3,HTN0MRN03G4Y2Q,HTN0MRN01B0POY,HTN0MRN01BT6KM,HTN0MRN01A34A9,HTN0MRN02D63AY,HTN0MRN03F6X9X,HTN0MRN01A32HL,HTN0MRN01AUEHD,HTN0MRN01…
HTN0MRN02DW5HR	HTN0MRN02DW5HR,HTN0MRN03GFU50
HTN0MRN02DSAG7	HTN0MRN02DSAG7,HTN0MRN02DTFUI,HTN0MRN01B0HYF,HTN0MRN01CGSWS,HTN0MRN02DAZR3,HTN0MRN01BDXPY,HTN0MRN01BY2I1,HTN0MRN03GL8IY,HTN0MRN03GMTYC,HTN0MRN02D73Q6,HTN0MRN01BW2Y9,HTN0MRN02C1LBO,HTN0MRN02EYIDL,HTN0MRN01A4CTA,HTN0MRN01BF9RB,HTN0MRN02DRPRH,HTN0MRN03FKWRQ,HTN0MRN01BGZNO,HTN0MRN01CIEE9,HTN0MRN03GNUG4,HTN0MRN02EPW6U,HTN0MRN02D8TRO,HTN0MRN02EXM9T,HTN0MRN01BZ8J3,HTN0MRN01CGJVK,HTN0MRN02ETLGB,HTN0MRN03…
HTN0MRN02DS5HR	HTN0MRN02DS5HR,HTN0MRN03GICHD
HTN0MRN02DR5AT	HTN0MRN02DR5AT,HTN0MRN03G1FD7
HTN0MRN02DQTSU	HTN0MRN02DQTSU,HTN0MRN03GVYSY,HTN0MRN01BMLLZ,HTN0MRN02EE0ED
HTN0MRN02DQJY5	HTN0MRN02DQJY5,HTN0MRN03GLW3O,HTN0MRN01B0YKZ,HTN0MRN01B3E1X,HTN0MRN01B88ZF,HTN0MRN01AK6SX,HTN0MRN02D2KA5,HTN0MRN02DP8JF,HTN0MRN02C2YVM,HTN0MRN02D4UO4,HTN0MRN03FP0VF,HTN0MRN03G1MHQ,HTN0MRN03GARJ0,HTN0MRN03G96LU,HTN0MRN03FOZPK,HTN0MRN02EDY47,HTN0MRN03GI14E,HTN0MRN02C1P7O,HTN0MRN02EP0CY,HTN0MRN01BAKW4,HTN0MRN01CE9H5,HTN0MRN02DUEYT,HTN0MRN03GO4B7,HTN0MRN03G7SOD,HTN0MRN03GFP5X,HTN0MRN02DUJ72,HTN0MRN02…
HTN0MRN02DP62S	HTN0MRN02DP62S,HTN0MRN03FWPLY,HTN0MRN02D4SVH
HTN0MRN02DOLT3	HTN0MRN02DOLT3,HTN0MRN03GSHBW,HTN0MRN02D0WU5,HTN0MRN03HHURX,HTN0MRN03GT7OX,HTN0MRN03GRBVA,HTN0MRN01AO274,HTN0MRN01BPHB3,HTN0MRN02DMGHX,HTN0MRN02ECZUC,HTN0MRN02C7ME9,HTN0MRN02DXYA7,HTN0MRN03F9E6E,HTN0MRN03GD6IO,HTN0MRN03GPNSP,HTN0MRN01BCL26,HTN0MRN01CHN52,HTN0MRN01BQBKI,HTN0MRN02DT4UX,HTN0MRN02EHKQM,HTN0MRN02DLFLL,HTN0MRN03GZ3MR,HTN0MRN03G64JW,HTN0MRN03FZ86N,HTN0MRN01BIP61,HTN0MRN01BS2RL,HTN0MRN02…
HTN0MRN02DMQ2K	HTN0MRN02DMQ2K,HTN0MRN03GE4G3
HTN0MRN02DM8UI	HTN0MRN02DM8UI,HTN0MRN03GABYT,HTN0MRN03GYFPL,HTN0MRN03GLOSF,HTN0MRN03FKZU9,HTN0MRN03GZG6U,HTN0MRN03F27XD,HTN0MRN01BVEB6
HTN0MRN02DM39Z	HTN0MRN02DM39Z,HTN0MRN03GZYL8,HTN0MRN01BR0OL,HTN0MRN03FS8A1
HTN0MRN02DKGQX	HTN0MRN02DKGQX,HTN0MRN03HKHU6,HTN0MRN01BZ8PI,HTN0MRN03FM8KS,HTN0MRN01A9YXZ,HTN0MRN01BGXOM,HTN0MRN02DW98O,HTN0MRN02DLSO3,HTN0MRN01AXOB3,HTN0MRN01CBSD1,HTN0MRN01CE4MW,HTN0MRN01BV80Y,HTN0MRN01CGY7G,HTN0MRN01A9HXG,HTN0MRN01A70QI,HTN0MRN01BWH6G,HTN0MRN01AUDGM,HTN0MRN01BUNMX,HTN0MRN02D4R87,HTN0MRN02ED5PQ,HTN0MRN02C7OHC,HTN0MRN02D5XIZ,HTN0MRN02EFM82,HTN0MRN02DRT6H,HTN0MRN02DA5G5,HTN0MRN02DNTXN,HTN0MRN02…
HTN0MRN02DKDU0	HTN0MRN02DKDU0,HTN0MRN02ESSPE,HTN0MRN01BCAW2,HTN0MRN02D3VPZ,HTN0MRN02DAF81,HTN0MRN02ERT4X,HTN0MRN02DU4EP,HTN0MRN01A51SU,HTN0MRN02DI3SM,HTN0MRN03GRLFM,HTN0MRN03F1O59,HTN0MRN03F24GW
HTN0MRN02DK02J	HTN0MRN02DK02J,HTN0MRN03GZKM6,HTN0MRN01BMIXH,HTN0MRN02EQ9MK,HTN0MRN02D9KQK,HTN0MRN03GTOO8,HTN0MRN03GZBBA,HTN0MRN02DN2KQ,HTN0MRN03G5P2A,HTN0MRN01AML1B,HTN0MRN03GJA1H,HTN0MRN02DR8RX,HTN0MRN03FZ3ZN,HTN0MRN03FOCS8,HTN0MRN02EUB04
HTN0MRN02DJLHH	HTN0MRN02DJLHH,HTN0MRN03FN8UT,HTN0MRN01BD7B3,HTN0MRN01BL78Q,HTN0MRN03HJYVP,HTN0MRN03F9A3R,HTN0MRN01AXD7G,HTN0MRN01B7KL2,HTN0MRN01BGD9M,HTN0MRN01AV4J1,HTN0MRN01A6REG,HTN0MRN01BALO8,HTN0MRN01A7QLS,HTN0MRN01BR24M,HTN0MRN02DLWM4,HTN0MRN02D0OKP,HTN0MRN02ENCN8,HTN0MRN02D3GST,HTN0MRN03G81AP,HTN0MRN03HBDIH,HTN0MRN03G9MJA,HTN0MRN01BPN0P,HTN0MRN01B8JC2,HTN0MRN03GR6DL,HTN0MRN01A3P5T,HTN0MRN01AN9G2,HTN0MRN01…
HTN0MRN02DJJ8V	HTN0MRN02DJJ8V,HTN0MRN03GVCJB,HTN0MRN02D6R8X
HTN0MRN02DJH21	HTN0MRN02DJH21,HTN0MRN02DXQ4O,HTN0MRN03FW6JG,HTN0MRN01ANXC3,HTN0MRN02C6QV3,HTN0MRN02DB9IW,HTN0MRN03F54TF,HTN0MRN03FWLV7,HTN0MRN03FQROJ,HTN0MRN02D3EMU,HTN0MRN01BHQZG,HTN0MRN01B3X4I,HTN0MRN01CEC4P,HTN0MRN02DG4PX,HTN0MRN02DMRBZ,HTN0MRN02DM40L,HTN0MRN03GALDG,HTN0MRN01AOL1W,HTN0MRN01BD091,HTN0MRN01ASX90,HTN0MRN01BAN1F,HTN0MRN01AVHWL,HTN0MRN02ELI2O,HTN0MRN02DTV76,HTN0MRN02EVKA0,HTN0MRN03G6ERQ,HTN0MRN02…
HTN0MRN02DJCA3	HTN0MRN02DJCA3,HTN0MRN03F56K4,HTN0MRN01A5YNL,HTN0MRN01A7XHP,HTN0MRN02DSXEQ,HTN0MRN03F2FLR,HTN0MRN01BV0XJ,HTN0MRN02DB5X0,HTN0MRN03GII0W
HTN0MRN02DIN6C	HTN0MRN02DIN6C,HTN0MRN03F0D3P
HTN0MRN02DGGAQ	HTN0MRN02DGGAQ,HTN0MRN03GQYYE,HTN0MRN03G7PV3
HTN0MRN02DFZH7	HTN0MRN02DFZH7,HTN0MRN03G20HH,HTN0MRN02ETAJF,HTN0MRN02DJF34
HTN0MRN02DEJB2	HTN0MRN02DEJB2,HTN0MRN02DSB65,HTN0MRN03GMP9F,HTN0MRN01BB9PT,HTN0MRN01BKO1J,HTN0MRN01A65K9,HTN0MRN01ATS09,HTN0MRN01BQGZ8,HTN0MRN01AZDA1,HTN0MRN02EF62Z,HTN0MRN02DK6IW,HTN0MRN02ESBHJ,HTN0MRN02DDK5T,HTN0MRN03G28C4,HTN0MRN03F43YH,HTN0MRN03GR55P,HTN0MRN01BVFHL,HTN0MRN01A9JTI,HTN0MRN01AKWCI,HTN0MRN02EU0X4,HTN0MRN02DRUZK,HTN0MRN02EMLUD,HTN0MRN03FTZQM,HTN0MRN03F0DTL,HTN0MRN03G1DZ1,HTN0MRN01BIFF4,HTN0MRN02…
HTN0MRN02DE56T	HTN0MRN02DE56T,HTN0MRN02EFE1U,HTN0MRN01BTEIA,HTN0MRN01AJCSF,HTN0MRN02EOWN1,HTN0MRN01CCN55,HTN0MRN01ARLEX,HTN0MRN03FQW78,HTN0MRN01ATAX9
HTN0MRN02DD1UP	HTN0MRN02DD1UP,HTN0MRN03FPGVR,HTN0MRN03F6HHX,HTN0MRN01BROEH,HTN0MRN02EOUZZ,HTN0MRN03HHQ5B,HTN0MRN03F15LY,HTN0MRN01AP14K,HTN0MRN02EVLXM,HTN0MRN02DOPUX,HTN0MRN02D6E9H
HTN0MRN02DCYFX	HTN0MRN02DCYFX,HTN0MRN03GHDD8,HTN0MRN02ESDML,HTN0MRN01CB53R,HTN0MRN02EKOKK,HTN0MRN01AS1CN,HTN0MRN02ELW2W,HTN0MRN02DK60K,HTN0MRN02EO2H6,HTN0MRN02DMMC5,HTN0MRN03GFVIL,HTN0MRN03GGRQK,HTN0MRN01AQC3L,HTN0MRN01A0P25,HTN0MRN02EMSYR,HTN0MRN01BEK4A,HTN0MRN02EPQ99,HTN0MRN03GACIH,HTN0MRN02DIMS4
HTN0MRN02DCQE0	HTN0MRN02DCQE0,HTN0MRN03F7CA5,HTN0MRN01BO9LF,HTN0MRN01CHIR6,HTN0MRN01BZQBC,HTN0MRN02DITGV,HTN0MRN02DARRM,HTN0MRN02C71JN,HTN0MRN02DHN9I,HTN0MRN03FW8XQ,HTN0MRN01B65RN,HTN0MRN02DZZ8X,HTN0MRN01BPOVQ
HTN0MRN02DBU0G	HTN0MRN02DBU0G,HTN0MRN03GCAGE,HTN0MRN03FZX32,HTN0MRN01AKYL8,HTN0MRN01AXWTE,HTN0MRN02DFN5P,HTN0MRN03GLP7O
HTN0MRN02DAV5S	HTN0MRN02DAV5S,HTN0MRN03GVX5S
HTN0MRN02D79V3	HTN0MRN02D79V3,HTN0MRN03FVAR7,HTN0MRN02ECQQX,HTN0MRN02DKRNI,HTN0MRN02DS6QH,HTN0MRN02DMS2P,HTN0MRN01AQE3L,HTN0MRN01BKYQL,HTN0MRN03FMKW1,HTN0MRN02D7JUW
HTN0MRN02D3JO1	HTN0MRN02D3JO1,HTN0MRN02C3NTP
HTN0MRN02D3436	HTN0MRN02D3436,HTN0MRN03F4XRM
HTN0MRN02D1GQJ	HTN0MRN02D1GQJ,HTN0MRN02DCDDH,HTN0MRN01AOJQT
HTN0MRN02D0RBC	HTN0MRN02D0RBC,HTN0MRN03GFFDU
HTN0MRN02D0JMM	HTN0MRN02D0JMM,HTN0MRN02EAN4M,HTN0MRN01BPO4S,HTN0MRN01BLTCE,HTN0MRN01AH9BK,HTN0MRN01AV1KX,HTN0MRN02D9DRT,HTN0MRN02EUU09,HTN0MRN02D5KFB,HTN0MRN03GA2P4,HTN0MRN03HH0RO,HTN0MRN03F56I7,HTN0MRN03FLDU8,HTN0MRN01BBD08,HTN0MRN01BHGKX,HTN0MRN02EJK4L,HTN0MRN03GB3QO,HTN0MRN03GBFYM,HTN0MRN03FW1GP,HTN0MRN03GQKQL,HTN0MRN03HANFD,HTN0MRN01BMXS4,HTN0MRN01AVX96,HTN0MRN01B58ZR,HTN0MRN01AION6,HTN0MRN01BR8EG,HTN0MRN01…
HTN0MRN02C9X8G	HTN0MRN02C9X8G,HTN0MRN03GXV0L,HTN0MRN01B8B3Q,HTN0MRN01AQ60X,HTN0MRN01AVRBX,HTN0MRN03FURF5,HTN0MRN01ATVDV,HTN0MRN02C3ZGT,HTN0MRN01A4737,HTN0MRN01A9YCX,HTN0MRN02C9FES,HTN0MRN02D36X6,HTN0MRN03F9EVR,HTN0MRN03FUP3X,HTN0MRN03F4MFV,HTN0MRN03GF0TC,HTN0MRN02ECNR2,HTN0MRN01BHJDI,HTN0MRN03GK6LL
HTN0MRN02C8JFR	HTN0MRN02C8JFR,HTN0MRN02DT56D,HTN0MRN01BXH4L,HTN0MRN01BHYMV,HTN0MRN01B8STC,HTN0MRN02DL5UN,HTN0MRN02ERBOV,HTN0MRN02DLW36,HTN0MRN03GI5YQ,HTN0MRN03GSI50,HTN0MRN03HDWL0,HTN0MRN03FVRU9,HTN0MRN03GV2MY,HTN0MRN01CEZCN,HTN0MRN02ETY8Y,HTN0MRN01AT7EL,HTN0MRN01A5K1P,HTN0MRN03FUUOO,HTN0MRN02EBJ5K,HTN0MRN03GUTJ6,HTN0MRN02C7QPR,HTN0MRN03FSKQ4,HTN0MRN03FT35I,HTN0MRN03G31LA,HTN0MRN02DIJB8,HTN0MRN02DLY7Y
HTN0MRN02C6MAM	HTN0MRN02C6MAM,HTN0MRN02EKFKX,HTN0MRN01A2L8J,HTN0MRN01BLYO7,HTN0MRN01CBSMF,HTN0MRN02D67IT,HTN0MRN03FUT08,HTN0MRN01CGLWF,HTN0MRN01AZCUE,HTN0MRN02EWEA8,HTN0MRN03FRKRX,HTN0MRN02D7H1P
HTN0MRN02C5EG8	HTN0MRN02C5EG8,HTN0MRN03G0IMY,HTN0MRN02C1E1D,HTN0MRN03GTTG7,HTN0MRN01BFQYC,HTN0MRN01CDBD2,HTN0MRN03HFV3Q,HTN0MRN03G7IPX,HTN0MRN03FXCZ3,HTN0MRN03HIQW7,HTN0MRN03FPXKG,HTN0MRN03FWO1I,HTN0MRN03FR0FQ,HTN0MRN03G5CMK
HTN0MRN02C4QZ0	HTN0MRN02C4QZ0,HTN0MRN03GNOCG,HTN0MRN01B9NIL,HTN0MRN03F8RMD,HTN0MRN01BBR15,HTN0MRN01ARO98,HTN0MRN01BUD81,HTN0MRN03GGVM2,HTN0MRN03FUZ0Y
HTN0MRN02C4Q07	HTN0MRN02C4Q07,HTN0MRN02EGY2F,HTN0MRN02EWDNQ,HTN0MRN02ESOPV,HTN0MRN01BD8TX,HTN0MRN01A6RC8,HTN0MRN02DCRHA,HTN0MRN02DAGWX,HTN0MRN02DJ48B,HTN0MRN03FUDHX,HTN0MRN03FQ4LW,HTN0MRN01ATJ3F,HTN0MRN01A15IJ,HTN0MRN01B53I5,HTN0MRN01B4TL2,HTN0MRN01AJF0P,HTN0MRN02D38A0,HTN0MRN02D6RQP,HTN0MRN02EKL0C,HTN0MRN03G5WBQ,HTN0MRN03GZH4M,HTN0MRN03FOSMY,HTN0MRN03HBP7O,HTN0MRN01AS89M,HTN0MRN03F6JYP,HTN0MRN03FW0FQ,HTN0MRN01…
HTN0MRN02C3IJ0	HTN0MRN02C3IJ0,HTN0MRN02EK5VL,HTN0MRN01B3YPV,HTN0MRN02DOSKQ,HTN0MRN02DNYD9,HTN0MRN02DE6AR,HTN0MRN02EBOCQ,HTN0MRN01BSJYS,HTN0MRN01A7E0C,HTN0MRN01AXC2W,HTN0MRN03GJVIP,HTN0MRN01B9DX3,HTN0MRN01ASKJ7,HTN0MRN02ECYUZ,HTN0MRN03F573F,HTN0MRN01BZ9E8
HTN0MRN01CJCIW	HTN0MRN01CJCIW,HTN0MRN02DW7M6,HTN0MRN01ALORO,HTN0MRN02DGLJK,HTN0MRN02DRKLC,HTN0MRN02D40KI,HTN0MRN03G5PJL,HTN0MRN03FPXSB,HTN0MRN01BGSX1,HTN0MRN03GDXA8,HTN0MRN03FN34N,HTN0MRN01A6NW3,HTN0MRN01AT3WU,HTN0MRN01ANO34,HTN0MRN02C7QI2,HTN0MRN03G66Y6,HTN0MRN03GMY3N,HTN0MRN03GTEAJ,HTN0MRN03HDU9Z,HTN0MRN03G2JB9,HTN0MRN01B0C2H,HTN0MRN03HIQNJ,HTN0MRN03FKV5V,HTN0MRN01BTAQS,HTN0MRN01B7TTW,HTN0MRN01AJSI6,HTN0MRN01…
HTN0MRN01CIDTF	HTN0MRN01CIDTF,HTN0MRN03G9KAB,HTN0MRN01BTSQZ,HTN0MRN01BAIXS,HTN0MRN02DY731,HTN0MRN02DNTAT,HTN0MRN03GHK3J,HTN0MRN01A11DQ,HTN0MRN01BPGBS,HTN0MRN01AWSP1,HTN0MRN01BQ9VW,HTN0MRN01BO981,HTN0MRN01B1CB7,HTN0MRN01B8BEN,HTN0MRN02C9KNY,HTN0MRN03GU2QX,HTN0MRN03GXQ1U,HTN0MRN03HDO6T,HTN0MRN03GCZR7,HTN0MRN03FU37S,HTN0MRN03GF9A5,HTN0MRN03HHW4E,HTN0MRN03FTF76,HTN0MRN03HHJZK,HTN0MRN01AWBZ8,HTN0MRN03F1LG7,HTN0MRN01…
HTN0MRN01CIB6D	HTN0MRN01CIB6D,HTN0MRN02EQMPP,HTN0MRN02D0SQY,HTN0MRN02EH1EQ,HTN0MRN01AOUC5,HTN0MRN02EOAFN,HTN0MRN02EU9SH,HTN0MRN03F0L1L,HTN0MRN03GFM6J
HTN0MRN01CHOEM	HTN0MRN01CHOEM,HTN0MRN02DG0D8
HTN0MRN01CGCKU	HTN0MRN01CGCKU,HTN0MRN03FQ8P9
HTN0MRN01CF004	HTN0MRN01CF004,HTN0MRN02DMOGX,HTN0MRN02DBOIT
HTN0MRN01CDWH8	HTN0MRN01CDWH8,HTN0MRN02EVD1O,HTN0MRN01A9IX0,HTN0MRN01CBIVN,HTN0MRN01CEK58,HTN0MRN01AS848,HTN0MRN01BWBUY,HTN0MRN01A5ITL,HTN0MRN01BNL4R,HTN0MRN01B2F23,HTN0MRN02EF1VM,HTN0MRN02EJF94,HTN0MRN02D663H,HTN0MRN02DC1HF,HTN0MRN03HAILF,HTN0MRN03F2NGM,HTN0MRN03FMKPR,HTN0MRN03GT09T,HTN0MRN02DSDR9
HTN0MRN01CDE20	HTN0MRN01CDE20,HTN0MRN02EVV9K,HTN0MRN02D3SEW,HTN0MRN03FPJWV
HTN0MRN01CDBM4	HTN0MRN01CDBM4,HTN0MRN02C1OI6,HTN0MRN01AZ0HI
HTN0MRN01CCJUW	HTN0MRN01CCJUW,HTN0MRN02ERXUQ,HTN0MRN01B1F78,HTN0MRN01A9ZTI,HTN0MRN02EB0W1,HTN0MRN03GD1H8,HTN0MRN01ANN50,HTN0MRN02D81E7,HTN0MRN03G8FVU
HTN0MRN01CAAZR	HTN0MRN01CAAZR,HTN0MRN03F99RE,HTN0MRN01ASF1M
HTN0MRN01BZRRD	HTN0MRN01BZRRD,HTN0MRN02EJ3Q4,HTN0MRN01AX3X5,HTN0MRN02DLD1V
HTN0MRN01BZ19G	HTN0MRN01BZ19G,HTN0MRN03F7OJW
HTN0MRN01BYT2P	HTN0MRN01BYT2P,HTN0MRN03GEAMA,HTN0MRN01ALVO8,HTN0MRN01BCNTS,HTN0MRN01CGNUI,HTN0MRN02EX6VS,HTN0MRN03F5VLJ,HTN0MRN01BK97H,HTN0MRN01AK4RN,HTN0MRN02D6Y8W,HTN0MRN02DQJHW
HTN0MRN01BYCWT	HTN0MRN01BYCWT,HTN0MRN02DQBIO,HTN0MRN01AK4E2
HTN0MRN01BVZGU	HTN0MRN01BVZGU,HTN0MRN01BO1IX,HTN0MRN02DS4SX,HTN0MRN03FP9B7,HTN0MRN01B74ZO,HTN0MRN02EBFHO,HTN0MRN03FYZMD,HTN0MRN01BZZKN,HTN0MRN01B92H6,HTN0MRN02DN3QK,HTN0MRN01B4PFL,HTN0MRN03FMFLU
HTN0MRN01BUQ5A	HTN0MRN01BUQ5A,HTN0MRN03HB7KC,HTN0MRN02DLL46,HTN0MRN02EQPY3,HTN0MRN02EQ7U2,HTN0MRN03GPSN7,HTN0MRN03FYCBG,HTN0MRN02D103X,HTN0MRN02C6RLX,HTN0MRN01B4R1D
HTN0MRN01BUP6J	HTN0MRN01BUP6J,HTN0MRN03GYI48,HTN0MRN01AM8QC,HTN0MRN02DXZK3,HTN0MRN01BGY0U,HTN0MRN01B43N5,HTN0MRN01BTMV6,HTN0MRN02EOOBZ,HTN0MRN02EILYW,HTN0MRN03HCZ0P
HTN0MRN01BRXWA	HTN0MRN01BRXWA,HTN0MRN02DYQK2
HTN0MRN01BRQ9S	HTN0MRN01BRQ9S,HTN0MRN03F1AZU,HTN0MRN02DXWLG,HTN0MRN03GM7DD,HTN0MRN03F6212,HTN0MRN02ELADT,HTN0MRN03FUH6T,HTN0MRN02D8JR8,HTN0MRN01A8WKT,HTN0MRN03GM7CH,HTN0MRN02C7M72,HTN0MRN03FZVTG,HTN0MRN02ESXKJ,HTN0MRN03FL7GK,HTN0MRN02EM37S,HTN0MRN03FONTY,HTN0MRN03F16IE
HTN0MRN01BROPK	HTN0MRN01BROPK,HTN0MRN03HK0O8
HTN0MRN01BRNH9	HTN0MRN01BRNH9,HTN0MRN01BFT2R
HTN0MRN01BR24T	HTN0MRN01BR24T,HTN0MRN01AXFUA,HTN0MRN03F1QS5,HTN0MRN01BDC29,HTN0MRN01AYQNT,HTN0MRN02C0XMQ,HTN0MRN03F17BN,HTN0MRN03GKX05,HTN0MRN03FMSLA,HTN0MRN01AOZHK,HTN0MRN01BWY7O
HTN0MRN01BQWSC	HTN0MRN01BQWSC,HTN0MRN03GUNPT,HTN0MRN01BCIKM,HTN0MRN03F3VWJ,HTN0MRN01BY606,HTN0MRN03FX6ZG,HTN0MRN03HE8EB,HTN0MRN02C6OEA
HTN0MRN01BQSOY	HTN0MRN01BQSOY,HTN0MRN02EV43V
HTN0MRN01BQ9BI	HTN0MRN01BQ9BI,HTN0MRN03G8GWW,HTN0MRN03GUQFV,HTN0MRN03G9G95,HTN0MRN01B0MQ1
HTN0MRN01BPY1S	HTN0MRN01BPY1S,HTN0MRN01BZJLG,HTN0MRN01AQY3H,HTN0MRN01B367P,HTN0MRN01BWKDU,HTN0MRN01B7PIU,HTN0MRN03G2LR3,HTN0MRN03GHDHO,HTN0MRN01BDIA5,HTN0MRN01A3TII,HTN0MRN01A7K7S,HTN0MRN01AKIET,HTN0MRN01BQ5OZ,HTN0MRN01CIC3J,HTN0MRN01CFOD5,HTN0MRN01BILAJ,HTN0MRN01BD1C7,HTN0MRN01BVC9Z,HTN0MRN02D22H7,HTN0MRN02DC0S7,HTN0MRN02DVJE3,HTN0MRN02C2O4O,HTN0MRN02EIH2W,HTN0MRN02DCE9C,HTN0MRN02DT7U8,HTN0MRN03GJHHW,HTN0MRN03…
HTN0MRN01BOVU2	HTN0MRN01BOVU2,HTN0MRN01B6B8U
HTN0MRN01BO7JM	HTN0MRN01BO7JM,HTN0MRN01B9ME5,HTN0MRN03FLW2W
HTN0MRN01BNBMX	HTN0MRN01BNBMX,HTN0MRN02DO3YK,HTN0MRN01BTGOS,HTN0MRN01A2F5E,HTN0MRN03GSKJ5,HTN0MRN03HAUDU,HTN0MRN03F3IN0,HTN0MRN01BWYTJ,HTN0MRN01BC2HE,HTN0MRN02DZGWE,HTN0MRN01ASUNE,HTN0MRN03GRQ13,HTN0MRN03FXX7V,HTN0MRN01AYY8F,HTN0MRN03F6KQ0,HTN0MRN01A7ZAO,HTN0MRN02DRKLZ,HTN0MRN02EX8KF,HTN0MRN03F21E6,HTN0MRN03HJ2JO,HTN0MRN03F9OOY,HTN0MRN03GRQXH,HTN0MRN02EGCRM,HTN0MRN03FRN3E,HTN0MRN01ASLOE,HTN0MRN02EKPEW,HTN0MRN03…
HTN0MRN01BN3RG	HTN0MRN01BN3RG,HTN0MRN02C8M58,HTN0MRN01ASUV4,HTN0MRN03G15R8,HTN0MRN01AU6V3,HTN0MRN03F9ZUU
HTN0MRN01BM3SE	HTN0MRN01BM3SE,HTN0MRN02DBBDV
HTN0MRN01BLL0X	HTN0MRN01BLL0X,HTN0MRN03HLFW8,HTN0MRN02EM2NT,HTN0MRN01BSWDU,HTN0MRN01BWB5E,HTN0MRN02C8KKE,HTN0MRN03GV0C0,HTN0MRN01BIS21,HTN0MRN01BGTCY,HTN0MRN03HEDQK,HTN0MRN03GMIAM,HTN0MRN03GZGU7,HTN0MRN03HDSB5,HTN0MRN02D536L,HTN0MRN02DH5B4,HTN0MRN01BY5S3,HTN0MRN02EVSL5,HTN0MRN02DCG5O,HTN0MRN02DAE0O,HTN0MRN02DEBU2,HTN0MRN03HJRJ9,HTN0MRN03G3FHZ,HTN0MRN02DDSKV,HTN0MRN01ANN02,HTN0MRN01ATP8Q,HTN0MRN01CBNTI,HTN0MRN02…
HTN0MRN01BK7V6	HTN0MRN01BK7V6,HTN0MRN02DDK92,HTN0MRN01CIKPK,HTN0MRN02DY0N3,HTN0MRN01BARBC,HTN0MRN03FPPRS,HTN0MRN02DGV12,HTN0MRN01CH8BJ,HTN0MRN01A8F5F,HTN0MRN01BU7ZU,HTN0MRN02C0ID8,HTN0MRN03GPJLV,HTN0MRN01BIQEH,HTN0MRN02DNXXJ,HTN0MRN03HDVFI,HTN0MRN01ASJBS,HTN0MRN02DPT2Z,HTN0MRN03GXXGO,HTN0MRN01AINL7,HTN0MRN02C9INZ,HTN0MRN03F28UB,HTN0MRN03GZ2YK,HTN0MRN02DQ8LT,HTN0MRN02ESQJG,HTN0MRN03HJ8EA,HTN0MRN01BV01E,HTN0MRN02…
HTN0MRN01BJZIW	HTN0MRN01BJZIW,HTN0MRN01B69JC
HTN0MRN01BJTM1	HTN0MRN01BJTM1,HTN0MRN02EWED6,HTN0MRN01B733Z,HTN0MRN01A4URR,HTN0MRN01BA415,HTN0MRN02D02E8,HTN0MRN02D1LEE,HTN0MRN03GR2UX,HTN0MRN03G2D85,HTN0MRN03GKNK9,HTN0MRN03G5Z2X,HTN0MRN01AMR22,HTN0MRN01AQPSK,HTN0MRN01B4IKW,HTN0MRN01BUAFK,HTN0MRN01AY07N,HTN0MRN01CGZR1,HTN0MRN01B5KZG,HTN0MRN01AI4NM,HTN0MRN02ELD55,HTN0MRN02DD6GP,HTN0MRN02DESID,HTN0MRN02DZZ7T,HTN0MRN03FZ9AC,HTN0MRN03F7MT0,HTN0MRN03GI9XS,HTN0MRN02…
HTN0MRN01BIANG	HTN0MRN01BIANG,HTN0MRN01B6QB1,HTN0MRN01AIN9X,HTN0MRN02DURNL,HTN0MRN03FO0KG,HTN0MRN03GLVJK
HTN0MRN01BI75C	HTN0MRN01BI75C,HTN0MRN03G4J1K,HTN0MRN01AIKOI,HTN0MRN01BEWPI,HTN0MRN02EVCE3,HTN0MRN02DQFJC,HTN0MRN03HK0GD,HTN0MRN03GO3DG,HTN0MRN03GGCH6,HTN0MRN03F4SWV,HTN0MRN01B6IEW,HTN0MRN01BGZSQ,HTN0MRN01CFOBA,HTN0MRN02ENJ8F,HTN0MRN03G0X4O,HTN0MRN01BACKH,HTN0MRN01B0G1Y,HTN0MRN01CIY58,HTN0MRN02EGRI0,HTN0MRN02DY8Q9,HTN0MRN02EN6BO,HTN0MRN03FXBGR,HTN0MRN03HDU0C,HTN0MRN02DNQ35,HTN0MRN01A4378,HTN0MRN01AZHYJ,HTN0MRN01…
HTN0MRN01BI4P5	HTN0MRN01BI4P5,HTN0MRN02ES8GP,HTN0MRN02D3BYU,HTN0MRN02DKUWY,HTN0MRN03GTWWB,HTN0MRN03F77MB,HTN0MRN01AW8OE,HTN0MRN01A06I9,HTN0MRN01AJ1H4,HTN0MRN01AP43T,HTN0MRN01AKP3E,HTN0MRN02D6ELS,HTN0MRN02DS6JY,HTN0MRN03F86SR,HTN0MRN03GDSKZ,HTN0MRN01BBKP0,HTN0MRN01ANTOS,HTN0MRN02DBB59,HTN0MRN02D389N,HTN0MRN02EE5UD,HTN0MRN01BSFBH,HTN0MRN03FXLK5,HTN0MRN03GHB1D,HTN0MRN03FL39B,HTN0MRN02DIEPR,HTN0MRN03HJSMO
HTN0MRN01BHTE7	HTN0MRN01BHTE7,HTN0MRN02DG5XB,HTN0MRN03GYXM3,HTN0MRN03HA8YO,HTN0MRN01B5NCF,HTN0MRN02EOACJ,HTN0MRN01BGBP2,HTN0MRN02DSO1V,HTN0MRN03GX52P,HTN0MRN02EL7IE,HTN0MRN01AVZK4,HTN0MRN01APXUV,HTN0MRN03G03K8,HTN0MRN01ANOEL,HTN0MRN03GGY05
HTN0MRN01BHMAF	HTN0MRN01BHMAF,HTN0MRN03G25AG,HTN0MRN03HJSTI
HTN0MRN01BH8WF	HTN0MRN01BH8WF,HTN0MRN03GD1XQ,HTN0MRN03GVYPL,HTN0MRN01AKLJ1,HTN0MRN01A7JWN,HTN0MRN01BU4GL,HTN0MRN01B7HM1,HTN0MRN02C6URG,HTN0MRN02C894Z,HTN0MRN02C7CZU,HTN0MRN03GVRMB,HTN0MRN03HJT5M,HTN0MRN03GIYWO,HTN0MRN03GRK3G,HTN0MRN01BGXCG,HTN0MRN02ET5BO,HTN0MRN03GDR2Y,HTN0MRN01CA9OJ,HTN0MRN01B8CP4,HTN0MRN01BWPSX,HTN0MRN02EGB0C,HTN0MRN03GY5J3,HTN0MRN03F6DV2,HTN0MRN03G2C3F,HTN0MRN03GDWUD,HTN0MRN01BOT51,HTN0MRN01…
HTN0MRN01BH6Y4	HTN0MRN01BH6Y4,HTN0MRN03GVFUP,HTN0MRN01BG9MM,HTN0MRN02EGG75,HTN0MRN03GKVQ1,HTN0MRN03FRPZP,HTN0MRN01BAJ3P,HTN0MRN03GYL3X,HTN0MRN02DUGW1
HTN0MRN01BGGFC	HTN0MRN01BGGFC,HTN0MRN03G0A7L
HTN0MRN01BFQR4	HTN0MRN01BFQR4,HTN0MRN01BZXI8
HTN0MRN01BFP9C	HTN0MRN01BFP9C,HTN0MRN01AKIQT,HTN0MRN01BT2IV,HTN0MRN03FK5G1,HTN0MRN03GOKWN,HTN0MRN01B1PO6,HTN0MRN03F49WS,HTN0MRN01A77LI,HTN0MRN01B9GUK,HTN0MRN02EM0B6,HTN0MRN03HH7U1
HTN0MRN01BFL8U	HTN0MRN01BFL8U,HTN0MRN03GCUU2,HTN0MRN02EARD9,HTN0MRN03FLIRY
HTN0MRN01BEY7V	HTN0MRN01BEY7V,HTN0MRN03FSWYE
HTN0MRN01BEU2U	HTN0MRN01BEU2U,HTN0MRN01AOG4W,HTN0MRN01BZPV5,HTN0MRN02EW36O,HTN0MRN03F00A9,HTN0MRN02D4TTX,HTN0MRN02DD8HE,HTN0MRN02DXNKO,HTN0MRN03G5583,HTN0MRN01BMDOH,HTN0MRN03G5BFB,HTN0MRN03G8YKF,HTN0MRN01AV2YD,HTN0MRN01AT4UM,HTN0MRN02C2LCQ,HTN0MRN02C955J,HTN0MRN02DQBWR,HTN0MRN02EKVBG,HTN0MRN03GN19B,HTN0MRN02D23LU,HTN0MRN01A28NX,HTN0MRN01BNT64,HTN0MRN03HLB9N,HTN0MRN02DNDOU
HTN0MRN01BEIBL	HTN0MRN01BEIBL,HTN0MRN03F406L,HTN0MRN03GRI6E,HTN0MRN02DSWP7,HTN0MRN01A5Q8H,HTN0MRN01BNVI4,HTN0MRN02DINT7,HTN0MRN02EEEX6,HTN0MRN02DOZEN,HTN0MRN03HKK8P,HTN0MRN01BZXA1
HTN0MRN01BE0JS	HTN0MRN01BE0JS,HTN0MRN01A9GUY,HTN0MRN02D60XA,HTN0MRN02DFMQ3,HTN0MRN02DVALI,HTN0MRN03GXTC4,HTN0MRN03GDT9M,HTN0MRN01BQZZT,HTN0MRN01BGZHT,HTN0MRN01AJ9AN,HTN0MRN01BWCVU,HTN0MRN01B62NN,HTN0MRN01CCRLG,HTN0MRN02DI0RY,HTN0MRN02EQ2OR,HTN0MRN02EZQAN,HTN0MRN02EWQ1T,HTN0MRN02EEO8A,HTN0MRN02D1IYM,HTN0MRN02D65BR,HTN0MRN03FUCNT,HTN0MRN03FM6T3,HTN0MRN03G1YJ0,HTN0MRN03GQRTU,HTN0MRN03G7GK9,HTN0MRN03FODB6,HTN0MRN03…
HTN0MRN01BDIBS	HTN0MRN01BDIBS,HTN0MRN02DJCBS
HTN0MRN01BDDYR	HTN0MRN01BDDYR,HTN0MRN03GHTYL,HTN0MRN01B0Z3S,HTN0MRN02ENCQ1,HTN0MRN03G4OSO,HTN0MRN01ANN2U,HTN0MRN02EKQVI,HTN0MRN03F8LK1,HTN0MRN01AWH6U,HTN0MRN02EIBKT,HTN0MRN02EXMI1,HTN0MRN01BB35U,HTN0MRN03FRHPM,HTN0MRN01BMWM6,HTN0MRN02D5C8Y,HTN0MRN03GBRHD,HTN0MRN01AZXON,HTN0MRN02DP8I1,HTN0MRN03G2PNT,HTN0MRN03HC092,HTN0MRN03GDXAG,HTN0MRN02DFT0M,HTN0MRN03F7ZSL,HTN0MRN03HI3S6
HTN0MRN01BC7WQ	HTN0MRN01BC7WQ,HTN0MRN03HJNSQ,HTN0MRN01A9VGD,HTN0MRN01AWDW2,HTN0MRN01ASW0V,HTN0MRN01A9839,HTN0MRN01BOMQR,HTN0MRN01BN94T,HTN0MRN01CGSKO,HTN0MRN01AZ4WZ,HTN0MRN01CIU42,HTN0MRN01BTEPH,HTN0MRN01AW5MN,HTN0MRN01A1I3O,HTN0MRN01BA5W7,HTN0MRN02EDJAP,HTN0MRN02DZHM3,HTN0MRN02C1ONQ,HTN0MRN02D2W3N,HTN0MRN02ES9RC,HTN0MRN02C6X5V,HTN0MRN03HEXBU,HTN0MRN03GWRVO,HTN0MRN03F6VDO,HTN0MRN03HCTGE,HTN0MRN03F5LBA,HTN0MRN03…
HTN0MRN01BC4H0	HTN0MRN01BC4H0,HTN0MRN02DO7Q6,HTN0MRN01BRARC,HTN0MRN01BF4XM,HTN0MRN01AILLY,HTN0MRN01ATQP8,HTN0MRN01AIQRS,HTN0MRN01BVK2T,HTN0MRN02DH980,HTN0MRN02DA7KM,HTN0MRN02D5PI7,HTN0MRN02EU7EH,HTN0MRN03FSAEM,HTN0MRN03G6W5O,HTN0MRN03GQVWY,HTN0MRN01BQDZ4,HTN0MRN03GRP7G,HTN0MRN03HA5ZC,HTN0MRN01A1PLE,HTN0MRN03GVR1Z,HTN0MRN02DEMEL,HTN0MRN03GJJP6,HTN0MRN02C3WJY
HTN0MRN01BBGH8	HTN0MRN01BBGH8,HTN0MRN01B53SD,HTN0MRN03GFJHO,HTN0MRN02DE62I,HTN0MRN01BNAJJ,HTN0MRN01B1BBL,HTN0MRN01BIYIJ,HTN0MRN02EG9II,HTN0MRN03GV4CL,HTN0MRN03GOGAU,HTN0MRN03FMG0O,HTN0MRN01AZ87J,HTN0MRN03HGN8H,HTN0MRN03HD1BW,HTN0MRN02DB54P,HTN0MRN03FSQVX,HTN0MRN01B8DNQ,HTN0MRN01A6P2F,HTN0MRN02DCKCB,HTN0MRN02ETD6C,HTN0MRN02DJ85Z,HTN0MRN02D5H51,HTN0MRN03G1LC1,HTN0MRN02D1ZJO,HTN0MRN03FN2DG,HTN0MRN01A9CB3,HTN0MRN03…
HTN0MRN01BBCCH	HTN0MRN01BBCCH,HTN0MRN03GFCKK,HTN0MRN02DCK91,HTN0MRN01B7K0E
HTN0MRN01BBAUA	HTN0MRN01BBAUA,HTN0MRN03GO0BJ,HTN0MRN01A9VHF,HTN0MRN01BQM6S,HTN0MRN01AXPER,HTN0MRN01B2W6Q,HTN0MRN01B20QC,HTN0MRN01BO3P7,HTN0MRN01BYCYN,HTN0MRN03GOIG0,HTN0MRN03FT4YV,HTN0MRN01BQV7L,HTN0MRN01ATBSE,HTN0MRN03HDQ2K,HTN0MRN03HEQ92,HTN0MRN03FYUR7,HTN0MRN03GZJMB,HTN0MRN01A0YPM,HTN0MRN01BJ8U7,HTN0MRN02C27D4,HTN0MRN03HDUWZ,HTN0MRN03G9AZL,HTN0MRN03GOIPK,HTN0MRN03FQSH0,HTN0MRN02DD0BZ,HTN0MRN01BE6H2,HTN0MRN03…
HTN0MRN01B9EK9	HTN0MRN01B9EK9,HTN0MRN02EQWBA,HTN0MRN02DN9A8,HTN0MRN01BY2HE,HTN0MRN01ASR8U,HTN0MRN01BFEKL,HTN0MRN01ATF90,HTN0MRN02DR7ES,HTN0MRN02EDNFJ,HTN0MRN02EFDER,HTN0MRN03HDI9Z,HTN0MRN03GXPUT,HTN0MRN02DDG92,HTN0MRN01A0996,HTN0MRN01A8F1E,HTN0MRN02ER98R,HTN0MRN02DWDBO,HTN0MRN02EVMA5,HTN0MRN03GQRPH,HTN0MRN03GPN0C,HTN0MRN02EAUZK,HTN0MRN02DSAGG,HTN0MRN02C7EK1,HTN0MRN02DB2VO,HTN0MRN02C8RDR,HTN0MRN03HI6J5,HTN0MRN03…
HTN0MRN01B9C9L	HTN0MRN01B9C9L,HTN0MRN03FZCEZ,HTN0MRN01BPDY8
HTN0MRN01B9547	HTN0MRN01B9547,HTN0MRN03G090D,HTN0MRN01BQ7F3,HTN0MRN01BEFS9,HTN0MRN01AMLEQ,HTN0MRN01CAIH8,HTN0MRN03GCO5J,HTN0MRN03GPFLZ,HTN0MRN03GB65H,HTN0MRN03GAWYZ
HTN0MRN01B7PO2	HTN0MRN01B7PO2,HTN0MRN01AQOPS
HTN0MRN01B6A4R	HTN0MRN01B6A4R,HTN0MRN02DPOOH,HTN0MRN01BY3G4,HTN0MRN01B5ODN,HTN0MRN01A2WTV,HTN0MRN01BW1EV,HTN0MRN01AMIY0,HTN0MRN02EOVIA,HTN0MRN02ERE71,HTN0MRN02DL3UY,HTN0MRN02DF32M,HTN0MRN03F87JO,HTN0MRN03HASU1,HTN0MRN03GT19E,HTN0MRN03F7OE7,HTN0MRN03F23JD,HTN0MRN02ECB6I,HTN0MRN01ANNYJ,HTN0MRN02DYRQ9,HTN0MRN03HBYFN,HTN0MRN03GHWYN,HTN0MRN01B5SI2,HTN0MRN03GU1DH,HTN0MRN02D4QIV,HTN0MRN01ARKGF,HTN0MRN01B01PO,HTN0MRN01…
HTN0MRN01B5WM3	HTN0MRN01B5WM3,HTN0MRN03GXUTL,HTN0MRN03FORCR,HTN0MRN01BCRBN,HTN0MRN01B3O5I,HTN0MRN02EQ8RA,HTN0MRN03F32BW,HTN0MRN03FWR3W,HTN0MRN01AKT9C,HTN0MRN02EUEXI,HTN0MRN02DV47Y,HTN0MRN01CH0SY,HTN0MRN02DJJX6,HTN0MRN01B629W,HTN0MRN02DME53,HTN0MRN02EU7LL,HTN0MRN02EDWJ3,HTN0MRN02EIBC6,HTN0MRN02DISHM,HTN0MRN03GT0WX,HTN0MRN03HDX7C,HTN0MRN02EPT9B,HTN0MRN01BP2R3,HTN0MRN01AOF2V,HTN0MRN01A0S0R,HTN0MRN02DQQ3R,HTN0MRN03…
HTN0MRN01B5AMX	HTN0MRN01B5AMX,HTN0MRN02EAZOO
HTN0MRN01B4XZL	HTN0MRN01B4XZL,HTN0MRN03G4U2D,HTN0MRN03HAXR5,HTN0MRN03GABWB,HTN0MRN01BT8DX,HTN0MRN01CDX8M,HTN0MRN03GAANB,HTN0MRN03HDCY9,HTN0MRN01A8WJD,HTN0MRN01BJF4D,HTN0MRN02C2A9J,HTN0MRN03G917C,HTN0MRN01BI6X8,HTN0MRN01CAWUE,HTN0MRN01AZJD4,HTN0MRN01AIYK2,HTN0MRN02C2589,HTN0MRN02DPB0T,HTN0MRN03F4AFT,HTN0MRN03FUA2W,HTN0MRN03FQN08,HTN0MRN03GDIC9,HTN0MRN03G5IYF,HTN0MRN01BM61X,HTN0MRN02ESS22,HTN0MRN03HJ3EP,HTN0MRN03…
HTN0MRN01B3SQO	HTN0MRN01B3SQO,HTN0MRN03G5CFN,HTN0MRN03HHUFL,HTN0MRN01B6W2Q,HTN0MRN01B9O4J,HTN0MRN01A57ZB,HTN0MRN01AYQ9T,HTN0MRN02DJCFW,HTN0MRN02D66JN,HTN0MRN02DAN50,HTN0MRN03F5O7O,HTN0MRN03FQWUI,HTN0MRN01B8L6D,HTN0MRN01B1BCO,HTN0MRN01A5R1K,HTN0MRN03GPDBM,HTN0MRN03GW8T6,HTN0MRN02DW3LZ,HTN0MRN02DBCU8,HTN0MRN02D1661,HTN0MRN01ANNUN,HTN0MRN02DIWMC,HTN0MRN01BC7QH,HTN0MRN01CB4JS,HTN0MRN02D4L45,HTN0MRN02EYNK0,HTN0MRN02…
HTN0MRN01B3H9O	HTN0MRN01B3H9O,HTN0MRN03GMOR3
HTN0MRN01B3A5B	HTN0MRN01B3A5B,HTN0MRN03HL48X
HTN0MRN01B2SC6	HTN0MRN01B2SC6,HTN0MRN02DK1U7,HTN0MRN03FTMEL,HTN0MRN01APY86,HTN0MRN01BHUR4,HTN0MRN01BDRLQ,HTN0MRN01BX1CT,HTN0MRN01BN3RP,HTN0MRN01A8PTH,HTN0MRN01B6YFT,HTN0MRN03HAMYY,HTN0MRN03GS27Z,HTN0MRN03G4YCL,HTN0MRN01A0DI1,HTN0MRN02DEAUV,HTN0MRN03GHNML,HTN0MRN03GFNBO,HTN0MRN03GJEKY,HTN0MRN03FT7XH,HTN0MRN02ECCYI,HTN0MRN03F8UU1,HTN0MRN01BIQG4,HTN0MRN01CH86E,HTN0MRN01AKHI1,HTN0MRN02DU3NC,HTN0MRN01BKCX7,HTN0MRN01…
HTN0MRN01B2EHF	HTN0MRN01B2EHF,HTN0MRN02DFRS7,HTN0MRN02C2GWH,HTN0MRN03G3GNJ,HTN0MRN01AYSYU,HTN0MRN02D52KL,HTN0MRN02D2HBO,HTN0MRN01BNB0B,HTN0MRN01AY98T,HTN0MRN01BYJ8V,HTN0MRN03F5DUM
HTN0MRN01B18CM	HTN0MRN01B18CM,HTN0MRN03FT8JR,HTN0MRN01A0Q5O,HTN0MRN01AQAF7,HTN0MRN01AYP58,HTN0MRN01BW5RT,HTN0MRN01BEULG,HTN0MRN01B8YQN,HTN0MRN01ARNQP,HTN0MRN01ASZQL,HTN0MRN01BNX5E,HTN0MRN02DFYJR,HTN0MRN02DR3X6,HTN0MRN02EJCNG,HTN0MRN02DIWH7,HTN0MRN02D8MI4,HTN0MRN02C66UE,HTN0MRN03FYCZM,HTN0MRN03HDPVP,HTN0MRN03F2PP1,HTN0MRN03FV95B,HTN0MRN03F33CO,HTN0MRN03F4OAY,HTN0MRN03GR86W,HTN0MRN03GLAZ8,HTN0MRN01A6Z6I,HTN0MRN01…
HTN0MRN01B0WQ1	HTN0MRN01B0WQ1,HTN0MRN01A32JV,HTN0MRN02DTWID,HTN0MRN01BUKOJ,HTN0MRN01A5369,HTN0MRN02EVYOH,HTN0MRN01BNP7I,HTN0MRN02C253O,HTN0MRN01BKEW4,HTN0MRN02D1VNC,HTN0MRN02C2I03,HTN0MRN02DG4ND,HTN0MRN02DN686,HTN0MRN02DR2PN,HTN0MRN02ETTKL,HTN0MRN03FNX28,HTN0MRN03FWR2B,HTN0MRN03G9DZI,HTN0MRN03GKG7P,HTN0MRN02EGKA5
HTN0MRN01B0O3W	HTN0MRN01B0O3W,HTN0MRN03HDY08,HTN0MRN03G7WLG,HTN0MRN02DJ7WB
HTN0MRN01AZVC3	HTN0MRN01AZVC3,HTN0MRN03GZ3IU,HTN0MRN01BE9K8
HTN0MRN01AYNFJ	HTN0MRN01AYNFJ,HTN0MRN02D7SFO,HTN0MRN03FVFWX
HTN0MRN01AYKXF	HTN0MRN01AYKXF,HTN0MRN02DZSBT,HTN0MRN01ARJ9J,HTN0MRN01BEGA9,HTN0MRN01A096K,HTN0MRN02DW2YT,HTN0MRN01AP3EJ,HTN0MRN03GI6XM,HTN0MRN01AIKP2,HTN0MRN01ANQZX
HTN0MRN01AWTGF	HTN0MRN01AWTGF,HTN0MRN02EUW07,HTN0MRN03G7ZFZ,HTN0MRN01A5KKR,HTN0MRN02C6WI6,HTN0MRN01CBGKL,HTN0MRN02DAJHB,HTN0MRN02DZYRO,HTN0MRN02EJLAO,HTN0MRN02DEBVD,HTN0MRN03G7EXY,HTN0MRN01CB3EB,HTN0MRN02EWH9Z,HTN0MRN02DGOM3,HTN0MRN02C7ND8,HTN0MRN03G1IJI,HTN0MRN03GDX7Y,HTN0MRN01AWAQV
HTN0MRN01AVWR6	HTN0MRN01AVWR6,HTN0MRN01A2C6Y,HTN0MRN01A7RJQ,HTN0MRN01A4ASL,HTN0MRN01BXCRD,HTN0MRN02D9JQ0,HTN0MRN03HDGJM,HTN0MRN03HE8H0,HTN0MRN03FX04B,HTN0MRN03FWF23,HTN0MRN03F0LNB,HTN0MRN03F4EFF,HTN0MRN03GBC43,HTN0MRN01ATJV0,HTN0MRN01A33ZW,HTN0MRN03GWY9V,HTN0MRN03F95FT,HTN0MRN02EK7DD,HTN0MRN02DGRD1,HTN0MRN03F7EA4,HTN0MRN01B23V6,HTN0MRN01AOQ1T,HTN0MRN01CB97U,HTN0MRN02DKULL,HTN0MRN02C03WJ,HTN0MRN03G7LA4,HTN0MRN03…
HTN0MRN01AUU40	HTN0MRN01AUU40,HTN0MRN01CBJ9O
HTN0MRN01ATWDK	HTN0MRN01ATWDK,HTN0MRN02DAUJY,HTN0MRN01AR4DX,HTN0MRN02DVDF3,HTN0MRN01BI5P1,HTN0MRN01BMEHR,HTN0MRN02DR0K7,HTN0MRN02D0AHN,HTN0MRN02C0ZEV,HTN0MRN03HBU5I,HTN0MRN02D4MP8,HTN0MRN03GTQU3,HTN0MRN01BLI1I,HTN0MRN03F7T4B,HTN0MRN02EF95X,HTN0MRN02ESQFE,HTN0MRN02DD2MA,HTN0MRN01BN5XE,HTN0MRN03FWHN3,HTN0MRN03F6ORN,HTN0MRN01A9D59,HTN0MRN02EKRR9,HTN0MRN02D1PN3,HTN0MRN01A9VMP,HTN0MRN01BTT6U,HTN0MRN03FNL1U,HTN0MRN01…
HTN0MRN01ATNTN	HTN0MRN01ATNTN,HTN0MRN02DLNJU
HTN0MRN01AT9YP	HTN0MRN01AT9YP,HTN0MRN02DEUQP
HTN0MRN01AT9KE	HTN0MRN01AT9KE,HTN0MRN03GQLUG,HTN0MRN03G1XK2
HTN0MRN01ASZXF	HTN0MRN01ASZXF,HTN0MRN02C1DNX,HTN0MRN02D3DZB,HTN0MRN01A9LRA,HTN0MRN01BWVY9,HTN0MRN01A65QB,HTN0MRN01APF1Q,HTN0MRN01B5HED,HTN0MRN02ESQLD,HTN0MRN02EDSPY,HTN0MRN02EJWAP,HTN0MRN03GH0I1,HTN0MRN03HBW9Q,HTN0MRN03HDJC3,HTN0MRN03G4ZJU,HTN0MRN03HLFBC,HTN0MRN03F6R8I,HTN0MRN03FQYGS,HTN0MRN03HFYP4,HTN0MRN03F4B2D,HTN0MRN01BYPCZ,HTN0MRN01B2OO3,HTN0MRN01AR9JL,HTN0MRN01CACDM,HTN0MRN01B63SL,HTN0MRN01CFKQV,HTN0MRN01…
HTN0MRN01ASNUT	HTN0MRN01ASNUT,HTN0MRN02DTPYU,HTN0MRN02EGRWO,HTN0MRN03GA3HQ,HTN0MRN03GJ03G,HTN0MRN03GBSWL,HTN0MRN03HDSVT,HTN0MRN01A59FV,HTN0MRN01BX3ZR,HTN0MRN01AIB6B,HTN0MRN02DQ56I,HTN0MRN03GR51E,HTN0MRN03G23LL,HTN0MRN03HJKVC,HTN0MRN03GEFV3,HTN0MRN03F6WJZ,HTN0MRN03F3XWI,HTN0MRN03FZVBF,HTN0MRN01BAKVU,HTN0MRN01CH35B,HTN0MRN01BXK0D,HTN0MRN02DZYTH,HTN0MRN02C7K5R,HTN0MRN02D41SQ,HTN0MRN03FUUJF,HTN0MRN03FU9QN,HTN0MRN03…
HTN0MRN01ASFJW	HTN0MRN01ASFJW,HTN0MRN02D32KK,HTN0MRN01ASLFI
HTN0MRN01AROJE	HTN0MRN01AROJE,HTN0MRN02D2NYM
HTN0MRN01AR6NU	HTN0MRN01AR6NU,HTN0MRN02DT0F7
HTN0MRN01APRAZ	HTN0MRN01APRAZ,HTN0MRN02D7D8K
HTN0MRN01APPFE	HTN0MRN01APPFE,HTN0MRN03GM902,HTN0MRN03G8I64,HTN0MRN01BOY0Z,HTN0MRN01B2N6T,HTN0MRN01AJG4C,HTN0MRN02DKD8K,HTN0MRN02EDTDI,HTN0MRN02EXE2W,HTN0MRN02EUATE,HTN0MRN02DZS4G,HTN0MRN01CDELL,HTN0MRN02D1CSX,HTN0MRN03FYK5W,HTN0MRN02EOK0I,HTN0MRN01A0AMP,HTN0MRN01AQ6T5,HTN0MRN01BU81V,HTN0MRN02DYDDI,HTN0MRN02D4A46,HTN0MRN02E02TL,HTN0MRN02D1ESA,HTN0MRN02ELXL9,HTN0MRN03G0QGS,HTN0MRN03GOPFW,HTN0MRN03G4051,HTN0MRN03…
HTN0MRN01APGEF	HTN0MRN01APGEF,HTN0MRN01APHAD,HTN0MRN01AP94H,HTN0MRN02C58WY,HTN0MRN03GTUJ0,HTN0MRN03F1C8U,HTN0MRN01A3DUH
HTN0MRN01AOSD5	HTN0MRN01AOSD5,HTN0MRN03GA7DI,HTN0MRN02C7A51,HTN0MRN01CE8NV,HTN0MRN02EASPQ,HTN0MRN02EDGF7,HTN0MRN03G8Y19,HTN0MRN03F3Q05,HTN0MRN03FKWC9,HTN0MRN01B6Y6Q,HTN0MRN03FXP06,HTN0MRN03G5GOS,HTN0MRN03HCM7V,HTN0MRN01AJG6F
HTN0MRN01AKYRJ	HTN0MRN01AKYRJ,HTN0MRN01BJKCH,HTN0MRN01BX25S,HTN0MRN01AP39G,HTN0MRN02DQLUM,HTN0MRN03HJ6SV,HTN0MRN01BJ3AD,HTN0MRN01A9M5K,HTN0MRN02DOC05,HTN0MRN02DIP10,HTN0MRN01BXWYA,HTN0MRN02EFSTG,HTN0MRN03GP0KJ,HTN0MRN02DFJTP,HTN0MRN03GYQ8O
HTN0MRN01AKION	HTN0MRN01AKION,HTN0MRN02EXCDD,HTN0MRN01CAYSH,HTN0MRN03GL1FE,HTN0MRN03F6GHR,HTN0MRN01A2HNZ,HTN0MRN02EWV09,HTN0MRN01AZRAI,HTN0MRN01A5IEI
HTN0MRN01AK5QG	HTN0MRN01AK5QG,HTN0MRN03GVYZF,HTN0MRN01CGUA8
HTN0MRN01AIEMW	HTN0MRN01AIEMW,HTN0MRN01BQJ7H,HTN0MRN03GU8QR,HTN0MRN03F5AZG,HTN0MRN01AWYBZ,HTN0MRN02DIDSF,HTN0MRN01BROCF,HTN0MRN01BJOD9,HTN0MRN03GIU3V,HTN0MRN03F3J38,HTN0MRN03FWH3R,HTN0MRN03HC2ER
HTN0MRN01AI1JC	HTN0MRN01AI1JC,HTN0MRN02EKCOI,HTN0MRN01CADBF,HTN0MRN03FNM25,HTN0MRN01B5DFP
HTN0MRN01AH5SO	HTN0MRN01AH5SO,HTN0MRN03F4FSM,HTN0MRN02C4PI4,HTN0MRN02DKL3N,HTN0MRN02DZDXI,HTN0MRN03GKBAG,HTN0MRN01A22PC,HTN0MRN02DKOGB,HTN0MRN02DLHNU,HTN0MRN02DB3VP,HTN0MRN02DQ17U,HTN0MRN02EOBRH,HTN0MRN02C00QA,HTN0MRN03F9P9Q,HTN0MRN02DBDT9,HTN0MRN02DZEI1,HTN0MRN01BMZYP,HTN0MRN01ALYEL,HTN0MRN02EKEKZ,HTN0MRN02EOE8D,HTN0MRN03GF2CY,HTN0MRN03GX02K,HTN0MRN03FPWZS,HTN0MRN03F2W9G,HTN0MRN01ALIKZ,HTN0MRN01BVFBE,HTN0MRN02…
HTN0MRN01A9UZV	HTN0MRN01A9UZV,HTN0MRN01A1S5P,HTN0MRN01BF0SK,HTN0MRN01CAGM9,HTN0MRN01B7MBJ,HTN0MRN01AVQWU,HTN0MRN01BNHH2,HTN0MRN03HIM4Z,HTN0MRN03F4TD8,HTN0MRN01APRSH,HTN0MRN02DH4HE,HTN0MRN02EY5TX,HTN0MRN02ED7IL,HTN0MRN02D5RLF,HTN0MRN02D8PAO,HTN0MRN01A0TFK,HTN0MRN03FYUWL
HTN0MRN01A91S3	HTN0MRN01A91S3,HTN0MRN02EMGYS,HTN0MRN01BMZ3C,HTN0MRN01B3XW4,HTN0MRN02EM1O7,HTN0MRN02EPX6K
HTN0MRN01A89A1	HTN0MRN01A89A1,HTN0MRN03GGODP,HTN0MRN02DR2EZ
HTN0MRN01A87YR	HTN0MRN01A87YR,HTN0MRN03GHLSM
HTN0MRN01A82BD	HTN0MRN01A82BD,HTN0MRN01AYDH9,HTN0MRN01BDNMR,HTN0MRN02DQZHG,HTN0MRN02DO1VC,HTN0MRN01A1YM6
HTN0MRN01A7KEF	HTN0MRN01A7KEF,HTN0MRN01A804W,HTN0MRN02DXFE2,HTN0MRN03HFW0N,HTN0MRN03GRC5G,HTN0MRN01ARZY4,HTN0MRN01B06P3,HTN0MRN02C26QH,HTN0MRN03HLIVC,HTN0MRN03HK5IU,HTN0MRN01B5OJ0,HTN0MRN02DH9HJ,HTN0MRN03FXKGT,HTN0MRN03FSZ9Q,HTN0MRN02DMFXC,HTN0MRN01BDWPK,HTN0MRN02C2I1F,HTN0MRN02DNM1O,HTN0MRN03F2ZFL,HTN0MRN01CF99E,HTN0MRN02C7T1Y,HTN0MRN01AR1B0,HTN0MRN03GQZDB,HTN0MRN01BJ86G
HTN0MRN01A7I1T	HTN0MRN01A7I1T,HTN0MRN02DZR7V,HTN0MRN01CDLJO,HTN0MRN01CDXCP,HTN0MRN02ES8C3,HTN0MRN02C4S4N,HTN0MRN03GJF8D,HTN0MRN03FVL5U,HTN0MRN03FOZTN,HTN0MRN01BT9R2,HTN0MRN01ALERE,HTN0MRN02EGVUG,HTN0MRN03GNSLX,HTN0MRN03FXHBV,HTN0MRN03HFGTJ,HTN0MRN01BXQV9,HTN0MRN03GPUDV,HTN0MRN02DBALD,HTN0MRN02D5ABC,HTN0MRN03GJC45,HTN0MRN02C5S2Z,HTN0MRN03FUT0R,HTN0MRN01BIVEZ,HTN0MRN03FMNIH,HTN0MRN01BMLYE,HTN0MRN01BCL4M,HTN0MRN02…
HTN0MRN01A78CL	HTN0MRN01A78CL,HTN0MRN02DZL9G,HTN0MRN01BE89O,HTN0MRN01CH2FC,HTN0MRN01B8L3S,HTN0MRN02DJ77Z,HTN0MRN01B2J99,HTN0MRN01BJADP,HTN0MRN01AUXFO,HTN0MRN01CA8C3,HTN0MRN02C7W7Y,HTN0MRN02DVQV5,HTN0MRN03G4ZLK,HTN0MRN03HJ8QV,HTN0MRN03HGIXU,HTN0MRN03GWNBS
HTN0MRN01A64MA	HTN0MRN01A64MA,HTN0MRN02DJS6Z,HTN0MRN01BCMPC,HTN0MRN01AP2AG,HTN0MRN01B9YUM,HTN0MRN01AZRBA,HTN0MRN02D8OVA,HTN0MRN02EQHLN,HTN0MRN01AWE75,HTN0MRN02DCEBZ,HTN0MRN02D5AN3,HTN0MRN03FX45U,HTN0MRN02EHQP4,HTN0MRN01AZ8GO,HTN0MRN01BTDJ6,HTN0MRN01CDZF1,HTN0MRN01BV9NS,HTN0MRN01BX7K9,HTN0MRN01B0KOJ,HTN0MRN01BR4SH,HTN0MRN02C5GCE,HTN0MRN02DH984,HTN0MRN02EU1B3,HTN0MRN03F0CFN,HTN0MRN03HG3YQ,HTN0MRN03G9G7W,HTN0MRN03…
HTN0MRN01A5QH7	HTN0MRN01A5QH7,HTN0MRN03GSGZ4,HTN0MRN03FVJ14,HTN0MRN01AKI13,HTN0MRN02DHEOF,HTN0MRN02DXM3E,HTN0MRN01AT9C0,HTN0MRN03FOI3H,HTN0MRN03GISYW,HTN0MRN02DBPHN,HTN0MRN01BLP1I,HTN0MRN01BM6YS,HTN0MRN01AI80X,HTN0MRN03FY31X,HTN0MRN03GCWAO
HTN0MRN01A5BLU	HTN0MRN01A5BLU,HTN0MRN03GECMM,HTN0MRN01BE3JT,HTN0MRN01CIXIB,HTN0MRN01A85HT,HTN0MRN03HGF5D,HTN0MRN03HLB69,HTN0MRN02EW8C3,HTN0MRN03HGHK1,HTN0MRN01CBVQ9,HTN0MRN01AKLV7
HTN0MRN01A4KHX	HTN0MRN01A4KHX,HTN0MRN03GZQXD,HTN0MRN01BDST1,HTN0MRN01BHJP1,HTN0MRN02D0ISV,HTN0MRN02ETGZS
HTN0MRN01A4BF6	HTN0MRN01A4BF6,HTN0MRN03FYRUM,HTN0MRN01BKRVS,HTN0MRN01B29O9,HTN0MRN03GN6EQ,HTN0MRN02C9O1C,HTN0MRN01BJQE8,HTN0MRN01BTSPI,HTN0MRN02D0T8Q,HTN0MRN03G873O,HTN0MRN02EHAPA,HTN0MRN01A9AUZ,HTN0MRN01A8AXO,HTN0MRN02DR2MG,HTN0MRN02EVJXK,HTN0MRN02DQTQR,HTN0MRN03FQZF8,HTN0MRN01B3NGS,HTN0MRN03F3094,HTN0MRN03GW04B,HTN0MRN02C7TKG,HTN0MRN03GWZZW,HTN0MRN03GA9M8
HTN0MRN01A3FW4	HTN0MRN01A3FW4,HTN0MRN03GIHCL,HTN0MRN01AUZR6,HTN0MRN02ERUFL,HTN0MRN02DSRSN,HTN0MRN03G3CXD,HTN0MRN02ESFC6,HTN0MRN01A0GLG,HTN0MRN01CHJPM,HTN0MRN01A6OU0,HTN0MRN02DERJ0,HTN0MRN02EQ8JT,HTN0MRN02D0Z6T,HTN0MRN02D4SKG,HTN0MRN01BU7L2,HTN0MRN01CGUIA,HTN0MRN01BGCH9,HTN0MRN02EDVLR,HTN0MRN02DQWPQ,HTN0MRN02DM19N,HTN0MRN02C1UKE,HTN0MRN02EELFH,HTN0MRN02EX1HU,HTN0MRN02DUVQS,HTN0MRN03HB6RP,HTN0MRN03GBEZL,HTN0MRN03…
HTN0MRN01A2V8J	HTN0MRN01A2V8J,HTN0MRN02C4E6Q
HTN0MRN01A0XUO	HTN0MRN01A0XUO,HTN0MRN03FQPHW,HTN0MRN01B87ED,HTN0MRN02C06BY
HTN0MRN01A01TY	HTN0MRN01A01TY,HTN0MRN02C2A4C
HTN0MRN03HKZI6	HTN0MRN03HKZI6
HTN0MRN03HKTKA	HTN0MRN03HKTKA,HTN0MRN02D4HIX,HTN0MRN01A6GRF,HTN0MRN02EFM3L,HTN0MRN02DRSJV,HTN0MRN02DCNIZ,HTN0MRN03F23T9
HTN0MRN03HKQZO	HTN0MRN03HKQZO,HTN0MRN02C8HK8,HTN0MRN01B3VXQ,HTN0MRN01BZ5AL,HTN0MRN02C6IL0,HTN0MRN03HLYUO,HTN0MRN01BFZMD,HTN0MRN01BJ4GN,HTN0MRN02EE1H6,HTN0MRN02EMHV7,HTN0MRN03GMESF,HTN0MRN03HAIMA,HTN0MRN03HJKX1,HTN0MRN02D43YW,HTN0MRN01A3TJE,HTN0MRN02EBSDE,HTN0MRN03GYXWH,HTN0MRN02EMNPF,HTN0MRN02DCVN7
HTN0MRN03HKM4X	HTN0MRN03HKM4X
HTN0MRN03HKLBL	HTN0MRN03HKLBL
HTN0MRN03HJZ09	HTN0MRN03HJZ09
HTN0MRN03HJVQ7	HTN0MRN03HJVQ7
HTN0MRN03HJSKT	HTN0MRN03HJSKT
HTN0MRN03HJPZY	HTN0MRN03HJPZY
HTN0MRN03HJCRG	HTN0MRN03HJCRG,HTN0MRN01BKQWS
HTN0MRN03HJ92I	HTN0MRN03HJ92I,HTN0MRN01BVUBA,HTN0MRN02DYUY0,HTN0MRN03FOCFA,HTN0MRN02DZBRP,HTN0MRN03GWGAJ,HTN0MRN03FZ69W,HTN0MRN03G7PYP,HTN0MRN01A8DL2,HTN0MRN02EFW41,HTN0MRN02DOSV3,HTN0MRN02D9TF0,HTN0MRN03F8NED,HTN0MRN03G01BT
HTN0MRN03HJ1CH	HTN0MRN03HJ1CH
HTN0MRN03HIVY7	HTN0MRN03HIVY7,HTN0MRN02DON7T,HTN0MRN03GVYNR
HTN0MRN03HILTZ	HTN0MRN03HILTZ
HTN0MRN03HIC79	HTN0MRN03HIC79,HTN0MRN03G8833
HTN0MRN03HIA8S	HTN0MRN03HIA8S,HTN0MRN03FYJP8,HTN0MRN02C1OX8,HTN0MRN02DOYTO
HTN0MRN03HI6KC	HTN0MRN03HI6KC
HTN0MRN03HHT2D	HTN0MRN03HHT2D
HTN0MRN03HHSYI	HTN0MRN03HHSYI,HTN0MRN01BHSCD,HTN0MRN01B9PPT,HTN0MRN01CBNJA,HTN0MRN01B9IER,HTN0MRN01CI2I2,HTN0MRN02D84WQ,HTN0MRN02EO9B0,HTN0MRN02DSXTX,HTN0MRN02D6M5S,HTN0MRN02DLF38,HTN0MRN03GQWDE,HTN0MRN03G1SMP,HTN0MRN03GNWCH,HTN0MRN03FV8UK
HTN0MRN03HHIRW	HTN0MRN03HHIRW
HTN0MRN03HHFEB	HTN0MRN03HHFEB,HTN0MRN01BFITM,HTN0MRN01ASW0Y,HTN0MRN03G2T7F
HTN0MRN03HHBB5	HTN0MRN03HHBB5,HTN0MRN01AZ7P5,HTN0MRN01AZICV,HTN0MRN02D5YX7,HTN0MRN03G9TST,HTN0MRN03FR6ZO,HTN0MRN03F1081,HTN0MRN03FN514,HTN0MRN03G4E5L,HTN0MRN03FO7PF
HTN0MRN03HGH0V	HTN0MRN03HGH0V
HTN0MRN03HGF3O	HTN0MRN03HGF3O,HTN0MRN01AYJ38,HTN0MRN01CFODS,HTN0MRN03G0XKY,HTN0MRN03GT315,HTN0MRN02EG1BI
HTN0MRN03HGE7I	HTN0MRN03HGE7I,HTN0MRN01BVG49,HTN0MRN01CASF2,HTN0MRN01BWYMA,HTN0MRN01ANO9D,HTN0MRN02D4KAE,HTN0MRN02EM954,HTN0MRN02D7I5N,HTN0MRN02EV5WO,HTN0MRN02EI5YL,HTN0MRN03F00MC,HTN0MRN03HCK1O,HTN0MRN01BOST6
HTN0MRN03HGDU1	HTN0MRN03HGDU1,HTN0MRN02DQF0N
HTN0MRN03HGBQ0	HTN0MRN03HGBQ0,HTN0MRN03HBU91,HTN0MRN03G5WNQ,HTN0MRN01BFCDN,HTN0MRN03G7U83,HTN0MRN03FTBTL
HTN0MRN03HG1EL	HTN0MRN03HG1EL,HTN0MRN01AYKD9
HTN0MRN03HFE32	HTN0MRN03HFE32,HTN0MRN02EFB6B
HTN0MRN03HF5NJ	HTN0MRN03HF5NJ,HTN0MRN01AI2KY,HTN0MRN01B096V,HTN0MRN01AW76U,HTN0MRN03GHA9E,HTN0MRN03F6A4S,HTN0MRN01AI0BJ,HTN0MRN01BBOAR,HTN0MRN01BQ96P,HTN0MRN01B8G6U,HTN0MRN01BYRFU,HTN0MRN02D7B5R,HTN0MRN03G17A8,HTN0MRN03G6PSG,HTN0MRN03GVALN,HTN0MRN02EK0G0,HTN0MRN03HK6OX,HTN0MRN01AO9X6,HTN0MRN02DNP9Y,HTN0MRN01AYTX7
HTN0MRN03HF2HT	HTN0MRN03HF2HT,HTN0MRN01BQT95,HTN0MRN01B61NC,HTN0MRN02C97AP,HTN0MRN02DY4OW,HTN0MRN02DV9IL,HTN0MRN02EM0AO,HTN0MRN01CAZSR,HTN0MRN01AZ585,HTN0MRN01AWCR0,HTN0MRN01B8YA6,HTN0MRN01A5XOL,HTN0MRN03F0DL0,HTN0MRN03GMD7M,HTN0MRN02EDHCR,HTN0MRN03FUIWD,HTN0MRN03GHX8W,HTN0MRN03HGS0O,HTN0MRN03HJ418,HTN0MRN01CH4AR,HTN0MRN01AWTGJ,HTN0MRN01B87NO,HTN0MRN02D0NKP,HTN0MRN02DVEVW,HTN0MRN02D7WNK,HTN0MRN02EWO9V,HTN0MRN03…
HTN0MRN03HEZZX	HTN0MRN03HEZZX,HTN0MRN01AXBJJ,HTN0MRN02C9YFX
HTN0MRN03HET0X	HTN0MRN03HET0X
HTN0MRN03HEJ97	HTN0MRN03HEJ97,HTN0MRN01A9MLA
HTN0MRN03HDWJU	HTN0MRN03HDWJU,HTN0MRN02DJLBY
HTN0MRN03HDUO6	HTN0MRN03HDUO6
HTN0MRN03HDNRF	HTN0MRN03HDNRF
HTN0MRN03HDLJG	HTN0MRN03HDLJG,HTN0MRN01BGCV5,HTN0MRN01CGY3Y,HTN0MRN03GY27L,HTN0MRN03FT2KS,HTN0MRN02DC9LH,HTN0MRN02EET4O,HTN0MRN02DNKMD,HTN0MRN03GJ3JD,HTN0MRN01BURCR,HTN0MRN03GYU3F,HTN0MRN03HA43F,HTN0MRN03F4WK3,HTN0MRN03GM5TL,HTN0MRN03GJB1N,HTN0MRN03G2084,HTN0MRN03FL5PX,HTN0MRN01CDLF2,HTN0MRN01BXBKL,HTN0MRN02D9DD3,HTN0MRN02D0DMK,HTN0MRN02D8K2R,HTN0MRN03HH61E,HTN0MRN02DBQBL,HTN0MRN03HH2Z9,HTN0MRN02C94KO,HTN0MRN02…
HTN0MRN03HDHGF	HTN0MRN03HDHGF,HTN0MRN02DSQUG,HTN0MRN01AK8WA,HTN0MRN01BOLKZ,HTN0MRN01BOMGR,HTN0MRN01APSH2,HTN0MRN02DVQOM,HTN0MRN02D2MVG,HTN0MRN02EGISC,HTN0MRN03GMNGT,HTN0MRN03G96CK,HTN0MRN03F7NGT,HTN0MRN03GO7KB,HTN0MRN03FOMYU,HTN0MRN01AS44G,HTN0MRN03FSGKY,HTN0MRN02DX205,HTN0MRN02D65RG,HTN0MRN03FLOVD,HTN0MRN01ASMIM,HTN0MRN01CHX33,HTN0MRN02EPDI6,HTN0MRN01A82HQ,HTN0MRN03FOK55,HTN0MRN02ESXGB,HTN0MRN02EEVC4,HTN0MRN03…
HTN0MRN03HDFRG	HTN0MRN03HDFRG
HTN0MRN03HDF9X	HTN0MRN03HDF9X,HTN0MRN03FNJJ8,HTN0MRN02EIA2X,HTN0MRN01BQBAZ,HTN0MRN02EPK3G,HTN0MRN03GO0FY,HTN0MRN03GOBSS,HTN0MRN01BE2EY,HTN0MRN03HEBQH,HTN0MRN03HISIG,HTN0MRN01AIE8V,HTN0MRN02DC0F4,HTN0MRN02EAI4Q,HTN0MRN03GY8CH,HTN0MRN03G27F0,HTN0MRN02DHNFC,HTN0MRN03GB57K,HTN0MRN01AU4EZ,HTN0MRN01BZZCH,HTN0MRN03GJIQ4,HTN0MRN02EICYM,HTN0MRN03F3VVJ
HTN0MRN03HDA70	HTN0MRN03HDA70
HTN0MRN03HD9FH	HTN0MRN03HD9FH,HTN0MRN01BJJGB,HTN0MRN03HGZ1O,HTN0MRN01BDTM2,HTN0MRN03F0PGX,HTN0MRN02D9S7F
HTN0MRN03HD798	HTN0MRN03HD798
HTN0MRN03HCYG5	HTN0MRN03HCYG5,HTN0MRN02EM67F,HTN0MRN03GXFZD,HTN0MRN01BHBKI,HTN0MRN02EDST8,HTN0MRN02DEUC7,HTN0MRN01B3YJR
HTN0MRN03HCNLD	HTN0MRN03HCNLD,HTN0MRN03GLVFZ
HTN0MRN03HC68D	HTN0MRN03HC68D
HTN0MRN03HC3T4	HTN0MRN03HC3T4
HTN0MRN03HC0JR	HTN0MRN03HC0JR,HTN0MRN01BIBQB
HTN0MRN03HBU3P	HTN0MRN03HBU3P,HTN0MRN01ATBVM,HTN0MRN02D73MO,HTN0MRN02D44PJ,HTN0MRN03HAO0S
HTN0MRN03HBQ3J	HTN0MRN03HBQ3J,HTN0MRN02C7HW6,HTN0MRN01A6BJO,HTN0MRN01AP8J6,HTN0MRN02EDC5L,HTN0MRN02EPG82,HTN0MRN02DRZG1,HTN0MRN03FYZJH,HTN0MRN03FSVRW,HTN0MRN01BHGEU,HTN0MRN01BXWJ5,HTN0MRN01BZO1I,HTN0MRN02DFBI8,HTN0MRN03GQH1G,HTN0MRN03F7T9M,HTN0MRN03FXTB2,HTN0MRN03FQJCY,HTN0MRN03F7OJM,HTN0MRN01AICCH,HTN0MRN01B3CY7,HTN0MRN01BQ00B,HTN0MRN01ATXEG,HTN0MRN01AHZ06,HTN0MRN02C9FRY,HTN0MRN03GH22B,HTN0MRN03GCMK1,HTN0MRN02…
HTN0MRN03HB3QT	HTN0MRN03HB3QT,HTN0MRN03GPRXN,HTN0MRN02DL2HY
HTN0MRN03HB17G	HTN0MRN03HB17G
HTN0MRN03HAZ7N	HTN0MRN03HAZ7N
HTN0MRN03HAZ30	HTN0MRN03HAZ30
HTN0MRN03HAV7O	HTN0MRN03HAV7O
HTN0MRN03HATLK	HTN0MRN03HATLK,HTN0MRN01CB9KM,HTN0MRN01BZ2V7,HTN0MRN01AJHLS,HTN0MRN01B1M96,HTN0MRN01B7W51,HTN0MRN01BVF2G,HTN0MRN01AKCEL,HTN0MRN02D5WWU,HTN0MRN02EPEJR,HTN0MRN02EIWU7,HTN0MRN02EO4L3,HTN0MRN03G40VO,HTN0MRN03FSZGQ,HTN0MRN03F3KCX,HTN0MRN03G769B,HTN0MRN01BLUBD,HTN0MRN01B2MNN,HTN0MRN01AMGGI,HTN0MRN01BJTDN,HTN0MRN01CFYGG,HTN0MRN01BUQR5,HTN0MRN02C40RE,HTN0MRN02EH0FI,HTN0MRN02EBU0M,HTN0MRN02EUTXG,HTN0MRN02…
HTN0MRN03HAT1W	HTN0MRN03HAT1W
HTN0MRN03HAMCH	HTN0MRN03HAMCH
HTN0MRN03HABPX	HTN0MRN03HABPX,HTN0MRN03GE81M,HTN0MRN02DFELM,HTN0MRN01CEGD8,HTN0MRN02EHVWC,HTN0MRN01BX790,HTN0MRN01AJ6PJ
HTN0MRN03HAA88	HTN0MRN03HAA88,HTN0MRN01A8Q93
HTN0MRN03GZSDR	HTN0MRN03GZSDR
HTN0MRN03GZSA6	HTN0MRN03GZSA6,HTN0MRN03F2D1C
HTN0MRN03GZFC7	HTN0MRN03GZFC7
HTN0MRN03GZ89Z	HTN0MRN03GZ89Z,HTN0MRN01BH1DL,HTN0MRN02DU17N,HTN0MRN01B04UT,HTN0MRN01AQ9SZ,HTN0MRN01BYFX1,HTN0MRN01A5K6V,HTN0MRN02DIWG0,HTN0MRN02DUOVB,HTN0MRN03F988I,HTN0MRN03GB5UE,HTN0MRN03FVKTA,HTN0MRN03FKLRG,HTN0MRN01BE8ME,HTN0MRN02DI7G6,HTN0MRN03GOQZS,HTN0MRN01A05V1,HTN0MRN01CES28,HTN0MRN01AOCKB,HTN0MRN03GQUZZ,HTN0MRN03GL462,HTN0MRN03FZNBB,HTN0MRN01BQBDD,HTN0MRN01ANL3F,HTN0MRN01BWKO6,HTN0MRN02EQ6K2,HTN0MRN02…
HTN0MRN03GZ3CL	HTN0MRN03GZ3CL
HTN0MRN03GZ0B2	HTN0MRN03GZ0B2,HTN0MRN03G0X5A,HTN0MRN02EM0O6,HTN0MRN03FZW6O,HTN0MRN02ES8XD
HTN0MRN03GYXKF	HTN0MRN03GYXKF,HTN0MRN01CGWF8,HTN0MRN02ERJBC,HTN0MRN03FTIB0
HTN0MRN03GYPSZ	HTN0MRN03GYPSZ,HTN0MRN02D4UEB,HTN0MRN03GQPOD,HTN0MRN02EG5NV,HTN0MRN03FZWHB
HTN0MRN03GYK77	HTN0MRN03GYK77,HTN0MRN03F01I9
HTN0MRN03GYJRP	HTN0MRN03GYJRP,HTN0MRN01AL36D,HTN0MRN03G1VWF
HTN0MRN03GXSYI	HTN0MRN03GXSYI
HTN0MRN03GXSY8	HTN0MRN03GXSY8
HTN0MRN03GXJZJ	HTN0MRN03GXJZJ,HTN0MRN01ARB3V,HTN0MRN01AKXI8,HTN0MRN01BSF2G,HTN0MRN01A7BDL,HTN0MRN01A8HWU,HTN0MRN01CAE2O,HTN0MRN01B543S,HTN0MRN01B2AGZ,HTN0MRN01AX6E6,HTN0MRN02C4D8P,HTN0MRN02DWYFI,HTN0MRN02C9LR5,HTN0MRN02EM181,HTN0MRN02EQMVY,HTN0MRN02EF3YX,HTN0MRN03GGLAH,HTN0MRN03HDTJN,HTN0MRN03F3C4H,HTN0MRN03FPXXE,HTN0MRN03GWFDG,HTN0MRN02DEFAA,HTN0MRN01BGQU0,HTN0MRN01A6SZ9,HTN0MRN01BNGMN,HTN0MRN01BQE55,HTN0MRN01…
HTN0MRN03GXFO6	HTN0MRN03GXFO6
HTN0MRN03GWZ3V	HTN0MRN03GWZ3V
HTN0MRN03GWNHG	HTN0MRN03GWNHG,HTN0MRN03G4ROB,HTN0MRN02ESRQT,HTN0MRN02D3WUS,HTN0MRN02DXDUB,HTN0MRN02C8QEY,HTN0MRN02DN6C1,HTN0MRN01BNBIW,HTN0MRN01AY04X,HTN0MRN01BS2XV,HTN0MRN03F1BE5
HTN0MRN03GWLNQ	HTN0MRN03GWLNQ,HTN0MRN01BDESN,HTN0MRN01CA4VK
HTN0MRN03GWL3P	HTN0MRN03GWL3P,HTN0MRN03GZP5G,HTN0MRN01B4V8S,HTN0MRN01CGYSZ,HTN0MRN02D3VY9,HTN0MRN03GXY7C,HTN0MRN03G1FJ6,HTN0MRN03G5JC8,HTN0MRN01AX9O1,HTN0MRN02DOBNB,HTN0MRN03G7XVG
HTN0MRN03GWAMJ	HTN0MRN03GWAMJ,HTN0MRN01BEG92,HTN0MRN01BVZP3,HTN0MRN01AYFMN,HTN0MRN01BRIEV,HTN0MRN02C4XF0,HTN0MRN02DX3WP,HTN0MRN03GPBVS,HTN0MRN03G318U,HTN0MRN03FVGOI
HTN0MRN03GVRMK	HTN0MRN03GVRMK,HTN0MRN01BGY41
HTN0MRN03GVPXK	HTN0MRN03GVPXK,HTN0MRN01BGOC0
HTN0MRN03GVNW9	HTN0MRN03GVNW9
HTN0MRN03GVBRZ	HTN0MRN03GVBRZ
HTN0MRN03GVB7B	HTN0MRN03GVB7B,HTN0MRN03F4IYH,HTN0MRN02DINHC,HTN0MRN03GP0B5,HTN0MRN03GJI9R,HTN0MRN03FWV6Q,HTN0MRN02DSP4P,HTN0MRN01BSDG6,HTN0MRN01A1K0O,HTN0MRN01A0XKP,HTN0MRN01BPDAR,HTN0MRN02EKD7J,HTN0MRN03HDCEY,HTN0MRN03GWREQ,HTN0MRN03FWEUH,HTN0MRN02EN84Z,HTN0MRN03F3C7R,HTN0MRN02C7WZG,HTN0MRN02C7M27,HTN0MRN01BY75T,HTN0MRN02DP6CP,HTN0MRN02DFQ1H,HTN0MRN02D9N1I,HTN0MRN02C8M8D,HTN0MRN03GJK66,HTN0MRN03G1BTG,HTN0MRN03…
HTN0MRN03GV6ZR	HTN0MRN03GV6ZR
HTN0MRN03GUR7A	HTN0MRN03GUR7A,HTN0MRN01BRGLZ,HTN0MRN01B9K8J,HTN0MRN02EB87Z,HTN0MRN03HD6RM,HTN0MRN02DXWBO,HTN0MRN02DQ3IK,HTN0MRN01BPLKC,HTN0MRN03GWWV0,HTN0MRN03F9JGJ,HTN0MRN01A7NRC,HTN0MRN02EUKDF,HTN0MRN01B20O3,HTN0MRN01BFDSB,HTN0MRN01BM47S,HTN0MRN02C8SJP,HTN0MRN02EQ7YO,HTN0MRN03F7WCC,HTN0MRN03G6E7J,HTN0MRN02EUWP9,HTN0MRN03HE49T,HTN0MRN02DI8CA,HTN0MRN02D7NDN,HTN0MRN01A5GQ1,HTN0MRN01BRQQR,HTN0MRN03HE8I7,HTN0MRN03…
HTN0MRN03GULF0	HTN0MRN03GULF0,HTN0MRN03G43W5,HTN0MRN02EGXY5,HTN0MRN02EQ6CN,HTN0MRN01BD24N
HTN0MRN03GUL5G	HTN0MRN03GUL5G,HTN0MRN01AO6RY,HTN0MRN01AQQNM,HTN0MRN01A1QLV,HTN0MRN01BM2QR,HTN0MRN02DFQW4,HTN0MRN02DQ5GC,HTN0MRN02DP14D,HTN0MRN03GZQTY,HTN0MRN03G76PD,HTN0MRN03F9FT1,HTN0MRN03GXE0B,HTN0MRN03FTK28,HTN0MRN01A7GBW,HTN0MRN01BKCRL,HTN0MRN01AQTRW,HTN0MRN02EBY82,HTN0MRN02EIKXY,HTN0MRN02DXORL,HTN0MRN03GK20Q,HTN0MRN03HAW8E,HTN0MRN03FVRDF,HTN0MRN01BKR0C,HTN0MRN01AY433,HTN0MRN01AY2HS,HTN0MRN01BRTRC,HTN0MRN01…
HTN0MRN03GUG6H	HTN0MRN03GUG6H,HTN0MRN02EIRAR,HTN0MRN01BV3EW,HTN0MRN02EQ2AB,HTN0MRN03GTUKM,HTN0MRN01BKQDE,HTN0MRN02EN8A4,HTN0MRN01BW1RC,HTN0MRN01BOGN2,HTN0MRN02DAKXN,HTN0MRN02EIOHB,HTN0MRN03FTVZA,HTN0MRN03FPKAJ,HTN0MRN03HEW9N,HTN0MRN03G1SKY,HTN0MRN01B8PGP,HTN0MRN01BT9B6,HTN0MRN01AUCJ1,HTN0MRN03FOBZ8,HTN0MRN01BJLLM,HTN0MRN02D6E3Y,HTN0MRN02DOJ3T,HTN0MRN02D3AS9,HTN0MRN02EFS0Q,HTN0MRN03G3ZBF,HTN0MRN03GXIS3,HTN0MRN03…
HTN0MRN03GUAWW	HTN0MRN03GUAWW,HTN0MRN03F24AQ
HTN0MRN03GTV6V	HTN0MRN03GTV6V,HTN0MRN03FUARY
HTN0MRN03GTV4S	HTN0MRN03GTV4S,HTN0MRN01CFUWR,HTN0MRN02D6HYS,HTN0MRN03HDAD7,HTN0MRN01AULNO,HTN0MRN03FLO7Y,HTN0MRN03FPX3V,HTN0MRN03G5TDX,HTN0MRN03F6YJ2,HTN0MRN02C4D9X,HTN0MRN02EZBVG,HTN0MRN01BXRNN,HTN0MRN01AWCB7,HTN0MRN01BPE3C,HTN0MRN01AO18R,HTN0MRN01BOKOW,HTN0MRN01BQZEF,HTN0MRN02ENC48,HTN0MRN02C1MMV,HTN0MRN03FQ0DR,HTN0MRN03HI6N0
HTN0MRN03GTUS8	HTN0MRN03GTUS8
HTN0MRN03GTMZU	HTN0MRN03GTMZU
HTN0MRN03GTEWO	HTN0MRN03GTEWO,HTN0MRN01A0Z9H,HTN0MRN03HJXUY,HTN0MRN03F4OLT,HTN0MRN01BUEG2,HTN0MRN01CARQK,HTN0MRN01A81YU,HTN0MRN02C4IKZ,HTN0MRN02C7KLI,HTN0MRN02DNLIB,HTN0MRN03G7561,HTN0MRN02DCIU6,HTN0MRN02DFWV0,HTN0MRN03G9Y2G
HTN0MRN03GT8J3	HTN0MRN03GT8J3,HTN0MRN03F5565,HTN0MRN03FNAMY
HTN0MRN03GSXDK	HTN0MRN03GSXDK
HTN0MRN03GSR6S	HTN0MRN03GSR6S
HTN0MRN03GSQR9	HTN0MRN03GSQR9
HTN0MRN03GSPBM	HTN0MRN03GSPBM
HTN0MRN03GSP4K	HTN0MRN03GSP4K,HTN0MRN02DYQU9
HTN0MRN03GSDQJ	HTN0MRN03GSDQJ
HTN0MRN03GSDFV	HTN0MRN03GSDFV,HTN0MRN01BFBY9
HTN0MRN03GS6WD	HTN0MRN03GS6WD,HTN0MRN02EFDUM,HTN0MRN03GUAWF,HTN0MRN01BNB7C,HTN0MRN03FYK5K,HTN0MRN01A14JS,HTN0MRN02D0UZH,HTN0MRN01BMPSC
HTN0MRN03GRRU7	HTN0MRN03GRRU7
HTN0MRN03GRMEZ	HTN0MRN03GRMEZ
HTN0MRN03GRI73	HTN0MRN03GRI73
HTN0MRN03GR6US	HTN0MRN03GR6US,HTN0MRN02EL5HZ,HTN0MRN01CJR3K
HTN0MRN03GR19D	HTN0MRN03GR19D,HTN0MRN01BT2O6,HTN0MRN03GT46O
HTN0MRN03GQK8N	HTN0MRN03GQK8N,HTN0MRN01BQ9Y4,HTN0MRN03GILQ6,HTN0MRN02C1PY8
HTN0MRN03GQ32Q	HTN0MRN03GQ32Q
HTN0MRN03GPXBV	HTN0MRN03GPXBV,HTN0MRN01BJFIL
HTN0MRN03GPNI3	HTN0MRN03GPNI3,HTN0MRN03G2KWB
HTN0MRN03GPLCP	HTN0MRN03GPLCP,HTN0MRN02EK414,HTN0MRN03GISI8,HTN0MRN02DG3E7,HTN0MRN02DP346,HTN0MRN02EB7L9,HTN0MRN02DF7V5,HTN0MRN01CBITS,HTN0MRN01BAWJC,HTN0MRN01AUA23,HTN0MRN02C18OM,HTN0MRN02DI7KH,HTN0MRN02EBYES,HTN0MRN01A9BUW,HTN0MRN01AOZU4,HTN0MRN01BSKJD,HTN0MRN01AK0RT,HTN0MRN02DLA41,HTN0MRN02EOU6F,HTN0MRN02DKI31,HTN0MRN03HD263,HTN0MRN03GYVOI,HTN0MRN03GEMOJ,HTN0MRN03FLT4K,HTN0MRN01CAJ0B,HTN0MRN01CF21N,HTN0MRN02…
HTN0MRN03GPLAK	HTN0MRN03GPLAK
HTN0MRN03GPCYR	HTN0MRN03GPCYR,HTN0MRN01BIDCQ,HTN0MRN01BC5CF,HTN0MRN01BAWCH,HTN0MRN01BQTOI,HTN0MRN01BX346,HTN0MRN02EE4DR,HTN0MRN02D8SW5,HTN0MRN02EYQAE,HTN0MRN02C1EQ2,HTN0MRN02ESU04,HTN0MRN03FLVW7,HTN0MRN03GCS1T,HTN0MRN03G5TKG,HTN0MRN03FM62R,HTN0MRN01BMLGQ,HTN0MRN01AVQFQ,HTN0MRN01BYWMA,HTN0MRN01B540W,HTN0MRN02DGRXC,HTN0MRN03GHZZ8,HTN0MRN03GF3CI,HTN0MRN03G5UA2,HTN0MRN01AZ1B7,HTN0MRN02C5M03,HTN0MRN03GUMU1,HTN0MRN03…
HTN0MRN03GOSXP	HTN0MRN03GOSXP
HTN0MRN03GOSVN	HTN0MRN03GOSVN
HTN0MRN03GOQ16	HTN0MRN03GOQ16,HTN0MRN02DTC9X
HTN0MRN03GOPIB	HTN0MRN03GOPIB,HTN0MRN02DHRIF
HTN0MRN03GOE7H	HTN0MRN03GOE7H
HTN0MRN03GO6VT	HTN0MRN03GO6VT
HTN0MRN03GNF4G	HTN0MRN03GNF4G,HTN0MRN01BV4D7,HTN0MRN01ASI92,HTN0MRN02EWGAU,HTN0MRN01BX4EK
HTN0MRN03GN8JQ	HTN0MRN03GN8JQ,HTN0MRN02DT1XV,HTN0MRN03GGJEQ,HTN0MRN02C6QPK,HTN0MRN03G7ZPP,HTN0MRN03GXK50,HTN0MRN01ARY6K,HTN0MRN03HJBFO,HTN0MRN03G4T2J
HTN0MRN03GN8H8	HTN0MRN03GN8H8
HTN0MRN03GMXB5	HTN0MRN03GMXB5
HTN0MRN03GMOO5	HTN0MRN03GMOO5
HTN0MRN03GML3J	HTN0MRN03GML3J
HTN0MRN03GLZT0	HTN0MRN03GLZT0,HTN0MRN01B1UAZ,HTN0MRN01CIQ3V,HTN0MRN02EJNU6,HTN0MRN02DNX31,HTN0MRN02EUVOR,HTN0MRN02D6S4R,HTN0MRN02EOX57,HTN0MRN01BRCS1,HTN0MRN01BZJ0F,HTN0MRN02EF6U1,HTN0MRN03HJ145,HTN0MRN01AW7N1,HTN0MRN01BSTTZ,HTN0MRN01BG7YI,HTN0MRN01AIKW8,HTN0MRN02D6151,HTN0MRN02EMFD0,HTN0MRN02C8QDQ,HTN0MRN03GI750,HTN0MRN03GLDOS,HTN0MRN01BOSD5,HTN0MRN02DWRGC,HTN0MRN01AK2BL,HTN0MRN01AZJO8,HTN0MRN03GFEMY,HTN0MRN03…
HTN0MRN03GL86B	HTN0MRN03GL86B,HTN0MRN01A3D3Q,HTN0MRN01B0WZU,HTN0MRN01CECYZ,HTN0MRN01B77DD,HTN0MRN02D6XLR,HTN0MRN02D9Y0R,HTN0MRN02DIJK9,HTN0MRN02DPZ3M,HTN0MRN02EKDAJ,HTN0MRN02D9513,HTN0MRN03FVVXB,HTN0MRN03GY2SH,HTN0MRN01A229P,HTN0MRN01BSUUF,HTN0MRN01BTW9X,HTN0MRN02DPE1W,HTN0MRN02EC601,HTN0MRN02DS3Y7,HTN0MRN03G3WIT,HTN0MRN01A7K28,HTN0MRN01AJSH2,HTN0MRN02D2MWC,HTN0MRN02DID9W,HTN0MRN01A3EJQ,HTN0MRN01BL1XF,HTN0MRN03…
HTN0MRN03GL7E5	HTN0MRN03GL7E5,HTN0MRN01CAQ5G,HTN0MRN01AJ44J
HTN0MRN03GL4M9	HTN0MRN03GL4M9
HTN0MRN03GL0W8	HTN0MRN03GL0W8,HTN0MRN01BB1RC,HTN0MRN03HF6HM,HTN0MRN03F1B75,HTN0MRN02DO7TH,HTN0MRN01CD5OW,HTN0MRN02DTJLO,HTN0MRN03GACXB,HTN0MRN01BX289,HTN0MRN02C5J9Z,HTN0MRN01AYKR7,HTN0MRN01CHDH1,HTN0MRN02EY27Q,HTN0MRN03FR3X7,HTN0MRN01B7I80,HTN0MRN03FTEXA
HTN0MRN03GL0VY	HTN0MRN03GL0VY
HTN0MRN03GK3PI	HTN0MRN03GK3PI
HTN0MRN03GK2FX	HTN0MRN03GK2FX,HTN0MRN01AJIVM,HTN0MRN01BX675,HTN0MRN02DRGBA,HTN0MRN02DP925,HTN0MRN03GB99U,HTN0MRN01AZYK5,HTN0MRN01BKLFE,HTN0MRN01CILR9,HTN0MRN01BL826,HTN0MRN01BBO2C,HTN0MRN01AWLUC,HTN0MRN01CE8KW,HTN0MRN02D3FSJ,HTN0MRN02D4955,HTN0MRN02D016J,HTN0MRN03GIEEU,HTN0MRN03FOELE,HTN0MRN01AINTS,HTN0MRN01BQ0EF,HTN0MRN01CHHGW,HTN0MRN01A2NM2,HTN0MRN02DGF46,HTN0MRN03HDFM9,HTN0MRN03GU0L0,HTN0MRN03G2ET1,HTN0MRN03…
HTN0MRN03GJXWC	HTN0MRN03GJXWC
HTN0MRN03GJFX2	HTN0MRN03GJFX2,HTN0MRN01BP0SV,HTN0MRN01A12MJ,HTN0MRN01A21UF,HTN0MRN03FTYH1,HTN0MRN03F3KRM
HTN0MRN03GJCXG	HTN0MRN03GJCXG
HTN0MRN03GJ62V	HTN0MRN03GJ62V,HTN0MRN03GSQ9C
HTN0MRN03GJ1R3	HTN0MRN03GJ1R3,HTN0MRN01ARZQJ,HTN0MRN01A06D3,HTN0MRN02C6YU7
HTN0MRN03GIYWS	HTN0MRN03GIYWS,HTN0MRN03HCG1W,HTN0MRN01BC4VR,HTN0MRN02DT1V0,HTN0MRN03HDFFD,HTN0MRN02EB1J5,HTN0MRN01AYQCC,HTN0MRN03G81ZW
HTN0MRN03GIWGF	HTN0MRN03GIWGF
HTN0MRN03GIT5O	HTN0MRN03GIT5O
HTN0MRN03GIR9U	HTN0MRN03GIR9U
HTN0MRN03GIPOF	HTN0MRN03GIPOF,HTN0MRN02EXROI,HTN0MRN03GGLQG,HTN0MRN03GHRHZ,HTN0MRN03FR1V9,HTN0MRN03GV8ML,HTN0MRN03GX78A,HTN0MRN02EWH0D,HTN0MRN02DX7NV,HTN0MRN03HC4KN,HTN0MRN02DY8MB,HTN0MRN02DP395,HTN0MRN02EK9U4,HTN0MRN02D0G1K
HTN0MRN03GIDYV	HTN0MRN03GIDYV,HTN0MRN02C7NQS
HTN0MRN03GI4FU	HTN0MRN03GI4FU
HTN0MRN03GI1UF	HTN0MRN03GI1UF,HTN0MRN03FK2C4,HTN0MRN01AUOPB,HTN0MRN01CG2CU,HTN0MRN01AKN4Z,HTN0MRN02C2D0Z,HTN0MRN02D6RU9,HTN0MRN03G1S4K,HTN0MRN03HHGNA,HTN0MRN02DQZCA,HTN0MRN01BAJUL,HTN0MRN02EN5J5,HTN0MRN03F4WZ6,HTN0MRN03GB3WY,HTN0MRN02C4SNR
HTN0MRN03GHXH7	HTN0MRN03GHXH7,HTN0MRN03GIGM5
HTN0MRN03GHJM1	HTN0MRN03GHJM1
HTN0MRN03GGPRC	HTN0MRN03GGPRC,HTN0MRN01A4Y33,HTN0MRN02DETVF,HTN0MRN02DEB5V,HTN0MRN03GR3KJ,HTN0MRN03GHH6B,HTN0MRN03F8YEN,HTN0MRN03G2RL0,HTN0MRN01A6YAG,HTN0MRN03G16OM,HTN0MRN01ALXXP,HTN0MRN02EWEK5,HTN0MRN01BODXA,HTN0MRN01A4U90,HTN0MRN01BCBRP,HTN0MRN03GEV67,HTN0MRN03GV6M1,HTN0MRN03G511U,HTN0MRN02DH3Z0
HTN0MRN03GGFT3	HTN0MRN03GGFT3,HTN0MRN01BEWUG,HTN0MRN02DVT1L,HTN0MRN03GLTWX,HTN0MRN03FSBQG
HTN0MRN03GG7OR	HTN0MRN03GG7OR
HTN0MRN03GG5PM	HTN0MRN03GG5PM
HTN0MRN03GFMCO	HTN0MRN03GFMCO,HTN0MRN03F46DB,HTN0MRN01BEW5M,HTN0MRN02DLU5O,HTN0MRN03GPJNW,HTN0MRN02D5XGX,HTN0MRN03FYXSB
HTN0MRN03GFKA1	HTN0MRN03GFKA1,HTN0MRN01AY0WO,HTN0MRN01B56OV,HTN0MRN01A8L6P,HTN0MRN03HGN0V,HTN0MRN03FT71S,HTN0MRN03HAIXM,HTN0MRN01AO1YP,HTN0MRN01AYDG4,HTN0MRN02C2WTA,HTN0MRN02DUQDS,HTN0MRN03GFCPX,HTN0MRN03GCW80,HTN0MRN03G1EY0,HTN0MRN03GZZHV,HTN0MRN01BZU6S,HTN0MRN01AT9N7,HTN0MRN01AZ8KU,HTN0MRN01B5IM1,HTN0MRN02DIH2Q,HTN0MRN02EN68N,HTN0MRN03HGCA5,HTN0MRN03HIVXB,HTN0MRN02EDFRF,HTN0MRN01CFTK0,HTN0MRN01AKPXT,HTN0MRN03…
HTN0MRN03GFJCS	HTN0MRN03GFJCS,HTN0MRN02DDDK7,HTN0MRN02DHCQ5,HTN0MRN03FU36J
HTN0MRN03GFFZ8	HTN0MRN03GFFZ8,HTN0MRN03FVO7F
HTN0MRN03GF5Y4	HTN0MRN03GF5Y4
HTN0MRN03GELXC	HTN0MRN03GELXC,HTN0MRN02C6OJG,HTN0MRN03F9H1T,HTN0MRN02DUDNP,HTN0MRN03GIL59,HTN0MRN03HJID0,HTN0MRN01A5YFV,HTN0MRN01B61NT,HTN0MRN03FX56P,HTN0MRN03G5DDW,HTN0MRN01AR34Z
HTN0MRN03GEK89	HTN0MRN03GEK89
HTN0MRN03GEJ9F	HTN0MRN03GEJ9F,HTN0MRN01A4BWL,HTN0MRN03GK0R5,HTN0MRN01A7UNC,HTN0MRN02EDVXV,HTN0MRN03GTCXU,HTN0MRN03F106N,HTN0MRN03GHMUZ,HTN0MRN01BCHZN,HTN0MRN03F6IMD,HTN0MRN03F58MV
HTN0MRN03GDQ42	HTN0MRN03GDQ42
HTN0MRN03GDPXU	HTN0MRN03GDPXU
HTN0MRN03GDOJV	HTN0MRN03GDOJV,HTN0MRN01BP7BZ
HTN0MRN03GDGI8	HTN0MRN03GDGI8,HTN0MRN01A1RTH,HTN0MRN01ARF15,HTN0MRN03HJLC8,HTN0MRN03GO1R9,HTN0MRN01AWP83,HTN0MRN03GR95S,HTN0MRN02DDWPX
HTN0MRN03GD9LA	HTN0MRN03GD9LA,HTN0MRN01BXOSV,HTN0MRN03G714U,HTN0MRN01BCHP1,HTN0MRN03FYXT5,HTN0MRN01B119A,HTN0MRN02DBC7H
HTN0MRN03GD5GX	HTN0MRN03GD5GX
HTN0MRN03GCYTN	HTN0MRN03GCYTN
HTN0MRN03GCS3H	HTN0MRN03GCS3H
HTN0MRN03GBODL	HTN0MRN03GBODL,HTN0MRN01BWJDV,HTN0MRN01APNME,HTN0MRN03FTV6X,HTN0MRN03FW7C7,HTN0MRN01BLAGZ,HTN0MRN02EA3YH,HTN0MRN03FWSDD,HTN0MRN03FYTM0,HTN0MRN02ES0M3,HTN0MRN03GB3U3,HTN0MRN03GDDV3,HTN0MRN01BPYKE,HTN0MRN01CHFM7,HTN0MRN03F29FV,HTN0MRN03GLXQJ,HTN0MRN02EIWFE,HTN0MRN02DQ3BY,HTN0MRN01B69NK,HTN0MRN03HA8NT,HTN0MRN01AO5QO,HTN0MRN01B0OIG,HTN0MRN01BBKL3,HTN0MRN03FR0KO,HTN0MRN03GADU7,HTN0MRN03GCDRR,HTN0MRN01…
HTN0MRN03GBJM7	HTN0MRN03GBJM7
HTN0MRN03GBHZN	HTN0MRN03GBHZN
HTN0MRN03GBB8U	HTN0MRN03GBB8U,HTN0MRN02ECEQ5,HTN0MRN01A1YSD,HTN0MRN01BTINF,HTN0MRN01CFNKC
HTN0MRN03GB371	HTN0MRN03GB371
HTN0MRN03GAZMD	HTN0MRN03GAZMD
HTN0MRN03GATDP	HTN0MRN03GATDP
HTN0MRN03GAS9M	HTN0MRN03GAS9M
HTN0MRN03GAQAJ	HTN0MRN03GAQAJ
HTN0MRN03GAAFZ	HTN0MRN03GAAFZ,HTN0MRN01AX48R
HTN0MRN03GA097	HTN0MRN03GA097
HTN0MRN03G9KNT	HTN0MRN03G9KNT,HTN0MRN01CGWP3,HTN0MRN02DDCQN,HTN0MRN02D9A2G,HTN0MRN03HHX17,HTN0MRN03HDFAE,HTN0MRN01BVSVC,HTN0MRN03G2DCU,HTN0MRN03G68TN,HTN0MRN03FWU1H,HTN0MRN03GSD6H,HTN0MRN03FXEDQ,HTN0MRN01B6WS6,HTN0MRN01ARIID
HTN0MRN03G9G88	HTN0MRN03G9G88
HTN0MRN03G9D9Q	HTN0MRN03G9D9Q
HTN0MRN03G97K6	HTN0MRN03G97K6,HTN0MRN02DKZSJ,HTN0MRN03FQB0U,HTN0MRN03GD29X,HTN0MRN03G4TYA,HTN0MRN03FQSOA,HTN0MRN01BMVUL,HTN0MRN01BHSHN
HTN0MRN03G96O5	HTN0MRN03G96O5
HTN0MRN03G8ZDF	HTN0MRN03G8ZDF,HTN0MRN01A5XX8
HTN0MRN03G8X5L	HTN0MRN03G8X5L,HTN0MRN02EENXR,HTN0MRN03F1KT8,HTN0MRN01BXXMT,HTN0MRN02EMIHO,HTN0MRN01BTCAG,HTN0MRN02D6YKW,HTN0MRN01AP6LZ,HTN0MRN01CAZID,HTN0MRN03GV4P2,HTN0MRN01BCU5T,HTN0MRN01B4DCX,HTN0MRN01AQEP6,HTN0MRN02DJLBS
HTN0MRN03G8RRW	HTN0MRN03G8RRW
HTN0MRN03G8IEZ	HTN0MRN03G8IEZ
HTN0MRN03G7NJ7	HTN0MRN03G7NJ7,HTN0MRN02DGRZ9
HTN0MRN03G7KD8	HTN0MRN03G7KD8,HTN0MRN01BNPW2,HTN0MRN02DUBGN
HTN0MRN03G748W	HTN0MRN03G748W,HTN0MRN01AXYVD,HTN0MRN02D2UI1,HTN0MRN02DHIFW,HTN0MRN03HFMUN,HTN0MRN03F9HBD,HTN0MRN03FNQ3Z,HTN0MRN03G1C4L,HTN0MRN03F5T5I,HTN0MRN01BP6AH,HTN0MRN01B81X6,HTN0MRN02DAJZZ,HTN0MRN02ENN8Q,HTN0MRN02DM30M,HTN0MRN03FWSNG,HTN0MRN03GAT61,HTN0MRN03G2V8F,HTN0MRN01BN0C8,HTN0MRN01CDGS4,HTN0MRN02EE5MP,HTN0MRN03GUP2Z,HTN0MRN01BZWMT,HTN0MRN02EA2NA,HTN0MRN03HAHT7,HTN0MRN02D5S4H,HTN0MRN02DPT5G,HTN0MRN03…
HTN0MRN03G70C1	HTN0MRN03G70C1
HTN0MRN03G6X5M	HTN0MRN03G6X5M,HTN0MRN03HGRPD,HTN0MRN03HF0TG,HTN0MRN03HCMR2
HTN0MRN03G6TU4	HTN0MRN03G6TU4,HTN0MRN02DDLKQ,HTN0MRN02ERES5,HTN0MRN03F6ALL,HTN0MRN03GZ2Y2,HTN0MRN02DUZ4I,HTN0MRN02DKUJ0,HTN0MRN01A82F8,HTN0MRN01A0C5D,HTN0MRN01BY51L,HTN0MRN01BJCGC,HTN0MRN02D9MBU,HTN0MRN02C2YHO,HTN0MRN03HB7MX,HTN0MRN03GGJ2S,HTN0MRN03GF77B,HTN0MRN03GCHG8,HTN0MRN03F6P13,HTN0MRN03FJ5UE,HTN0MRN02DN7GF,HTN0MRN03GHZL0,HTN0MRN03F4UGU
HTN0MRN03G6R5N	HTN0MRN03G6R5N
HTN0MRN03G69ZY	HTN0MRN03G69ZY,HTN0MRN03F7IKZ,HTN0MRN01BOZH2,HTN0MRN02C32RN,HTN0MRN03GNK4W,HTN0MRN01BIJLT,HTN0MRN01CGMO6,HTN0MRN03G66PQ,HTN0MRN03F1KKN,HTN0MRN03FMEPN,HTN0MRN01CITYW,HTN0MRN02DDCLB,HTN0MRN01CEIS4,HTN0MRN01A418P,HTN0MRN02D5UE4,HTN0MRN02EJT49,HTN0MRN02EMGZO,HTN0MRN02DKW0R,HTN0MRN01A6M6B,HTN0MRN02ELOOZ,HTN0MRN02DQWLY,HTN0MRN03G329I
HTN0MRN03G61RL	HTN0MRN03G61RL,HTN0MRN01BYW0O,HTN0MRN02DVO80,HTN0MRN01BHJTI,HTN0MRN02DIL67,HTN0MRN02DZCIY
HTN0MRN03G5UCV	HTN0MRN03G5UCV
HTN0MRN03G5SYH	HTN0MRN03G5SYH
HTN0MRN03G5PXP	HTN0MRN03G5PXP,HTN0MRN02D4VN7,HTN0MRN02EUL8O,HTN0MRN03FYP4F
HTN0MRN03G5CWD	HTN0MRN03G5CWD,HTN0MRN03GCWV5
HTN0MRN03G59G7	HTN0MRN03G59G7
HTN0MRN03G4ITS	HTN0MRN03G4ITS,HTN0MRN01AONWA,HTN0MRN01CB0I2,HTN0MRN02DET71,HTN0MRN03HIA0K,HTN0MRN01BYPCM,HTN0MRN02C07GO,HTN0MRN03GEN19,HTN0MRN03HFMSQ,HTN0MRN03F8SHE,HTN0MRN03FVJGI,HTN0MRN02ETWDN,HTN0MRN01CIZ4C,HTN0MRN02C9LX9,HTN0MRN03FQYYW,HTN0MRN01A1FK3,HTN0MRN01BXI5D,HTN0MRN01CFD9Y,HTN0MRN03F2MLC,HTN0MRN02C5K8R,HTN0MRN03F68I9,HTN0MRN03FXPCB,HTN0MRN03HDBYM,HTN0MRN03F77CQ,HTN0MRN03FR7UO,HTN0MRN01BM8FW,HTN0MRN01…
HTN0MRN03G47MA	HTN0MRN03G47MA,HTN0MRN02DBC09
HTN0MRN03G44C0	HTN0MRN03G44C0,HTN0MRN03FSDJE,HTN0MRN03FQA90,HTN0MRN02C3Q1P,HTN0MRN03FREOM,HTN0MRN03F2FZ6,HTN0MRN02DRJK2,HTN0MRN03HF87S
HTN0MRN03G40IZ	HTN0MRN03G40IZ
HTN0MRN03G3MA2	HTN0MRN03G3MA2,HTN0MRN02DH69K
HTN0MRN03G32TJ	HTN0MRN03G32TJ,HTN0MRN03G5HX4,HTN0MRN03F02GK,HTN0MRN01BA6Q6,HTN0MRN02C3L49
HTN0MRN03G2X7I	HTN0MRN03G2X7I,HTN0MRN01A6T6Q,HTN0MRN02EXP6H,HTN0MRN02EFZ3E,HTN0MRN02DL436,HTN0MRN02DKEQZ,HTN0MRN03G9BRY,HTN0MRN01CDRYX,HTN0MRN01BIUR1,HTN0MRN01AOZ5F,HTN0MRN01B7CIN,HTN0MRN01AYUW7,HTN0MRN02DFTI3,HTN0MRN02DQUUC,HTN0MRN02D4HUW,HTN0MRN03G2KUG,HTN0MRN03GMXRO,HTN0MRN03GOQA0,HTN0MRN03G786A,HTN0MRN02D1YPK,HTN0MRN02EOQ7B,HTN0MRN03HGX65,HTN0MRN03FUZK2,HTN0MRN02DHQLW,HTN0MRN02EE4UE,HTN0MRN02DHKTI,HTN0MRN02…
HTN0MRN03G2SG3	HTN0MRN03G2SG3,HTN0MRN02EFJCQ,HTN0MRN02EGCAD,HTN0MRN01BKB1T,HTN0MRN01A2YYJ,HTN0MRN03HGRYZ
HTN0MRN03G2QF7	HTN0MRN03G2QF7,HTN0MRN02ELAI6,HTN0MRN03GBVPH
HTN0MRN03G29AZ	HTN0MRN03G29AZ,HTN0MRN03GR3RJ
HTN0MRN03G28LP	HTN0MRN03G28LP,HTN0MRN02DTYU6,HTN0MRN03GSO0D,HTN0MRN03GOSZ0
HTN0MRN03G26FP	HTN0MRN03G26FP,HTN0MRN02EX8QI,HTN0MRN03GI134,HTN0MRN03GKZFY
HTN0MRN03G1TZN	HTN0MRN03G1TZN
HTN0MRN03G1RLO	HTN0MRN03G1RLO
HTN0MRN03G1CM2	HTN0MRN03G1CM2
HTN0MRN03G117L	HTN0MRN03G117L,HTN0MRN01A9PHG,HTN0MRN03GJU60
HTN0MRN03G0SX6	HTN0MRN03G0SX6,HTN0MRN02DLVGS,HTN0MRN03GA1AE,HTN0MRN01CGATL,HTN0MRN01BXYYV,HTN0MRN02C4I6M,HTN0MRN03HBEMP,HTN0MRN02D7SCG,HTN0MRN01BFXAK,HTN0MRN03GFDBX,HTN0MRN01A4UP4,HTN0MRN02EFW2A,HTN0MRN01A7ADS,HTN0MRN03GW5R3,HTN0MRN01A26X7,HTN0MRN03GEOHL
HTN0MRN03G0N7G	HTN0MRN03G0N7G
HTN0MRN03G0AP4	HTN0MRN03G0AP4
HTN0MRN03G09P7	HTN0MRN03G09P7
HTN0MRN03FZRDF	HTN0MRN03FZRDF,HTN0MRN02D7VVE
HTN0MRN03FZG90	HTN0MRN03FZG90,HTN0MRN01BVLW0,HTN0MRN02DW7WW,HTN0MRN02C9FJK,HTN0MRN02EX165,HTN0MRN01BEGL3,HTN0MRN01A7BCT,HTN0MRN01A2U8T,HTN0MRN01BRKU8,HTN0MRN01BELQZ,HTN0MRN02EWECC,HTN0MRN02EJGGQ,HTN0MRN03F6HRY,HTN0MRN03G6QWS,HTN0MRN03GR3ON,HTN0MRN01B1W51,HTN0MRN02ED5N5,HTN0MRN02D6YRN,HTN0MRN02DQJL0,HTN0MRN03F2KVI,HTN0MRN03FSM7M,HTN0MRN01B78MN,HTN0MRN01AIXLZ,HTN0MRN03GGSLN,HTN0MRN03FTSHN,HTN0MRN02DEFL3,HTN0MRN03…
HTN0MRN03FZBK6	HTN0MRN03FZBK6,HTN0MRN01CIKD5,HTN0MRN02DM9V1,HTN0MRN03HCHCR,HTN0MRN01B3ZXN,HTN0MRN01A5BUC,HTN0MRN03G7P4I,HTN0MRN03GHZ9R,HTN0MRN03F8L1E,HTN0MRN02EDYIU,HTN0MRN02D4UU0,HTN0MRN01A898C,HTN0MRN02D9BPO,HTN0MRN03G1JCT
HTN0MRN03FZAVN	HTN0MRN03FZAVN
HTN0MRN03FYRQA	HTN0MRN03FYRQA
HTN0MRN03FYQ9H	HTN0MRN03FYQ9H,HTN0MRN03GXAMO,HTN0MRN01AVD3S,HTN0MRN01B2OLO,HTN0MRN02DJPOS,HTN0MRN03G7D3W
HTN0MRN03FYL2Z	HTN0MRN03FYL2Z
HTN0MRN03FYJLV	HTN0MRN03FYJLV,HTN0MRN02EN66G,HTN0MRN02EPUXK,HTN0MRN03GT2S9,HTN0MRN01BYL19
HTN0MRN03FYFXN	HTN0MRN03FYFXN,HTN0MRN02DK21F,HTN0MRN02DJLDD,HTN0MRN01A2T3P,HTN0MRN01AP171,HTN0MRN01AJ58R,HTN0MRN01BA58E,HTN0MRN01APLXA,HTN0MRN01A4KBK,HTN0MRN01BX0K7,HTN0MRN01BLAWD,HTN0MRN01CHLZW,HTN0MRN02D1TAM,HTN0MRN02D7WKI,HTN0MRN02C8NXX,HTN0MRN02DJSBC,HTN0MRN02EG5G4,HTN0MRN03F0WGW,HTN0MRN03GDAZS,HTN0MRN03G00NU,HTN0MRN03GJ5E3,HTN0MRN03HIM8C,HTN0MRN03GDL29,HTN0MRN03F6XWE,HTN0MRN03GLSR8,HTN0MRN03FOQ0B,HTN0MRN03…
HTN0MRN03FY75L	HTN0MRN03FY75L
HTN0MRN03FXZE8	HTN0MRN03FXZE8,HTN0MRN02EFGW9,HTN0MRN01A5W77,HTN0MRN01A5OVK,HTN0MRN02DZ95R,HTN0MRN03FYXMT,HTN0MRN02DHQ3T,HTN0MRN03F4J15,HTN0MRN02C6ZOJ,HTN0MRN02DQIY9,HTN0MRN03HHR6O,HTN0MRN01BCXAL,HTN0MRN03G870T
HTN0MRN03FXPG2	HTN0MRN03FXPG2,HTN0MRN02ECJ2I,HTN0MRN02DZ3JK
HTN0MRN03FXK5L	HTN0MRN03FXK5L,HTN0MRN01A0TTL,HTN0MRN01BHNAG,HTN0MRN01ASPG3,HTN0MRN02EF1TN,HTN0MRN03HFEI4,HTN0MRN03FUGRP,HTN0MRN01B04OR
HTN0MRN03FXHVX	HTN0MRN03FXHVX,HTN0MRN01BQ5EM,HTN0MRN03HH0HL,HTN0MRN02ERKUV,HTN0MRN01BEE66,HTN0MRN02EJK3J
HTN0MRN03FXA55	HTN0MRN03FXA55,HTN0MRN01BUVT0,HTN0MRN01AZWO1,HTN0MRN01BC399,HTN0MRN01BFJZW,HTN0MRN02ENFRF,HTN0MRN02DEEJ9,HTN0MRN02DRDHX,HTN0MRN02D59QP,HTN0MRN02DME57,HTN0MRN02EHCRE,HTN0MRN02DLU3G,HTN0MRN02EV3IX,HTN0MRN02EH3H1,HTN0MRN03HBCO6,HTN0MRN03G7N2N,HTN0MRN03GERPY,HTN0MRN01BPHKY,HTN0MRN01BO7KL,HTN0MRN01AURES,HTN0MRN01AQMOL,HTN0MRN01BF1JW,HTN0MRN01A4CTR,HTN0MRN01BJRJA,HTN0MRN01CCGPS,HTN0MRN01CB2XM,HTN0MRN02…
HTN0MRN03FWEUV	HTN0MRN03FWEUV,HTN0MRN01AXDRY,HTN0MRN02C2RO5,HTN0MRN02D4S40,HTN0MRN02DCFU3,HTN0MRN03GEJMZ,HTN0MRN01BMUSO,HTN0MRN01B6MZJ,HTN0MRN03GPTXY
HTN0MRN03FWDYI	HTN0MRN03FWDYI,HTN0MRN02EOUB4,HTN0MRN01BNAHK,HTN0MRN01AY4B1,HTN0MRN02DX2QA,HTN0MRN03HG78V,HTN0MRN01BZIAZ
HTN0MRN03FVP4P	HTN0MRN03FVP4P,HTN0MRN01BA821,HTN0MRN01AWCHT,HTN0MRN01AWXG2,HTN0MRN01CHVWJ,HTN0MRN02DDKK3,HTN0MRN02DA340,HTN0MRN02C63H4,HTN0MRN03G6LEQ,HTN0MRN03G8GKY,HTN0MRN03HDVQE,HTN0MRN03GY3DB
HTN0MRN03FV5BX	HTN0MRN03FV5BX
HTN0MRN03FULYG	HTN0MRN03FULYG,HTN0MRN02DB7OY
HTN0MRN03FU29R	HTN0MRN03FU29R,HTN0MRN03FXGFE,HTN0MRN02ETV9H,HTN0MRN02DNENW,HTN0MRN02ESUQ8
HTN0MRN03FTX4B	HTN0MRN03FTX4B,HTN0MRN02EO350,HTN0MRN03HFGGW
HTN0MRN03FTLGB	HTN0MRN03FTLGB,HTN0MRN01AXJ64,HTN0MRN02EMO2Z,HTN0MRN01CFDRG,HTN0MRN01A584Z,HTN0MRN01A5TYT,HTN0MRN03GVYVR,HTN0MRN01BFUKD,HTN0MRN02EM2MW,HTN0MRN02DE8FB,HTN0MRN02D5C3S,HTN0MRN01B1HA7,HTN0MRN03F4IJB,HTN0MRN03GX8KD
HTN0MRN03FTARZ	HTN0MRN03FTARZ
HTN0MRN03FSDC2	HTN0MRN03FSDC2,HTN0MRN03GZ6CO
HTN0MRN03FSCTV	HTN0MRN03FSCTV,HTN0MRN03G89NO
HTN0MRN03FS254	HTN0MRN03FS254
HTN0MRN03FRIYH	HTN0MRN03FRIYH
HTN0MRN03FR5MT	HTN0MRN03FR5MT
HTN0MRN03FR3OM	HTN0MRN03FR3OM,HTN0MRN02EM5G7,HTN0MRN01AYFXQ,HTN0MRN01AV7SP,HTN0MRN01BVU9V,HTN0MRN01APEQ2,HTN0MRN01A2C2W,HTN0MRN02C1E2B,HTN0MRN02DT8TT,HTN0MRN02DSS3Q,HTN0MRN02DFJ0E,HTN0MRN03F9HO1,HTN0MRN03HFBOQ,HTN0MRN03F5FOW,HTN0MRN03HBYK7,HTN0MRN01A19XJ,HTN0MRN03HG2HQ,HTN0MRN01BPERM,HTN0MRN01BEZHB,HTN0MRN02DLXR1,HTN0MRN02EBLB4,HTN0MRN03GV01X,HTN0MRN03G9EOS,HTN0MRN03HGL08,HTN0MRN01AXYWU,HTN0MRN01B1VKH,HTN0MRN01…
HTN0MRN03FQS03	HTN0MRN03FQS03
HTN0MRN03FQO6B	HTN0MRN03FQO6B,HTN0MRN02ETKHC,HTN0MRN01A9IKC,HTN0MRN02C7OO2,HTN0MRN01A22I9,HTN0MRN01B0R79,HTN0MRN02DBS92,HTN0MRN03HIMLX
HTN0MRN03FQKJT	HTN0MRN03FQKJT
HTN0MRN03FQFT3	HTN0MRN03FQFT3
HTN0MRN03FQ6GF	HTN0MRN03FQ6GF,HTN0MRN03F4AXH,HTN0MRN02EFU47,HTN0MRN03GMJ2Z,HTN0MRN03GXLC7,HTN0MRN03F37MV,HTN0MRN01AMWX2,HTN0MRN02D6EOB,HTN0MRN02D7HCI,HTN0MRN03HEO6K,HTN0MRN03GZWA5,HTN0MRN01B2M75
HTN0MRN03FPX1F	HTN0MRN03FPX1F
HTN0MRN03FPUNV	HTN0MRN03FPUNV
HTN0MRN03FPR1B	HTN0MRN03FPR1B,HTN0MRN02EI0B5
HTN0MRN03FPE8T	HTN0MRN03FPE8T,HTN0MRN01ASE81,HTN0MRN02EZG4H,HTN0MRN03F0JZM,HTN0MRN03FSB4E,HTN0MRN01BOIG8,HTN0MRN03F6M6K,HTN0MRN03GGSW7,HTN0MRN02DDDMF,HTN0MRN02C1WZL,HTN0MRN02EN3P3,HTN0MRN01B07UW,HTN0MRN02EDPNJ,HTN0MRN01BUN2Z,HTN0MRN01ASXJL,HTN0MRN01BH49F,HTN0MRN01B74AA,HTN0MRN01AYALE,HTN0MRN03HBX2K,HTN0MRN03HE22R,HTN0MRN03G96V6,HTN0MRN03GCNEG,HTN0MRN02DOAG0,HTN0MRN03GSSNF,HTN0MRN03GNC2G
HTN0MRN03FPBJG	HTN0MRN03FPBJG,HTN0MRN01BZHIO,HTN0MRN02DRPSJ
HTN0MRN03FP76J	HTN0MRN03FP76J,HTN0MRN02DNSNM,HTN0MRN03FXV6U,HTN0MRN02EU63P,HTN0MRN03GBMKC,HTN0MRN02ECPNC,HTN0MRN03GYMI1,HTN0MRN03HDYDH
HTN0MRN03FOZHL	HTN0MRN03FOZHL,HTN0MRN01A3PM5,HTN0MRN01AQO28,HTN0MRN02EEXAZ,HTN0MRN01APLI2,HTN0MRN01BT2K5,HTN0MRN03HD4KD,HTN0MRN03GSAYZ,HTN0MRN01BGWWK,HTN0MRN02DYB3X
HTN0MRN03FODNG	HTN0MRN03FODNG
HTN0MRN03FO73S	HTN0MRN03FO73S,HTN0MRN03G3LLM,HTN0MRN03FO6WO,HTN0MRN03FSZ4P,HTN0MRN02DHOA1,HTN0MRN02D2JKO,HTN0MRN01BPO75,HTN0MRN02ESKOJ
HTN0MRN03FO1Q8	HTN0MRN03FO1Q8
HTN0MRN03FO1PR	HTN0MRN03FO1PR
HTN0MRN03FNW2H	HTN0MRN03FNW2H,HTN0MRN03F7HZ2,HTN0MRN02D2ZXD,HTN0MRN03GUHG1,HTN0MRN03HDMJV,HTN0MRN02C6482,HTN0MRN01BEX0F,HTN0MRN01CH4IJ,HTN0MRN01A715I,HTN0MRN02DQVNE,HTN0MRN02C8F8B,HTN0MRN02ECTHX,HTN0MRN02DNYDT,HTN0MRN02D97T1,HTN0MRN03GLZHO,HTN0MRN03G5P3D,HTN0MRN03HDF6V,HTN0MRN01CEK29,HTN0MRN01A56C8,HTN0MRN01BIH0F,HTN0MRN01AUYBS,HTN0MRN01AQIEP,HTN0MRN01BTTZD,HTN0MRN01BDKNX,HTN0MRN02DWGKF,HTN0MRN02C7Q8T,HTN0MRN02…
HTN0MRN03FN3YB	HTN0MRN03FN3YB
HTN0MRN03FMV52	HTN0MRN03FMV52,HTN0MRN02D9G8R,HTN0MRN02DR0CO,HTN0MRN02D0ZFO,HTN0MRN01AW2JE,HTN0MRN02D0LLP,HTN0MRN03GZFX9,HTN0MRN03HCEJE,HTN0MRN01AX1OB,HTN0MRN03G7ZDI,HTN0MRN03GX3NP,HTN0MRN01BP98Q,HTN0MRN01A0XBH,HTN0MRN01B6OO2,HTN0MRN01APM45,HTN0MRN01BQD33,HTN0MRN01AJ0JE,HTN0MRN01A6Z5R,HTN0MRN01ATOAJ,HTN0MRN01BBR5W,HTN0MRN02DYE56,HTN0MRN02EKEQ2,HTN0MRN02EDTPI,HTN0MRN02EBOM5,HTN0MRN02DN9ZP,HTN0MRN02EQDDW,HTN0MRN02…
HTN0MRN03FMSBN	HTN0MRN03FMSBN,HTN0MRN01CCFO4,HTN0MRN02EYFT1,HTN0MRN03FPKY9
HTN0MRN03FMKH9	HTN0MRN03FMKH9
HTN0MRN03FM8NK	HTN0MRN03FM8NK
HTN0MRN03FLTYV	HTN0MRN03FLTYV
HTN0MRN03FLR77	HTN0MRN03FLR77
HTN0MRN03FLFET	HTN0MRN03FLFET
HTN0MRN03FL9ZY	HTN0MRN03FL9ZY
HTN0MRN03FL1XN	HTN0MRN03FL1XN,HTN0MRN03GU97Y
HTN0MRN03FKS58	HTN0MRN03FKS58
HTN0MRN03FKEKP	HTN0MRN03FKEKP,HTN0MRN02EP9PM,HTN0MRN02DV79P,HTN0MRN03GCBKZ,HTN0MRN02C83A9
HTN0MRN03FK8NU	HTN0MRN03FK8NU
HTN0MRN03FK57P	HTN0MRN03FK57P,HTN0MRN01A7NM1,HTN0MRN02DH4E2
HTN0MRN03FK4UB	HTN0MRN03FK4UB,HTN0MRN02DVDKV,HTN0MRN02D1VVV
HTN0MRN03FJ8YY	HTN0MRN03FJ8YY,HTN0MRN02C6VDG,HTN0MRN03FXMQ5,HTN0MRN01BTXSE,HTN0MRN02DIJD3
HTN0MRN03FJ5XI	HTN0MRN03FJ5XI
HTN0MRN03F9WQP	HTN0MRN03F9WQP,HTN0MRN01B35JK,HTN0MRN01BUDNA,HTN0MRN02ELOQY,HTN0MRN01BV6RI,HTN0MRN02EKR3Y,HTN0MRN02DO78F,HTN0MRN03GAY8U
HTN0MRN03F9LKO	HTN0MRN03F9LKO,HTN0MRN02D1TA0,HTN0MRN02EA3IM,HTN0MRN02EJ2SY,HTN0MRN02ED62W,HTN0MRN01BGZSM,HTN0MRN02C1CFX,HTN0MRN03F2MCK,HTN0MRN01BGVWT,HTN0MRN03FM3PC,HTN0MRN01BFF8P,HTN0MRN01CDCXU,HTN0MRN01A8GOA,HTN0MRN03GQM74,HTN0MRN01A1PFC,HTN0MRN02D4DYL,HTN0MRN02EP04W,HTN0MRN02C1L9E,HTN0MRN01AZ1TB,HTN0MRN01BHE11,HTN0MRN01B89KJ,HTN0MRN01BOYW9,HTN0MRN01BMEUZ
HTN0MRN03F9IE5	HTN0MRN03F9IE5,HTN0MRN02EOVJ7
HTN0MRN03F98LP	HTN0MRN03F98LP
HTN0MRN03F8QZC	HTN0MRN03F8QZC,HTN0MRN01ATO2B,HTN0MRN01ATEM7,HTN0MRN01CHLAW,HTN0MRN01A9BI3,HTN0MRN01BSUVH,HTN0MRN01CA384,HTN0MRN01CH0JQ,HTN0MRN02EBC10,HTN0MRN02EGRXO,HTN0MRN02DTO8I,HTN0MRN03FTVE8,HTN0MRN03HLL25,HTN0MRN03HIEA1,HTN0MRN03G6FRD,HTN0MRN03GLP1P,HTN0MRN03FWLNC,HTN0MRN01B2MPO,HTN0MRN02C8P1C,HTN0MRN03GDM8O,HTN0MRN03G2LPB,HTN0MRN03HIWHM,HTN0MRN02DD25N,HTN0MRN01B01JE,HTN0MRN02DM5H0,HTN0MRN02EO9C2,HTN0MRN01…
HTN0MRN03F8MIW	HTN0MRN03F8MIW
HTN0MRN03F8L9E	HTN0MRN03F8L9E,HTN0MRN01AVQXT,HTN0MRN03GQPTG,HTN0MRN03HG8AU,HTN0MRN01BHYOF
HTN0MRN03F7ZU8	HTN0MRN03F7ZU8
HTN0MRN03F7Y5S	HTN0MRN03F7Y5S
HTN0MRN03F7LU0	HTN0MRN03F7LU0
HTN0MRN03F6HOM	HTN0MRN03F6HOM,HTN0MRN02DDGA5,HTN0MRN02DS2YM,HTN0MRN02ESV2X,HTN0MRN02DPZ1O
HTN0MRN03F6BGF	HTN0MRN03F6BGF
HTN0MRN03F64UL	HTN0MRN03F64UL,HTN0MRN01A422J,HTN0MRN01BWM62,HTN0MRN03F53IC,HTN0MRN03FT8TF,HTN0MRN03GZ0HS,HTN0MRN02C368P,HTN0MRN03FJ9AQ,HTN0MRN01BZU6E,HTN0MRN01ANYCS
HTN0MRN03F64RT	HTN0MRN03F64RT,HTN0MRN01BES1P,HTN0MRN03G7GMN
HTN0MRN03F5UE9	HTN0MRN03F5UE9,HTN0MRN01BY58G,HTN0MRN01BUX3I,HTN0MRN02C6LT7,HTN0MRN02EC8BB,HTN0MRN02EE47U,HTN0MRN03HEHCW,HTN0MRN01BAPLU,HTN0MRN01CGSP5,HTN0MRN01BILLF,HTN0MRN01BHVGW,HTN0MRN02DVY34,HTN0MRN02D2ZFG,HTN0MRN02D12AV,HTN0MRN02D0H53,HTN0MRN02EBWW1,HTN0MRN03F5TFK,HTN0MRN03HHKJP,HTN0MRN03GPKHN,HTN0MRN03G5S1Z,HTN0MRN02C7XAL,HTN0MRN01A53UF,HTN0MRN01BUKYV,HTN0MRN01BHLRY,HTN0MRN02C4BCW,HTN0MRN03HKBBY,HTN0MRN01…
HTN0MRN03F5S5V	HTN0MRN03F5S5V
HTN0MRN03F5JIE	HTN0MRN03F5JIE
HTN0MRN03F5FLF	HTN0MRN03F5FLF,HTN0MRN03GZOQM,HTN0MRN03HD7JC,HTN0MRN01B83UU,HTN0MRN01CBYYJ,HTN0MRN01B4ETR,HTN0MRN02C1ONM,HTN0MRN02C00LO,HTN0MRN02EJ8NV,HTN0MRN02D0A19,HTN0MRN03FORC8
HTN0MRN03F5915	HTN0MRN03F5915
HTN0MRN03F4LCH	HTN0MRN03F4LCH,HTN0MRN02D9OV6,HTN0MRN03F34MV,HTN0MRN01BJCBE,HTN0MRN02ER3Y8,HTN0MRN03GL10M,HTN0MRN02D6FTH,HTN0MRN02DHVXP,HTN0MRN02ECO21,HTN0MRN02DH6R3,HTN0MRN03GXBLP,HTN0MRN03F5RG2,HTN0MRN01A155G
HTN0MRN03F4IMS	HTN0MRN03F4IMS,HTN0MRN02D91JH,HTN0MRN01AIKKM,HTN0MRN03FUPYY
HTN0MRN03F4CE8	HTN0MRN03F4CE8,HTN0MRN01AO0IX
HTN0MRN03F40OT	HTN0MRN03F40OT
HTN0MRN03F3VF8	HTN0MRN03F3VF8,HTN0MRN01B5TRV,HTN0MRN01A6D9K,HTN0MRN02EGPHP,HTN0MRN02C1ZZU,HTN0MRN03F487D,HTN0MRN03G8FOZ,HTN0MRN03GDVBO,HTN0MRN03FYTL0
HTN0MRN03F329I	HTN0MRN03F329I,HTN0MRN02C2Q7Z,HTN0MRN01CGPXA,HTN0MRN01A0XWD,HTN0MRN01BX2VU,HTN0MRN02D43B6,HTN0MRN02EFY8F,HTN0MRN03G5Q56,HTN0MRN03FR3IV,HTN0MRN02EB03O,HTN0MRN03F6E7B,HTN0MRN01B4ZQN,HTN0MRN03G2JZD,HTN0MRN01A6LVR,HTN0MRN01BIK3R,HTN0MRN01B1DSQ,HTN0MRN01CHI9B,HTN0MRN01ATBPZ,HTN0MRN03FKW28,HTN0MRN02DY7HA,HTN0MRN03HC3LU
HTN0MRN03F2DCY	HTN0MRN03F2DCY,HTN0MRN02DKOOX,HTN0MRN02E0ZGV,HTN0MRN03G3OM1,HTN0MRN02D2X40,HTN0MRN03GE1W6,HTN0MRN01B2KZQ,HTN0MRN02C1F87,HTN0MRN03F8BXQ
HTN0MRN03F23PO	HTN0MRN03F23PO,HTN0MRN01AMWD4,HTN0MRN03G6XAI,HTN0MRN03HCPZ4
HTN0MRN03F1YXY	HTN0MRN03F1YXY
HTN0MRN03F1K4A	HTN0MRN03F1K4A,HTN0MRN03G0VJF,HTN0MRN03HHZ3G,HTN0MRN03F61PR,HTN0MRN03HLFMS
HTN0MRN03F1I6Q	HTN0MRN03F1I6Q,HTN0MRN02DY6DY,HTN0MRN02EFT3X
HTN0MRN03F17SQ	HTN0MRN03F17SQ,HTN0MRN01A05NY
HTN0MRN03F0Y87	HTN0MRN03F0Y87
HTN0MRN03F0TVR	HTN0MRN03F0TVR
HTN0MRN03F01JS	HTN0MRN03F01JS,HTN0MRN02EDDWA,HTN0MRN01BYJFG,HTN0MRN02DUJD8,HTN0MRN03GOI78,HTN0MRN02DTDJE,HTN0MRN01BLF1E,HTN0MRN01A8UNJ,HTN0MRN01BUZS2,HTN0MRN02DFDT4,HTN0MRN02EOFNI,HTN0MRN02C3N4Y,HTN0MRN03FQQ3Z,HTN0MRN03FT2HW,HTN0MRN01BF3NX,HTN0MRN03G8A00,HTN0MRN03HD7G5,HTN0MRN03GGLAF
HTN0MRN02EYWBK	HTN0MRN02EYWBK
HTN0MRN02EXNHZ	HTN0MRN02EXNHZ
HTN0MRN02EXNHL	HTN0MRN02EXNHL,HTN0MRN03GMGMP,HTN0MRN01B225I,HTN0MRN03FN1R8,HTN0MRN02DQLOB,HTN0MRN02DL6KW,HTN0MRN03FXU6O,HTN0MRN01BQUOM,HTN0MRN02DBSCC,HTN0MRN02DST5L,HTN0MRN02D9UU5,HTN0MRN01BFQ74,HTN0MRN01AL9CD,HTN0MRN01A3V0L,HTN0MRN02DQMBY,HTN0MRN02D7ULY,HTN0MRN02EYF2A,HTN0MRN02EHHGF,HTN0MRN02DY0K5,HTN0MRN02DR5BH,HTN0MRN02C68D3,HTN0MRN02EKJWJ,HTN0MRN03HHARS,HTN0MRN03HAZN0,HTN0MRN03HHAOV,HTN0MRN03FONU4,HTN0MRN01…
HTN0MRN02EWW9D	HTN0MRN02EWW9D
HTN0MRN02EWSXH	HTN0MRN02EWSXH,HTN0MRN01BYN9Y
HTN0MRN02EWRRR	HTN0MRN02EWRRR,HTN0MRN03G3KJC,HTN0MRN03FQO1Y,HTN0MRN03FLB4W
HTN0MRN02EWGVA	HTN0MRN02EWGVA,HTN0MRN03G6XHN,HTN0MRN03G726U,HTN0MRN02C2172,HTN0MRN01B37ZM
HTN0MRN02EWFY1	HTN0MRN02EWFY1,HTN0MRN03F8XW0,HTN0MRN02C7C2O,HTN0MRN01A9QGW,HTN0MRN02EJC69,HTN0MRN03FWET4,HTN0MRN03GOKQN,HTN0MRN03GM5ZJ,HTN0MRN02DZ3W4
HTN0MRN02EWCFG	HTN0MRN02EWCFG
HTN0MRN02EW77F	HTN0MRN02EW77F
HTN0MRN02EW6QO	HTN0MRN02EW6QO,HTN0MRN01AXV4Y,HTN0MRN01BOWKR,HTN0MRN03GEYTK,HTN0MRN02C9NSQ,HTN0MRN01CDMHH,HTN0MRN01CC6HJ,HTN0MRN02DYJA1,HTN0MRN02DGYE1,HTN0MRN02DCEAZ,HTN0MRN03F02U8,HTN0MRN02C82M0,HTN0MRN02EO4A5,HTN0MRN02DLC9U,HTN0MRN02EUJYF,HTN0MRN01ANOUG,HTN0MRN01BQXRO,HTN0MRN03HA3G2,HTN0MRN03FNK9A,HTN0MRN02C4HFA,HTN0MRN03GG4NQ,HTN0MRN02C9F8T,HTN0MRN02C6A66,HTN0MRN03FN3B7
HTN0MRN02EW4LX	HTN0MRN02EW4LX,HTN0MRN02DWR7N
HTN0MRN02EVT7N	HTN0MRN02EVT7N
HTN0MRN02EVQB8	HTN0MRN02EVQB8
HTN0MRN02EVD9N	HTN0MRN02EVD9N,HTN0MRN01B5L1L,HTN0MRN03F2WEG,HTN0MRN01AOG1Q,HTN0MRN01ALHUL,HTN0MRN01BH1XJ,HTN0MRN01CD485,HTN0MRN01B52VA,HTN0MRN01B84A0,HTN0MRN02EAO29,HTN0MRN02DTJAB,HTN0MRN02DJ5AF,HTN0MRN02EXAEN,HTN0MRN03F7KOB,HTN0MRN03GMOCI,HTN0MRN03GAW30,HTN0MRN03FW8SF,HTN0MRN03HENTA,HTN0MRN01BETVD,HTN0MRN01AN26T,HTN0MRN01AOWKL,HTN0MRN01BJ56P,HTN0MRN01AXU65,HTN0MRN02DJ0TE,HTN0MRN02DU3LC,HTN0MRN02EPU5X,HTN0MRN02…
HTN0MRN02EV2N1	HTN0MRN02EV2N1
HTN0MRN02EUZ3H	HTN0MRN02EUZ3H,HTN0MRN01AIKXG
HTN0MRN02EUWN0	HTN0MRN02EUWN0
HTN0MRN02EUM45	HTN0MRN02EUM45
HTN0MRN02ETND6	HTN0MRN02ETND6
HTN0MRN02ETG54	HTN0MRN02ETG54
HTN0MRN02ESLFP	HTN0MRN02ESLFP
HTN0MRN02ESJM6	HTN0MRN02ESJM6
HTN0MRN02ESCZP	HTN0MRN02ESCZP,HTN0MRN01B7G87,HTN0MRN03G2C2S,HTN0MRN01AY6TD
HTN0MRN02ES5YZ	HTN0MRN02ES5YZ,HTN0MRN03HAZEJ,HTN0MRN01BFBWB
HTN0MRN02ES57M	HTN0MRN02ES57M,HTN0MRN02EKLXI,HTN0MRN02DXDR5
HTN0MRN02ES49I	HTN0MRN02ES49I
HTN0MRN02ERMYS	HTN0MRN02ERMYS,HTN0MRN01A4C72,HTN0MRN02DCYZV,HTN0MRN01B9TFL,HTN0MRN03FQ2ZP
HTN0MRN02ERHYJ	HTN0MRN02ERHYJ
HTN0MRN02EREH5	HTN0MRN02EREH5
HTN0MRN02EQTNE	HTN0MRN02EQTNE
HTN0MRN02EQFMS	HTN0MRN02EQFMS
HTN0MRN02EPPXF	HTN0MRN02EPPXF
HTN0MRN02EPHBO	HTN0MRN02EPHBO,HTN0MRN01CFUDL,HTN0MRN02DUGSH,HTN0MRN02DN4FI,HTN0MRN03FXNG2,HTN0MRN03HGIFY,HTN0MRN01B89B1,HTN0MRN02EAGGP,HTN0MRN03GZ33F,HTN0MRN01BGJSX,HTN0MRN02DXTP7,HTN0MRN02C4913,HTN0MRN03GA3QG,HTN0MRN03F4B1U,HTN0MRN03F49L3,HTN0MRN02EEZYU,HTN0MRN03G4T1K,HTN0MRN03HEVID,HTN0MRN01A4678,HTN0MRN01AOI45,HTN0MRN02EBOZD,HTN0MRN02DZN44,HTN0MRN02D2UPR,HTN0MRN03G4NGM,HTN0MRN01AKT4Q,HTN0MRN02DI8TG,HTN0MRN01…
HTN0MRN02EP8WB	HTN0MRN02EP8WB
HTN0MRN02EP45U	HTN0MRN02EP45U,HTN0MRN01AOHCY
HTN0MRN02EP3IC	HTN0MRN02EP3IC
HTN0MRN02EOYRW	HTN0MRN02EOYRW
HTN0MRN02EOILT	HTN0MRN02EOILT
HTN0MRN02ENGK2	HTN0MRN02ENGK2
HTN0MRN02EN50O	HTN0MRN02EN50O
HTN0MRN02EN2JM	HTN0MRN02EN2JM
HTN0MRN02EN22B	HTN0MRN02EN22B,HTN0MRN03GWFI5,HTN0MRN03G0JPE,HTN0MRN01AOPB4,HTN0MRN01BNP35,HTN0MRN01BFB2C,HTN0MRN01AINTO,HTN0MRN01B1DZR,HTN0MRN01AU63G,HTN0MRN01ATG33,HTN0MRN02DSMUE,HTN0MRN02EVMGL,HTN0MRN02DY7LU,HTN0MRN02C9810,HTN0MRN02C1ADT,HTN0MRN03FUDP2,HTN0MRN03GQM30,HTN0MRN03FS6W4,HTN0MRN03F3SMR
HTN0MRN02EMEET	HTN0MRN02EMEET
HTN0MRN02EM9RM	HTN0MRN02EM9RM,HTN0MRN02EXV09,HTN0MRN02EKN48,HTN0MRN03F4PSN,HTN0MRN03HJ015,HTN0MRN01AMLWT,HTN0MRN01CFEJF,HTN0MRN03FZM3X
HTN0MRN02EM9M6	HTN0MRN02EM9M6,HTN0MRN03HBCIZ,HTN0MRN03GCPES,HTN0MRN03FWE7R,HTN0MRN02EOAP6,HTN0MRN03GRGPU
HTN0MRN02EM3F2	HTN0MRN02EM3F2,HTN0MRN01BEDOC,HTN0MRN01BGGEI,HTN0MRN01BFOTX,HTN0MRN02D1IMZ,HTN0MRN03F3DMA,HTN0MRN01BME7S,HTN0MRN01BL5YC,HTN0MRN01BY5GA,HTN0MRN01BXYBP,HTN0MRN01CD6L4,HTN0MRN01BKLNP,HTN0MRN02C8WJ8,HTN0MRN02D1BOC
HTN0MRN02EM19P	HTN0MRN02EM19P,HTN0MRN02DBL85
HTN0MRN02ELSXY	HTN0MRN02ELSXY
HTN0MRN02ELO9S	HTN0MRN02ELO9S,HTN0MRN01AM212
HTN0MRN02ELNZQ	HTN0MRN02ELNZQ
HTN0MRN02ELFS5	HTN0MRN02ELFS5
HTN0MRN02ELFGK	HTN0MRN02ELFGK,HTN0MRN03HHT56,HTN0MRN01CFQOX
HTN0MRN02EKW03	HTN0MRN02EKW03,HTN0MRN01A2CNI,HTN0MRN03HDTFV,HTN0MRN03F6MON
HTN0MRN02EKTLA	HTN0MRN02EKTLA
HTN0MRN02EKIPF	HTN0MRN02EKIPF,HTN0MRN01BL4JD
HTN0MRN02EKHBT	HTN0MRN02EKHBT,HTN0MRN01BXYMA,HTN0MRN02DYRPV,HTN0MRN02C3WQ8,HTN0MRN02EGJW3,HTN0MRN03GLPJX,HTN0MRN03GQW7R,HTN0MRN01BSQT8,HTN0MRN01B9LK8,HTN0MRN01BPD2M,HTN0MRN02DIRZD,HTN0MRN02DM7L8,HTN0MRN02DPA4G,HTN0MRN03FLXZT,HTN0MRN01CA5ZH,HTN0MRN01CAUKX,HTN0MRN03F0JO0,HTN0MRN03F919S,HTN0MRN03GZZLL,HTN0MRN03GSJ7R,HTN0MRN03HF0TJ,HTN0MRN03GV6HS,HTN0MRN01B2RC1,HTN0MRN03GIPXJ,HTN0MRN02EBY4P,HTN0MRN01B628C,HTN0MRN01…
HTN0MRN02EK344	HTN0MRN02EK344,HTN0MRN02D97PT,HTN0MRN03GXPVY,HTN0MRN01AL5X2,HTN0MRN02C8027,HTN0MRN03HKKJH,HTN0MRN01B878Y,HTN0MRN03GJNVN
HTN0MRN02EJZQY	HTN0MRN02EJZQY,HTN0MRN01BTVZA,HTN0MRN02DMRHV,HTN0MRN02EM37K,HTN0MRN03HHDBB,HTN0MRN01AW9R6,HTN0MRN01AS8J9,HTN0MRN02EBSLY,HTN0MRN03F1EZ5,HTN0MRN03HGPA9,HTN0MRN03G9619
HTN0MRN02EJUG1	HTN0MRN02EJUG1,HTN0MRN02D8ZY4,HTN0MRN02C16AR,HTN0MRN03GF49O,HTN0MRN03G6Y4S,HTN0MRN01B31RL,HTN0MRN01AL5KH,HTN0MRN01B32LJ,HTN0MRN02D1WGP,HTN0MRN02C1WDA,HTN0MRN02DXK1K,HTN0MRN02DYNV0,HTN0MRN02C1AY1,HTN0MRN02EA61I,HTN0MRN02C1I7X,HTN0MRN02EOPOD,HTN0MRN03F1T25
HTN0MRN02EJU8B	HTN0MRN02EJU8B,HTN0MRN03F8FK6,HTN0MRN01AU1S3,HTN0MRN01B8H7E,HTN0MRN03GE8ZY,HTN0MRN01B2XLG
HTN0MRN02EJ4Q0	HTN0MRN02EJ4Q0
HTN0MRN02EI569	HTN0MRN02EI569,HTN0MRN02DCIPP,HTN0MRN03FZXLT,HTN0MRN03HAAQU,HTN0MRN02DSJWY,HTN0MRN01CFZ1D,HTN0MRN02D312Z,HTN0MRN03GL74D,HTN0MRN03FR9KL,HTN0MRN01BURAV,HTN0MRN01BHXTD,HTN0MRN02DOVTZ,HTN0MRN02C0ZUV,HTN0MRN01AR6BT,HTN0MRN01BPIVI,HTN0MRN01BHG4X,HTN0MRN01BMID3,HTN0MRN02DAIP0,HTN0MRN02DZV9U,HTN0MRN03GD6F4,HTN0MRN03GEC7B,HTN0MRN03GO1VP,HTN0MRN01BRUMW
HTN0MRN02EHV74	HTN0MRN02EHV74
HTN0MRN02EHO5E	HTN0MRN02EHO5E
HTN0MRN02EH7FU	HTN0MRN02EH7FU,HTN0MRN01A14RY
HTN0MRN02EGUS1	HTN0MRN02EGUS1
HTN0MRN02EG8AT	HTN0MRN02EG8AT,HTN0MRN02DDIW6,HTN0MRN01BUHMW,HTN0MRN01BIBRL,HTN0MRN01A44S9,HTN0MRN02C3N6P,HTN0MRN02EHQI1,HTN0MRN02D65OH,HTN0MRN02DJ00K,HTN0MRN03G9N65,HTN0MRN03FK4G2,HTN0MRN03GG7SV,HTN0MRN03GYV20,HTN0MRN02EWQ1X,HTN0MRN02DYA5U,HTN0MRN03GYFB9,HTN0MRN01CFUX1,HTN0MRN02EEP12,HTN0MRN03FKVC9,HTN0MRN03F4OY9,HTN0MRN03FQVMZ,HTN0MRN01BDNU5,HTN0MRN01BOJ9V,HTN0MRN01CIJCM,HTN0MRN01BG6OE,HTN0MRN01BU2HL,HTN0MRN01…
HTN0MRN02EG2FY	HTN0MRN02EG2FY,HTN0MRN02DVVW2,HTN0MRN02EB339
HTN0MRN02EFZO9	HTN0MRN02EFZO9
HTN0MRN02EFPA9	HTN0MRN02EFPA9
HTN0MRN02EFOT4	HTN0MRN02EFOT4,HTN0MRN03F2XDN,HTN0MRN03G34NI,HTN0MRN02EJ708,HTN0MRN01AV0C2,HTN0MRN01CHD8F,HTN0MRN02DM6XV,HTN0MRN02DRXPO
HTN0MRN02EEUKN	HTN0MRN02EEUKN
HTN0MRN02EE8I0	HTN0MRN02EE8I0
HTN0MRN02EDR1P	HTN0MRN02EDR1P
HTN0MRN02EDMGD	HTN0MRN02EDMGD
HTN0MRN02ECOK3	HTN0MRN02ECOK3,HTN0MRN02D5SXH,HTN0MRN03GK52B,HTN0MRN01CDV89
HTN0MRN02EBTFV	HTN0MRN02EBTFV,HTN0MRN01CHFCG,HTN0MRN01BSIZV,HTN0MRN01ARF9U,HTN0MRN01B6NJD,HTN0MRN02C7IBV,HTN0MRN02D7NJ6,HTN0MRN02D1JL7,HTN0MRN03GJTXS,HTN0MRN03FXOND
HTN0MRN02EBQYH	HTN0MRN02EBQYH,HTN0MRN03FKY9X
HTN0MRN02EBO7R	HTN0MRN02EBO7R,HTN0MRN02ESTTA,HTN0MRN02EADCV,HTN0MRN03FME78,HTN0MRN01B35OG,HTN0MRN01CF6MX,HTN0MRN01A75IW,HTN0MRN02C27IE,HTN0MRN03FLP2T,HTN0MRN01BSXKF,HTN0MRN01CF2VH,HTN0MRN01APCEF,HTN0MRN01BPY2X,HTN0MRN01AXHNP,HTN0MRN01BEDA7,HTN0MRN01BCO3I,HTN0MRN02DBJW9,HTN0MRN02ETLVL,HTN0MRN02DLZFT,HTN0MRN02ELCGC,HTN0MRN02EQMK5,HTN0MRN03GMWLA,HTN0MRN03G84JC,HTN0MRN03G1A0X,HTN0MRN03FPXQM,HTN0MRN03GJVJJ,HTN0MRN03…
HTN0MRN02EB6GD	HTN0MRN02EB6GD
HTN0MRN02EAOG5	HTN0MRN02EAOG5
HTN0MRN02EALYZ	HTN0MRN02EALYZ
HTN0MRN02EAHJ3	HTN0MRN02EAHJ3
HTN0MRN02EADZB	HTN0MRN02EADZB
HTN0MRN02EADXR	HTN0MRN02EADXR,HTN0MRN01B3MEV,HTN0MRN02ED3AR,HTN0MRN01BHU28,HTN0MRN01CA3GY,HTN0MRN02DXJ46,HTN0MRN03HFVI9,HTN0MRN03GBVIX,HTN0MRN02EA9VW,HTN0MRN01B2S0C,HTN0MRN01CBPOY,HTN0MRN01B5E3P,HTN0MRN02DCM64,HTN0MRN02DX59O,HTN0MRN03HF733,HTN0MRN03G4RYB,HTN0MRN03FVL4X,HTN0MRN03F0Q81,HTN0MRN03GVTG2,HTN0MRN03F5CY3,HTN0MRN01BF4GV,HTN0MRN01AZUE2,HTN0MRN02C4LX2,HTN0MRN02DF5SZ,HTN0MRN02DKL5Z,HTN0MRN01BDEO5
HTN0MRN02EACXJ	HTN0MRN02EACXJ
HTN0MRN02E0YQU	HTN0MRN02E0YQU,HTN0MRN02DQ5FB,HTN0MRN03FSCMS,HTN0MRN03GTN8C,HTN0MRN01BM8RU,HTN0MRN01BU5PB,HTN0MRN01BMEPD,HTN0MRN02EORZC,HTN0MRN02C4FSH,HTN0MRN03HKAD6,HTN0MRN01BI2BK,HTN0MRN01A4KS6,HTN0MRN02C61FB,HTN0MRN02DJ7K5,HTN0MRN02D2Q5N,HTN0MRN02EGZWT,HTN0MRN02C1HZT,HTN0MRN02EJWMC,HTN0MRN02E0YYL,HTN0MRN02DM0NP,HTN0MRN02C5C41,HTN0MRN03GQEUJ,HTN0MRN03GAZHE,HTN0MRN03FXE4G,HTN0MRN03F3XZ9,HTN0MRN01BOOI8,HTN0MRN01…
HTN0MRN02DZUBA	HTN0MRN02DZUBA
HTN0MRN02DZNK6	HTN0MRN02DZNK6,HTN0MRN03HCN68,HTN0MRN03HD85Y,HTN0MRN01BH1CB,HTN0MRN01AWDYC,HTN0MRN01A9A53,HTN0MRN02D12I8,HTN0MRN03FV78T
HTN0MRN02DZLEQ	HTN0MRN02DZLEQ
HTN0MRN02DZK28	HTN0MRN02DZK28,HTN0MRN01A6EU8,HTN0MRN01BKA87,HTN0MRN02DEB7B
HTN0MRN02DZCWB	HTN0MRN02DZCWB
HTN0MRN02DZATE	HTN0MRN02DZATE,HTN0MRN01BUZJ5,HTN0MRN03HIFGR,HTN0MRN02C1YN2,HTN0MRN01ARFT4,HTN0MRN03GO0HL,HTN0MRN01B57IZ,HTN0MRN02C17MR,HTN0MRN01BHUCL,HTN0MRN01A0CAQ
HTN0MRN02DYW8F	HTN0MRN02DYW8F,HTN0MRN01AWWRQ,HTN0MRN01B1SN0,HTN0MRN02DDI0G,HTN0MRN02EMYDP,HTN0MRN02C6VNF,HTN0MRN03F9R0X,HTN0MRN03G84FR,HTN0MRN01AKI25,HTN0MRN02DBUUO,HTN0MRN03GPTAM,HTN0MRN01AWNGA,HTN0MRN02EK6QO,HTN0MRN02DTOOO,HTN0MRN01BK4O1,HTN0MRN01ATFQ9,HTN0MRN01AROHX,HTN0MRN01AMBIZ,HTN0MRN01BZ7H6,HTN0MRN02DTCTK,HTN0MRN03G094P
HTN0MRN02DYT9B	HTN0MRN02DYT9B
HTN0MRN02DYT2I	HTN0MRN02DYT2I,HTN0MRN01AI664
HTN0MRN02DYM2R	HTN0MRN02DYM2R
HTN0MRN02DYCX5	HTN0MRN02DYCX5,HTN0MRN01BWGLU
HTN0MRN02DY4EZ	HTN0MRN02DY4EZ
HTN0MRN02DXO47	HTN0MRN02DXO47,HTN0MRN03F1FO8,HTN0MRN03FQQZS,HTN0MRN01A6IU6,HTN0MRN02EAHDJ,HTN0MRN02DER1P,HTN0MRN02D2DD2,HTN0MRN03G22XP,HTN0MRN03G4TGP,HTN0MRN03G0DEL,HTN0MRN03FWI0O,HTN0MRN03FXBDJ,HTN0MRN03GUW38,HTN0MRN03FZHV1
HTN0MRN02DXGPD	HTN0MRN02DXGPD
HTN0MRN02DXFH6	HTN0MRN02DXFH6
HTN0MRN02DX6O3	HTN0MRN02DX6O3,HTN0MRN01AWVHS,HTN0MRN01CHFEA,HTN0MRN03G1DAT,HTN0MRN02DYKPZ,HTN0MRN03GO19L
HTN0MRN02DX3I1	HTN0MRN02DX3I1
HTN0MRN02DX2HM	HTN0MRN02DX2HM,HTN0MRN01BMX2K,HTN0MRN01ASYOE,HTN0MRN01BK30F,HTN0MRN01BMMO5,HTN0MRN01B201T,HTN0MRN02DO324,HTN0MRN02DYMHY,HTN0MRN03F9VCJ,HTN0MRN03G7WKA,HTN0MRN03GO9XT,HTN0MRN03GZE6M,HTN0MRN03FWJJ1,HTN0MRN03F2HQ8,HTN0MRN02C35IB,HTN0MRN03HDYWC,HTN0MRN01BV9VS,HTN0MRN02EFMQK,HTN0MRN03G1J6F,HTN0MRN01B2CT9,HTN0MRN01CDWVG,HTN0MRN01B3BE6,HTN0MRN02DUH39,HTN0MRN03FOPL0,HTN0MRN02EERI9,HTN0MRN03G9EOZ,HTN0MRN02…
HTN0MRN02DWYCN	HTN0MRN02DWYCN
HTN0MRN02DWXW8	HTN0MRN02DWXW8,HTN0MRN01BT6AF,HTN0MRN03GG2CM,HTN0MRN03GA89F,HTN0MRN01B3ZJP,HTN0MRN01BQZBR,HTN0MRN03F3RTQ,HTN0MRN01A7SVQ
HTN0MRN02DWX7V	HTN0MRN02DWX7V,HTN0MRN02D0XT4,HTN0MRN01B0LF0,HTN0MRN01BM83N,HTN0MRN01B71DL
HTN0MRN02DWKLY	HTN0MRN02DWKLY
HTN0MRN02DWHOP	HTN0MRN02DWHOP,HTN0MRN02DK1TB
HTN0MRN02DWEOZ	HTN0MRN02DWEOZ
HTN0MRN02DWEGL	HTN0MRN02DWEGL
HTN0MRN02DWC81	HTN0MRN02DWC81
HTN0MRN02DWB31	HTN0MRN02DWB31,HTN0MRN02DF8WT,HTN0MRN03GK57O,HTN0MRN03HE4Y6,HTN0MRN03HASFN,HTN0MRN01A0U3R,HTN0MRN02DJO0T,HTN0MRN03FRQ7L,HTN0MRN02DPQDA,HTN0MRN01A8PNY,HTN0MRN01BGGJX,HTN0MRN01A1IRR,HTN0MRN03GPZSA,HTN0MRN02C6YGY,HTN0MRN03GHTZ5,HTN0MRN01AHJE3,HTN0MRN01BVCVN,HTN0MRN01A3E5C,HTN0MRN01CGTOX,HTN0MRN03F9MDG,HTN0MRN02DSXHR,HTN0MRN01AIQ8C,HTN0MRN02EQPPQ,HTN0MRN01B8X9Z,HTN0MRN01BD3YW,HTN0MRN01B1C0U,HTN0MRN03…
HTN0MRN02DVCQJ	HTN0MRN02DVCQJ,HTN0MRN01BIY29,HTN0MRN01BLHWM,HTN0MRN03GYH52,HTN0MRN02EXP28,HTN0MRN01BGH5O,HTN0MRN01AZN5J,HTN0MRN02DGFCJ,HTN0MRN03F9F2V,HTN0MRN03F9YKV,HTN0MRN03F5ZRT,HTN0MRN03FKRSX,HTN0MRN01A85KA,HTN0MRN03G1VN0,HTN0MRN03HDSDI,HTN0MRN02EIMYF,HTN0MRN03FLXZP
HTN0MRN02DVASD	HTN0MRN02DVASD,HTN0MRN01BSM9J,HTN0MRN02DQ1O8,HTN0MRN01A0RBP
HTN0MRN02DV8CD	HTN0MRN02DV8CD,HTN0MRN02ETMF9,HTN0MRN02DSD9T,HTN0MRN03GMB5L,HTN0MRN03G8MTL,HTN0MRN03FVLLK
HTN0MRN02DV7KF	HTN0MRN02DV7KF
HTN0MRN02DV4TP	HTN0MRN02DV4TP,HTN0MRN01CCJPG,HTN0MRN03HH9G0,HTN0MRN03GAO6V,HTN0MRN03GOHMO,HTN0MRN01BLABA,HTN0MRN02DJIH1
HTN0MRN02DUOT9	HTN0MRN02DUOT9
HTN0MRN02DUJ6Z	HTN0MRN02DUJ6Z
HTN0MRN02DU3YI	HTN0MRN02DU3YI,HTN0MRN01CGYZ3,HTN0MRN01BW6PJ,HTN0MRN01AXY3L
HTN0MRN02DU1W9	HTN0MRN02DU1W9
HTN0MRN02DTU68	HTN0MRN02DTU68
HTN0MRN02DTLY9	HTN0MRN02DTLY9
HTN0MRN02DTCEL	HTN0MRN02DTCEL,HTN0MRN01BSP6B,HTN0MRN02C6CLQ
HTN0MRN02DSRVZ	HTN0MRN02DSRVZ
HTN0MRN02DSR46	HTN0MRN02DSR46,HTN0MRN01BGDJP,HTN0MRN01AS50X,HTN0MRN02DQRQY
HTN0MRN02DSM4M	HTN0MRN02DSM4M,HTN0MRN02DZ3GB,HTN0MRN02EOLAS,HTN0MRN02EBQ0D,HTN0MRN02ET5DR,HTN0MRN02DH8AY
HTN0MRN02DSM02	HTN0MRN02DSM02
HTN0MRN02DSDHA	HTN0MRN02DSDHA
HTN0MRN02DS2O3	HTN0MRN02DS2O3,HTN0MRN02C5AMQ,HTN0MRN03GTT6D,HTN0MRN03G92WB,HTN0MRN03G9U05,HTN0MRN01BBPDU,HTN0MRN03HA3AH,HTN0MRN03G44DT,HTN0MRN03F09L2,HTN0MRN02DV1YS,HTN0MRN03G8F21,HTN0MRN03F1AGL
HTN0MRN02DRYI7	HTN0MRN02DRYI7,HTN0MRN01BXZP9,HTN0MRN01A1WGB,HTN0MRN01AI6ZQ,HTN0MRN01CC3BG,HTN0MRN02D0MKK,HTN0MRN02D15DE,HTN0MRN03G11DV,HTN0MRN03GBIAP
HTN0MRN02DRMCY	HTN0MRN02DRMCY
HTN0MRN02DR7PM	HTN0MRN02DR7PM
HTN0MRN02DR7FP	HTN0MRN02DR7FP
HTN0MRN02DQY0D	HTN0MRN02DQY0D,HTN0MRN01AJDF0,HTN0MRN01B544U,HTN0MRN01BDPN2,HTN0MRN03F28Z1,HTN0MRN01A3QRL,HTN0MRN01CFRR7,HTN0MRN02DADFD,HTN0MRN02DZCPO,HTN0MRN02DIWEP,HTN0MRN02ETQJC,HTN0MRN03HK5EW,HTN0MRN03FXLNM,HTN0MRN01BYVVP,HTN0MRN01BZ8FO,HTN0MRN02DCYCM,HTN0MRN02D2L60,HTN0MRN02ELO75,HTN0MRN03GX13J,HTN0MRN01BYPIX,HTN0MRN01CH66C,HTN0MRN01CBM9R,HTN0MRN03F8KH5,HTN0MRN02ELIF6,HTN0MRN01B3VYT,HTN0MRN02DBKOY,HTN0MRN03…
HTN0MRN02DQSU5	HTN0MRN02DQSU5,HTN0MRN02DBYY4,HTN0MRN02DA4TH,HTN0MRN03GHO0N,HTN0MRN01BL4DP,HTN0MRN03GARDM,HTN0MRN02DPUA5,HTN0MRN02DNTWQ,HTN0MRN03G38PL,HTN0MRN03GXKPW,HTN0MRN02EM7M3,HTN0MRN03HIIO3,HTN0MRN02DRSE0,HTN0MRN02EWURU,HTN0MRN03GKMMM,HTN0MRN03GJIP3,HTN0MRN01AJIQV,HTN0MRN03HL1IM,HTN0MRN03GLHEP,HTN0MRN03FKOMI,HTN0MRN03GCECL,HTN0MRN01BN84D,HTN0MRN01BPVBH,HTN0MRN02DHJ64,HTN0MRN02D79TJ,HTN0MRN01CCFXQ,HTN0MRN02…
HTN0MRN02DQCC3	HTN0MRN02DQCC3,HTN0MRN03GUJ3X,HTN0MRN02ECTEE,HTN0MRN02DOLXA,HTN0MRN03HAJAJ,HTN0MRN03F4YLN,HTN0MRN03HFHUD
HTN0MRN02DQBW4	HTN0MRN02DQBW4
HTN0MRN02DQ4RA	HTN0MRN02DQ4RA
HTN0MRN02DQ0RV	HTN0MRN02DQ0RV,HTN0MRN01BUYUF,HTN0MRN01BK78U
HTN0MRN02DPWTQ	HTN0MRN02DPWTQ,HTN0MRN03F588N,HTN0MRN01CEDNE,HTN0MRN01CADU7,HTN0MRN02DJMGK
HTN0MRN02DPT3K	HTN0MRN02DPT3K
HTN0MRN02DPRXB	HTN0MRN02DPRXB
HTN0MRN02DP6OI	HTN0MRN02DP6OI,HTN0MRN01AZ8D9,HTN0MRN02ENVMP,HTN0MRN01A4TUF,HTN0MRN02DIJ8R,HTN0MRN02ELKHB,HTN0MRN03GQKJM,HTN0MRN03G9T7T,HTN0MRN01AWNH3,HTN0MRN02EPEPQ,HTN0MRN03HKSO8,HTN0MRN03F6U1J,HTN0MRN02D60Z7,HTN0MRN02EC0ID,HTN0MRN03GFFYV,HTN0MRN03HB0WQ,HTN0MRN01BMGN8,HTN0MRN01BGYFA,HTN0MRN03G9VKH,HTN0MRN01AO9RD,HTN0MRN01BQTNI,HTN0MRN02EH176,HTN0MRN02EQQRQ,HTN0MRN02C9BCA,HTN0MRN01A2V2F
HTN0MRN02DOPM0	HTN0MRN02DOPM0
HTN0MRN02DOMPQ	HTN0MRN02DOMPQ
HTN0MRN02DOMDS	HTN0MRN02DOMDS
HTN0MRN02DNZPN	HTN0MRN02DNZPN
HTN0MRN02DN9DQ	HTN0MRN02DN9DQ,HTN0MRN03GLR8C,HTN0MRN03FQ516,HTN0MRN02D3OS9
HTN0MRN02DN28Z	HTN0MRN02DN28Z,HTN0MRN03GMQ7Z
HTN0MRN02DMX1T	HTN0MRN02DMX1T
HTN0MRN02DMVG0	HTN0MRN02DMVG0,HTN0MRN01CG2AE,HTN0MRN03FR8TQ,HTN0MRN01CAASV
HTN0MRN02DMT33	HTN0MRN02DMT33
HTN0MRN02DMP29	HTN0MRN02DMP29
HTN0MRN02DML5Y	HTN0MRN02DML5Y
HTN0MRN02DMEJ3	HTN0MRN02DMEJ3
HTN0MRN02DMBNK	HTN0MRN02DMBNK
HTN0MRN02DLVPE	HTN0MRN02DLVPE
HTN0MRN02DL4WA	HTN0MRN02DL4WA
HTN0MRN02DKLBA	HTN0MRN02DKLBA
HTN0MRN02DKGK8	HTN0MRN02DKGK8,HTN0MRN01BNKHO,HTN0MRN01B9ZSA,HTN0MRN02C09XS,HTN0MRN03GX7CU,HTN0MRN02DK279,HTN0MRN03GHOX2,HTN0MRN03F8OSN,HTN0MRN01A1WRP,HTN0MRN01B8Y2M,HTN0MRN02EXNFW,HTN0MRN03GWTLA,HTN0MRN01AQBJO,HTN0MRN01A3EF6,HTN0MRN01BYTA0,HTN0MRN02DC675,HTN0MRN03FS77E,HTN0MRN02DOAPX,HTN0MRN02DZ9UK,HTN0MRN01BVSTP,HTN0MRN02DOXW1,HTN0MRN02EA5N2,HTN0MRN01A77RZ,HTN0MRN01B02PA,HTN0MRN02EA5WA,HTN0MRN02EQ17Y,HTN0MRN02…
HTN0MRN02DK859	HTN0MRN02DK859,HTN0MRN03FLJMU,HTN0MRN03HB4GQ,HTN0MRN01AINRV,HTN0MRN01BI9QA,HTN0MRN01BPRZX
HTN0MRN02DK7H1	HTN0MRN02DK7H1,HTN0MRN02DYIUZ
HTN0MRN02DK4VQ	HTN0MRN02DK4VQ
HTN0MRN02DJRDE	HTN0MRN02DJRDE,HTN0MRN01BHKPV,HTN0MRN02EAFZF
HTN0MRN02DJMHA	HTN0MRN02DJMHA
HTN0MRN02DJBZM	HTN0MRN02DJBZM,HTN0MRN03HCQXM,HTN0MRN02ENGFE
HTN0MRN02DIUXK	HTN0MRN02DIUXK,HTN0MRN03GM7P9,HTN0MRN02D5OED,HTN0MRN01B5TFU
HTN0MRN02DILJU	HTN0MRN02DILJU,HTN0MRN02D5CMO,HTN0MRN03FUEXI
HTN0MRN02DI2OD	HTN0MRN02DI2OD
HTN0MRN02DHZMK	HTN0MRN02DHZMK
HTN0MRN02DHU7R	HTN0MRN02DHU7R
HTN0MRN02DHSWA	HTN0MRN02DHSWA
HTN0MRN02DH161	HTN0MRN02DH161
HTN0MRN02DGSZT	HTN0MRN02DGSZT,HTN0MRN01BKYF8,HTN0MRN01AYC1Z,HTN0MRN01ALYU9,HTN0MRN02C00B1,HTN0MRN03FQX4O,HTN0MRN01CBF7D,HTN0MRN01B8YXB,HTN0MRN03GC28E
HTN0MRN02DGOMJ	HTN0MRN02DGOMJ,HTN0MRN02EGMMH,HTN0MRN03GS1MA,HTN0MRN03FW0SM
HTN0MRN02DGLQO	HTN0MRN02DGLQO
HTN0MRN02DGFFQ	HTN0MRN02DGFFQ,HTN0MRN01BNPS4,HTN0MRN01BC8YW,HTN0MRN01AP5ZQ,HTN0MRN01CH32Q,HTN0MRN01BA1SE,HTN0MRN02DMS9E,HTN0MRN02ERBAR,HTN0MRN02C35ZB,HTN0MRN02C33QE,HTN0MRN02D1L31,HTN0MRN02ECRA1,HTN0MRN03G5D96,HTN0MRN03GCTKK,HTN0MRN03GZ1IW,HTN0MRN03GNUB4,HTN0MRN03HGE1P,HTN0MRN03FZELO,HTN0MRN03GD7F4,HTN0MRN03FSI8D,HTN0MRN01ANAMT,HTN0MRN01BPR87,HTN0MRN01CCQ2D,HTN0MRN02ETRXQ,HTN0MRN02DQPJ9,HTN0MRN03FKR0E,HTN0MRN01…
HTN0MRN02DGCMC	HTN0MRN02DGCMC,HTN0MRN01BQSJP,HTN0MRN01AXY7U,HTN0MRN02DIKOO,HTN0MRN02C6YT3,HTN0MRN02EO9OO,HTN0MRN01A8DDC
HTN0MRN02DFU30	HTN0MRN02DFU30,HTN0MRN01BLIR8,HTN0MRN01AN8BA,HTN0MRN02D439T,HTN0MRN02ENRO5,HTN0MRN02C4O7F
HTN0MRN02DFN4D	HTN0MRN02DFN4D,HTN0MRN01AQA72
HTN0MRN02DFAUE	HTN0MRN02DFAUE,HTN0MRN02DKKY4
HTN0MRN02DF7ZL	HTN0MRN02DF7ZL,HTN0MRN02DAP57,HTN0MRN02ELFSE,HTN0MRN02DODKK,HTN0MRN03HD4RN,HTN0MRN03G4R54,HTN0MRN03FW4QR,HTN0MRN01B57AS,HTN0MRN01AU8NH,HTN0MRN01BP1ZC
HTN0MRN02DF7AV	HTN0MRN02DF7AV
HTN0MRN02DEQFR	HTN0MRN02DEQFR,HTN0MRN01A53N3,HTN0MRN01BPH8A,HTN0MRN02DDJY3,HTN0MRN01BYXPQ,HTN0MRN02DGUHW,HTN0MRN02DLSCJ
HTN0MRN02DEN2X	HTN0MRN02DEN2X,HTN0MRN02D1DD0,HTN0MRN03GT8YS,HTN0MRN02C9Y2L
HTN0MRN02DED2G	HTN0MRN02DED2G,HTN0MRN03FVZ0L,HTN0MRN02DMEZ8,HTN0MRN02C943E,HTN0MRN03F9Y4Y,HTN0MRN02C5F5W,HTN0MRN03FL56M,HTN0MRN02EKRGC
HTN0MRN02DDTPJ	HTN0MRN02DDTPJ
HTN0MRN02DD0Q8	HTN0MRN02DD0Q8
HTN0MRN02DCYJR	HTN0MRN02DCYJR,HTN0MRN01AJI76,HTN0MRN01B6E69,HTN0MRN02D5WI9,HTN0MRN02DRRDC,HTN0MRN02DC4FP,HTN0MRN03GFWIJ,HTN0MRN03FKT25
HTN0MRN02DCY53	HTN0MRN02DCY53
HTN0MRN02DCVDJ	HTN0MRN02DCVDJ,HTN0MRN01AOTVP,HTN0MRN01A4WPC,HTN0MRN01BAG2V,HTN0MRN01CFFLY,HTN0MRN01BMUJ5,HTN0MRN02C8YRB,HTN0MRN03G6106,HTN0MRN02DJOGR,HTN0MRN03GGWFR,HTN0MRN03G97GB,HTN0MRN03GGO9B,HTN0MRN01AJ158,HTN0MRN01B12NU,HTN0MRN02EI4WE,HTN0MRN03F0O8S,HTN0MRN03GHIID,HTN0MRN03GBT5D,HTN0MRN01B4690,HTN0MRN03F603H,HTN0MRN01B15YO,HTN0MRN03GLLGK,HTN0MRN01AMIC5,HTN0MRN01B47OQ,HTN0MRN03GXV8Y,HTN0MRN03GQLGD,HTN0MRN02…
HTN0MRN02DCOXO	HTN0MRN02DCOXO,HTN0MRN02EM8KL,HTN0MRN02DEBNF,HTN0MRN03GJO69,HTN0MRN01BGZSU,HTN0MRN02D69JZ,HTN0MRN01BJ04N,HTN0MRN01BEXWO,HTN0MRN01BSHL0,HTN0MRN01AP964,HTN0MRN01BOF3N,HTN0MRN02EQLLM,HTN0MRN03GOT6P,HTN0MRN02EQWSL
HTN0MRN02DCIEY	HTN0MRN02DCIEY
HTN0MRN02DCGA0	HTN0MRN02DCGA0
HTN0MRN02DCFUU	HTN0MRN02DCFUU
HTN0MRN02DC7E7	HTN0MRN02DC7E7
HTN0MRN02DBBE2	HTN0MRN02DBBE2
HTN0MRN02DAY90	HTN0MRN02DAY90
HTN0MRN02DAXMI	HTN0MRN02DAXMI
HTN0MRN02DAN0H	HTN0MRN02DAN0H,HTN0MRN02C4KUJ
HTN0MRN02DADMQ	HTN0MRN02DADMQ,HTN0MRN01A45G9,HTN0MRN01A97N9,HTN0MRN01B9CTH,HTN0MRN01BXFLF,HTN0MRN01AXYBZ,HTN0MRN02DVPJM,HTN0MRN02ERUBP,HTN0MRN02D1YOE,HTN0MRN02DQV47,HTN0MRN02EHQEV,HTN0MRN02D95XK,HTN0MRN03GCTQZ,HTN0MRN03F169W,HTN0MRN03FX35X,HTN0MRN03HIJS3,HTN0MRN03FT4KD,HTN0MRN03FNVVY,HTN0MRN03GEBT6,HTN0MRN01BZGGK,HTN0MRN02DXEVH,HTN0MRN03F1Q6V,HTN0MRN03GX86U,HTN0MRN02EW8H1,HTN0MRN01BEXUN,HTN0MRN03HJASH,HTN0MRN01…
HTN0MRN02DA5WV	HTN0MRN02DA5WV
HTN0MRN02D9RLJ	HTN0MRN02D9RLJ,HTN0MRN01AJTF2,HTN0MRN01A3HMP,HTN0MRN02D2P06,HTN0MRN02D3GYU,HTN0MRN03GAYOE,HTN0MRN03GQU5A,HTN0MRN03HKWGG
HTN0MRN02D9MON	HTN0MRN02D9MON
HTN0MRN02D9BDH	HTN0MRN02D9BDH
HTN0MRN02D99MX	HTN0MRN02D99MX,HTN0MRN03HBF57
HTN0MRN02D92UO	HTN0MRN02D92UO,HTN0MRN02DPASI,HTN0MRN03F71GI,HTN0MRN03G1HV5,HTN0MRN03FVZ7F,HTN0MRN03GD1AR,HTN0MRN01B7K2Z,HTN0MRN03GPAQL,HTN0MRN01BAVIK,HTN0MRN02DZEE5,HTN0MRN03F39NU,HTN0MRN01B2X2M,HTN0MRN01BXLTY
HTN0MRN02D9077	HTN0MRN02D9077
HTN0MRN02D8YAM	HTN0MRN02D8YAM,HTN0MRN01BXFAS,HTN0MRN02D39HW
HTN0MRN02D8PHI	HTN0MRN02D8PHI,HTN0MRN01BGG6V,HTN0MRN01BQTMY
HTN0MRN02D8O29	HTN0MRN02D8O29,HTN0MRN01BY116,HTN0MRN01AUU6W,HTN0MRN02EJKWU,HTN0MRN01BM66N,HTN0MRN01CEGPL,HTN0MRN02DHNHG,HTN0MRN03FUBX6,HTN0MRN01BN54F,HTN0MRN01BDDOP,HTN0MRN02C6LEO,HTN0MRN03GDAXS,HTN0MRN01BT5DL,HTN0MRN01BPFVG,HTN0MRN01BL5DS,HTN0MRN01BB5MG
HTN0MRN02D8MR6	HTN0MRN02D8MR6,HTN0MRN02DPU31
HTN0MRN02D8CL5	HTN0MRN02D8CL5
HTN0MRN02D81IA	HTN0MRN02D81IA,HTN0MRN01CDDUM,HTN0MRN02DSSOT,HTN0MRN02C57NJ,HTN0MRN03F7XN7
HTN0MRN02D7YGD	HTN0MRN02D7YGD
HTN0MRN02D7U6Q	HTN0MRN02D7U6Q
HTN0MRN02D7TN0	HTN0MRN02D7TN0,HTN0MRN03GLN9H,HTN0MRN03HBZK8
HTN0MRN02D7TJ6	HTN0MRN02D7TJ6
HTN0MRN02D7B1G	HTN0MRN02D7B1G,HTN0MRN03GH1EH,HTN0MRN01A9TQP
HTN0MRN02D65KA	HTN0MRN02D65KA
HTN0MRN02D5EAG	HTN0MRN02D5EAG,HTN0MRN01CE598,HTN0MRN02DEN5X,HTN0MRN03FQX86
HTN0MRN02D5CVV	HTN0MRN02D5CVV
HTN0MRN02D4VEB	HTN0MRN02D4VEB
HTN0MRN02D3R8F	HTN0MRN02D3R8F
HTN0MRN02D3KX7	HTN0MRN02D3KX7
HTN0MRN02D3BGM	HTN0MRN02D3BGM
HTN0MRN02D3AH0	HTN0MRN02D3AH0
HTN0MRN02D39L1	HTN0MRN02D39L1
HTN0MRN02D2M5B	HTN0MRN02D2M5B
HTN0MRN02D2IZ0	HTN0MRN02D2IZ0,HTN0MRN02DXFH3,HTN0MRN03GRQCX,HTN0MRN01BXYQT,HTN0MRN02C2W4N,HTN0MRN01AM6F6,HTN0MRN01BXRKY,HTN0MRN03GDGLX,HTN0MRN03GCRBI,HTN0MRN02DIIL6,HTN0MRN03GGLRE,HTN0MRN01BYSBX,HTN0MRN01BFUWQ,HTN0MRN01B8JK0,HTN0MRN02EIZOR,HTN0MRN02C9UIC,HTN0MRN02DW4GH
HTN0MRN02D2B9I	HTN0MRN02D2B9I
HTN0MRN02D252U	HTN0MRN02D252U
HTN0MRN02D1UD5	HTN0MRN02D1UD5,HTN0MRN01ASUAB
HTN0MRN02D1QH3	HTN0MRN02D1QH3
HTN0MRN02D11HR	HTN0MRN02D11HR,HTN0MRN01AT0FC,HTN0MRN02DWCUQ,HTN0MRN03G3FX0,HTN0MRN03HKKIN,HTN0MRN03GDF06,HTN0MRN02DWCXL,HTN0MRN01BV3PX,HTN0MRN02DW8EZ,HTN0MRN02EVQWC,HTN0MRN01BA4V5,HTN0MRN01AMR7T,HTN0MRN01CDW70,HTN0MRN02ESWES,HTN0MRN02EJ555,HTN0MRN02ECFVR,HTN0MRN03HDW2S,HTN0MRN02DNHIS,HTN0MRN01A9E7S,HTN0MRN01B3O54,HTN0MRN01BO4S9,HTN0MRN02EB1I2,HTN0MRN03GHE9T,HTN0MRN03GVZ3X,HTN0MRN03GUVH6,HTN0MRN03FX2LS,HTN0MRN03…
HTN0MRN02D0TAW	HTN0MRN02D0TAW,HTN0MRN01CID8T,HTN0MRN03G66RH
HTN0MRN02D0QTO	HTN0MRN02D0QTO
HTN0MRN02D0KIY	HTN0MRN02D0KIY
HTN0MRN02D0J8Y	HTN0MRN02D0J8Y
HTN0MRN02D09ND	HTN0MRN02D09ND
HTN0MRN02D07IX	HTN0MRN02D07IX,HTN0MRN03GEFP8,HTN0MRN01BQ7VY,HTN0MRN03FQYGJ,HTN0MRN01BVIK9,HTN0MRN01BPVIA,HTN0MRN02EY50X,HTN0MRN02EIPR2,HTN0MRN02DEZND,HTN0MRN02DZGB2,HTN0MRN03FRQHW,HTN0MRN03GA0HX,HTN0MRN01BG6EV,HTN0MRN01CFN4U
HTN0MRN02D05T2	HTN0MRN02D05T2
HTN0MRN02C9R84	HTN0MRN02C9R84
HTN0MRN02C9OW5	HTN0MRN02C9OW5,HTN0MRN01A9OK2,HTN0MRN01AKRNF,HTN0MRN01B1O1Q,HTN0MRN02DDC84,HTN0MRN02DN9U4,HTN0MRN03GMQ8D,HTN0MRN03GO1GP,HTN0MRN03FZZQV,HTN0MRN01AXYOS,HTN0MRN02C4OZG,HTN0MRN03FNY6I,HTN0MRN01B4CZD,HTN0MRN02EQ4KT,HTN0MRN03GNP4Q,HTN0MRN03G60LX,HTN0MRN03GHE5W,HTN0MRN01B06ZL,HTN0MRN03FSTU7,HTN0MRN01BVSPB,HTN0MRN02DYX2G,HTN0MRN02EC9ZK,HTN0MRN03HLIQY,HTN0MRN01AP4FC,HTN0MRN01CCPC7,HTN0MRN02EXCXV,HTN0MRN03…
HTN0MRN02C9NWW	HTN0MRN02C9NWW,HTN0MRN01BPZ73
HTN0MRN02C9M1Q	HTN0MRN02C9M1Q
HTN0MRN02C9GUW	HTN0MRN02C9GUW
HTN0MRN02C99BN	HTN0MRN02C99BN
HTN0MRN02C8V31	HTN0MRN02C8V31,HTN0MRN01BBTO0,HTN0MRN01B7AOT,HTN0MRN01B3BH6,HTN0MRN01ASPSX,HTN0MRN02EGO1T,HTN0MRN03FY2D6
HTN0MRN02C8UA3	HTN0MRN02C8UA3,HTN0MRN02C3DDS,HTN0MRN01BHBWZ,HTN0MRN01BN9QF,HTN0MRN02DOG8D,HTN0MRN02DY3P5,HTN0MRN02EDT1Y,HTN0MRN02ELHQM,HTN0MRN02EQYGA,HTN0MRN03GOZAL,HTN0MRN01BCO9H,HTN0MRN01AQM8D,HTN0MRN02C84YZ,HTN0MRN01BKT74,HTN0MRN01AY0XR,HTN0MRN01BAL0K,HTN0MRN01BK4RC,HTN0MRN02DKJQP,HTN0MRN03F3OZZ,HTN0MRN03F074C,HTN0MRN03GLGLW,HTN0MRN03G4PCM,HTN0MRN01AKW3O,HTN0MRN02EVJHQ,HTN0MRN02DKMR4,HTN0MRN03HB1PO,HTN0MRN03…
HTN0MRN02C8I6Z	HTN0MRN02C8I6Z
HTN0MRN02C8GEX	HTN0MRN02C8GEX
HTN0MRN02C8DDQ	HTN0MRN02C8DDQ
HTN0MRN02C7X9H	HTN0MRN02C7X9H,HTN0MRN02D2QJP,HTN0MRN01BJF81,HTN0MRN03FLF59,HTN0MRN01AXFKS
HTN0MRN02C7IUY	HTN0MRN02C7IUY
HTN0MRN02C7688	HTN0MRN02C7688,HTN0MRN02EV92K,HTN0MRN01BIC4V,HTN0MRN02EE0S3,HTN0MRN03GB1M1,HTN0MRN01BWDCJ,HTN0MRN01BDZ1A,HTN0MRN03GD071,HTN0MRN03HEDPF,HTN0MRN01B2L1Z,HTN0MRN01A8DCL,HTN0MRN03FRUZQ
HTN0MRN02C6P8C	HTN0MRN02C6P8C,HTN0MRN02D9KOF,HTN0MRN01BD0S2,HTN0MRN01BHELU,HTN0MRN01A1MJW,HTN0MRN01BOPMO,HTN0MRN02EHC2H,HTN0MRN03G04TA,HTN0MRN03FYEUV,HTN0MRN01CFOJQ,HTN0MRN02D5W8J
HTN0MRN02C6DRI	HTN0MRN02C6DRI,HTN0MRN01BUU8W,HTN0MRN02D4D57,HTN0MRN01A3ULU,HTN0MRN01BKD5H,HTN0MRN01AJJA5,HTN0MRN02DB2QA,HTN0MRN03HB3L8,HTN0MRN02DW3S2,HTN0MRN02EIRIF,HTN0MRN02DNHS6,HTN0MRN02EDQN3,HTN0MRN03G72R5,HTN0MRN03F6ED4,HTN0MRN03G9B7L,HTN0MRN01CIAOA,HTN0MRN02EHNDX,HTN0MRN02C8BUS,HTN0MRN01BZWMM,HTN0MRN01BSH08,HTN0MRN02DTEVS,HTN0MRN03G8LXB,HTN0MRN03FXB33,HTN0MRN03HJV6Y,HTN0MRN01AZ67X,HTN0MRN01BDNER,HTN0MRN02…
HTN0MRN02C6807	HTN0MRN02C6807
HTN0MRN02C659Y	HTN0MRN02C659Y,HTN0MRN01A4M23,HTN0MRN03GSO7V,HTN0MRN03GZ6MK,HTN0MRN01AXG1A,HTN0MRN02D2OPI,HTN0MRN02DKO3A,HTN0MRN03FLIIY,HTN0MRN01BAIM9,HTN0MRN03F59H0,HTN0MRN03HGWJO,HTN0MRN03FS24P,HTN0MRN02EZGYX,HTN0MRN02EKCG2,HTN0MRN01A98VD,HTN0MRN03GE4UC
HTN0MRN02C56LV	HTN0MRN02C56LV,HTN0MRN01CC8W4,HTN0MRN01A58XW,HTN0MRN01B5YKZ,HTN0MRN01A03QQ,HTN0MRN01BULBQ,HTN0MRN02EF541,HTN0MRN02EX6GI,HTN0MRN01BBXEC,HTN0MRN03F9QH9,HTN0MRN01BDEZQ,HTN0MRN01AUISI,HTN0MRN01BLERO,HTN0MRN01CAI2L,HTN0MRN01CI9M6,HTN0MRN01BXNBA,HTN0MRN01BKMNM,HTN0MRN02DFJ8H,HTN0MRN02EMO5N,HTN0MRN02EWMGM,HTN0MRN02EVO4B,HTN0MRN03G7SOA,HTN0MRN03GXDVH,HTN0MRN03FOENP,HTN0MRN03FO8TH,HTN0MRN02DGYEF,HTN0MRN01…
HTN0MRN02C500K	HTN0MRN02C500K
HTN0MRN02C4T9F	HTN0MRN02C4T9F
HTN0MRN02C4PNE	HTN0MRN02C4PNE,HTN0MRN01BF6D4
HTN0MRN02C4BH6	HTN0MRN02C4BH6
HTN0MRN02C436T	HTN0MRN02C436T
HTN0MRN02C3VAL	HTN0MRN02C3VAL
HTN0MRN02C3JTW	HTN0MRN02C3JTW
HTN0MRN02C33M0	HTN0MRN02C33M0,HTN0MRN02D2NQ5,HTN0MRN02D0I60,HTN0MRN01A798H,HTN0MRN01A73MK,HTN0MRN02DJF5J,HTN0MRN01CACBC,HTN0MRN01B2CGG,HTN0MRN02DW0G0,HTN0MRN02DJ06G
HTN0MRN02C1IHD	HTN0MRN02C1IHD
HTN0MRN02C1FXE	HTN0MRN02C1FXE,HTN0MRN01B81WL,HTN0MRN01B79QC,HTN0MRN01AINDS,HTN0MRN02D61W6,HTN0MRN02D8A5V,HTN0MRN03G8AXH,HTN0MRN03GJ4YC,HTN0MRN03GOGEF,HTN0MRN03HA3UX,HTN0MRN03GRMHS,HTN0MRN03GOHQS,HTN0MRN03GCLD8,HTN0MRN01AH5TD,HTN0MRN01AZWC4,HTN0MRN01ALIA4,HTN0MRN01CCO4N,HTN0MRN01B0HUC,HTN0MRN02EBWH8,HTN0MRN02C2D4P,HTN0MRN02DYO8E,HTN0MRN03F3A1Z,HTN0MRN03F4J9H,HTN0MRN01CDMJ8,HTN0MRN02DGF9F,HTN0MRN02DNB7Z,HTN0MRN02…
HTN0MRN02C19BA	HTN0MRN02C19BA
HTN0MRN02C18ZH	HTN0MRN02C18ZH,HTN0MRN01CH3IY,HTN0MRN01BGLAF,HTN0MRN01AQHAB,HTN0MRN01BX0X3,HTN0MRN01AR5HV,HTN0MRN01AZ1F0,HTN0MRN01CGEN5,HTN0MRN01BS6KY,HTN0MRN02D590Y,HTN0MRN03FZ6H5,HTN0MRN03HJHC6,HTN0MRN03FKB8C,HTN0MRN03GX3K4,HTN0MRN03FWI48,HTN0MRN01AJ9JP,HTN0MRN02EGXWO,HTN0MRN02EQDKJ,HTN0MRN03F88U7,HTN0MRN01A389J
HTN0MRN02C12I1	HTN0MRN02C12I1
HTN0MRN02C11F6	HTN0MRN02C11F6
HTN0MRN02C0LBS	HTN0MRN02C0LBS
HTN0MRN02C03RT	HTN0MRN02C03RT
HTN0MRN01CJGEU	HTN0MRN01CJGEU
HTN0MRN01CIOGZ	HTN0MRN01CIOGZ,HTN0MRN01A5N9L
HTN0MRN01CIM97	HTN0MRN01CIM97,HTN0MRN01BK1LL,HTN0MRN03HJB7N,HTN0MRN02ESU2I,HTN0MRN03F58A8,HTN0MRN01AYBR3,HTN0MRN01B6JID
HTN0MRN01CI0AH	HTN0MRN01CI0AH
HTN0MRN01CHYPN	HTN0MRN01CHYPN
HTN0MRN01CHJPO	HTN0MRN01CHJPO
HTN0MRN01CHBZB	HTN0MRN01CHBZB
HTN0MRN01CHA6H	HTN0MRN01CHA6H,HTN0MRN01A2ILY,HTN0MRN01BONBG,HTN0MRN02D1MVU,HTN0MRN02EAKWT,HTN0MRN03G0Q53,HTN0MRN03F5I0M,HTN0MRN03GN1KN,HTN0MRN01B0NPW,HTN0MRN03FXGY4,HTN0MRN01B6JB3,HTN0MRN01BIMZR
HTN0MRN01CH7O5	HTN0MRN01CH7O5
HTN0MRN01CGTZU	HTN0MRN01CGTZU
HTN0MRN01CGTW9	HTN0MRN01CGTW9,HTN0MRN01B9LX3
HTN0MRN01CFL0R	HTN0MRN01CFL0R,HTN0MRN03GCZJD,HTN0MRN03F38R1,HTN0MRN03F1NL4,HTN0MRN01AWCDC,HTN0MRN01A6Z1Q,HTN0MRN03GUQ10,HTN0MRN02DZWXX,HTN0MRN02EM0BX,HTN0MRN03FPQGX,HTN0MRN01BYHP1,HTN0MRN02DPGR8,HTN0MRN01BAOU2,HTN0MRN03FMIPD,HTN0MRN01BEWV8,HTN0MRN02EHFN1,HTN0MRN03GHFCJ,HTN0MRN01BSZMA,HTN0MRN03FY8A8
HTN0MRN01CFIHS	HTN0MRN01CFIHS,HTN0MRN03HCREX
HTN0MRN01CF4GL	HTN0MRN01CF4GL
HTN0MRN01CEJIQ	HTN0MRN01CEJIQ,HTN0MRN01B1H1T,HTN0MRN02D2AO3,HTN0MRN01BD7M8,HTN0MRN01A58WQ,HTN0MRN01BOAKF,HTN0MRN01B1DDS,HTN0MRN01BRDDJ,HTN0MRN02D4UCS,HTN0MRN02D2TJL,HTN0MRN03G0Y21,HTN0MRN03HIJPP,HTN0MRN03GHSIM,HTN0MRN03HCE25,HTN0MRN03GRFYN,HTN0MRN03GMXRM,HTN0MRN03F32XJ,HTN0MRN03F9Y9Y,HTN0MRN02C39TD,HTN0MRN03G1UFO,HTN0MRN03FM0MK,HTN0MRN02EDH0M,HTN0MRN02DQDDW,HTN0MRN02DB02V,HTN0MRN01CCXFJ,HTN0MRN01BL11O,HTN0MRN01…
HTN0MRN01CEJ6U	HTN0MRN01CEJ6U,HTN0MRN01B78OL,HTN0MRN01B77VV,HTN0MRN03FVRXR,HTN0MRN03F3J6U,HTN0MRN03GBBDB
HTN0MRN01CED00	HTN0MRN01CED00
HTN0MRN01CDZLK	HTN0MRN01CDZLK
HTN0MRN01CDMTW	HTN0MRN01CDMTW
HTN0MRN01CDDS3	HTN0MRN01CDDS3,HTN0MRN02EG1SL,HTN0MRN01B7WSY,HTN0MRN01AR7QV
HTN0MRN01CDA5S	HTN0MRN01CDA5S
HTN0MRN01CC2KY	HTN0MRN01CC2KY
HTN0MRN01CBS0M	HTN0MRN01CBS0M,HTN0MRN03GGUMR,HTN0MRN01B4HYP,HTN0MRN01BF439,HTN0MRN01BQP3E,HTN0MRN02DDQ1O,HTN0MRN02D7IE8,HTN0MRN02EXZNV,HTN0MRN02DV0UF,HTN0MRN03GU3QN,HTN0MRN02EF9LW,HTN0MRN01ANELI,HTN0MRN01AOCTZ,HTN0MRN03F304D,HTN0MRN01CB0K5,HTN0MRN01B7YBG,HTN0MRN01AUGEA,HTN0MRN01BQ6TL,HTN0MRN01BD9PN,HTN0MRN02DHQOB,HTN0MRN02EE6RS,HTN0MRN02C3SQL,HTN0MRN03G74EN,HTN0MRN03FMH57,HTN0MRN03FPNOT,HTN0MRN02DW060,HTN0MRN01…
HTN0MRN01CBM6U	HTN0MRN01CBM6U
HTN0MRN01CB9GP	HTN0MRN01CB9GP
HTN0MRN01CB4Q9	HTN0MRN01CB4Q9,HTN0MRN01BMS9S,HTN0MRN02C08X9,HTN0MRN03GPHL4
HTN0MRN01CB2MC	HTN0MRN01CB2MC
HTN0MRN01CASL5	HTN0MRN01CASL5
HTN0MRN01CAGHN	HTN0MRN01CAGHN,HTN0MRN03G3E33
HTN0MRN01CADRJ	HTN0MRN01CADRJ,HTN0MRN01AT1W2,HTN0MRN02EOU5A,HTN0MRN03GP51V,HTN0MRN01BSW6G,HTN0MRN03GNBDE,HTN0MRN02DQBTI,HTN0MRN02DKDKS,HTN0MRN03GR5EO,HTN0MRN03FU6H9,HTN0MRN01CCSPB,HTN0MRN02EF5OF,HTN0MRN03G4ZGF,HTN0MRN01A2BI2,HTN0MRN03FWAVU,HTN0MRN01BYIV8,HTN0MRN01CGM9L,HTN0MRN02DFPT6,HTN0MRN02D5TT0,HTN0MRN02DKQT1,HTN0MRN02EGNAX,HTN0MRN03FLJQV,HTN0MRN02D4HAU,HTN0MRN02C6CSL,HTN0MRN02EX9DI,HTN0MRN03FWNSZ,HTN0MRN03…
HTN0MRN01CA7TU	HTN0MRN01CA7TU,HTN0MRN01ANDQ9,HTN0MRN01A6CPT,HTN0MRN01BY4CR
HTN0MRN01CA6BC	HTN0MRN01CA6BC,HTN0MRN01BOM4L,HTN0MRN02DM0RM,HTN0MRN01B5UTJ,HTN0MRN01ASOE0,HTN0MRN02ET2US,HTN0MRN02D30FU,HTN0MRN02DI2T6,HTN0MRN01BWHE8,HTN0MRN02DYPPC,HTN0MRN02ETUNU,HTN0MRN01APERP,HTN0MRN03FSTE6,HTN0MRN01B8MJM,HTN0MRN02C0UUG
HTN0MRN01BZIV2	HTN0MRN01BZIV2,HTN0MRN01BNIR4,HTN0MRN01BI5HJ,HTN0MRN01BPBL2,HTN0MRN01CEL0W,HTN0MRN01CHN9X,HTN0MRN02EBOQ3,HTN0MRN02C8COL,HTN0MRN03GUGCN,HTN0MRN03GAYLV,HTN0MRN01B1RJY,HTN0MRN02ERZJF,HTN0MRN02D74TQ,HTN0MRN03HECY8,HTN0MRN01AY218,HTN0MRN01ATGQY,HTN0MRN01CDMV8,HTN0MRN01CCC33,HTN0MRN03F06LB,HTN0MRN03G10ET,HTN0MRN01AKENR,HTN0MRN02DSNLQ,HTN0MRN01BHY32,HTN0MRN01BTBAR,HTN0MRN01BMOUS,HTN0MRN02D55XU,HTN0MRN02…
HTN0MRN01BZHF4	HTN0MRN01BZHF4
HTN0MRN01BYYY5	HTN0MRN01BYYY5
HTN0MRN01BYTJP	HTN0MRN01BYTJP
HTN0MRN01BYBE2	HTN0MRN01BYBE2,HTN0MRN02DX95E,HTN0MRN03FU7A7
HTN0MRN01BY25W	HTN0MRN01BY25W
HTN0MRN01BWVMB	HTN0MRN01BWVMB
HTN0MRN01BWUTV	HTN0MRN01BWUTV,HTN0MRN01A7M05,HTN0MRN01A4CDU,HTN0MRN01CBYBK,HTN0MRN01A343L,HTN0MRN02C3PVS,HTN0MRN01A7U40,HTN0MRN02EMUMC,HTN0MRN02DM8Z0,HTN0MRN03G8MNT,HTN0MRN03FVV3D,HTN0MRN03GIK0P,HTN0MRN02DM6FC,HTN0MRN02DXHTU,HTN0MRN01A1N4Y,HTN0MRN03GZQPN,HTN0MRN03GIYZW,HTN0MRN01BT1P4,HTN0MRN01BE511,HTN0MRN03GZJTT,HTN0MRN01AJTEJ,HTN0MRN01A0GBJ,HTN0MRN01BG6CK,HTN0MRN03GM5A4,HTN0MRN01BTTE9,HTN0MRN01AR8C3,HTN0MRN02…
HTN0MRN01BWQGX	HTN0MRN01BWQGX
HTN0MRN01BVR65	HTN0MRN01BVR65
HTN0MRN01BVC9B	HTN0MRN01BVC9B
HTN0MRN01BV6UE	HTN0MRN01BV6UE
HTN0MRN01BV4AT	HTN0MRN01BV4AT,HTN0MRN01B04L9
HTN0MRN01BUELH	HTN0MRN01BUELH
HTN0MRN01BTS3X	HTN0MRN01BTS3X,HTN0MRN01BBQET,HTN0MRN02D3VFY,HTN0MRN02EI025,HTN0MRN02DPKAH,HTN0MRN02EYLX2,HTN0MRN02DKCU9,HTN0MRN03G8OWJ,HTN0MRN03FOM0G,HTN0MRN03HFS3P,HTN0MRN01BFXEH,HTN0MRN01BUXQL,HTN0MRN02D8M42,HTN0MRN02DG7LE,HTN0MRN03HERNP,HTN0MRN03GJ8ZC,HTN0MRN03F9UNH
HTN0MRN01BSRO2	HTN0MRN01BSRO2,HTN0MRN01AWYBW,HTN0MRN02C3SM6,HTN0MRN03FV1T9
HTN0MRN01BSPKK	HTN0MRN01BSPKK
HTN0MRN01BSOLI	HTN0MRN01BSOLI
HTN0MRN01BSIEJ	HTN0MRN01BSIEJ
HTN0MRN01BSCVS	HTN0MRN01BSCVS,HTN0MRN02EUS9Q,HTN0MRN03GR4RM,HTN0MRN01ALMCX,HTN0MRN02EGFOG,HTN0MRN02C2SCD,HTN0MRN03GCV3J,HTN0MRN03GA8RP,HTN0MRN03GIGOE,HTN0MRN03GLQ9V,HTN0MRN02D0GU5,HTN0MRN03F2R8T,HTN0MRN03G5D8R,HTN0MRN01ARA0R,HTN0MRN01AIDYE,HTN0MRN01AP8ZL,HTN0MRN01AKEZH,HTN0MRN03F2T31,HTN0MRN01AXW78,HTN0MRN03F9XSF,HTN0MRN01BCUY2
HTN0MRN01BSA8E	HTN0MRN01BSA8E
HTN0MRN01BRJRV	HTN0MRN01BRJRV,HTN0MRN01CHRM8,HTN0MRN01CDU35,HTN0MRN01A1U90,HTN0MRN02DRBXS,HTN0MRN02EROIJ,HTN0MRN01B3Y80,HTN0MRN03F64DQ,HTN0MRN01AKT3J,HTN0MRN03FKN5A
HTN0MRN01BR2TQ	HTN0MRN01BR2TQ,HTN0MRN01A7XTK
HTN0MRN01BQSS6	HTN0MRN01BQSS6,HTN0MRN01CCIOE,HTN0MRN03GEHPE,HTN0MRN02DL1WO,HTN0MRN03G42TN
HTN0MRN01BQRKF	HTN0MRN01BQRKF,HTN0MRN01BXJBR
HTN0MRN01BQI41	HTN0MRN01BQI41,HTN0MRN01A487R,HTN0MRN01BBDIT,HTN0MRN02ENUHX,HTN0MRN03HFA69,HTN0MRN01BE505
HTN0MRN01BQB75	HTN0MRN01BQB75,HTN0MRN01A5DZR,HTN0MRN02DZZLC,HTN0MRN02C7RW3,HTN0MRN03GUMLP,HTN0MRN03FO3S3,HTN0MRN01ALEIV,HTN0MRN01CHCCC,HTN0MRN03HK9ML,HTN0MRN01BCUG9,HTN0MRN01AUIIF,HTN0MRN02C9OUB,HTN0MRN02DOSZS,HTN0MRN03HDF47,HTN0MRN03HDAWD,HTN0MRN03FZUNA,HTN0MRN03G5Z93
HTN0MRN01BPS1W	HTN0MRN01BPS1W,HTN0MRN01B4SDQ,HTN0MRN01AUPQN,HTN0MRN01BZB31,HTN0MRN03GPONI,HTN0MRN01B6TSC,HTN0MRN03GPMHQ
HTN0MRN01BPFY4	HTN0MRN01BPFY4
HTN0MRN01BOYMI	HTN0MRN01BOYMI,HTN0MRN02C009G
HTN0MRN01BOSJF	HTN0MRN01BOSJF
HTN0MRN01BOI94	HTN0MRN01BOI94
HTN0MRN01BOGZP	HTN0MRN01BOGZP
HTN0MRN01BO0VB	HTN0MRN01BO0VB
HTN0MRN01BNUOH	HTN0MRN01BNUOH
HTN0MRN01BNUKR	HTN0MRN01BNUKR,HTN0MRN03FS2Y4,HTN0MRN01CHET9,HTN0MRN01ATNCO
HTN0MRN01BNTW3	HTN0MRN01BNTW3
HTN0MRN01BNN2P	HTN0MRN01BNN2P,HTN0MRN03GWEKS,HTN0MRN01BDO26,HTN0MRN02DESPE,HTN0MRN03FL2DW,HTN0MRN02D8FNF,HTN0MRN02D6LM6
HTN0MRN01BNHUF	HTN0MRN01BNHUF
HTN0MRN01BN5N4	HTN0MRN01BN5N4
HTN0MRN01BMSP9	HTN0MRN01BMSP9
HTN0MRN01BMPI6	HTN0MRN01BMPI6
HTN0MRN01BMABI	HTN0MRN01BMABI
HTN0MRN01BM6UX	HTN0MRN01BM6UX,HTN0MRN01B8WZR,HTN0MRN03GIJZF,HTN0MRN01BP5UG,HTN0MRN02DAS19,HTN0MRN02EKP5B,HTN0MRN03F7JD1,HTN0MRN03GCNKC,HTN0MRN02DPQSC,HTN0MRN01BNN4U,HTN0MRN01BWGBC,HTN0MRN02ET0YL,HTN0MRN03F0PFY,HTN0MRN03FR79K,HTN0MRN02EPBBR
HTN0MRN01BLWCT	HTN0MRN01BLWCT
HTN0MRN01BLPFI	HTN0MRN01BLPFI
HTN0MRN01BLMMT	HTN0MRN01BLMMT
HTN0MRN01BLM6L	HTN0MRN01BLM6L,HTN0MRN02DCUBO,HTN0MRN03FMJ78,HTN0MRN03GZCHI,HTN0MRN03HB2I8,HTN0MRN01AKCAR,HTN0MRN01CE503,HTN0MRN01A57OC,HTN0MRN02DMJJA,HTN0MRN01BRV23,HTN0MRN02EUEKM,HTN0MRN02ETZEP,HTN0MRN03F8X3N,HTN0MRN03FK3PO,HTN0MRN01B1D21,HTN0MRN03HJEW7
HTN0MRN01BLD6Z	HTN0MRN01BLD6Z,HTN0MRN03HAJ7I
HTN0MRN01BL6KR	HTN0MRN01BL6KR
HTN0MRN01BKAV2	HTN0MRN01BKAV2
HTN0MRN01BK14Z	HTN0MRN01BK14Z
HTN0MRN01BJV2Z	HTN0MRN01BJV2Z
HTN0MRN01BJOH4	HTN0MRN01BJOH4,HTN0MRN01B07ER,HTN0MRN01BMVFU,HTN0MRN02DYDTN,HTN0MRN03HBBJJ,HTN0MRN03GRNPU,HTN0MRN03F4G9N,HTN0MRN02DFHLI,HTN0MRN03FO39T,HTN0MRN01BU1ZI,HTN0MRN01AKS4Z,HTN0MRN01BUHAA,HTN0MRN01B8X7P,HTN0MRN02D8P8P,HTN0MRN02EJ1H1,HTN0MRN03G7J9I,HTN0MRN03GP4J9,HTN0MRN01CG5P3,HTN0MRN03GOA4R,HTN0MRN02C88OZ,HTN0MRN01BU4Z1,HTN0MRN01AZPSO,HTN0MRN02EYYGI,HTN0MRN02DWSMW,HTN0MRN03FVDXU,HTN0MRN02EDE2A,HTN0MRN01…
HTN0MRN01BJNYM	HTN0MRN01BJNYM
HTN0MRN01BJM6S	HTN0MRN01BJM6S,HTN0MRN01BP0LP,HTN0MRN01A16VG,HTN0MRN01CDQ7G,HTN0MRN02DHGDA,HTN0MRN02E01YC,HTN0MRN01BDASU,HTN0MRN02DRSLB,HTN0MRN03GRB12
HTN0MRN01BJJJ5	HTN0MRN01BJJJ5
HTN0MRN01BJH33	HTN0MRN01BJH33,HTN0MRN01B3W2X,HTN0MRN01BOVBX,HTN0MRN02C41K2
HTN0MRN01BJ90W	HTN0MRN01BJ90W,HTN0MRN01B7IE5,HTN0MRN02D8I9T,HTN0MRN03FVTIE,HTN0MRN02D22M7,HTN0MRN03G0NU1,HTN0MRN03GF438,HTN0MRN02EMTYH,HTN0MRN02EQRYE,HTN0MRN01ALNON,HTN0MRN01BLQBC,HTN0MRN01A7JKT,HTN0MRN02EK11P,HTN0MRN02DRCOC,HTN0MRN02EL3HW,HTN0MRN03FSE5Q,HTN0MRN03FN81I,HTN0MRN02EC5CI,HTN0MRN03HHAXL,HTN0MRN01AKQPR
HTN0MRN01BIU8A	HTN0MRN01BIU8A,HTN0MRN01APB0V,HTN0MRN02DZ258,HTN0MRN02D1M9V,HTN0MRN01AZZKA
HTN0MRN01BIISV	HTN0MRN01BIISV
HTN0MRN01BIGJG	HTN0MRN01BIGJG
HTN0MRN01BI97D	HTN0MRN01BI97D,HTN0MRN03FULO7,HTN0MRN02C29HT
HTN0MRN01BHS51	HTN0MRN01BHS51,HTN0MRN02DNGEJ
HTN0MRN01BHOVK	HTN0MRN01BHOVK
HTN0MRN01BH88Y	HTN0MRN01BH88Y,HTN0MRN01BZLPG,HTN0MRN02C0X4F,HTN0MRN02DEY6T,HTN0MRN01AVGKR,HTN0MRN02EUNB6,HTN0MRN03FZG2R
HTN0MRN01BH4WP	HTN0MRN01BH4WP
HTN0MRN01BH44Q	HTN0MRN01BH44Q
HTN0MRN01BH2D3	HTN0MRN01BH2D3,HTN0MRN03FVVCM,HTN0MRN03FVKNV,HTN0MRN03GBSWD,HTN0MRN03GTWGN,HTN0MRN01B3R70,HTN0MRN03F2GDX,HTN0MRN02DWXLX,HTN0MRN03G49HG,HTN0MRN01AKECZ,HTN0MRN01BEJD0,HTN0MRN02D2XN2,HTN0MRN02DJZX1,HTN0MRN02C474A,HTN0MRN02EFGRE,HTN0MRN03G3C05,HTN0MRN03GXNIM,HTN0MRN03FVAW5,HTN0MRN01A5RFQ,HTN0MRN02EBBAB,HTN0MRN03HERQN,HTN0MRN03GGN5N,HTN0MRN03G56GD
HTN0MRN01BGP6L	HTN0MRN01BGP6L
HTN0MRN01BFYIC	HTN0MRN01BFYIC,HTN0MRN02DYCAS,HTN0MRN01CHS7W,HTN0MRN02C5RF7,HTN0MRN01BS7PA,HTN0MRN03HDTUB,HTN0MRN03GQKAY,HTN0MRN03FUZPM,HTN0MRN03HF76J,HTN0MRN02DDXSV,HTN0MRN02D402Y,HTN0MRN01BC15X,HTN0MRN01BV7AJ,HTN0MRN01BP3QC,HTN0MRN02DQ7B2,HTN0MRN02DLYJ7,HTN0MRN03GY73O,HTN0MRN01B0UTR,HTN0MRN01AQ0GV,HTN0MRN01BENIX,HTN0MRN01BULQL,HTN0MRN02C06G1,HTN0MRN02DYO61,HTN0MRN03F2P8E,HTN0MRN03G2D8H,HTN0MRN03HH7JU,HTN0MRN03…
HTN0MRN01BFYFE	HTN0MRN01BFYFE,HTN0MRN01AU17G,HTN0MRN01A5Q6H,HTN0MRN03GYNW1,HTN0MRN01A46XR,HTN0MRN02DQYK0,HTN0MRN01A21UT,HTN0MRN02ENEYM,HTN0MRN03HHNDU,HTN0MRN01ATG1H,HTN0MRN01AVTDS,HTN0MRN01CA0C0,HTN0MRN01BQRZL,HTN0MRN01B1F7V,HTN0MRN01AY5TU,HTN0MRN03HF1Y6,HTN0MRN03G7PN5,HTN0MRN03GR1TK,HTN0MRN03F8GVD,HTN0MRN03HB5TQ,HTN0MRN02EZ57F,HTN0MRN01B55JF,HTN0MRN03FPJH2,HTN0MRN02C8PWB
HTN0MRN01BFWWA	HTN0MRN01BFWWA
HTN0MRN01BFVPB	HTN0MRN01BFVPB
HTN0MRN01BFUYO	HTN0MRN01BFUYO,HTN0MRN01AMK6R,HTN0MRN01BY876,HTN0MRN01B11Q3,HTN0MRN01BMUQU,HTN0MRN02D4JDQ,HTN0MRN03G8XWQ,HTN0MRN01BRUJ3,HTN0MRN02DVM5H,HTN0MRN02D8Q2O,HTN0MRN03GUPQT,HTN0MRN01B9PXP,HTN0MRN03GU2YL,HTN0MRN02DUOWG,HTN0MRN03G08ZD,HTN0MRN01CC5S0,HTN0MRN01AXQS5,HTN0MRN01CCJPS,HTN0MRN02C3KBK,HTN0MRN03GKP4G,HTN0MRN03G2SQF,HTN0MRN01A6U4K,HTN0MRN01A9GFC,HTN0MRN02C3AWE,HTN0MRN02DASTX,HTN0MRN03G0SFS
HTN0MRN01BFQD1	HTN0MRN01BFQD1,HTN0MRN01ALM2Z,HTN0MRN02DV96T,HTN0MRN02DHT88
HTN0MRN01BFF8Y	HTN0MRN01BFF8Y,HTN0MRN03HADWU,HTN0MRN01AWSVA,HTN0MRN01BUKLF,HTN0MRN02DD1D3,HTN0MRN02EBR2X,HTN0MRN02EWPK5,HTN0MRN03HBGTG,HTN0MRN02DN8H3,HTN0MRN02EQI0V,HTN0MRN02DBSUW,HTN0MRN02EPRA3,HTN0MRN01BLM0J,HTN0MRN01AYXP5,HTN0MRN02EITR9,HTN0MRN02DAX6W,HTN0MRN02EUHJT,HTN0MRN03F56MR,HTN0MRN03HCCIH,HTN0MRN01A4U3V,HTN0MRN02DFUTJ,HTN0MRN02DODSK,HTN0MRN03HGCD0,HTN0MRN03GS7WK,HTN0MRN03GM4K1
HTN0MRN01BFAEX	HTN0MRN01BFAEX
HTN0MRN01BF4KO	HTN0MRN01BF4KO,HTN0MRN02D7GJ8,HTN0MRN03FTZNA
HTN0MRN01BEF84	HTN0MRN01BEF84
HTN0MRN01BECW0	HTN0MRN01BECW0,HTN0MRN03HEBY4,HTN0MRN01BBYZL,HTN0MRN01ASF23,HTN0MRN01A42H5,HTN0MRN01B4ARA,HTN0MRN01BIE5B,HTN0MRN02DDNTL,HTN0MRN02C590T,HTN0MRN02D4NYT,HTN0MRN02ECGVG,HTN0MRN03F7MJK,HTN0MRN03G1N5Q,HTN0MRN03FXBJJ,HTN0MRN03FQIP7,HTN0MRN03HAKHB,HTN0MRN01BDWK4,HTN0MRN01BEMCG,HTN0MRN02C648H,HTN0MRN03G4A1K,HTN0MRN02C461B,HTN0MRN02DMUNG,HTN0MRN03HIMDE,HTN0MRN01BXY53,HTN0MRN03G25BS,HTN0MRN02DFIOD,HTN0MRN01…
HTN0MRN01BDDER	HTN0MRN01BDDER
HTN0MRN01BDBXF	HTN0MRN01BDBXF,HTN0MRN01B3QHF,HTN0MRN03FPM9D,HTN0MRN01B3970,HTN0MRN03GRHNI
HTN0MRN01BC1LL	HTN0MRN01BC1LL
HTN0MRN01BBR29	HTN0MRN01BBR29,HTN0MRN03F55TV,HTN0MRN03GJST3
HTN0MRN01BBPT2	HTN0MRN01BBPT2,HTN0MRN01AKH9X,HTN0MRN02DIC3U,HTN0MRN02C2T5Z,HTN0MRN03FL4HR,HTN0MRN03FQMQW,HTN0MRN01CF1HU,HTN0MRN03GLP0C,HTN0MRN02DWEMU,HTN0MRN02D6UO2,HTN0MRN03GB8XU,HTN0MRN02DP09Y,HTN0MRN03F5M8T,HTN0MRN01CFX53,HTN0MRN02ECKIM,HTN0MRN01AN46Y,HTN0MRN03F9T62,HTN0MRN01B3MNH,HTN0MRN03HHWBE,HTN0MRN03FQR56,HTN0MRN01BLSM6,HTN0MRN03FZ3F5,HTN0MRN03FQNIV,HTN0MRN03GTO2K,HTN0MRN03GZ5PD
HTN0MRN01BAD40	HTN0MRN01BAD40,HTN0MRN01BGCKF,HTN0MRN01AZPG5,HTN0MRN02EK580,HTN0MRN03GGGB8,HTN0MRN03GCIPE,HTN0MRN01BLX0L,HTN0MRN03GA537
HTN0MRN01BA92W	HTN0MRN01BA92W,HTN0MRN01A570K,HTN0MRN01BZHVU,HTN0MRN02D33CY,HTN0MRN03GR6NM,HTN0MRN03GJ034,HTN0MRN03HK2MV,HTN0MRN03HFSNM,HTN0MRN03FQZ9V,HTN0MRN01A9VVX,HTN0MRN02DIA06,HTN0MRN02DVERR,HTN0MRN03G4FYV,HTN0MRN02DQF2N,HTN0MRN03F4OIL,HTN0MRN02D6ZBR,HTN0MRN01B261A,HTN0MRN01AS1GZ,HTN0MRN01AZXSB,HTN0MRN01BU0JQ,HTN0MRN01BC7S1,HTN0MRN01BN97L,HTN0MRN01BZ22Q,HTN0MRN02EI1U1,HTN0MRN02DTZ88,HTN0MRN03GWG7M,HTN0MRN03…
HTN0MRN01BA09S	HTN0MRN01BA09S
HTN0MRN01B9NKG	HTN0MRN01B9NKG
HTN0MRN01B9G3A	HTN0MRN01B9G3A,HTN0MRN01BLTA4,HTN0MRN01A6YAV,HTN0MRN01CGMAS,HTN0MRN02C53L8,HTN0MRN03GG0SN
HTN0MRN01B98AH	HTN0MRN01B98AH
HTN0MRN01B93UQ	HTN0MRN01B93UQ
HTN0MRN01B8UZF	HTN0MRN01B8UZF,HTN0MRN01AMMQW
HTN0MRN01B8TG5	HTN0MRN01B8TG5
HTN0MRN01B8EKI	HTN0MRN01B8EKI
HTN0MRN01B87HF	HTN0MRN01B87HF,HTN0MRN01BHBCU,HTN0MRN03F2UTW,HTN0MRN03FM0ZL,HTN0MRN01A04OY
HTN0MRN01B7YL4	HTN0MRN01B7YL4
HTN0MRN01B7TZ3	HTN0MRN01B7TZ3
HTN0MRN01B7NW9	HTN0MRN01B7NW9,HTN0MRN01AKWB7,HTN0MRN03GR59X,HTN0MRN01BD2J3,HTN0MRN01AMMLF,HTN0MRN01BG3W8,HTN0MRN03F6F9W,HTN0MRN01CE4OU,HTN0MRN01AP738,HTN0MRN01B23KN,HTN0MRN01B2DXO,HTN0MRN01B427O,HTN0MRN02D8VJW,HTN0MRN02EC51I,HTN0MRN02EJ0QS,HTN0MRN02C4MAW,HTN0MRN02EG7XK,HTN0MRN03HKBQR,HTN0MRN03GQ5PR,HTN0MRN03GUC5H,HTN0MRN02DQYLF,HTN0MRN03FP2YN
HTN0MRN01B7DVN	HTN0MRN01B7DVN,HTN0MRN01B5SHH,HTN0MRN02DIZYZ,HTN0MRN02D1J5C,HTN0MRN01ALCU5,HTN0MRN02C1SWI,HTN0MRN03F0VAD,HTN0MRN03GW67D,HTN0MRN03FQZP8,HTN0MRN02DZWN1,HTN0MRN01B71MU,HTN0MRN01AXTVL,HTN0MRN02D1XJG,HTN0MRN02DUAY2,HTN0MRN02DO9CA,HTN0MRN02C6NBW,HTN0MRN03F2XEY,HTN0MRN01AIQXC,HTN0MRN01B0NFL,HTN0MRN01CHC9Q,HTN0MRN02EIFRU,HTN0MRN02EBWMI,HTN0MRN03G7YGB,HTN0MRN01AJ95M
HTN0MRN01B72BS	HTN0MRN01B72BS,HTN0MRN01CF0VR,HTN0MRN03GKFV9,HTN0MRN03F2K67,HTN0MRN02EKKZ2,HTN0MRN03FZNHW,HTN0MRN01BJ8LC,HTN0MRN03FW7P7,HTN0MRN02D13U4
HTN0MRN01B6VUJ	HTN0MRN01B6VUJ
HTN0MRN01B6FZJ	HTN0MRN01B6FZJ,HTN0MRN01BNKOX,HTN0MRN01ASIFP,HTN0MRN02DKWD8,HTN0MRN03FQOX0,HTN0MRN03F3DKH,HTN0MRN03F8M5U,HTN0MRN02DCD8M,HTN0MRN03HF5OL,HTN0MRN01B4JQL,HTN0MRN02DTMF5,HTN0MRN02DARA6,HTN0MRN03FQI0V,HTN0MRN03GJYRQ,HTN0MRN02DP7V7,HTN0MRN01BQXJS,HTN0MRN01B6T74,HTN0MRN01ATPR9,HTN0MRN01A14JW,HTN0MRN01BHPBM,HTN0MRN01BYL0I,HTN0MRN01BR6GE,HTN0MRN01BDP7S,HTN0MRN01BGW9W,HTN0MRN01CBGNG,HTN0MRN01BKQ3B,HTN0MRN02…
HTN0MRN01B6565	HTN0MRN01B6565,HTN0MRN01B83CJ,HTN0MRN03FUMXD,HTN0MRN01BYKU0,HTN0MRN01APGC5,HTN0MRN02DAQTW,HTN0MRN01CFHYN
HTN0MRN01B64FK	HTN0MRN01B64FK,HTN0MRN02D25ZL,HTN0MRN02EIANL,HTN0MRN03F23ZU
HTN0MRN01B5Z7P	HTN0MRN01B5Z7P
HTN0MRN01B5HGB	HTN0MRN01B5HGB,HTN0MRN02C3HH7,HTN0MRN03HAVTV,HTN0MRN02EJ0PC,HTN0MRN03GRM4V,HTN0MRN03HGV46
HTN0MRN01B5EP8	HTN0MRN01B5EP8,HTN0MRN03HI72B
HTN0MRN01B5DX6	HTN0MRN01B5DX6
HTN0MRN01B5CEH	HTN0MRN01B5CEH,HTN0MRN01AOR4C,HTN0MRN02EF7A5,HTN0MRN03GU85D
HTN0MRN01B53C4	HTN0MRN01B53C4
HTN0MRN01B4YRA	HTN0MRN01B4YRA
HTN0MRN01B4T7H	HTN0MRN01B4T7H,HTN0MRN02DBXBU,HTN0MRN02DN4BG
HTN0MRN01B49Z2	HTN0MRN01B49Z2
HTN0MRN01B470I	HTN0MRN01B470I
HTN0MRN01B3ZOQ	HTN0MRN01B3ZOQ
HTN0MRN01B3Y6E	HTN0MRN01B3Y6E
HTN0MRN01B3RHW	HTN0MRN01B3RHW,HTN0MRN02ETOLS
HTN0MRN01B3R9B	HTN0MRN01B3R9B
HTN0MRN01B3H1J	HTN0MRN01B3H1J,HTN0MRN01A0NEP,HTN0MRN01BWSTW,HTN0MRN01A6EVH,HTN0MRN03F29SL,HTN0MRN03HILH7,HTN0MRN02ETBRW,HTN0MRN03GVWW5,HTN0MRN01BFVM5,HTN0MRN03HA0PS,HTN0MRN01BGUN8,HTN0MRN02DKYHG,HTN0MRN01AOMIE,HTN0MRN03HJG6M,HTN0MRN01B1C29,HTN0MRN02EDVXD,HTN0MRN01BMU7E,HTN0MRN01BDRHQ,HTN0MRN01BI43O,HTN0MRN01BREJX,HTN0MRN01A0FUN,HTN0MRN03G0AG2,HTN0MRN03G6UEE,HTN0MRN02C35KG,HTN0MRN02DIT88,HTN0MRN03HKL8K,HTN0MRN01…
HTN0MRN01B3AHA	HTN0MRN01B3AHA,HTN0MRN02ER2HG
HTN0MRN01B2ZDD	HTN0MRN01B2ZDD
HTN0MRN01B2WOA	HTN0MRN01B2WOA,HTN0MRN02DFUJF,HTN0MRN01BJDHH,HTN0MRN02EI25O,HTN0MRN03FVWIE
HTN0MRN01B26V8	HTN0MRN01B26V8,HTN0MRN03HJBLN
HTN0MRN01B1X3G	HTN0MRN01B1X3G,HTN0MRN01BVQC6,HTN0MRN03G668J,HTN0MRN02EC732,HTN0MRN02DMX7P,HTN0MRN02DD9Q5,HTN0MRN03G3LV7,HTN0MRN03F7C31,HTN0MRN01BRFXA,HTN0MRN02DHA6P,HTN0MRN03FR6WK,HTN0MRN01A28V1,HTN0MRN02EVZ0A,HTN0MRN03F99J7,HTN0MRN01A5LE3,HTN0MRN02EMSKW,HTN0MRN03HBBBX,HTN0MRN01CDT5G
HTN0MRN01B1SXP	HTN0MRN01B1SXP
HTN0MRN01B1LQ6	HTN0MRN01B1LQ6,HTN0MRN02ESLJS,HTN0MRN01BB64W,HTN0MRN02DFAFW,HTN0MRN03FSSLQ
HTN0MRN01B0V4Q	HTN0MRN01B0V4Q
HTN0MRN01B0OV3	HTN0MRN01B0OV3
HTN0MRN01B09RV	HTN0MRN01B09RV
HTN0MRN01AZIPE	HTN0MRN01AZIPE,HTN0MRN01BZLUU,HTN0MRN01BSAPZ,HTN0MRN01APSW0,HTN0MRN01BZ72I,HTN0MRN02EJINP,HTN0MRN02D00R2,HTN0MRN02EK5SZ,HTN0MRN02E0VTC,HTN0MRN02EBM1K,HTN0MRN02C5CWX,HTN0MRN03GWA24,HTN0MRN03HE6UO,HTN0MRN02DM0EW,HTN0MRN01BBN0C,HTN0MRN02DE7Q6,HTN0MRN02DK3ZX,HTN0MRN02DOB1V,HTN0MRN03F76D4,HTN0MRN03GJ13Y,HTN0MRN03HDUY8,HTN0MRN01AI4Q2,HTN0MRN01BD1DX,HTN0MRN02C7FPR,HTN0MRN02D9IG6,HTN0MRN02DZ495,HTN0MRN03…
HTN0MRN01AZC2T	HTN0MRN01AZC2T
HTN0MRN01AYIV0	HTN0MRN01AYIV0,HTN0MRN02EEUX3
HTN0MRN01AYGW6	HTN0MRN01AYGW6
HTN0MRN01AYC1O	HTN0MRN01AYC1O,HTN0MRN01AI5VD,HTN0MRN02D97WP,HTN0MRN01BODHG,HTN0MRN02EF6I9,HTN0MRN02DLES7,HTN0MRN01B07D1,HTN0MRN01BXLHN,HTN0MRN01AWNLU,HTN0MRN01AOZ7O,HTN0MRN01BRV5E,HTN0MRN03FPNAF,HTN0MRN01B7XPI,HTN0MRN01A9JYB,HTN0MRN01AR74V,HTN0MRN02D5KL3,HTN0MRN02ETI2T,HTN0MRN03FYJ8E,HTN0MRN03FM2Z5,HTN0MRN03HIW2K,HTN0MRN03F0YMY,HTN0MRN02DIE7T,HTN0MRN01AMH4A,HTN0MRN02EOH0T,HTN0MRN02D56WE,HTN0MRN02D94W7,HTN0MRN02…
HTN0MRN01AYA3M	HTN0MRN01AYA3M
HTN0MRN01AY75Y	HTN0MRN01AY75Y,HTN0MRN01BME9K,HTN0MRN01BT1RD
HTN0MRN01AY0CG	HTN0MRN01AY0CG
HTN0MRN01AXWSI	HTN0MRN01AXWSI
HTN0MRN01AXC19	HTN0MRN01AXC19
HTN0MRN01AX09S	HTN0MRN01AX09S,HTN0MRN01AVKVP,HTN0MRN01AK9RT,HTN0MRN01BX8IH,HTN0MRN01BLY9I,HTN0MRN02DU44J
HTN0MRN01AWRXV	HTN0MRN01AWRXV,HTN0MRN01A63NR,HTN0MRN01AIYCR,HTN0MRN01CEJJ5,HTN0MRN01A7S4L,HTN0MRN02DHH6F,HTN0MRN03GVJLL,HTN0MRN02DG67A,HTN0MRN03GQBMQ,HTN0MRN03GFHO4,HTN0MRN01BOO5N,HTN0MRN02D49PQ,HTN0MRN02EMR7F,HTN0MRN02DMWCK,HTN0MRN03F8870,HTN0MRN02C55HC,HTN0MRN02C8DOS,HTN0MRN01BSK0X,HTN0MRN01AYD5X,HTN0MRN01B8J8C,HTN0MRN01BQ56X,HTN0MRN02C4EEW,HTN0MRN02DPNW3,HTN0MRN03FK5L0,HTN0MRN03F9104,HTN0MRN01CHUC1,HTN0MRN01…
HTN0MRN01AWAXM	HTN0MRN01AWAXM
HTN0MRN01AW49M	HTN0MRN01AW49M,HTN0MRN03GQLIP
HTN0MRN01AW378	HTN0MRN01AW378
HTN0MRN01AVQKC	HTN0MRN01AVQKC,HTN0MRN03GDLRS,HTN0MRN01AVNMB,HTN0MRN01AYVMP,HTN0MRN01ARPWY,HTN0MRN01B4R86,HTN0MRN01BG57D,HTN0MRN01B79YZ,HTN0MRN02DS8ZO,HTN0MRN02DCHAC,HTN0MRN02DJQTR,HTN0MRN02C3WAW,HTN0MRN02DG55I,HTN0MRN02C1UXI,HTN0MRN02C3M9H,HTN0MRN03HIJNA,HTN0MRN03GW2FW,HTN0MRN02C060M,HTN0MRN02D0HFZ,HTN0MRN03G8DN9,HTN0MRN02D3EAJ,HTN0MRN03GTELU,HTN0MRN01ALNIB,HTN0MRN02C6V87
HTN0MRN01AVOPD	HTN0MRN01AVOPD
HTN0MRN01AVH0U	HTN0MRN01AVH0U
HTN0MRN01AVG4F	HTN0MRN01AVG4F,HTN0MRN01BQ3VW,HTN0MRN03HKP5Z,HTN0MRN01BBSE3,HTN0MRN03FP3FP,HTN0MRN01BQE47,HTN0MRN02C77VN,HTN0MRN02DY5N7,HTN0MRN02DDUTE,HTN0MRN03F46NH,HTN0MRN01ALXUA,HTN0MRN01BOMDF,HTN0MRN01B8SID,HTN0MRN03FSST0,HTN0MRN02DDKQT,HTN0MRN03FNRRS,HTN0MRN03GMKGR,HTN0MRN01BJ008,HTN0MRN01A5BQZ,HTN0MRN01CHOT0,HTN0MRN03HEWNA,HTN0MRN03GTOCO,HTN0MRN03GLENT,HTN0MRN01AM1SF,HTN0MRN01A9EOO,HTN0MRN02ED8OS,HTN0MRN02…
HTN0MRN01AVAQ5	HTN0MRN01AVAQ5,HTN0MRN01BDM7R,HTN0MRN01CI2HR,HTN0MRN01AYNFF,HTN0MRN02DYDOR,HTN0MRN02EBM9K,HTN0MRN03G64AY,HTN0MRN03FUE9S,HTN0MRN03GHO5A,HTN0MRN01BMPXM,HTN0MRN01B3F3W,HTN0MRN01AKMY0,HTN0MRN01CGQYD,HTN0MRN03G6SO7,HTN0MRN03FLLSJ,HTN0MRN03FX8MM,HTN0MRN03FN0YT,HTN0MRN02ENG40,HTN0MRN02DPFQN,HTN0MRN02C3U8P,HTN0MRN03F6XXN,HTN0MRN02EGNIB,HTN0MRN03F9OY5,HTN0MRN02ENWFK,HTN0MRN03GGL2R,HTN0MRN01AM2CI,HTN0MRN01…
HTN0MRN01AUXMD	HTN0MRN01AUXMD
HTN0MRN01AUU5O	HTN0MRN01AUU5O
HTN0MRN01AUM2G	HTN0MRN01AUM2G
HTN0MRN01AUJZ9	HTN0MRN01AUJZ9,HTN0MRN03GRPPJ,HTN0MRN03HDG9H,HTN0MRN01BG569,HTN0MRN01BWB0U,HTN0MRN02D863O,HTN0MRN03G9EQO,HTN0MRN02EDJI5,HTN0MRN02C3AYG,HTN0MRN01A2NRQ
HTN0MRN01AUJQF	HTN0MRN01AUJQF
HTN0MRN01AUHH0	HTN0MRN01AUHH0,HTN0MRN01ASN6P
HTN0MRN01ATTZ7	HTN0MRN01ATTZ7
HTN0MRN01ATSNX	HTN0MRN01ATSNX,HTN0MRN01BRS0X,HTN0MRN01B2ZR0,HTN0MRN02EAZ7K,HTN0MRN03G70UE,HTN0MRN03G7VYY,HTN0MRN03FZ63F,HTN0MRN01BTDVX,HTN0MRN01ANUQD,HTN0MRN02DJ5WM,HTN0MRN02ETHXE,HTN0MRN02D6PNM,HTN0MRN01A9H6C,HTN0MRN03G8I2J,HTN0MRN01A3EV3,HTN0MRN02D79GW,HTN0MRN02C39EV,HTN0MRN03FNH2F,HTN0MRN03G1KNX
HTN0MRN01ATRDB	HTN0MRN01ATRDB
HTN0MRN01ATBV1	HTN0MRN01ATBV1
HTN0MRN01ATAE6	HTN0MRN01ATAE6
HTN0MRN01AT4S0	HTN0MRN01AT4S0
HTN0MRN01ASLQT	HTN0MRN01ASLQT,HTN0MRN02D5K93,HTN0MRN03GJ28P,HTN0MRN03F5OI6,HTN0MRN01ASB87,HTN0MRN02EJCHP,HTN0MRN01BYELR,HTN0MRN02C6MDV,HTN0MRN02DCS52,HTN0MRN03GF671,HTN0MRN03GH50P,HTN0MRN03F6ZUQ,HTN0MRN03FYDMI,HTN0MRN01AZ93Y,HTN0MRN01CIQR6,HTN0MRN03HEC63,HTN0MRN01A92J9
HTN0MRN01ASLA8	HTN0MRN01ASLA8
HTN0MRN01ASI0Q	HTN0MRN01ASI0Q
HTN0MRN01ARZO5	HTN0MRN01ARZO5
HTN0MRN01ARYCW	HTN0MRN01ARYCW,HTN0MRN01CAAT0,HTN0MRN02DUKLN,HTN0MRN02DLION,HTN0MRN02DXYBX,HTN0MRN02D63FX,HTN0MRN02DLFZ5,HTN0MRN03G46FQ,HTN0MRN03FQNKC,HTN0MRN03HLVFG,HTN0MRN03HHLEN,HTN0MRN03FQA7C,HTN0MRN03FUWB5,HTN0MRN01APB9B,HTN0MRN01A3ORT,HTN0MRN01ALMZ5,HTN0MRN01AJPWX,HTN0MRN02DMQB5,HTN0MRN03HBT8V,HTN0MRN01A70IR,HTN0MRN01AH8BW,HTN0MRN01A5TTV,HTN0MRN01BCBFE,HTN0MRN01AOMG8,HTN0MRN01A0TOT,HTN0MRN01B77Z3,HTN0MRN01…
HTN0MRN01AR7HV	HTN0MRN01AR7HV
HTN0MRN01AR4CQ	HTN0MRN01AR4CQ
HTN0MRN01AQRWN	HTN0MRN01AQRWN
HTN0MRN01AQLVD	HTN0MRN01AQLVD
HTN0MRN01AQLDA	HTN0MRN01AQLDA
HTN0MRN01AQF1M	HTN0MRN01AQF1M
HTN0MRN01AQ71H	HTN0MRN01AQ71H,HTN0MRN01AMOWG,HTN0MRN02D9QAB,HTN0MRN02DFOIZ,HTN0MRN02C3KUT,HTN0MRN03GEX1C,HTN0MRN02DYHVO,HTN0MRN01CHSF0,HTN0MRN03G8M07,HTN0MRN03GY0S1,HTN0MRN01BMWIC,HTN0MRN01BZ36V,HTN0MRN01BN8VL,HTN0MRN03HC0E4,HTN0MRN01AYNG0,HTN0MRN03HIJXP,HTN0MRN01ANX41,HTN0MRN01AOKZI,HTN0MRN02EUUGA,HTN0MRN02ESJKJ,HTN0MRN02DEJO6,HTN0MRN03HB1IQ,HTN0MRN01BG8EM,HTN0MRN02EISN6,HTN0MRN03GGE8C
HTN0MRN01APQXS	HTN0MRN01APQXS
HTN0MRN01AOZOD	HTN0MRN01AOZOD,HTN0MRN03GD8JM,HTN0MRN01BY81O
HTN0MRN01AOXB5	HTN0MRN01AOXB5,HTN0MRN01CBZC4,HTN0MRN03G02Q4,HTN0MRN03GQ2T7,HTN0MRN03GKEJ6,HTN0MRN03FMUMT,HTN0MRN01BHN3Y,HTN0MRN01CD97Q,HTN0MRN01B1G9I,HTN0MRN02D91UX
HTN0MRN01AOPC1	HTN0MRN01AOPC1,HTN0MRN01BTUB8,HTN0MRN02ECTZE,HTN0MRN02DCR1X,HTN0MRN03F5XQV,HTN0MRN02EYJ4D,HTN0MRN03F3M1G,HTN0MRN01BXHON,HTN0MRN01AU1WE,HTN0MRN01AJ639,HTN0MRN01B3VOC,HTN0MRN02C14MY,HTN0MRN03GWK3M,HTN0MRN03GS6L9,HTN0MRN03FTZLB,HTN0MRN03GWIEZ,HTN0MRN03FXBCX,HTN0MRN01BM8F5,HTN0MRN02ESP53,HTN0MRN03GRP6N,HTN0MRN03GC7UF
HTN0MRN01AN7F2	HTN0MRN01AN7F2,HTN0MRN03FWFUJ
HTN0MRN01AMV9O	HTN0MRN01AMV9O,HTN0MRN01BBGFJ,HTN0MRN01BBZIF,HTN0MRN01CGL57,HTN0MRN03GWN4J,HTN0MRN03GRRFK
HTN0MRN01AMHC9	HTN0MRN01AMHC9
HTN0MRN01AM2TS	HTN0MRN01AM2TS,HTN0MRN03F9D7U,HTN0MRN01A3KET,HTN0MRN01A3UJR,HTN0MRN01AJWJF,HTN0MRN01APHPR,HTN0MRN02C8FYB,HTN0MRN02E0GKS,HTN0MRN02DA7FC,HTN0MRN02DM88Z,HTN0MRN02C8TFT,HTN0MRN03GDLUI,HTN0MRN03GU39P,HTN0MRN01AI3WO,HTN0MRN02EOVDR,HTN0MRN02DBH9E,HTN0MRN03GNVFG,HTN0MRN03F7YOX,HTN0MRN03G63EM,HTN0MRN03HCUTQ,HTN0MRN02EFJU4,HTN0MRN01B0QFX,HTN0MRN02ELGOQ,HTN0MRN03GZR5D,HTN0MRN02DIAQO,HTN0MRN02DWEHL
HTN0MRN01ALZSN	HTN0MRN01ALZSN
HTN0MRN01ALPN2	HTN0MRN01ALPN2,HTN0MRN01APKYQ,HTN0MRN01BP6S3,HTN0MRN02DXG7B,HTN0MRN02EINZU,HTN0MRN02DQKME,HTN0MRN03G0ISL,HTN0MRN03F0LM3,HTN0MRN03FYBM9,HTN0MRN02EBO78,HTN0MRN03GDYHA,HTN0MRN03FMSV3,HTN0MRN01B8GI5,HTN0MRN02EYQJG,HTN0MRN03GOK3L,HTN0MRN03FM8OX,HTN0MRN03F4J9O,HTN0MRN03G1S7M,HTN0MRN01CAUAA,HTN0MRN03G2JFF,HTN0MRN03GDT0B,HTN0MRN03GH58M,HTN0MRN01BCBN0,HTN0MRN01BU31F,HTN0MRN01BZNPW,HTN0MRN03GYEMP,HTN0MRN03…
HTN0MRN01ALOOD	HTN0MRN01ALOOD,HTN0MRN02DFFF6
HTN0MRN01ALLHB	HTN0MRN01ALLHB
HTN0MRN01ALEKX	HTN0MRN01ALEKX,HTN0MRN02DO9M8,HTN0MRN03GQ2AU,HTN0MRN03FNZAQ,HTN0MRN02D5S8G,HTN0MRN03GWMK7
HTN0MRN01AL6FO	HTN0MRN01AL6FO
HTN0MRN01AKURZ	HTN0MRN01AKURZ,HTN0MRN02D81D3,HTN0MRN02DWL1B,HTN0MRN02D6BMT,HTN0MRN03GIK05,HTN0MRN03FQF2J,HTN0MRN03HH9OB,HTN0MRN02DRBUV
HTN0MRN01AKG9I	HTN0MRN01AKG9I,HTN0MRN02C4RN7,HTN0MRN01BT15B
HTN0MRN01AK84X	HTN0MRN01AK84X
HTN0MRN01AK2O7	HTN0MRN01AK2O7
HTN0MRN01AJZQI	HTN0MRN01AJZQI,HTN0MRN03GCVB6,HTN0MRN03GBA8C
HTN0MRN01AJU3H	HTN0MRN01AJU3H,HTN0MRN01B6KQ9,HTN0MRN03FSJZD
HTN0MRN01AJ0C2	HTN0MRN01AJ0C2,HTN0MRN03GLV2Q,HTN0MRN01BF9S6,HTN0MRN01A2CZW,HTN0MRN01BH7TI,HTN0MRN02DGVCB,HTN0MRN03GDTPP,HTN0MRN03FPXFI,HTN0MRN03HISMT,HTN0MRN01BASDO,HTN0MRN02EFV8L,HTN0MRN02DCHJD,HTN0MRN02ESC0B,HTN0MRN02DZN66,HTN0MRN02C6B66,HTN0MRN02C2RKB,HTN0MRN02EDJ25,HTN0MRN02EHLGG,HTN0MRN02ELKSV,HTN0MRN02DXK32,HTN0MRN02D05WV,HTN0MRN02C8XVM,HTN0MRN03FLTH7,HTN0MRN03G1T2Z,HTN0MRN03G5T7M,HTN0MRN01BKUGU,HTN0MRN02…
HTN0MRN01AIXFD	HTN0MRN01AIXFD,HTN0MRN02DUD09,HTN0MRN01BTZ3X,HTN0MRN02DVPPH,HTN0MRN03HIQNU
HTN0MRN01AIFCU	HTN0MRN01AIFCU
HTN0MRN01AI8BD	HTN0MRN01AI8BD,HTN0MRN01BDGUG,HTN0MRN01BK3QJ,HTN0MRN02D1J2F,HTN0MRN02EJLHS,HTN0MRN02EPQ8Z,HTN0MRN01CFEZA,HTN0MRN02D9U0V,HTN0MRN03G79ZT,HTN0MRN03G0O92,HTN0MRN01AX04U,HTN0MRN01A7ZBG,HTN0MRN01B4DME,HTN0MRN01BA17R,HTN0MRN01B92IB,HTN0MRN02DYM8K,HTN0MRN03GM4PO,HTN0MRN01AUCC0,HTN0MRN02DM2DT,HTN0MRN03F1L41,HTN0MRN03GI4LL,HTN0MRN01BNEK5,HTN0MRN01AU5X3,HTN0MRN01BW543,HTN0MRN01B94DZ,HTN0MRN02DKWX0,HTN0MRN03…
HTN0MRN01AI082	HTN0MRN01AI082
HTN0MRN01AHIXX	HTN0MRN01AHIXX
HTN0MRN01AGW1T	HTN0MRN01AGW1T,HTN0MRN01AJMWF,HTN0MRN01BB6QR,HTN0MRN01CAQX0,HTN0MRN01ARV2Q,HTN0MRN03G9G40,HTN0MRN01BDPYE,HTN0MRN01BZBOE,HTN0MRN02DQY9N,HTN0MRN02D98JK,HTN0MRN02DNMU8,HTN0MRN02DIZNW,HTN0MRN03FWTXU,HTN0MRN03G1Z1U,HTN0MRN01A8VYB,HTN0MRN01A7SCK,HTN0MRN02DS710,HTN0MRN03GCTBA,HTN0MRN01BZORG,HTN0MRN02DZKUG,HTN0MRN02DD3KT,HTN0MRN01A4J61,HTN0MRN02C54PJ,HTN0MRN03F2D4B,HTN0MRN03GT9IA,HTN0MRN02C90LC,HTN0MRN02…
HTN0MRN01A9ZI0	HTN0MRN01A9ZI0
HTN0MRN01A9DC9	HTN0MRN01A9DC9,HTN0MRN01BT1LP,HTN0MRN01BZO8U,HTN0MRN01BSZVH,HTN0MRN02D9KHB,HTN0MRN02DXHUR,HTN0MRN02DOUYI,HTN0MRN03GX8HV,HTN0MRN01A7I7K,HTN0MRN01BGAA2,HTN0MRN02C6IFZ,HTN0MRN03FS045,HTN0MRN01BN9V6,HTN0MRN01BGF2S,HTN0MRN03GJOPK,HTN0MRN01AQ1BQ,HTN0MRN01AYT30,HTN0MRN01AONIG,HTN0MRN02C2SH1,HTN0MRN02EWGCQ,HTN0MRN02EFTLD,HTN0MRN02DNEOH,HTN0MRN03GT8U5,HTN0MRN03FQJE4,HTN0MRN01AQZVC,HTN0MRN03FYYVS,HTN0MRN03…
HTN0MRN01A9BMS	HTN0MRN01A9BMS
HTN0MRN01A8OOE	HTN0MRN01A8OOE
HTN0MRN01A8BNQ	HTN0MRN01A8BNQ,HTN0MRN03GSXD3
HTN0MRN01A8AZN	HTN0MRN01A8AZN,HTN0MRN03GSFIG,HTN0MRN02EXERG,HTN0MRN03F9VMX,HTN0MRN03G51HK,HTN0MRN01BWG74,HTN0MRN01BFX95,HTN0MRN01BKA25,HTN0MRN01BIY8J,HTN0MRN01BUWEX,HTN0MRN01A2V0X,HTN0MRN01AKUC0,HTN0MRN02ETOHF,HTN0MRN03GP31F,HTN0MRN01AUMZB
HTN0MRN01A88IT	HTN0MRN01A88IT,HTN0MRN02C30N6,HTN0MRN02D3232
HTN0MRN01A88GP	HTN0MRN01A88GP
HTN0MRN01A7QZK	HTN0MRN01A7QZK
HTN0MRN01A7C7H	HTN0MRN01A7C7H
HTN0MRN01A780E	HTN0MRN01A780E
HTN0MRN01A6NR4	HTN0MRN01A6NR4
HTN0MRN01A6MCS	HTN0MRN01A6MCS
HTN0MRN01A6DCG	HTN0MRN01A6DCG
HTN0MRN01A6BZ1	HTN0MRN01A6BZ1,HTN0MRN02DOPXB,HTN0MRN03F0775,HTN0MRN03GWWRC,HTN0MRN03FNN86,HTN0MRN03FVSUQ
HTN0MRN01A66D0	HTN0MRN01A66D0,HTN0MRN02D6I5Y
HTN0MRN01A5IBM	HTN0MRN01A5IBM,HTN0MRN03HGP2H,HTN0MRN02EQ175,HTN0MRN01BLZI0,HTN0MRN02ERXND,HTN0MRN02C2R6Y,HTN0MRN03GZ2HI
HTN0MRN01A5I01	HTN0MRN01A5I01,HTN0MRN01BC2MZ,HTN0MRN02DWNSB,HTN0MRN03GTHJQ,HTN0MRN01B5ACW,HTN0MRN01ANG0T,HTN0MRN01BPCIW,HTN0MRN02EOLQE,HTN0MRN01BLT4W,HTN0MRN01B86NJ,HTN0MRN01AQABZ,HTN0MRN01B1RS4,HTN0MRN01ATDF6,HTN0MRN03GI7WR,HTN0MRN03GN74C,HTN0MRN03HDVAH,HTN0MRN01B5AOK,HTN0MRN03GKZ00,HTN0MRN03GY9O1,HTN0MRN01AVAIK,HTN0MRN01BIRN0,HTN0MRN01B884H,HTN0MRN02EOBOX,HTN0MRN03FNVVN,HTN0MRN03G9NLA,HTN0MRN03FRF1H,HTN0MRN03…
HTN0MRN01A5H79	HTN0MRN01A5H79,HTN0MRN02DGUER
HTN0MRN01A5FCZ	HTN0MRN01A5FCZ,HTN0MRN03GJ9S5,HTN0MRN03HJBI0,HTN0MRN01AOO0H,HTN0MRN02DFK55
HTN0MRN01A4DTK	HTN0MRN01A4DTK
HTN0MRN01A3Z0F	HTN0MRN01A3Z0F
HTN0MRN01A3SVC	HTN0MRN01A3SVC,HTN0MRN01BIK9S,HTN0MRN03F05AI,HTN0MRN03F1ID6
HTN0MRN01A3N4P	HTN0MRN01A3N4P,HTN0MRN01ARJDR,HTN0MRN01BYNPW,HTN0MRN01BKSOT,HTN0MRN01BQLK6
HTN0MRN01A3JDV	HTN0MRN01A3JDV,HTN0MRN01AW16X,HTN0MRN01BXJ53,HTN0MRN01BBJP9,HTN0MRN01B6JB1,HTN0MRN02DS3HX,HTN0MRN01AYO8P,HTN0MRN01CG8HF,HTN0MRN03F3IA3
HTN0MRN01A3H5N	HTN0MRN01A3H5N
HTN0MRN01A2VIO	HTN0MRN01A2VIO,HTN0MRN01A712C,HTN0MRN01BPX4R,HTN0MRN01BEY6G,HTN0MRN03F22PE,HTN0MRN02DLO3P,HTN0MRN03GFM95,HTN0MRN02DJIJM,HTN0MRN01BPVTD,HTN0MRN02DFQIL,HTN0MRN01B90QO,HTN0MRN01B4RQ1,HTN0MRN02DCRII,HTN0MRN03G3ORC,HTN0MRN03GXV1F,HTN0MRN01B3NCC,HTN0MRN02D18R0,HTN0MRN03GY4PI,HTN0MRN03G6W8O,HTN0MRN01B7OBL,HTN0MRN01BAPEM,HTN0MRN01BDLPU,HTN0MRN02EJ68Y,HTN0MRN02D8JQD,HTN0MRN03GTYS9,HTN0MRN03GXOPS,HTN0MRN03…
HTN0MRN01A2S85	HTN0MRN01A2S85
HTN0MRN01A2PGF	HTN0MRN01A2PGF
HTN0MRN01A29XG	HTN0MRN01A29XG,HTN0MRN01B7UPY,HTN0MRN01B5EV6,HTN0MRN02D1LC9,HTN0MRN03FMWRO,HTN0MRN01CC00Q,HTN0MRN01B3BN9,HTN0MRN01BUBHP,HTN0MRN01BAL43,HTN0MRN01B9OOR,HTN0MRN02DPKFG,HTN0MRN02DHXV6,HTN0MRN02C3364,HTN0MRN02DA24K,HTN0MRN02DS0BZ,HTN0MRN02DVC52,HTN0MRN02D6US0,HTN0MRN03GO9RR,HTN0MRN03F13VS,HTN0MRN03F14GJ,HTN0MRN03GA0K6,HTN0MRN03HIY7G,HTN0MRN03GQ9NN,HTN0MRN03F4AJA,HTN0MRN03GRWY9,HTN0MRN03F7E10,HTN0MRN01…
HTN0MRN01A264H	HTN0MRN01A264H,HTN0MRN02EVVCJ,HTN0MRN01AKLEM,HTN0MRN03FWB7M
HTN0MRN01A1PSI	HTN0MRN01A1PSI
HTN0MRN01A1HT9	HTN0MRN01A1HT9,HTN0MRN01APYXH,HTN0MRN01A5ZC5,HTN0MRN01B5L2F,HTN0MRN02DGMK2,HTN0MRN02EENRB,HTN0MRN01AS7CJ,HTN0MRN02DT4HO,HTN0MRN02DGEJ3,HTN0MRN03G4J18,HTN0MRN03GSKBA,HTN0MRN01A74HC,HTN0MRN01B2H73,HTN0MRN03F4654,HTN0MRN01ATKJC,HTN0MRN02C3VYI,HTN0MRN03FYTL9,HTN0MRN03FYFVG,HTN0MRN03FOHQL,HTN0MRN03F2P6Z,HTN0MRN01CGQKA,HTN0MRN01AQLOH
HTN0MRN01A1HHL	HTN0MRN01A1HHL,HTN0MRN01AQQ3Y,HTN0MRN03F3IT9,HTN0MRN02DB9OO,HTN0MRN03G1NTK,HTN0MRN03HG250,HTN0MRN02EA6LK,HTN0MRN02ESFI6,HTN0MRN03FXAGO,HTN0MRN01BBFHY
HTN0MRN01A1HAK	HTN0MRN01A1HAK
HTN0MRN01A1E5J	HTN0MRN01A1E5J
HTN0MRN01A1A2I	HTN0MRN01A1A2I,HTN0MRN02C3YE8,HTN0MRN03GRFUD,HTN0MRN02C4YP8,HTN0MRN02C15UM,HTN0MRN02DXVAY,HTN0MRN03F4NWH,HTN0MRN03GXHQS
HTN0MRN01A119F	HTN0MRN01A119F,HTN0MRN01BFZW7,HTN0MRN03GDLX7,HTN0MRN02D0M4L
HTN0MRN01A0YTI	HTN0MRN01A0YTI
HTN0MRN01A0FSO	HTN0MRN01A0FSO
HTN0MRN01A09FT	HTN0MRN01A09FT,HTN0MRN02EL448,HTN0MRN03GFKA5,HTN0MRN01A3YYO,HTN0MRN02C9S43
HTN0MRN01BGVB3	HTN0MRN01BGVB3,HTN0MRN01CFS90,HTN0MRN01A0KM8,HTN0MRN01AZ8CV,HTN0MRN01BHOKE,HTN0MRN01BUYQJ,HTN0MRN01BOARR,HTN0MRN01CDGUN,HTN0MRN01BFTOB,HTN0MRN01BV31J,HTN0MRN01CBHWZ,HTN0MRN01ASY57,HTN0MRN01AWEBG,HTN0MRN01ARDIJ,HTN0MRN01AUOQS,HTN0MRN01B82WQ,HTN0MRN01BB5WI,HTN0MRN01CA7DY,HTN0MRN01A4FYC,HTN0MRN01BC5EW,HTN0MRN01CD3OK,HTN0MRN01CDAJY,HTN0MRN01A0RYY,HTN0MRN01BRGEQ,HTN0MRN01CFK54,HTN0MRN01BGMGB,HTN0MRN01…
HTN0MRN01BRVLL	HTN0MRN01BRVLL,HTN0MRN01BIQPX,HTN0MRN01BNRNF,HTN0MRN01CCTA0,HTN0MRN01AZOXL,HTN0MRN01BZN6E,HTN0MRN01A0ZT9,HTN0MRN01BQ6DP,HTN0MRN01BA279,HTN0MRN01BUKUA,HTN0MRN01BDURN,HTN0MRN01B9PHK,HTN0MRN01A2VTP,HTN0MRN01CD69O,HTN0MRN01AKI4D,HTN0MRN01B7TVQ,HTN0MRN01CABC4,HTN0MRN01BPFNE,HTN0MRN01B8BGF,HTN0MRN01CCS0C,HTN0MRN01AMIP8,HTN0MRN01BR9H5,HTN0MRN01B1IIW,HTN0MRN01B69HS,HTN0MRN01BGZYK,HTN0MRN01AX8BE,HTN0MRN01…
HTN0MRN01BADNY	HTN0MRN01BADNY,HTN0MRN01A3P5F,HTN0MRN01BYU7E,HTN0MRN01ANFKU,HTN0MRN01A4W1P,HTN0MRN01BMO3I,HTN0MRN01B7FQB,HTN0MRN01AU1DU,HTN0MRN01B0WUD,HTN0MRN01A6C41,HTN0MRN01BP3XP,HTN0MRN01CDRAK,HTN0MRN01B2BQJ,HTN0MRN01B941C,HTN0MRN01BB2YS,HTN0MRN01ASO9H,HTN0MRN01BZEU7,HTN0MRN01A9QDH,HTN0MRN01B9GTL,HTN0MRN01BXPIA,HTN0MRN01BMBJC,HTN0MRN02D85JQ,HTN0MRN02D2H36,HTN0MRN02EJYX2,HTN0MRN02EFZSI,HTN0MRN02DGEOH,HTN0MRN02…
HTN0MRN01BWYXJ	HTN0MRN01BWYXJ,HTN0MRN01BKT9T,HTN0MRN01BVGKQ,HTN0MRN01B2TUU,HTN0MRN01BMLVQ,HTN0MRN01BXKLE,HTN0MRN01B5OHI,HTN0MRN01BI53F,HTN0MRN01BTACF,HTN0MRN01BT5D5,HTN0MRN01BSU5Z,HTN0MRN01B86XU,HTN0MRN02DHD3N,HTN0MRN02DT7MK,HTN0MRN02DUMER,HTN0MRN02DQWQM,HTN0MRN02EA0NF,HTN0MRN02DSES6,HTN0MRN02D4KLW,HTN0MRN02DX9YS,HTN0MRN02D025X,HTN0MRN02DUJ3Y,HTN0MRN02EPXNT,HTN0MRN02EC5DR,HTN0MRN02EWCID,HTN0MRN02ESGLC,HTN0MRN02…
HTN0MRN01A21UP	HTN0MRN01A21UP,HTN0MRN01BHOU4,HTN0MRN01BEGU7,HTN0MRN01AS9F5,HTN0MRN01BJ12N,HTN0MRN01BI7PO,HTN0MRN01A0ZVH,HTN0MRN01CAWC6,HTN0MRN01BSXJP,HTN0MRN02DZ59S,HTN0MRN02DA59E,HTN0MRN02C2WTU,HTN0MRN02EF6XW,HTN0MRN02DEGD8,HTN0MRN02ENI7H,HTN0MRN02C5JGL,HTN0MRN02D5RA4,HTN0MRN02DDSQY,HTN0MRN02DF5VI,HTN0MRN02EEXKP,HTN0MRN02EL5GP,HTN0MRN02C5902,HTN0MRN02C2AHQ,HTN0MRN02C5DD9,HTN0MRN02D493F,HTN0MRN02DREI6,HTN0MRN03…
HTN0MRN01ANM63	HTN0MRN01ANM63,HTN0MRN01AS99R,HTN0MRN01CFM8U,HTN0MRN01BU0IK,HTN0MRN01B6D0R,HTN0MRN01A82G8,HTN0MRN01AJ884,HTN0MRN01A3C3K,HTN0MRN01BVUI8,HTN0MRN01BP5DZ,HTN0MRN01BPPXW,HTN0MRN01A1QGL,HTN0MRN01BH2R1,HTN0MRN01CDYE3,HTN0MRN01B07ML,HTN0MRN01A3EPH,HTN0MRN02ECM1H,HTN0MRN02D7ZV9,HTN0MRN02DBUUG,HTN0MRN02D95D0,HTN0MRN02EXE9V,HTN0MRN02DSQAP,HTN0MRN02C51P0,HTN0MRN02EBWDG,HTN0MRN02DL2YR,HTN0MRN03GU56E,HTN0MRN03…
HTN0MRN01AV6BO	HTN0MRN01AV6BO,HTN0MRN01B4IOO,HTN0MRN01BMIOY,HTN0MRN01AYMIJ,HTN0MRN01BZVB3,HTN0MRN01B7TTA,HTN0MRN01A8NC4,HTN0MRN01BN6C3,HTN0MRN01BYAGQ,HTN0MRN01AJWA7,HTN0MRN01B1PSS,HTN0MRN01BY9AJ,HTN0MRN01CFUW0,HTN0MRN02DW929,HTN0MRN02EXTZ1,HTN0MRN02EOEKD,HTN0MRN02C7Z0J,HTN0MRN02EWL7U,HTN0MRN03G8BLG,HTN0MRN03GRA7L,HTN0MRN03GW6N4,HTN0MRN03F3S0R,HTN0MRN03GOV0G,HTN0MRN03HABE6,HTN0MRN03HIS3L,HTN0MRN03FK6YH,HTN0MRN03…
HTN0MRN01BWE5J	HTN0MRN01BWE5J,HTN0MRN01BLVMQ,HTN0MRN01BG5E1,HTN0MRN01B04CM,HTN0MRN01BTT66,HTN0MRN02D2M1K,HTN0MRN02DUAJI,HTN0MRN02C7M93,HTN0MRN02DDF3N,HTN0MRN02DZ2J2,HTN0MRN02C465F,HTN0MRN02D0MXU,HTN0MRN02EKZ3Q,HTN0MRN02EO7T3,HTN0MRN02ESMUN,HTN0MRN02EICWW,HTN0MRN02EMCGD,HTN0MRN02EJMZQ,HTN0MRN03GP7WB,HTN0MRN03G10XE,HTN0MRN03GY1S2,HTN0MRN03F724S,HTN0MRN03F5N8S,HTN0MRN03FZOVO,HTN0MRN03GYCB9,HTN0MRN03F3K5Y,HTN0MRN03…
HTN0MRN01AOTLJ	HTN0MRN01AOTLJ,HTN0MRN01AJO9G,HTN0MRN01BNQQ2,HTN0MRN01BA72B,HTN0MRN01B8EGD,HTN0MRN01BG24E,HTN0MRN01AUGGC,HTN0MRN01CBT6T,HTN0MRN01B44SV,HTN0MRN01B7PLV,HTN0MRN01BTLXS,HTN0MRN01AMU3E,HTN0MRN01BC9C1,HTN0MRN02EIRQW,HTN0MRN02ERI79,HTN0MRN02ES37C,HTN0MRN02EN1GL,HTN0MRN02DINWV,HTN0MRN02DU4ZB,HTN0MRN02EL955,HTN0MRN02ELG9E,HTN0MRN03HKQ1G,HTN0MRN03FURV7,HTN0MRN03GYRHE,HTN0MRN03GTR7E,HTN0MRN03GURZY,HTN0MRN03…
HTN0MRN01AV5YB	HTN0MRN01AV5YB,HTN0MRN01BDB0H,HTN0MRN01B8X3V,HTN0MRN01A0CBC,HTN0MRN01AVX1I,HTN0MRN01A0KK2,HTN0MRN01B1WTN,HTN0MRN01B1Z9T,HTN0MRN01APT3P,HTN0MRN01ATIYT,HTN0MRN02EGMBR,HTN0MRN02EKN73,HTN0MRN02DJ27B,HTN0MRN02D6LK3,HTN0MRN02D24VC,HTN0MRN02C04F2,HTN0MRN03F0ADG,HTN0MRN03GHW0K,HTN0MRN03HF8W0,HTN0MRN03GT44V,HTN0MRN03GDPU2,HTN0MRN03GMXBS,HTN0MRN03F5J18,HTN0MRN03F8ZV7,HTN0MRN03HEQI4,HTN0MRN03F6J0Q,HTN0MRN03…
HTN0MRN01A3JU2	HTN0MRN01A3JU2,HTN0MRN01BQWUT,HTN0MRN01BSEBB,HTN0MRN01BO8EQ,HTN0MRN01B5E95,HTN0MRN01BU0DU,HTN0MRN01BWES0,HTN0MRN01BIBW8,HTN0MRN01APF1Y,HTN0MRN02DN2X4,HTN0MRN02DD6NI,HTN0MRN02DUNF1,HTN0MRN02ETMU6,HTN0MRN02DWCLT,HTN0MRN02EFYPA,HTN0MRN02DWS8G,HTN0MRN02ED6SH,HTN0MRN03GCQKI,HTN0MRN03GV6GF,HTN0MRN03GY97W,HTN0MRN03FRHOW,HTN0MRN03F9FH8,HTN0MRN03GLTRA,HTN0MRN03HKXGW,HTN0MRN03FVV2Q,HTN0MRN03F6FDV,HTN0MRN03…
HTN0MRN01BIMZ0	HTN0MRN01BIMZ0,HTN0MRN01B0DBR,HTN0MRN01B6E9E,HTN0MRN01BES1W,HTN0MRN01CBWRY,HTN0MRN02DB1E2,HTN0MRN02DAP3U,HTN0MRN02ED1OC,HTN0MRN02DE2TR,HTN0MRN02EAC7G,HTN0MRN02EWKOR,HTN0MRN02DVJBM,HTN0MRN02EQ4WG,HTN0MRN02DD44M,HTN0MRN02D9IH0,HTN0MRN03GP5WW,HTN0MRN03FY1KP,HTN0MRN03HC58D,HTN0MRN03F8SMK,HTN0MRN03FRWYQ,HTN0MRN03FKONS,HTN0MRN03GYP88,HTN0MRN03FWUQ6,HTN0MRN03GB35N,HTN0MRN03FLRQE,HTN0MRN02ED84T,HTN0MRN02…
HTN0MRN01A4C5E	HTN0MRN01A4C5E,HTN0MRN01AMFGH,HTN0MRN01A5R56,HTN0MRN01A238I,HTN0MRN01AXRBV,HTN0MRN01BDGGU,HTN0MRN01CDKR2,HTN0MRN02C1UOB,HTN0MRN02DBFV7,HTN0MRN02DF54Q,HTN0MRN02ENHD9,HTN0MRN02C2HTT,HTN0MRN02EQSDF,HTN0MRN03G8I39,HTN0MRN03G5TD7,HTN0MRN03GJLVN,HTN0MRN03GUMTJ,HTN0MRN03F1LSD,HTN0MRN03FYGQJ,HTN0MRN03FU7GD,HTN0MRN03GC3Q3,HTN0MRN03F1B79,HTN0MRN03FUWEW,HTN0MRN01A509G,HTN0MRN02EJN6O,HTN0MRN01CINBD,HTN0MRN01…
HTN0MRN01AYYSO	HTN0MRN01AYYSO,HTN0MRN01B3S5F,HTN0MRN01BFYTH,HTN0MRN01APVJY,HTN0MRN01AX7MH,HTN0MRN01CEGU1,HTN0MRN01A54QV,HTN0MRN01BVT66,HTN0MRN01BP0G1,HTN0MRN01CHU9K,HTN0MRN01AVIWN,HTN0MRN02EI1ZV,HTN0MRN02DOU75,HTN0MRN02EXLQF,HTN0MRN03GASGJ,HTN0MRN03FM9IM,HTN0MRN03FOHPJ,HTN0MRN03GKX85,HTN0MRN03F1MRF,HTN0MRN03G01I8,HTN0MRN03GFC6J,HTN0MRN03FXWM1,HTN0MRN01BDMPS,HTN0MRN01CBO16,HTN0MRN01BYXQ6,HTN0MRN01BPX1V,HTN0MRN01…
HTN0MRN01AJOUM	HTN0MRN01AJOUM,HTN0MRN01BC676,HTN0MRN01A34DP,HTN0MRN01CHLGX,HTN0MRN01BZ1YD,HTN0MRN01B3BDP,HTN0MRN01BPVPW,HTN0MRN01AVU6Y,HTN0MRN01AI2TW,HTN0MRN01CHSDF,HTN0MRN01BZS6W,HTN0MRN01AOZ9Y,HTN0MRN02EANNU,HTN0MRN02E040V,HTN0MRN02EHEPB,HTN0MRN02D5C75,HTN0MRN03HC0LO,HTN0MRN03G39UG,HTN0MRN03FQDWF,HTN0MRN03GWMGV,HTN0MRN03GBLKR,HTN0MRN01B220Y,HTN0MRN01AS514,HTN0MRN01AYYJG,HTN0MRN01BW7NJ,HTN0MRN01BUBGC,HTN0MRN01…
HTN0MRN01A7UH7	HTN0MRN01A7UH7,HTN0MRN01BYNYH,HTN0MRN01A467P,HTN0MRN01BHMMA,HTN0MRN01BVCYT,HTN0MRN01B30T1,HTN0MRN01A49MP,HTN0MRN01B8SS9,HTN0MRN01CEJ2G,HTN0MRN01BTWU5,HTN0MRN02DA5N1,HTN0MRN02D8O0B,HTN0MRN02ET5VX,HTN0MRN02EXONM,HTN0MRN02D1VFO,HTN0MRN02EUPB9,HTN0MRN03GU2JV,HTN0MRN03GJD2R,HTN0MRN03FSL9P,HTN0MRN03GSIUD,HTN0MRN03GRRBQ,HTN0MRN01BZAGP,HTN0MRN02D2ZCW,HTN0MRN02C1RHO,HTN0MRN02DVAYY,HTN0MRN02C89PF,HTN0MRN03…
HTN0MRN01BM31X	HTN0MRN01BM31X,HTN0MRN01BJMUN,HTN0MRN01A8OIT,HTN0MRN01BALBA,HTN0MRN01B2R40,HTN0MRN01B0E2G,HTN0MRN01A1EBZ,HTN0MRN02DP9X5,HTN0MRN02DLZAU,HTN0MRN02EJ1FI,HTN0MRN02EIS7F,HTN0MRN02EQ7OK,HTN0MRN03G1J9L,HTN0MRN03GAITY,HTN0MRN03GNLPT,HTN0MRN03GWETY,HTN0MRN03FRNQ4,HTN0MRN03HEVGG,HTN0MRN03GP805,HTN0MRN03F0NMB,HTN0MRN01AXH3A,HTN0MRN01BY1MZ,HTN0MRN01CEYES,HTN0MRN01BLK4S,HTN0MRN01A7CZ3,HTN0MRN01BNGI6,HTN0MRN02…
HTN0MRN01BFTGG	HTN0MRN01BFTGG,HTN0MRN01A85FV,HTN0MRN01B3O4H,HTN0MRN01B4ZLA,HTN0MRN01BG10G,HTN0MRN01BQ13B,HTN0MRN01BWUV3,HTN0MRN01A30UB,HTN0MRN01A0OBI,HTN0MRN02DY8KS,HTN0MRN02DE16I,HTN0MRN02DIDI8,HTN0MRN02EE9X1,HTN0MRN03GQXR0,HTN0MRN03GTE62,HTN0MRN03F8H68,HTN0MRN03F95IK,HTN0MRN03F9NL6,HTN0MRN03F38U6,HTN0MRN03FM5JZ,HTN0MRN01BM1WE,HTN0MRN01AIVEN,HTN0MRN01BGUM0,HTN0MRN02D69BE,HTN0MRN01A5ZGY,HTN0MRN01BSBLP,HTN0MRN01…
HTN0MRN01BB4UP	HTN0MRN01BB4UP,HTN0MRN01A2CA8,HTN0MRN01AVWT2,HTN0MRN01BZVOV,HTN0MRN02C9VTH,HTN0MRN02D1TOD,HTN0MRN02DNGP9,HTN0MRN02EMOA1,HTN0MRN02C1J5L,HTN0MRN02DADRF,HTN0MRN02EU2U9,HTN0MRN03GWIDD,HTN0MRN03HJ4SK,HTN0MRN03GK28Y,HTN0MRN03GDNEF,HTN0MRN03FNVV2,HTN0MRN03FZH3C,HTN0MRN03GK0BR,HTN0MRN03G5WFR,HTN0MRN01AN6JN,HTN0MRN01BLNR2,HTN0MRN01BTG5Z,HTN0MRN01A7CSF,HTN0MRN02DPCK0,HTN0MRN02EAN0F,HTN0MRN02C12DX,HTN0MRN03…
HTN0MRN01A9GK7	HTN0MRN01A9GK7,HTN0MRN01BY19F,HTN0MRN01BDKQV,HTN0MRN01A04AU,HTN0MRN01CG5AR,HTN0MRN01BPHNL,HTN0MRN01AXYCV,HTN0MRN01BDAUN,HTN0MRN01B817Y,HTN0MRN02DM4UA,HTN0MRN02DODCG,HTN0MRN02EIXOX,HTN0MRN02EODI4,HTN0MRN03G3FOW,HTN0MRN03F6ST5,HTN0MRN03FM9TF,HTN0MRN03FKK9Q,HTN0MRN01B3TA2,HTN0MRN01BW08Z,HTN0MRN02D9B1A,HTN0MRN03G3G7Y,HTN0MRN03FPHD6,HTN0MRN03G3J12,HTN0MRN03GQW5R,HTN0MRN03FPCBG,HTN0MRN02DL188,HTN0MRN03…
HTN0MRN01AJ4KQ	HTN0MRN01AJ4KQ,HTN0MRN01B8JHA,HTN0MRN01B4HTU,HTN0MRN01BVQE6,HTN0MRN02ECTIV,HTN0MRN02EIE4N,HTN0MRN02EDHPH,HTN0MRN02DW69U,HTN0MRN02DVUH3,HTN0MRN02EWLHN,HTN0MRN03GA3WU,HTN0MRN03G7N2A,HTN0MRN03HA9WQ,HTN0MRN03GWS59,HTN0MRN03FVT6V,HTN0MRN03HKHHF,HTN0MRN02DJSC7
HTN0MRN01BI9GP	HTN0MRN01BI9GP,HTN0MRN01AUBIE,HTN0MRN01AZSKH,HTN0MRN01BTSIZ,HTN0MRN01BJJ1V,HTN0MRN02EX9W6,HTN0MRN02EHAQI,HTN0MRN02D7IET,HTN0MRN02D0JVQ,HTN0MRN02C41KF,HTN0MRN02EMCKV,HTN0MRN03G7JRO,HTN0MRN03G2LHH,HTN0MRN03HDLDU,HTN0MRN03GWY9H,HTN0MRN03HFQDD,HTN0MRN01AJ8D8,HTN0MRN01CAA1W,HTN0MRN02EQ6D3,HTN0MRN02DL0EZ,HTN0MRN02EHPTA,HTN0MRN03GT6TI,HTN0MRN03HBFYA,HTN0MRN03GOOFR,HTN0MRN03FRZJT,HTN0MRN03F0K6S,HTN0MRN03…
HTN0MRN01B9LV0	HTN0MRN01B9LV0,HTN0MRN01CCNJQ,HTN0MRN01BESLR,HTN0MRN01BM1CS,HTN0MRN01CBTRY,HTN0MRN01CFOAF,HTN0MRN01CB3QQ,HTN0MRN02EP28W,HTN0MRN02D103H,HTN0MRN02C9LT0,HTN0MRN02C5HX5,HTN0MRN03GDPYD,HTN0MRN03GRPI7,HTN0MRN03HHKMV,HTN0MRN03G1OTG,HTN0MRN01A349L,HTN0MRN01BHBO4,HTN0MRN01A4VEO,HTN0MRN01APCQP,HTN0MRN01CAFDB,HTN0MRN01CAYD2,HTN0MRN02EH09D,HTN0MRN02C8YOZ,HTN0MRN02EQV8R,HTN0MRN02DRI7A,HTN0MRN02D412S,HTN0MRN02…
HTN0MRN01B8IEM	HTN0MRN01B8IEM,HTN0MRN01A84PH,HTN0MRN01BJSGS,HTN0MRN01B819H,HTN0MRN01B7Q87,HTN0MRN01B73C8,HTN0MRN02EYMM7,HTN0MRN02DIRVW,HTN0MRN02EAXSV,HTN0MRN02ET9GC,HTN0MRN02D0SMF,HTN0MRN02DJUSM,HTN0MRN03GZUEC,HTN0MRN03G1O0R,HTN0MRN03GH0R9,HTN0MRN01BXQ4M,HTN0MRN01BF3QS,HTN0MRN01B18WA,HTN0MRN01ANDYP,HTN0MRN01ARTIV,HTN0MRN01BMY1L,HTN0MRN01BYDC5,HTN0MRN01BYUAV,HTN0MRN01A5B3I,HTN0MRN01BUH45,HTN0MRN02EF2PS,HTN0MRN02…
HTN0MRN01AY6A7	HTN0MRN01AY6A7,HTN0MRN01A48V5,HTN0MRN01A3VRI,HTN0MRN01A7QAM,HTN0MRN02EEW5A,HTN0MRN02EIAY7,HTN0MRN02ECVXX,HTN0MRN02E0873,HTN0MRN02EA3HJ,HTN0MRN02EBYHP,HTN0MRN02C0OIP,HTN0MRN03GFK8O,HTN0MRN03HKTD0,HTN0MRN03FN60W,HTN0MRN03G362T,HTN0MRN01AULF2,HTN0MRN01BLOHM,HTN0MRN01BG8AN,HTN0MRN01B8IU4,HTN0MRN02D8BKE,HTN0MRN02DM09E,HTN0MRN02EN04A,HTN0MRN02DCDSI,HTN0MRN02DBA18,HTN0MRN03F5THT,HTN0MRN03HA1WR,HTN0MRN03…
HTN0MRN01CAXWT	HTN0MRN01CAXWT,HTN0MRN01A7O51,HTN0MRN01CHRAL,HTN0MRN01ATP4Q,HTN0MRN02DN2CC,HTN0MRN02DLAJS,HTN0MRN02EBE49,HTN0MRN03FOCRA,HTN0MRN03FXTK2,HTN0MRN03GZPY3,HTN0MRN03G5ZGX,HTN0MRN03GJF84,HTN0MRN03F05XU,HTN0MRN03FURSL,HTN0MRN03GURV5,HTN0MRN03GXN5V,HTN0MRN01CFJS2,HTN0MRN01BDKYA,HTN0MRN02DOMGD,HTN0MRN02DC0QH,HTN0MRN02D3YUN,HTN0MRN02D6IG4,HTN0MRN02C8NPH,HTN0MRN03HIRYI,HTN0MRN01BHH2R,HTN0MRN01B63J7,HTN0MRN02…
HTN0MRN01BAG4J	HTN0MRN01BAG4J,HTN0MRN01B7IKT,HTN0MRN01CI98P,HTN0MRN01CCT1Y,HTN0MRN01CBCI2,HTN0MRN02DKM16,HTN0MRN02D1J1O,HTN0MRN02EC013,HTN0MRN02D0URD,HTN0MRN02D5XNH,HTN0MRN03HETHV,HTN0MRN03GL5EN,HTN0MRN03FO78O,HTN0MRN03GWIWP,HTN0MRN01BR43U,HTN0MRN02EJL9D,HTN0MRN02C2RZ6,HTN0MRN03F5WKW,HTN0MRN02DIYDF,HTN0MRN01BNH7W,HTN0MRN02C4OCT,HTN0MRN02DNUTV,HTN0MRN02DF8VN,HTN0MRN03HIF85,HTN0MRN03FZD8X,HTN0MRN03G8KNG,HTN0MRN03…
HTN0MRN01B2HWE	HTN0MRN01B2HWE,HTN0MRN01APCXJ,HTN0MRN01BES9T,HTN0MRN02C1YBY,HTN0MRN02EMFG0,HTN0MRN02C76TY,HTN0MRN02EIRLN,HTN0MRN03GEW1G,HTN0MRN03F91A8,HTN0MRN03GFPGO,HTN0MRN03GOV4Y,HTN0MRN03G6FE2,HTN0MRN03FXEXH,HTN0MRN03GJ007,HTN0MRN03FXKWF,HTN0MRN03HFYMJ,HTN0MRN02ET1O1,HTN0MRN01BVTBU,HTN0MRN01BVZSZ,HTN0MRN01BKBA3,HTN0MRN02C3SO1,HTN0MRN02ETYO7,HTN0MRN03GZ6JG,HTN0MRN03F4KYR,HTN0MRN01BX3AQ,HTN0MRN03G9KZP,HTN0MRN02…
HTN0MRN01AMMB8	HTN0MRN01AMMB8,HTN0MRN01B2DND,HTN0MRN01B3PQ3,HTN0MRN01BHTJO,HTN0MRN01A3FUW,HTN0MRN01B67O3,HTN0MRN01BZYAI,HTN0MRN02DWNVT,HTN0MRN02D8O6B,HTN0MRN02DRLRE,HTN0MRN02EBBNQ,HTN0MRN02D3LUN,HTN0MRN02DWJDN,HTN0MRN03GJOFU,HTN0MRN01B8RL6,HTN0MRN03G52JY,HTN0MRN03GP26W,HTN0MRN02DE1XF,HTN0MRN02DG6XD,HTN0MRN03FSAKK,HTN0MRN03GGKTF,HTN0MRN01BD4JY,HTN0MRN01BU1CZ,HTN0MRN03FN5WI,HTN0MRN03FZYOR,HTN0MRN01AMR54,HTN0MRN01…
HTN0MRN01A26QG	HTN0MRN01A26QG,HTN0MRN01BOQAI,HTN0MRN01AYS0W,HTN0MRN02DZD8B,HTN0MRN02D93X4,HTN0MRN02DHN70,HTN0MRN02EA8R5,HTN0MRN02EDCGC,HTN0MRN02C20JH,HTN0MRN03G9D7J,HTN0MRN03F5CNL,HTN0MRN03GFX2M,HTN0MRN03FNGI2,HTN0MRN03GEOAX,HTN0MRN01BXKUA,HTN0MRN01AJ83S,HTN0MRN01BK4ZY,HTN0MRN01BLZJL,HTN0MRN02DJ7DF,HTN0MRN02DQCIK,HTN0MRN02C8XJA,HTN0MRN02DFTDY,HTN0MRN02D2GRG,HTN0MRN03GIN1F,HTN0MRN03GH7RE,HTN0MRN01BNDYT,HTN0MRN01…
HTN0MRN01BX9Q4	HTN0MRN01BX9Q4,HTN0MRN01B3DTO,HTN0MRN01BQP2B,HTN0MRN02C5Z09,HTN0MRN02C9ZD0,HTN0MRN02ENEJ5,HTN0MRN02EB6UO,HTN0MRN02C6VKK,HTN0MRN03HFCV1,HTN0MRN03GMOZ0,HTN0MRN03F2AIS,HTN0MRN03F0B5E,HTN0MRN03GJQ62,HTN0MRN01BFWU7,HTN0MRN03GJ9P7,HTN0MRN02D35QI,HTN0MRN02C9XUV,HTN0MRN03GO7BA,HTN0MRN03HFNM1,HTN0MRN03FZDJH,HTN0MRN01BPKE3,HTN0MRN01BRY8S,HTN0MRN02DNZQS,HTN0MRN03FTMJ9,HTN0MRN02D6PU0,HTN0MRN02DDXL9,HTN0MRN02…
HTN0MRN01CDC2N	HTN0MRN01CDC2N,HTN0MRN01B9PM4,HTN0MRN01BSRSH,HTN0MRN01AY5HO,HTN0MRN01BD650,HTN0MRN02C4IJ0,HTN0MRN03GW1N2,HTN0MRN03HAQ0S,HTN0MRN03FSAUP,HTN0MRN03GP8YN,HTN0MRN03HFHS4,HTN0MRN03F8J4Q,HTN0MRN01BLHJI,HTN0MRN01AIL3E,HTN0MRN01AJSCM,HTN0MRN01BYQSA,HTN0MRN01A19Y8,HTN0MRN02D7J1S,HTN0MRN03GN97P,HTN0MRN03GYFDX,HTN0MRN03FP1AZ,HTN0MRN03GXRAU,HTN0MRN01A0YH5,HTN0MRN02D9C4B,HTN0MRN02DB8R1,HTN0MRN02DO10B,HTN0MRN03…
HTN0MRN01CBO7U	HTN0MRN01CBO7U,HTN0MRN01BX6ZM,HTN0MRN01AXARE,HTN0MRN02D2QFT,HTN0MRN02DKX77,HTN0MRN02DJFSM,HTN0MRN02C4HWV,HTN0MRN03GHZ5S,HTN0MRN03GSNQF,HTN0MRN03GUBQG,HTN0MRN03HCZ86,HTN0MRN03G5CH2,HTN0MRN02DEOYB,HTN0MRN02DT5TJ,HTN0MRN01B5ZK3,HTN0MRN01AVRHJ,HTN0MRN03HDB3E,HTN0MRN03G1YF9,HTN0MRN02D1ISC,HTN0MRN03G5VOT,HTN0MRN03GNLZA,HTN0MRN02DIJT1,HTN0MRN03G31DY,HTN0MRN01B6RW6,HTN0MRN01BB49F,HTN0MRN01BAZXE,HTN0MRN02…
HTN0MRN01BK9QL	HTN0MRN01BK9QL,HTN0MRN01BPOIS,HTN0MRN01BJ8I7,HTN0MRN02DUY34,HTN0MRN02EON98,HTN0MRN02DCPUG,HTN0MRN02EAPPJ,HTN0MRN02EG299,HTN0MRN03HDIHF,HTN0MRN03GAAAD,HTN0MRN03GKOFP,HTN0MRN03FV2RK,HTN0MRN01B4YMH,HTN0MRN03GYX8U,HTN0MRN01B1MB5,HTN0MRN01AR4P3,HTN0MRN02EFQMY,HTN0MRN02DAPPG,HTN0MRN02EYH7K,HTN0MRN02D56EM,HTN0MRN02DOJ1W,HTN0MRN03F1HCL,HTN0MRN03F1VMN,HTN0MRN03FT39Q,HTN0MRN03GRLMN,HTN0MRN02DQ7UJ,HTN0MRN01…
HTN0MRN01BGKLA	HTN0MRN01BGKLA,HTN0MRN01BLF8P,HTN0MRN01AWGTA,HTN0MRN01BX5G4,HTN0MRN02EVNZ8,HTN0MRN02EA1J8,HTN0MRN02EKHZ0,HTN0MRN02EUCE9,HTN0MRN03GDFAG,HTN0MRN03F8LIL,HTN0MRN03GO9VK,HTN0MRN03F93H2,HTN0MRN01BSWPE,HTN0MRN01B9F4H,HTN0MRN03GZR5W,HTN0MRN03F78NC,HTN0MRN01AT5UM,HTN0MRN01BXWTZ,HTN0MRN01BKLB7,HTN0MRN01BV3K1,HTN0MRN01CCLLA,HTN0MRN01BU5QL,HTN0MRN01BTDSL,HTN0MRN01B37CH,HTN0MRN02DA5KI,HTN0MRN02D6TGP,HTN0MRN02…
HTN0MRN01BEH55	HTN0MRN01BEH55,HTN0MRN01BIXLJ,HTN0MRN01CFMZ7,HTN0MRN01B3A78,HTN0MRN01BP16N,HTN0MRN01BYFLB,HTN0MRN02D3MJT,HTN0MRN02EO2S1,HTN0MRN02DK1B6,HTN0MRN02EQV9L,HTN0MRN02EDLA4,HTN0MRN03FPI1E,HTN0MRN03F0B9A,HTN0MRN03F4Q4Z,HTN0MRN02EQXLF,HTN0MRN02DNLWS,HTN0MRN02EUIDJ,HTN0MRN01BM86Y,HTN0MRN01CJCIS,HTN0MRN01A1WQU,HTN0MRN01BW1LE,HTN0MRN01AJ1Z1,HTN0MRN01B6KK8,HTN0MRN01A7EQC,HTN0MRN01BM4J0,HTN0MRN02DDWXI,HTN0MRN02…
HTN0MRN01AWF0D	HTN0MRN01AWF0D,HTN0MRN01ALH3V,HTN0MRN01BE7LL,HTN0MRN01BVW1P,HTN0MRN01CFG73,HTN0MRN02DQR6G,HTN0MRN02E1HQO,HTN0MRN02DCL0O,HTN0MRN03HA48D,HTN0MRN03G8D5U,HTN0MRN03G96P6,HTN0MRN03GRMFM,HTN0MRN01BZCNS,HTN0MRN01BI4PR,HTN0MRN01BHLN6,HTN0MRN01B5M9J,HTN0MRN01CBKII,HTN0MRN01AULW7,HTN0MRN01ATKLF,HTN0MRN01BA0L2,HTN0MRN01CCH2T,HTN0MRN02D7DWT,HTN0MRN02EH99Z,HTN0MRN02D9PFY,HTN0MRN02ENA7Z,HTN0MRN03G2S1V,HTN0MRN03…
HTN0MRN01ARCUJ	HTN0MRN01ARCUJ,HTN0MRN01BM9B4,HTN0MRN01BJCCB,HTN0MRN01CH7JN,HTN0MRN01B5ERX,HTN0MRN02EDWEO,HTN0MRN02DN1BW,HTN0MRN03F73NQ,HTN0MRN03HJ6W5,HTN0MRN03G8LJ8,HTN0MRN03HC9TC,HTN0MRN03GI156,HTN0MRN02E0O90,HTN0MRN02EH5NE,HTN0MRN03GCPSJ,HTN0MRN03GLILF,HTN0MRN02DJIAU,HTN0MRN02C1DOP,HTN0MRN01CG3TT,HTN0MRN01BARG0,HTN0MRN02DQXRH,HTN0MRN02C6J7U,HTN0MRN02DULSU,HTN0MRN02ETTWW,HTN0MRN03GUG2S,HTN0MRN03GM833,HTN0MRN01…
HTN0MRN01CEZSD	HTN0MRN01CEZSD,HTN0MRN01CI6NZ,HTN0MRN01AKZDZ,HTN0MRN02EFMSI,HTN0MRN02DC7HL,HTN0MRN02D8MEW,HTN0MRN02DL50C,HTN0MRN02C7RF4,HTN0MRN03GD3CD,HTN0MRN03GXQ5L,HTN0MRN03GWLHU,HTN0MRN02EGQS1,HTN0MRN02C2RCX,HTN0MRN03HAN2J,HTN0MRN01AXG2X,HTN0MRN01AXFPO,HTN0MRN01AK3EF,HTN0MRN01BFNW1,HTN0MRN01BK9HD,HTN0MRN01CAZGQ,HTN0MRN01CEXZM,HTN0MRN02DPO6B,HTN0MRN02DKK46,HTN0MRN03HDIZQ,HTN0MRN03GP3V2,HTN0MRN02EAN0W,HTN0MRN01…
HTN0MRN01BL506	HTN0MRN01BL506,HTN0MRN01A5NOZ,HTN0MRN01AY540,HTN0MRN01AUTLI,HTN0MRN02DUJ2L,HTN0MRN02ENA5A,HTN0MRN02EBLM1,HTN0MRN02C23EI,HTN0MRN02EE5B0,HTN0MRN03GX4WL,HTN0MRN03HISZE,HTN0MRN01BIN4T,HTN0MRN02EUUU6,HTN0MRN02D2T6W,HTN0MRN02C9SEL,HTN0MRN03G1VB7,HTN0MRN02DOL61,HTN0MRN03GB7D6,HTN0MRN01AULUY,HTN0MRN01BQWGX,HTN0MRN01AZV6N,HTN0MRN01A3KPQ,HTN0MRN01APMTO,HTN0MRN01AUK9D,HTN0MRN01CCFC8,HTN0MRN02C31SZ,HTN0MRN02…
HTN0MRN01BF3MV	HTN0MRN01BF3MV,HTN0MRN01BINUX,HTN0MRN01ATMQQ,HTN0MRN01BTWQX,HTN0MRN01B9P3A,HTN0MRN02ECE3N,HTN0MRN02DCFTE,HTN0MRN02EMV76,HTN0MRN02DART7,HTN0MRN03GPDME,HTN0MRN03F7OFU,HTN0MRN02DUQ0A,HTN0MRN02ETMO1,HTN0MRN02DR581,HTN0MRN02DC1RW,HTN0MRN02DOBTI,HTN0MRN02EJUWK,HTN0MRN01CG8CX,HTN0MRN01B4HLJ,HTN0MRN01A0UU9,HTN0MRN02DPQDC,HTN0MRN02EA2RS,HTN0MRN03HB66S,HTN0MRN03HG8Q7
HTN0MRN01ASULM	HTN0MRN01ASULM,HTN0MRN01B072Z,HTN0MRN01AO3QO,HTN0MRN01AO3UD,HTN0MRN02D9P3H,HTN0MRN02EOYD1,HTN0MRN02D42O2,HTN0MRN03F4NVA,HTN0MRN03HDE5R,HTN0MRN03FXXV7,HTN0MRN03GWB1R
HTN0MRN01ASO8J	HTN0MRN01ASO8J,HTN0MRN01BB8IT,HTN0MRN01BTQOL,HTN0MRN01BN3T8,HTN0MRN01A6N6T,HTN0MRN02EGYFA,HTN0MRN02D0DF5,HTN0MRN02EERR5,HTN0MRN03F5R5B,HTN0MRN03GML6A,HTN0MRN03F81EM,HTN0MRN02DA0RS,HTN0MRN03GIWVG,HTN0MRN01CDVZS,HTN0MRN02DJDNH,HTN0MRN01BUPM6,HTN0MRN01BA6DK,HTN0MRN03FYPIF,HTN0MRN01BZ6TZ,HTN0MRN01BLDSU,HTN0MRN01BCYBG,HTN0MRN01BH2XN,HTN0MRN02DK55I,HTN0MRN02ESJCR,HTN0MRN02DT1E8,HTN0MRN03HCM4E,HTN0MRN02…
HTN0MRN01A620T	HTN0MRN01A620T,HTN0MRN01CFXT8,HTN0MRN01AK5P0,HTN0MRN01AVAZZ,HTN0MRN02C519X,HTN0MRN02EPEIR,HTN0MRN03GT56A,HTN0MRN03FOAGH,HTN0MRN03HGILO,HTN0MRN03G1WGB,HTN0MRN03GGBMM,HTN0MRN02DSJ1D,HTN0MRN02DFQWD,HTN0MRN03GHW1X,HTN0MRN03GA1VI,HTN0MRN01AY3DO,HTN0MRN01CA3NR,HTN0MRN01AZNGD,HTN0MRN01A7OIS,HTN0MRN02DGZMZ,HTN0MRN02EGYEL,HTN0MRN02C00YL,HTN0MRN02DC8QL,HTN0MRN03HEI4K,HTN0MRN03HB3Q1,HTN0MRN03HBL49,HTN0MRN03…
HTN0MRN01A4HV1	HTN0MRN01A4HV1,HTN0MRN01AZDOE,HTN0MRN02ECAK0,HTN0MRN02EVIXO,HTN0MRN02EE3WP,HTN0MRN02DI0T1,HTN0MRN03HCMYR,HTN0MRN03F6YBI,HTN0MRN03FYQ8T,HTN0MRN03GRHVK,HTN0MRN03GRKC0,HTN0MRN01BA51T,HTN0MRN03G8Y7V,HTN0MRN01BSPEF,HTN0MRN02D6WY6,HTN0MRN03GSR39,HTN0MRN03G4UGU,HTN0MRN03GLQHD,HTN0MRN03HC7KZ,HTN0MRN03HBUEC,HTN0MRN03GK7JO,HTN0MRN03GEN9C,HTN0MRN03GUK2F,HTN0MRN01BX476,HTN0MRN01AZ8O6,HTN0MRN01AXQ8K,HTN0MRN01…
HTN0MRN01BZP2L	HTN0MRN01BZP2L,HTN0MRN01ASFU0,HTN0MRN01A3UC7,HTN0MRN01ALMSL,HTN0MRN01B9L1A,HTN0MRN02DP9SD,HTN0MRN02DDAH1,HTN0MRN02ETZ9E,HTN0MRN02EXRB9,HTN0MRN03HB70Z,HTN0MRN01A44FL,HTN0MRN02D6IGE,HTN0MRN01B5TGQ,HTN0MRN01ALDF0,HTN0MRN01BV8E4,HTN0MRN01BO1XT,HTN0MRN02ERSOY,HTN0MRN02EXKJ6,HTN0MRN02EE21B,HTN0MRN03GL7P5,HTN0MRN03GIEKY,HTN0MRN03GVBBG,HTN0MRN03HEFQE,HTN0MRN03F3T6S,HTN0MRN03FU826,HTN0MRN01BQAYG,HTN0MRN01…
HTN0MRN01BR1O7	HTN0MRN01BR1O7,HTN0MRN01A8QZ3,HTN0MRN02EH71D,HTN0MRN02ED7XJ,HTN0MRN02DKNAD,HTN0MRN02D65GM,HTN0MRN03GMAFI,HTN0MRN03GCRRB,HTN0MRN03F8XJU,HTN0MRN03G6D8O,HTN0MRN01AJLL3,HTN0MRN01AHLW9,HTN0MRN01BG6GH,HTN0MRN02DT52T,HTN0MRN02DALGY,HTN0MRN03GKMMQ,HTN0MRN03FZYTF,HTN0MRN03GAJP2,HTN0MRN03GA0YS,HTN0MRN01BIKIL,HTN0MRN01A59WJ,HTN0MRN01ANFV4,HTN0MRN01A6JUZ,HTN0MRN01CBLLJ,HTN0MRN01BVUIL,HTN0MRN02C05MB,HTN0MRN02…
HTN0MRN01BKESL	HTN0MRN01BKESL,HTN0MRN01CA749,HTN0MRN02DA9FH,HTN0MRN02D3CUW,HTN0MRN02EP55B,HTN0MRN02DKFTS,HTN0MRN02DS6KI,HTN0MRN03F2F39,HTN0MRN03HKWHF,HTN0MRN03FTVTF,HTN0MRN01BLDOG,HTN0MRN02DEIG8,HTN0MRN02EQQUJ,HTN0MRN03HKJ7J,HTN0MRN03GTEOT,HTN0MRN01A1SHI,HTN0MRN01BCR1D,HTN0MRN03GT0NY,HTN0MRN02DX7R5,HTN0MRN01BKZ4H,HTN0MRN01CCV6G,HTN0MRN01CDT9K,HTN0MRN01BR0UK,HTN0MRN02D3GV1,HTN0MRN02EUWUM,HTN0MRN02DC6M7,HTN0MRN02…
HTN0MRN01AP40L	HTN0MRN01AP40L,HTN0MRN01AN9GN,HTN0MRN01B718L,HTN0MRN01AR6G6,HTN0MRN02DTRI1,HTN0MRN02EJLA4,HTN0MRN02ENF9Z,HTN0MRN02ELFJ2,HTN0MRN02DYCVV,HTN0MRN02D979U,HTN0MRN01A5UBD,HTN0MRN01B4JME,HTN0MRN03HKG13,HTN0MRN03FMJ4V,HTN0MRN03G73HO,HTN0MRN03F4YL0,HTN0MRN03FRTXE,HTN0MRN03GCPCT,HTN0MRN01AZCZC,HTN0MRN01ALNNB,HTN0MRN01BJUZS,HTN0MRN02EQYEU,HTN0MRN02C6Y6V,HTN0MRN02EZAPS,HTN0MRN03F50PP,HTN0MRN03F3ASJ,HTN0MRN03…
HTN0MRN01BTPPE	HTN0MRN01BTPPE,HTN0MRN01B3QBA,HTN0MRN01BZ8O1,HTN0MRN01BWTQZ,HTN0MRN01BAL11,HTN0MRN02DMEDG,HTN0MRN02DUBN6,HTN0MRN02EFTI9,HTN0MRN03GJ30S,HTN0MRN01BVNAT,HTN0MRN03GX6DF,HTN0MRN02ERQN5,HTN0MRN01BR0V3,HTN0MRN02DN6BQ,HTN0MRN02EIY3C,HTN0MRN03G5T2H,HTN0MRN02DVGRX,HTN0MRN02DZ99H,HTN0MRN03GVO06,HTN0MRN01AQBDE,HTN0MRN01A8JLG,HTN0MRN01AYWNS,HTN0MRN01CEIID,HTN0MRN02C269E,HTN0MRN02C5RG1,HTN0MRN02DWEFV,HTN0MRN02…
HTN0MRN01BBVJV	HTN0MRN01BBVJV,HTN0MRN01CI2UA,HTN0MRN01BDO1Z,HTN0MRN01A8T1A,HTN0MRN02EUKTM,HTN0MRN02DF3TL,HTN0MRN03GYDNQ,HTN0MRN03GCP7I,HTN0MRN03GBE7H
HTN0MRN01BALJV	HTN0MRN01BALJV,HTN0MRN01BKAH2,HTN0MRN01BDERF,HTN0MRN02C9CCV,HTN0MRN02DBE2K,HTN0MRN02EQDDG,HTN0MRN02DRC4C,HTN0MRN03FYITN,HTN0MRN03GOFER,HTN0MRN01BR3Z8,HTN0MRN01AT83X,HTN0MRN01A4LKA,HTN0MRN01A8OC6,HTN0MRN01BXN7G,HTN0MRN02DNAD5,HTN0MRN02DTFEC,HTN0MRN02D322P,HTN0MRN02EXAC0,HTN0MRN03HG7LP,HTN0MRN03GVSYY,HTN0MRN03F7XWT,HTN0MRN03GQYNR,HTN0MRN03HDGAY,HTN0MRN03G6KYI,HTN0MRN03HBTAP,HTN0MRN03G8LL0,HTN0MRN03…
HTN0MRN01AYX09	HTN0MRN01AYX09,HTN0MRN01BIBQ4,HTN0MRN01BIC4C,HTN0MRN02C56F7,HTN0MRN02DPWH8,HTN0MRN02EVCWN,HTN0MRN03GX0SG,HTN0MRN03HI1MP,HTN0MRN03GB81E,HTN0MRN01ARDK0,HTN0MRN01BC4T0,HTN0MRN03F8HJR,HTN0MRN02D0OE0,HTN0MRN02EAHLY
HTN0MRN01AO255	HTN0MRN01AO255,HTN0MRN01BVHE4,HTN0MRN01CIK48,HTN0MRN01BVTQ5,HTN0MRN02C5GWB,HTN0MRN02DW014,HTN0MRN03GA8K0,HTN0MRN03F9LQW,HTN0MRN03G8AS5,HTN0MRN01A4GFG,HTN0MRN01AI6NE,HTN0MRN01A7QRV,HTN0MRN01CF78H,HTN0MRN02DSKHG,HTN0MRN03G8PMB,HTN0MRN03G9N59,HTN0MRN03GBRR2,HTN0MRN01CC2IY,HTN0MRN01BTKIY,HTN0MRN01B62S3,HTN0MRN01BLPSJ,HTN0MRN02DR3YE,HTN0MRN02EK9Y8,HTN0MRN02DAZQ6,HTN0MRN02DPSOW,HTN0MRN02D5HYR,HTN0MRN02…
HTN0MRN01ANCA6	HTN0MRN01ANCA6,HTN0MRN01CE2IH,HTN0MRN01B4OMU,HTN0MRN02C1COG,HTN0MRN02EPANW,HTN0MRN03GWKCR,HTN0MRN03HC2Y7,HTN0MRN03FZ6AZ,HTN0MRN03G7GPV,HTN0MRN01BY5UT,HTN0MRN01A9GB5,HTN0MRN03FP3FX,HTN0MRN01ALG51,HTN0MRN01A2TZD,HTN0MRN01AL7LK,HTN0MRN01CGGZT,HTN0MRN02ER30Z,HTN0MRN02EHMJK,HTN0MRN02C9PGV,HTN0MRN01ANJ0N,HTN0MRN01CC1J8,HTN0MRN01AP0H1,HTN0MRN02EQFMC,HTN0MRN03HED78,HTN0MRN03HCEI4,HTN0MRN02DMQNG,HTN0MRN01…
HTN0MRN01A66BB	HTN0MRN01A66BB,HTN0MRN01BBLO6,HTN0MRN01BSEVM,HTN0MRN02DV8M5,HTN0MRN02EJR36,HTN0MRN02D48YL,HTN0MRN03GSUKO,HTN0MRN03HC0TU,HTN0MRN03HH2VQ,HTN0MRN01B1WH4,HTN0MRN02EHZ7Z,HTN0MRN02DY5QV,HTN0MRN03G6AWX,HTN0MRN03HHA5B,HTN0MRN03HBBCM,HTN0MRN03GVYWC,HTN0MRN03FZD3K,HTN0MRN03F255C,HTN0MRN01B0UEL,HTN0MRN03FYXKT,HTN0MRN01ASX45,HTN0MRN02C84AY,HTN0MRN02EFU7E,HTN0MRN03GALEG,HTN0MRN03FZ956,HTN0MRN01ATCAO,HTN0MRN02…
HTN0MRN01A587Y	HTN0MRN01A587Y,HTN0MRN01CBGJ3,HTN0MRN02DNCSA,HTN0MRN02DA40U,HTN0MRN02DWN3T,HTN0MRN03G95AH,HTN0MRN03G6HKF,HTN0MRN03GERPR,HTN0MRN02DQ8CC,HTN0MRN01A6S4G,HTN0MRN03FYE5T,HTN0MRN01AUSQ8,HTN0MRN02DL2RB
HTN0MRN01BYFG8	HTN0MRN01BYFG8,HTN0MRN02C7TGF,HTN0MRN02ERQ6R,HTN0MRN03GDH96,HTN0MRN03FPC8K,HTN0MRN03G74AJ,HTN0MRN03FRRKR,HTN0MRN03FT8TB,HTN0MRN01BS1QT,HTN0MRN01A3DNV,HTN0MRN02ET36U,HTN0MRN03F0CG9,HTN0MRN01AUT8A,HTN0MRN02EGX20,HTN0MRN03G75N4,HTN0MRN01AP9QV,HTN0MRN01ANH3E,HTN0MRN01BXL55,HTN0MRN01CDJY7,HTN0MRN02DQ4QX,HTN0MRN02DZKTH,HTN0MRN03G446X,HTN0MRN03FRRB1,HTN0MRN03FVFFO,HTN0MRN03F4UIM,HTN0MRN01B8WPU,HTN0MRN01…
HTN0MRN01BQYZW	HTN0MRN01BQYZW,HTN0MRN01BHSQ8,HTN0MRN01BYJQ6,HTN0MRN01B9M2N,HTN0MRN02DR3OZ,HTN0MRN02EEUTC,HTN0MRN03F9S1G,HTN0MRN03F63SV,HTN0MRN01BA0BK,HTN0MRN03FXE8L,HTN0MRN01CA6KT,HTN0MRN01BVC5F,HTN0MRN01AH8NA,HTN0MRN03GFCZD,HTN0MRN02EM013,HTN0MRN01BLNH6,HTN0MRN03HHZ6O,HTN0MRN01BJYGW,HTN0MRN01BLNCB,HTN0MRN01AXBTH,HTN0MRN02D46MA,HTN0MRN02D2JUZ,HTN0MRN03FWHWO,HTN0MRN03GSQ7A,HTN0MRN03GUGX8,HTN0MRN01A9IYB,HTN0MRN02…
HTN0MRN01BHUON	HTN0MRN01BHUON,HTN0MRN02DNR1A,HTN0MRN03GSAU4,HTN0MRN03HFVM2,HTN0MRN03GSZAV,HTN0MRN03GII26,HTN0MRN03HHAWS,HTN0MRN03GIPZX,HTN0MRN02DWYOZ,HTN0MRN03GG87B,HTN0MRN03F41S3,HTN0MRN01CJO9M,HTN0MRN02DX3TN,HTN0MRN02DQ9DI,HTN0MRN01AUML1,HTN0MRN01B1LHX,HTN0MRN01CATWM,HTN0MRN01BX3XA,HTN0MRN02DNFKL,HTN0MRN02EVCE7,HTN0MRN02EI05R,HTN0MRN02EDVGG,HTN0MRN02DLIOL,HTN0MRN03F1R42,HTN0MRN03HAF8C,HTN0MRN03G0HER,HTN0MRN03…
HTN0MRN01BH8EE	HTN0MRN01BH8EE,HTN0MRN02DU3NT,HTN0MRN02DUWSL,HTN0MRN02EQMCA,HTN0MRN03HBHTO,HTN0MRN03FS42X,HTN0MRN03HB1L8,HTN0MRN03GKLSR,HTN0MRN03GGWG4,HTN0MRN02DX9JC,HTN0MRN01BEN9S,HTN0MRN01AV8WX,HTN0MRN01B75CS,HTN0MRN02DKURR,HTN0MRN02C1TD8,HTN0MRN02D7WJ7,HTN0MRN03GPZYS,HTN0MRN03GNLBV,HTN0MRN03FZUSD,HTN0MRN03GLEY4,HTN0MRN02DKTAJ,HTN0MRN01B9FXX
HTN0MRN01BFDKJ	HTN0MRN01BFDKJ,HTN0MRN01AY85M,HTN0MRN01BNB4Q,HTN0MRN01B6YM6,HTN0MRN02C29MN,HTN0MRN02D2O8Q,HTN0MRN03GB4IX,HTN0MRN03GC3Z0,HTN0MRN03HGSX4,HTN0MRN03HAVO8,HTN0MRN03FRKRJ,HTN0MRN01A282I,HTN0MRN01BCSCN,HTN0MRN01AUK90,HTN0MRN02C1F8N,HTN0MRN02EJ7C5,HTN0MRN02D066R,HTN0MRN02ESJ0E,HTN0MRN02EQVZ5,HTN0MRN03FVP7M,HTN0MRN03GKGCI,HTN0MRN03G2TH8,HTN0MRN03GCVA8,HTN0MRN01AN5ZR,HTN0MRN01AX451,HTN0MRN02EFKCL,HTN0MRN02…
HTN0MRN01BEPBI	HTN0MRN01BEPBI,HTN0MRN01CEYNC,HTN0MRN02C8OBH,HTN0MRN02C90R5,HTN0MRN02DQZI8,HTN0MRN03GSF5A,HTN0MRN03GS5GM,HTN0MRN03GGWE0,HTN0MRN02DT04W,HTN0MRN03G3H98,HTN0MRN01BKESU,HTN0MRN01A6WK9,HTN0MRN02C02AE,HTN0MRN02C6ONP,HTN0MRN02EF69Z,HTN0MRN02D9OP2,HTN0MRN02D18S9,HTN0MRN02D8SXY,HTN0MRN02EA5IH,HTN0MRN03GZG2T,HTN0MRN03GSSRS,HTN0MRN03G4AVO,HTN0MRN03GKKFQ,HTN0MRN03GVX5C,HTN0MRN03FX9D7,HTN0MRN03GC7VS,HTN0MRN02…
HTN0MRN01B9XSF	HTN0MRN01B9XSF,HTN0MRN01AXR8Z,HTN0MRN02DF5V1,HTN0MRN02DP1TZ,HTN0MRN02D5WMT,HTN0MRN02D9KCV,HTN0MRN02EJ2H3,HTN0MRN02EU8A5,HTN0MRN03F1S1F,HTN0MRN02D2L71,HTN0MRN01APIUR,HTN0MRN01AXIUK,HTN0MRN03GCMRP,HTN0MRN03FSF43,HTN0MRN01A8HT7,HTN0MRN01AW6IP,HTN0MRN02EKXS4,HTN0MRN02DUOMF,HTN0MRN02EP45K,HTN0MRN02EZTG3,HTN0MRN01BAB3T,HTN0MRN02DY5G5,HTN0MRN02D162Z,HTN0MRN02DQ8M6,HTN0MRN03GPXF9,HTN0MRN03F8E29,HTN0MRN03…
HTN0MRN01B8437	HTN0MRN01B8437,HTN0MRN01BFR7N,HTN0MRN01A6V12,HTN0MRN02ESH4L,HTN0MRN02D3859,HTN0MRN03G1N77,HTN0MRN03FP07N,HTN0MRN03FRPMX,HTN0MRN02DHWVU,HTN0MRN03F0W3Q,HTN0MRN01BBQQO,HTN0MRN01A9MJ0,HTN0MRN02EBJ6X,HTN0MRN02DHUL9,HTN0MRN02D2DT2,HTN0MRN03GUUE9,HTN0MRN03HIRSA,HTN0MRN03HL8AO,HTN0MRN03F9CI6,HTN0MRN02C6ZX4,HTN0MRN02DZMEO,HTN0MRN01CCDCD,HTN0MRN01B6J05,HTN0MRN03HF6Q3,HTN0MRN01AJ4I3,HTN0MRN01BWTPG,HTN0MRN02…
HTN0MRN01B5039	HTN0MRN01B5039,HTN0MRN01A1HE9,HTN0MRN01A41LE,HTN0MRN01AOD5U,HTN0MRN02EM0IA,HTN0MRN03GPQSF,HTN0MRN03GOXI6,HTN0MRN03GI9P0,HTN0MRN01A0TTS,HTN0MRN01BKXDV,HTN0MRN02ESUZ7,HTN0MRN02D8D5R,HTN0MRN02EQHMP,HTN0MRN02DGZS4,HTN0MRN03G0CKW,HTN0MRN03HG30M,HTN0MRN01CGP9J,HTN0MRN01B4XW3,HTN0MRN02D0G6U,HTN0MRN02EP8FW,HTN0MRN03GYMFK,HTN0MRN03FUHL5,HTN0MRN03HKS68,HTN0MRN02EVM92,HTN0MRN01BY030,HTN0MRN01BDA88,HTN0MRN01…
HTN0MRN01B36RB	HTN0MRN01B36RB,HTN0MRN02DSXOT,HTN0MRN02ESF5F,HTN0MRN02DB233,HTN0MRN02D08EA,HTN0MRN02DYC8X,HTN0MRN03GRAXD,HTN0MRN03FSEG6,HTN0MRN03GGSR3,HTN0MRN03HABKD,HTN0MRN02DXFEY
HTN0MRN01AY6LE	HTN0MRN01AY6LE,HTN0MRN02DWXEA,HTN0MRN02ERAFY,HTN0MRN02ENZP5,HTN0MRN03FZ79N,HTN0MRN03G03YV,HTN0MRN03G7KYL,HTN0MRN03HHODR,HTN0MRN02DGJWB,HTN0MRN01ATV5A,HTN0MRN01BNP0E,HTN0MRN01CBERR,HTN0MRN02EHTLE,HTN0MRN02DFXZ8,HTN0MRN03GZ7W1
HTN0MRN01AQROL	HTN0MRN01AQROL,HTN0MRN01CCZ7P,HTN0MRN02DLPLX,HTN0MRN02C346F,HTN0MRN02C6AKA,HTN0MRN03GRQ1M,HTN0MRN03F5Y54,HTN0MRN03FS2U9,HTN0MRN01BZ5D9,HTN0MRN02C8WXF,HTN0MRN03G58TG,HTN0MRN01AUV6P,HTN0MRN01BHBFN,HTN0MRN01AO2UP,HTN0MRN01B3LBA,HTN0MRN01ATQV3,HTN0MRN02D0XW1,HTN0MRN02DBF9G,HTN0MRN02EOV3Y,HTN0MRN03GJ7WJ,HTN0MRN03GHL8Z,HTN0MRN02ENDQ1,HTN0MRN03HJOPU,HTN0MRN01BKIAK,HTN0MRN01B4UEQ,HTN0MRN01A4ARA,HTN0MRN01…
HTN0MRN01APWG1	HTN0MRN01APWG1,HTN0MRN02D5FZ6,HTN0MRN02C3RIX,HTN0MRN03GA9QJ,HTN0MRN03GSFZB,HTN0MRN03GDDBD,HTN0MRN03G5UQC,HTN0MRN03FMVAD,HTN0MRN01BXPD8,HTN0MRN01B834A,HTN0MRN01B45LN,HTN0MRN01BHRYD,HTN0MRN02D4I24,HTN0MRN02DAP2G,HTN0MRN02EXTXT,HTN0MRN02DZFZJ,HTN0MRN02DKY1V,HTN0MRN03F01OE,HTN0MRN03GFIEB,HTN0MRN01A5KMS,HTN0MRN01B4TNG,HTN0MRN01CE31L,HTN0MRN01CGJX7,HTN0MRN02D5IYF,HTN0MRN02DAYC6,HTN0MRN03G9XSW,HTN0MRN03…
HTN0MRN01AM4RA	HTN0MRN01AM4RA,HTN0MRN01AJIMC,HTN0MRN01ASNAX,HTN0MRN01AXG1U,HTN0MRN02D2NTT,HTN0MRN02C5QZK,HTN0MRN02DVM04,HTN0MRN03GEK12,HTN0MRN01BVSYH,HTN0MRN02EWACE,HTN0MRN03GV4QL,HTN0MRN03FNSHS,HTN0MRN02EC7UL,HTN0MRN01CDRJV,HTN0MRN02D676W,HTN0MRN02EJPZ5,HTN0MRN02C4S66,HTN0MRN03G4G3Q,HTN0MRN03GGP8B,HTN0MRN01BW4FU,HTN0MRN02ES67G,HTN0MRN03HLDEZ,HTN0MRN03FX3W5
HTN0MRN01AL3SD	HTN0MRN01AL3SD,HTN0MRN01BHR29,HTN0MRN01CEPPQ,HTN0MRN01AWQDL,HTN0MRN02C5DZO,HTN0MRN02ELSW4,HTN0MRN02E078F,HTN0MRN03F3PVU,HTN0MRN01B7BX1,HTN0MRN01ANM9Z,HTN0MRN03G4F2A,HTN0MRN03GVLP0,HTN0MRN01BIN4W,HTN0MRN01A5TTR,HTN0MRN02DU403,HTN0MRN02ELYMO,HTN0MRN02DL8PF,HTN0MRN03HJJFM,HTN0MRN02DGYTW,HTN0MRN02EMFHG,HTN0MRN01BTA8R,HTN0MRN01A1Q18,HTN0MRN03GJBZM,HTN0MRN03GGN03,HTN0MRN03GVHPE,HTN0MRN01BI3TJ,HTN0MRN01…
HTN0MRN01A8GEC	HTN0MRN01A8GEC,HTN0MRN01CC8MR,HTN0MRN01A2X3D,HTN0MRN02C9VWC,HTN0MRN03FZQRE,HTN0MRN03FVKGS,HTN0MRN03GH1SD,HTN0MRN03G9KUH,HTN0MRN01CFD7S,HTN0MRN03F1QWM,HTN0MRN01AHFNV,HTN0MRN01AJW5K,HTN0MRN01B50XZ,HTN0MRN01B74IO,HTN0MRN02C67CA,HTN0MRN03F10EM,HTN0MRN01BUV0C,HTN0MRN01BUPYZ,HTN0MRN01BSAZM,HTN0MRN01BLYQT,HTN0MRN02EGBSB,HTN0MRN02C6MVN,HTN0MRN02DI65N,HTN0MRN01BWPTW,HTN0MRN02DC7IC,HTN0MRN02D3AUW,HTN0MRN01…
HTN0MRN01A2BP4	HTN0MRN01A2BP4,HTN0MRN01A2RDJ,HTN0MRN01BPCM0,HTN0MRN02EIM4X,HTN0MRN02DU4BN,HTN0MRN02EI5XA,HTN0MRN02ETNQ2,HTN0MRN03FSWXR,HTN0MRN02EONJG,HTN0MRN02DZ1HX,HTN0MRN02ETNO5,HTN0MRN02D9IBY,HTN0MRN02D6ZBG,HTN0MRN03FTJH2,HTN0MRN03F4JGX,HTN0MRN03G007X,HTN0MRN03GZO74,HTN0MRN02EC3ZJ,HTN0MRN01AM8SR
HTN0MRN01A0OZT	HTN0MRN01A0OZT,HTN0MRN02EPWMA,HTN0MRN02DILDT,HTN0MRN02DBD72,HTN0MRN02C68L2,HTN0MRN02C7KFS,HTN0MRN02ECXTC,HTN0MRN03FXWUY,HTN0MRN02DV54X,HTN0MRN03HIIYE,HTN0MRN03GQEUB,HTN0MRN03G3D2L,HTN0MRN01B32E0,HTN0MRN01BBZQP,HTN0MRN01CGA9W,HTN0MRN02D483N,HTN0MRN03FZQCA,HTN0MRN03GNFJT,HTN0MRN01A9NP4,HTN0MRN02EPN3T,HTN0MRN03GL7LW,HTN0MRN03G3XRN,HTN0MRN03GH64U,HTN0MRN03F91J3,HTN0MRN01AZOPW,HTN0MRN03FT2HZ,HTN0MRN01…
HTN0MRN02DUD3X	HTN0MRN02DUD3X,HTN0MRN02DQ0ES,HTN0MRN02EL47H,HTN0MRN02DBGFN,HTN0MRN02C1T1Q,HTN0MRN03HBQTQ,HTN0MRN03GIJPM,HTN0MRN02C49AL,HTN0MRN02EJ0TV,HTN0MRN02EOC3B,HTN0MRN02D1KZ6,HTN0MRN02EKJ5U,HTN0MRN01BWXZS,HTN0MRN02DZBI0,HTN0MRN02EFN0N,HTN0MRN02EIBOK,HTN0MRN01B852K,HTN0MRN01CEA1M,HTN0MRN01A2F6V,HTN0MRN02C5QC5,HTN0MRN02DK526,HTN0MRN02DN5D4,HTN0MRN02D412W,HTN0MRN03F9LT7,HTN0MRN03FNV12,HTN0MRN03G553P,HTN0MRN01…
HTN0MRN01BUISJ	HTN0MRN01BUISJ,HTN0MRN01B4VS9,HTN0MRN02DADDK,HTN0MRN03GTPAZ,HTN0MRN03GFU1L,HTN0MRN03GEMWI,HTN0MRN03GMQAS,HTN0MRN03GP4OW,HTN0MRN03HKZ75,HTN0MRN01B7LTO,HTN0MRN02DIDGJ,HTN0MRN02EWXK3,HTN0MRN03GJUJM,HTN0MRN01BPIP7,HTN0MRN01AYCKO,HTN0MRN03FKV85,HTN0MRN03FK63E,HTN0MRN02EMVAK,HTN0MRN03GBOWN
HTN0MRN01BTABM	HTN0MRN01BTABM,HTN0MRN01BC1VF,HTN0MRN01A86VL,HTN0MRN02DKDBI,HTN0MRN03G1FQA,HTN0MRN03HCHMF,HTN0MRN03HKET5,HTN0MRN01AJO0B,HTN0MRN01CBKQ1,HTN0MRN02DV8RW,HTN0MRN02DKAA5,HTN0MRN02DM8HP,HTN0MRN02D83UJ,HTN0MRN02EN3IK,HTN0MRN02EQDOI,HTN0MRN03GVFBG,HTN0MRN03GZNX7,HTN0MRN03FPGF8,HTN0MRN01BTN7O,HTN0MRN02DCNS9,HTN0MRN02C7PGU,HTN0MRN03GAQKL,HTN0MRN03GTK6N,HTN0MRN01CAMXW,HTN0MRN01BIXGN,HTN0MRN01B18OB,HTN0MRN02…
HTN0MRN01BODPE	HTN0MRN01BODPE,HTN0MRN01AND6N,HTN0MRN01B72L2,HTN0MRN02EWV25,HTN0MRN02DP08D,HTN0MRN03GOI71,HTN0MRN03HF2H9,HTN0MRN01A5L5U,HTN0MRN01BCFW4,HTN0MRN01B1OFT,HTN0MRN01CC770,HTN0MRN02DL11P,HTN0MRN02EHJ3A,HTN0MRN02DGIYT,HTN0MRN02DW2Z6,HTN0MRN02C7Y5J,HTN0MRN02DYXEG,HTN0MRN03G0XCV,HTN0MRN03GULZK,HTN0MRN03HE8EF,HTN0MRN03GFE5Z,HTN0MRN03FOQ6G,HTN0MRN03G3QMG,HTN0MRN03GG376,HTN0MRN03FLI87,HTN0MRN03G9BUZ,HTN0MRN03…
HTN0MRN01BF7P1	HTN0MRN01BF7P1,HTN0MRN01AL0CR,HTN0MRN01BMQFR,HTN0MRN02EYC67,HTN0MRN02D5W4D,HTN0MRN03G68KA,HTN0MRN03FQAQM,HTN0MRN02D6MNX,HTN0MRN03FVVX4,HTN0MRN03HGFMQ,HTN0MRN02DI5KF
HTN0MRN01BCD9X	HTN0MRN01BCD9X,HTN0MRN02C3PT8,HTN0MRN02DOK4J,HTN0MRN02EMPJX,HTN0MRN02DZ8IF,HTN0MRN03FON4R,HTN0MRN03FN2TB,HTN0MRN03GJIAV,HTN0MRN02DDP48,HTN0MRN02DGWF8,HTN0MRN01BAIXD,HTN0MRN02DB8IK,HTN0MRN03G9RC6,HTN0MRN03FQ6ST,HTN0MRN02C6W9Q
HTN0MRN01BANSH	HTN0MRN01BANSH,HTN0MRN01AY088,HTN0MRN01BSWT6,HTN0MRN02D0KYX,HTN0MRN02C5DK8,HTN0MRN03F38FK,HTN0MRN03GD9GF,HTN0MRN01BCVEM,HTN0MRN01A5RP1,HTN0MRN01CCOAI,HTN0MRN02DKLCD,HTN0MRN02DD6YX,HTN0MRN02EA7TU,HTN0MRN02E0Y7G,HTN0MRN02EVY07,HTN0MRN03FO6ZI,HTN0MRN03GD3M8,HTN0MRN03FKEYG,HTN0MRN02DKBRH,HTN0MRN03G63TG,HTN0MRN02DSZFA,HTN0MRN01AQU5P,HTN0MRN01ATP5I,HTN0MRN01ALRAA,HTN0MRN02EF0Q1,HTN0MRN01ANAFO,HTN0MRN01…
HTN0MRN01B8FTD	HTN0MRN01B8FTD,HTN0MRN02DAPN6,HTN0MRN02EZATD,HTN0MRN02D24AO,HTN0MRN03F85XR,HTN0MRN03GCN1J,HTN0MRN03GRHGA,HTN0MRN01BBJD9,HTN0MRN03FOX1O,HTN0MRN03HD2CU,HTN0MRN01BRLHC,HTN0MRN01BIW29,HTN0MRN01AO221,HTN0MRN01A0LOA,HTN0MRN02C2G58,HTN0MRN02DBQZS,HTN0MRN02EROIC,HTN0MRN03FZEMR,HTN0MRN03GG4OL,HTN0MRN03GGS2N,HTN0MRN03F5F9U,HTN0MRN01AUCHR,HTN0MRN01AXAYS,HTN0MRN03GITW4,HTN0MRN03HC91V,HTN0MRN01AYVY7,HTN0MRN01…
HTN0MRN01B59D5	HTN0MRN01B59D5,HTN0MRN01AUGF4,HTN0MRN02DGR3X,HTN0MRN02DODEG,HTN0MRN02ERHUW,HTN0MRN03GUJCM,HTN0MRN03GTABH,HTN0MRN01AUO7B,HTN0MRN02C4WIX,HTN0MRN02D3VUV,HTN0MRN02D7TIX,HTN0MRN01A0Q3I,HTN0MRN01AIX6I,HTN0MRN01BP3IS,HTN0MRN01A4IZC,HTN0MRN01AYKPB,HTN0MRN01CD8QI,HTN0MRN01BBQTG,HTN0MRN02DMD3V,HTN0MRN03F32ZO,HTN0MRN03GNMJ8,HTN0MRN03HDZVV,HTN0MRN03FMG5N,HTN0MRN01BCXDQ,HTN0MRN02EWVA1,HTN0MRN02DP850,HTN0MRN02…
HTN0MRN01B4R81	HTN0MRN01B4R81,HTN0MRN01B70X0,HTN0MRN02ERXYU,HTN0MRN02DV1A5,HTN0MRN02C8IR2,HTN0MRN02D7K82,HTN0MRN03F3H2C,HTN0MRN02DIOMB,HTN0MRN02EMGM4,HTN0MRN02EJF8M,HTN0MRN02C3EC8,HTN0MRN02ET7FT,HTN0MRN02DZ9DF,HTN0MRN01CCMG5,HTN0MRN02C1ZAP,HTN0MRN03FK7IB,HTN0MRN01AU4P7,HTN0MRN01BHPHT,HTN0MRN01CDQ4R,HTN0MRN01BRN9N,HTN0MRN01BIOK9,HTN0MRN02EWHZM,HTN0MRN02DFEPE,HTN0MRN02DY74T,HTN0MRN03GEQF1,HTN0MRN03G7UYY,HTN0MRN03…
HTN0MRN01AZL7N	HTN0MRN01AZL7N,HTN0MRN01BK5I6,HTN0MRN01B5KRQ,HTN0MRN02DGM5A,HTN0MRN03FQLRR,HTN0MRN03HCQW8,HTN0MRN03F4RVC,HTN0MRN01A4P4S,HTN0MRN02DHXN9,HTN0MRN02DMQXI,HTN0MRN02DU4BQ,HTN0MRN02DSE6X,HTN0MRN02ERCJ1,HTN0MRN03GER38,HTN0MRN03FLCWL,HTN0MRN02DN535,HTN0MRN03GBBPO,HTN0MRN01BCU60,HTN0MRN01CF85Z,HTN0MRN01BDEMR,HTN0MRN01A8LVB,HTN0MRN02EQYPV,HTN0MRN02EM00T,HTN0MRN02C94ZD,HTN0MRN02EDJV1,HTN0MRN02EJ84D,HTN0MRN02…
HTN0MRN01AU94W	HTN0MRN01AU94W,HTN0MRN01BCBBO,HTN0MRN01BCEFF,HTN0MRN02EM15J,HTN0MRN02DYUWX,HTN0MRN03GNZAH,HTN0MRN03GSMNR,HTN0MRN01AKEN9,HTN0MRN01CE4TM,HTN0MRN02D1OKS,HTN0MRN02C4YYV,HTN0MRN02DPZU5,HTN0MRN02D8FG3,HTN0MRN02EAGA1,HTN0MRN02D6EXU,HTN0MRN03G9JYB,HTN0MRN03F19TC,HTN0MRN03HB4HS,HTN0MRN03HCJ93,HTN0MRN03GS95G,HTN0MRN03GD1JE,HTN0MRN03FRXJE,HTN0MRN02EHSZV,HTN0MRN01BXQNI,HTN0MRN01A8CRS,HTN0MRN01A7ENP,HTN0MRN01…
HTN0MRN01AT5LM	HTN0MRN01AT5LM,HTN0MRN01BS39H,HTN0MRN01CFDN7,HTN0MRN01BVKVN,HTN0MRN02EOODE,HTN0MRN03G6PH4,HTN0MRN03FNHSR,HTN0MRN02D08YY,HTN0MRN01A8W5Y,HTN0MRN01A6602,HTN0MRN02DWL9L,HTN0MRN03G2CUM,HTN0MRN01BM97O,HTN0MRN01BBNMP,HTN0MRN01AL89S,HTN0MRN01BVMCM,HTN0MRN01B6PKH,HTN0MRN02EQ2G1,HTN0MRN02D41KR,HTN0MRN03GW2EV,HTN0MRN03F8SMD,HTN0MRN03FMY2H,HTN0MRN03FY4OQ,HTN0MRN03F9TMT,HTN0MRN01A79SF,HTN0MRN02EBF6G,HTN0MRN01…
HTN0MRN01A7Z84	HTN0MRN01A7Z84,HTN0MRN02C76BD,HTN0MRN02D2H64,HTN0MRN02D6R1X,HTN0MRN02DK7NP,HTN0MRN03HHXK3,HTN0MRN03GDJWY,HTN0MRN03GLNBK,HTN0MRN01AM410,HTN0MRN02EP2XC,HTN0MRN01BE9HI,HTN0MRN02DOCSZ,HTN0MRN03GPIMO,HTN0MRN01AVQ2W,HTN0MRN01ATQX7,HTN0MRN02EYU2D,HTN0MRN03G57T6,HTN0MRN03G1F5A,HTN0MRN03FXANH,HTN0MRN02D80ND,HTN0MRN03G7QFN,HTN0MRN01A1ID4,HTN0MRN01BSLV5,HTN0MRN01BLY9O,HTN0MRN01BTE9X,HTN0MRN01AZ919,HTN0MRN01…
HTN0MRN02DGCFY	HTN0MRN02DGCFY,HTN0MRN02EHRDO,HTN0MRN02DJAH6,HTN0MRN02D0CZE,HTN0MRN03FXYXT,HTN0MRN03G8CVR,HTN0MRN01CITF3,HTN0MRN01BCWPG,HTN0MRN02DUT66,HTN0MRN03GRUZ0,HTN0MRN01A30LT,HTN0MRN01AIWRX,HTN0MRN02DPHYM,HTN0MRN03GYFZX,HTN0MRN03GHT8P,HTN0MRN01ALTQM,HTN0MRN01BKZTV,HTN0MRN02EMRNV,HTN0MRN02EUXMJ,HTN0MRN03GWMI4,HTN0MRN03G3IR4
HTN0MRN02D1SQM	HTN0MRN02D1SQM,HTN0MRN02DNZAE,HTN0MRN02C3WG4,HTN0MRN03HJTPG,HTN0MRN03GBQ8L,HTN0MRN03GZB3N,HTN0MRN01ASBMV,HTN0MRN01A4KHB,HTN0MRN01BJDFA,HTN0MRN01CDRGJ,HTN0MRN02C5C1W,HTN0MRN02EC7XH,HTN0MRN03GYYJX,HTN0MRN01AJKO3,HTN0MRN01AN3UB,HTN0MRN01A2EAN,HTN0MRN01B3JO6,HTN0MRN01BZFXM,HTN0MRN02DECJP,HTN0MRN02DC0XE,HTN0MRN02D1IFQ,HTN0MRN03GZM1J,HTN0MRN03HIEC3,HTN0MRN03FLUTE,HTN0MRN03GHHD5,HTN0MRN01B5TOG,HTN0MRN02…
HTN0MRN01CCD3N	HTN0MRN01CCD3N,HTN0MRN02D5YRT,HTN0MRN02DJEYG,HTN0MRN02C8QJJ,HTN0MRN02DZX5N,HTN0MRN03HIGGH,HTN0MRN02EGSLA,HTN0MRN02C5VV0,HTN0MRN03FK1E6,HTN0MRN02EKL1G,HTN0MRN01B8M2M,HTN0MRN03G9KT4,HTN0MRN02EIUXJ,HTN0MRN01ARRET,HTN0MRN02ERKT9,HTN0MRN03F3O2F,HTN0MRN03GDVYQ,HTN0MRN01BM4YQ,HTN0MRN02C79AX
HTN0MRN01BZJZQ	HTN0MRN01BZJZQ,HTN0MRN01CBEOQ,HTN0MRN02DYCJR,HTN0MRN02DUEEZ,HTN0MRN02C47VT,HTN0MRN03HB2H6,HTN0MRN01B8PDJ,HTN0MRN01B5HCX
HTN0MRN01BVH8Y	HTN0MRN01BVH8Y,HTN0MRN02EP1SO,HTN0MRN02D6XRB,HTN0MRN02C4LYP,HTN0MRN03GFL51,HTN0MRN03G3ND2,HTN0MRN02EJ6EY,HTN0MRN02ETIRE,HTN0MRN02EFTI5,HTN0MRN02EIFPN,HTN0MRN03F2OOL,HTN0MRN01AOAS4,HTN0MRN01CGASX,HTN0MRN01CG3M2,HTN0MRN02DWEHW,HTN0MRN02DS990,HTN0MRN02EFLYR,HTN0MRN02EIVK3,HTN0MRN02EKC59,HTN0MRN01A4268,HTN0MRN01CH7A1,HTN0MRN01A3JME,HTN0MRN01B2X88,HTN0MRN01BSRSP,HTN0MRN01AQR32,HTN0MRN01B3182,HTN0MRN01…
HTN0MRN01BQS01	HTN0MRN01BQS01,HTN0MRN01AXVXV,HTN0MRN01A4AK6,HTN0MRN02DDZBD,HTN0MRN03GQFU7,HTN0MRN03GWHI1,HTN0MRN01BC7I6,HTN0MRN01AVO6G,HTN0MRN02ERYI5,HTN0MRN03GJZAK,HTN0MRN03HK6YO
HTN0MRN01BPJ86	HTN0MRN01BPJ86,HTN0MRN01B3LH6,HTN0MRN02DXH8O,HTN0MRN02D41JY,HTN0MRN03GDTBO,HTN0MRN03GP2EO
HTN0MRN01BPEL8	HTN0MRN01BPEL8,HTN0MRN01CBO5K,HTN0MRN01B0EHT,HTN0MRN02DWEBC,HTN0MRN03GU85O,HTN0MRN03GDKXM,HTN0MRN01BA35U,HTN0MRN01CE4C8,HTN0MRN03FRFEF,HTN0MRN03FRWXN,HTN0MRN03HEO8T,HTN0MRN03FO7BQ,HTN0MRN02DAIGB,HTN0MRN01A8D5U,HTN0MRN03G7ZGA,HTN0MRN01CBI2L,HTN0MRN01APKY7,HTN0MRN01AXMPV,HTN0MRN01ASVBP,HTN0MRN02DS2OH,HTN0MRN02DGQLX,HTN0MRN02D5UBO,HTN0MRN02EIV6Q,HTN0MRN03FUP99,HTN0MRN03GZ21N,HTN0MRN03F20LR,HTN0MRN01…
HTN0MRN01BOP6B	HTN0MRN01BOP6B,HTN0MRN01BQ8D7,HTN0MRN01AYLJ6,HTN0MRN01ATYUE,HTN0MRN02C7RTC,HTN0MRN03G3B3Z,HTN0MRN01CGRH1,HTN0MRN03HLFKP,HTN0MRN01AUH9X,HTN0MRN02EU9ER,HTN0MRN03GEWWX,HTN0MRN01B3V1K,HTN0MRN01B0FH1,HTN0MRN02EAGQW,HTN0MRN01AXXHY,HTN0MRN02DS9MP,HTN0MRN02DVIBU,HTN0MRN02C4SLH,HTN0MRN02C34UZ,HTN0MRN02DLUHH,HTN0MRN03HB2EY,HTN0MRN01ATG57,HTN0MRN02C1XRB,HTN0MRN02DSC35,HTN0MRN01B47BK,HTN0MRN01CANJV,HTN0MRN01…
HTN0MRN01BOOU5	HTN0MRN01BOOU5,HTN0MRN01BNAIV,HTN0MRN01AX9N4,HTN0MRN02EMPQF,HTN0MRN02EE1YC,HTN0MRN03GGTU1,HTN0MRN03HJ4U9,HTN0MRN01CD9W0,HTN0MRN01BW2HF,HTN0MRN01BL8ZI,HTN0MRN01B1CO2,HTN0MRN01BVUWU,HTN0MRN01CGDQN,HTN0MRN03GP6MH,HTN0MRN01A8IDN,HTN0MRN03G637E,HTN0MRN03FVO5T,HTN0MRN02EQNY8,HTN0MRN02DJHC8,HTN0MRN03F3RMY,HTN0MRN03F2W37,HTN0MRN03G3JLN,HTN0MRN03GEBB1,HTN0MRN02DGMW8,HTN0MRN03F1P23,HTN0MRN03F5ZWW
HTN0MRN01BNM6V	HTN0MRN01BNM6V,HTN0MRN01B4H1Z,HTN0MRN01BB77A,HTN0MRN02ERDLC,HTN0MRN02D1843,HTN0MRN03FUBIU,HTN0MRN03GTBBX,HTN0MRN01APGD0,HTN0MRN01CEMFS,HTN0MRN02EC64Q,HTN0MRN03HD6IK,HTN0MRN03GG8CF,HTN0MRN02EFMY7,HTN0MRN02D3CKH,HTN0MRN01AP7EP,HTN0MRN01CGY8P,HTN0MRN02C8ZJ4,HTN0MRN02DEIXK,HTN0MRN03F4WP6,HTN0MRN03GJVT6,HTN0MRN02DQY8E,HTN0MRN03F5JRD,HTN0MRN01BSAPQ,HTN0MRN01BGLBA,HTN0MRN01BNMZP,HTN0MRN01BFRW4,HTN0MRN01…
HTN0MRN01BMWGO	HTN0MRN01BMWGO,HTN0MRN01BHN2G,HTN0MRN01A48HK,HTN0MRN02ER9RB,HTN0MRN02DB9TL,HTN0MRN03GU52R,HTN0MRN01BXGAK,HTN0MRN01A04R1,HTN0MRN01BIQ5T,HTN0MRN02DDJS6,HTN0MRN02D9WMH,HTN0MRN02D4UME,HTN0MRN03F4SI2,HTN0MRN03F5MIB,HTN0MRN02EMBZY,HTN0MRN02C74YR,HTN0MRN02ERYPX,HTN0MRN03F86YZ,HTN0MRN03FLB9M
HTN0MRN01BILHE	HTN0MRN01BILHE,HTN0MRN02C5GR3,HTN0MRN02DKOQE,HTN0MRN02D46HU,HTN0MRN02EVQDU,HTN0MRN03FYA2R,HTN0MRN03FO85V,HTN0MRN03FXJ3H,HTN0MRN01BK3SL,HTN0MRN01B5V39,HTN0MRN02EM0NC,HTN0MRN02EVIKE,HTN0MRN01AMYXA,HTN0MRN01BQSJ5,HTN0MRN03FT7H5,HTN0MRN02C3GCU,HTN0MRN03G5JXE,HTN0MRN01A1P98,HTN0MRN02EQYNH,HTN0MRN03FTFNA,HTN0MRN03GN1RP,HTN0MRN01AV9CD,HTN0MRN03GZGNR,HTN0MRN02DYTLV,HTN0MRN02DYMSD,HTN0MRN03GKSKM,HTN0MRN01…
HTN0MRN01BHBZD	HTN0MRN01BHBZD,HTN0MRN01AIIIK,HTN0MRN02DOZFM,HTN0MRN02E074X,HTN0MRN02DDHAW,HTN0MRN03GWR6X
HTN0MRN01BGPSB	HTN0MRN01BGPSB,HTN0MRN01BAU6Z,HTN0MRN02DCFNY,HTN0MRN02DXX9R,HTN0MRN03G2CM3,HTN0MRN03FMLA5,HTN0MRN01A1L4B,HTN0MRN02EBOXB,HTN0MRN03GQOSC,HTN0MRN01APPH8,HTN0MRN01AS89Z,HTN0MRN02ER5F4,HTN0MRN03FTE0I,HTN0MRN03FV5CW,HTN0MRN03GBPHH,HTN0MRN03GIWK1,HTN0MRN03FSUE3,HTN0MRN01AO5YW,HTN0MRN02DQG6Q,HTN0MRN01A98TD,HTN0MRN02D45IZ,HTN0MRN02DZMDJ,HTN0MRN01BKYME,HTN0MRN01BPCQP,HTN0MRN01CDHY1,HTN0MRN01BS0UQ,HTN0MRN02…
HTN0MRN01BFLVH	HTN0MRN01BFLVH,HTN0MRN02C02RM,HTN0MRN02D52W9,HTN0MRN03FRCMW,HTN0MRN03G9430,HTN0MRN03GX3VV
HTN0MRN01BEX4J	HTN0MRN01BEX4J,HTN0MRN01AMX5A,HTN0MRN02DHN2G,HTN0MRN02DARMK,HTN0MRN02DOQFT,HTN0MRN03FWUWA,HTN0MRN03FZT6M
HTN0MRN01BC46Z	HTN0MRN01BC46Z,HTN0MRN02ENW8L,HTN0MRN03HBA7S,HTN0MRN03FRAQ3,HTN0MRN03GAJ4E,HTN0MRN03F7A1W,HTN0MRN02EAP8P,HTN0MRN02C4K29,HTN0MRN03GI7NH,HTN0MRN03FYAS0
HTN0MRN01B955Z	HTN0MRN01B955Z,HTN0MRN01APP6B,HTN0MRN01AX6HG,HTN0MRN02C2UJF,HTN0MRN02EX0H0,HTN0MRN02EVS9A,HTN0MRN01BLLB1,HTN0MRN01BH782,HTN0MRN02C77H5,HTN0MRN02ENMZ6,HTN0MRN02DPZ2W,HTN0MRN02C8P7I,HTN0MRN02DAA2M,HTN0MRN02EFJF7,HTN0MRN02DR76X,HTN0MRN03G34QF,HTN0MRN03FX397,HTN0MRN01AOGZ7,HTN0MRN01CDC09,HTN0MRN01APBQW,HTN0MRN01BG0IA,HTN0MRN01BHBDC,HTN0MRN02D2XDQ,HTN0MRN02EOL14,HTN0MRN02C317F,HTN0MRN02C59HS,HTN0MRN02…
HTN0MRN01B5ISQ	HTN0MRN01B5ISQ,HTN0MRN01CEVAS,HTN0MRN01BNQXN,HTN0MRN01BQ3GZ,HTN0MRN02EHJC3,HTN0MRN03FUK4W,HTN0MRN01B51NA,HTN0MRN01ASZYS,HTN0MRN02ESQHC,HTN0MRN02DVV8J,HTN0MRN02EVOYD,HTN0MRN02D9RA5,HTN0MRN03HB0CD,HTN0MRN03F9SIW,HTN0MRN03FRE3J,HTN0MRN03GMIIO,HTN0MRN03GUK1S,HTN0MRN01BFP5X,HTN0MRN02D62MS,HTN0MRN02DW4JM,HTN0MRN02DUO0C,HTN0MRN03FTBD4,HTN0MRN01B3AMP,HTN0MRN02DC70Y,HTN0MRN02DILNM,HTN0MRN03F2W9N,HTN0MRN03…
HTN0MRN01B2V0O	HTN0MRN01B2V0O,HTN0MRN01BIGSL,HTN0MRN01CGTYU,HTN0MRN02EG59F,HTN0MRN03G2MZS,HTN0MRN03GYJ44
HTN0MRN01B2EAL	HTN0MRN01B2EAL,HTN0MRN01A1D5E,HTN0MRN02ECBFN,HTN0MRN02C8XAN,HTN0MRN03GQOTM,HTN0MRN03HI0HZ,HTN0MRN01B854L,HTN0MRN01BKPQO,HTN0MRN03FOWT2,HTN0MRN03GXAVN,HTN0MRN01BHO0Z
HTN0MRN01AWX1M	HTN0MRN01AWX1M,HTN0MRN01CFBXT,HTN0MRN02DSYNZ,HTN0MRN02D7S96,HTN0MRN02EMMNX,HTN0MRN03GJNHC,HTN0MRN01BEZF1,HTN0MRN01B9MG6,HTN0MRN02EF0UW,HTN0MRN01CELSX,HTN0MRN01BTEQ4,HTN0MRN01BZYR8,HTN0MRN01A5GRY,HTN0MRN02EMJB2,HTN0MRN02ET16F,HTN0MRN02EQYO3,HTN0MRN02DPHRG,HTN0MRN02DIL5C,HTN0MRN02D55PX,HTN0MRN03GJYSS,HTN0MRN03HBSRJ,HTN0MRN03GF3BV,HTN0MRN03G6IO0,HTN0MRN03FSZVC,HTN0MRN01B5QXL,HTN0MRN01A0CDW,HTN0MRN02…
HTN0MRN01AUDAT	HTN0MRN01AUDAT,HTN0MRN02C1TGM,HTN0MRN03HIB9A,HTN0MRN03F3WYI,HTN0MRN03FR3C1,HTN0MRN03FKLND,HTN0MRN01A3BG6,HTN0MRN01AINEJ,HTN0MRN01BF8DZ,HTN0MRN01APHGG,HTN0MRN02C700T
HTN0MRN01AUBU8	HTN0MRN01AUBU8,HTN0MRN01BAU7R,HTN0MRN01A7W1N,HTN0MRN02DPZ26,HTN0MRN03GKZW4,HTN0MRN03FXWMM,HTN0MRN01AYXGR,HTN0MRN01A3A1Z,HTN0MRN02DRB4J,HTN0MRN03FLYQ0,HTN0MRN03HH81O,HTN0MRN03G3GLH,HTN0MRN01BWSQF,HTN0MRN02EHLBP
HTN0MRN01ARQAE	HTN0MRN01ARQAE,HTN0MRN01BNNNV,HTN0MRN01ASCT4,HTN0MRN01BFIYE,HTN0MRN03F86R0,HTN0MRN03GTRXO,HTN0MRN01A06YY,HTN0MRN02C7NRG,HTN0MRN01AVS5D,HTN0MRN01CAQ05,HTN0MRN02DYYCT,HTN0MRN01BRSD7,HTN0MRN01AMDND,HTN0MRN02DLCRQ,HTN0MRN03GRKQ1,HTN0MRN03GNU5E,HTN0MRN01CIZ97,HTN0MRN02EOVBZ,HTN0MRN03G9BDW,HTN0MRN01BG0ND,HTN0MRN01AOULY,HTN0MRN03GNRHO,HTN0MRN01BE1OC,HTN0MRN01BRLL6,HTN0MRN01AQ6BS,HTN0MRN01AOJMJ,HTN0MRN01…
HTN0MRN01AOYLU	HTN0MRN01AOYLU,HTN0MRN01BYV8V,HTN0MRN02EAM6H,HTN0MRN03GFPE4,HTN0MRN03FRNHK,HTN0MRN03F7C96,HTN0MRN01BFNBC,HTN0MRN01B3PGN,HTN0MRN03F8D4N,HTN0MRN01BSZYR,HTN0MRN01BGL8R,HTN0MRN03GJ4MG,HTN0MRN03HHGJ7,HTN0MRN03GUXG6,HTN0MRN02C6L0D,HTN0MRN03G20PE,HTN0MRN03HASNY,HTN0MRN03F3O35,HTN0MRN01APBZ6,HTN0MRN01AXZ04,HTN0MRN01ASJC1,HTN0MRN01B6SC3,HTN0MRN02ESDYR,HTN0MRN03GTBVV,HTN0MRN01A5KC0,HTN0MRN02C24A9,HTN0MRN02…
HTN0MRN01AM4A8	HTN0MRN01AM4A8,HTN0MRN02DHA2V,HTN0MRN02DAXBO,HTN0MRN03HKJ4V,HTN0MRN03GGQ6E,HTN0MRN03FWCR1
HTN0MRN01AIXE0	HTN0MRN01AIXE0,HTN0MRN01AMGXT,HTN0MRN02EI9EL,HTN0MRN02D40OO,HTN0MRN03FZOHO,HTN0MRN03GN8WG,HTN0MRN01AOMH4,HTN0MRN01CHSH6,HTN0MRN02DYSK0,HTN0MRN03HBA81,HTN0MRN03HKUAK,HTN0MRN03F2AW4,HTN0MRN03FS6RZ,HTN0MRN01A3GR8,HTN0MRN03HF336,HTN0MRN03HIITJ,HTN0MRN03HI5QY,HTN0MRN02EG8GK,HTN0MRN02DW8GR,HTN0MRN03F2XFX,HTN0MRN02DXP2R,HTN0MRN02D9QSG
HTN0MRN01AIOY6	HTN0MRN01AIOY6,HTN0MRN01A6L8S,HTN0MRN01ALG9V,HTN0MRN03HK3C6,HTN0MRN03GOLW9,HTN0MRN03FTJRO
HTN0MRN01A1R2J	HTN0MRN01A1R2J,HTN0MRN01ALPIZ,HTN0MRN02DOLW3,HTN0MRN02DRYM0,HTN0MRN03FZWVM,HTN0MRN03G1941,HTN0MRN01AW4NK,HTN0MRN02D6F86,HTN0MRN03F4G5C,HTN0MRN02EEORF,HTN0MRN01BAX7S,HTN0MRN01AZIKI,HTN0MRN01BPLKU,HTN0MRN01BEQY6,HTN0MRN01A7E13,HTN0MRN01AL03Z,HTN0MRN01AUZTE,HTN0MRN02EAG2G,HTN0MRN02C2WJ9,HTN0MRN02D1AZM,HTN0MRN02ES8QQ,HTN0MRN03GSF1P,HTN0MRN03HA0UQ,HTN0MRN03FM95Y,HTN0MRN03FZ51K,HTN0MRN03F9VSF,HTN0MRN03…
HTN0MRN02EOU81	HTN0MRN02EOU81,HTN0MRN02DXOT4,HTN0MRN03GA6MZ,HTN0MRN03HDB2A,HTN0MRN03F0RB8,HTN0MRN02DQNKV,HTN0MRN01AWYM2,HTN0MRN01AWEXO,HTN0MRN03GS0FY,HTN0MRN02DOJBQ,HTN0MRN02DOJLE,HTN0MRN03GEYAN,HTN0MRN01BY04I,HTN0MRN01ANLM6,HTN0MRN01B4R32,HTN0MRN02DTZMI,HTN0MRN02ERH8F,HTN0MRN02DQP5R,HTN0MRN03GJY5N,HTN0MRN03GG3R8,HTN0MRN03GRFU1,HTN0MRN01A0S6W,HTN0MRN02D33DW,HTN0MRN03GK3MQ,HTN0MRN03GFB1N,HTN0MRN01BDX7Q,HTN0MRN01…
HTN0MRN02EIW7W	HTN0MRN02EIW7W,HTN0MRN03GRALJ,HTN0MRN03GWSSY,HTN0MRN03GF2J6,HTN0MRN03GXKSF,HTN0MRN01BJB3J,HTN0MRN02DPRDW,HTN0MRN02DVM07,HTN0MRN02DJGNF,HTN0MRN03F4Z3Z,HTN0MRN01BB3Y2,HTN0MRN01AP41I,HTN0MRN01A4IIP,HTN0MRN01AQCAR,HTN0MRN01AP178,HTN0MRN01BSWZ0,HTN0MRN01BSS87,HTN0MRN01A65OS,HTN0MRN01BB7VX,HTN0MRN01A11LK,HTN0MRN01CGA4P,HTN0MRN01B8Y0J,HTN0MRN01ARZCS,HTN0MRN01BUK3C,HTN0MRN01B2X6F,HTN0MRN01A9OM3,HTN0MRN01…
HTN0MRN02C4UUS	HTN0MRN02C4UUS,HTN0MRN03GWNCH,HTN0MRN03FK2JA,HTN0MRN03GZBU7,HTN0MRN03HJYYL,HTN0MRN01AUK9I,HTN0MRN01BH7N9,HTN0MRN02EX0UM,HTN0MRN03HH25I,HTN0MRN03G2W77,HTN0MRN02DIE5U,HTN0MRN01BHP9U,HTN0MRN02DG87S,HTN0MRN01CCV8T,HTN0MRN03GKY8P,HTN0MRN01B19A2
HTN0MRN01BZLPQ	HTN0MRN01BZLPQ,HTN0MRN02EUX6F,HTN0MRN02DZJS9,HTN0MRN03GTYL3,HTN0MRN03G1POE,HTN0MRN01BG36I
HTN0MRN01BWG44	HTN0MRN01BWG44,HTN0MRN02EL8P8,HTN0MRN02D12OW,HTN0MRN03GX39U,HTN0MRN03HBI5F,HTN0MRN02C7TUI,HTN0MRN02ECR2V,HTN0MRN03F0FBY,HTN0MRN03GABUU,HTN0MRN01BQ3PX,HTN0MRN03GZGHN,HTN0MRN01CEZW9,HTN0MRN02EDEXZ,HTN0MRN02DXJ9X,HTN0MRN03GJS0I,HTN0MRN03FYK2P,HTN0MRN03GOV8W,HTN0MRN01AWLEM,HTN0MRN03FPTEQ,HTN0MRN03HGCTS,HTN0MRN03GADVU,HTN0MRN01ATXKT,HTN0MRN02DZMG1,HTN0MRN02DD66B,HTN0MRN02EKWVG,HTN0MRN02ECR4X,HTN0MRN02…
HTN0MRN01BS00L	HTN0MRN01BS00L,HTN0MRN01A7OMJ,HTN0MRN02D3A3F,HTN0MRN02C5WN7,HTN0MRN03G5LR7,HTN0MRN03GT5EI,HTN0MRN01CIWBR,HTN0MRN02DMMZ7,HTN0MRN03GKUUR,HTN0MRN01ATC44,HTN0MRN02C78GZ,HTN0MRN02EKBXL,HTN0MRN01BN0E1,HTN0MRN03GFF7W,HTN0MRN03FR0DC,HTN0MRN02EO63H,HTN0MRN03F220F
HTN0MRN01BQAXN	HTN0MRN01BQAXN,HTN0MRN02EH535,HTN0MRN02DFWR2,HTN0MRN02DE544,HTN0MRN03GR6WN,HTN0MRN03GFF23,HTN0MRN01BSQ5L,HTN0MRN03G0FU4,HTN0MRN03G3IN6
HTN0MRN01BNIT0	HTN0MRN01BNIT0,HTN0MRN01ARRKD,HTN0MRN02EOHTX,HTN0MRN03FXZVC,HTN0MRN03GYYHE,HTN0MRN02EQVV8,HTN0MRN01CCIDV,HTN0MRN01AK1GT,HTN0MRN01A3GLC,HTN0MRN01B39B3,HTN0MRN02DUDNI,HTN0MRN03GYWSK,HTN0MRN01BHF3A,HTN0MRN01BXFB9,HTN0MRN02ED70J,HTN0MRN03F24S3,HTN0MRN01ATYRU,HTN0MRN01CIEY6,HTN0MRN03HK2C7,HTN0MRN03FPV3H,HTN0MRN01BEJPO,HTN0MRN02ELZDE,HTN0MRN03HHQGR,HTN0MRN01A2EB8,HTN0MRN03GGLZI,HTN0MRN03F6O7N,HTN0MRN02…
HTN0MRN01BM4WD	HTN0MRN01BM4WD,HTN0MRN01A9VMT,HTN0MRN02DPRQL,HTN0MRN03G0DPB,HTN0MRN03FN3DE
HTN0MRN01BLY0V	HTN0MRN01BLY0V,HTN0MRN01BE5G8,HTN0MRN01BODDK,HTN0MRN02EOB0W,HTN0MRN03GHFE5,HTN0MRN01BEQKH,HTN0MRN01BIWB3,HTN0MRN03FR5IU,HTN0MRN01AQ498
HTN0MRN01BLFXQ	HTN0MRN01BLFXQ,HTN0MRN01BL0OM,HTN0MRN02C1UOE,HTN0MRN02EBV8J,HTN0MRN03FTGBV,HTN0MRN01BZSKO
HTN0MRN01BJQO5	HTN0MRN01BJQO5,HTN0MRN01BDEHQ,HTN0MRN01B1M6X,HTN0MRN02D0UJB,HTN0MRN03GMNA1,HTN0MRN01AQ93D,HTN0MRN01BNLT6,HTN0MRN01B14AI,HTN0MRN02D3PTE,HTN0MRN03F7RGB,HTN0MRN03FK1PD,HTN0MRN03FVJU3,HTN0MRN01BYNF9,HTN0MRN02D2Z6X,HTN0MRN01BBPJV,HTN0MRN01BBK0C,HTN0MRN01CII94,HTN0MRN01A3YWT,HTN0MRN01BEA6B,HTN0MRN01BX7KP,HTN0MRN01A62W3,HTN0MRN01CGIS5,HTN0MRN01B6YHP,HTN0MRN02ERQ52,HTN0MRN02C206Z,HTN0MRN02EUBYM,HTN0MRN02…
HTN0MRN01BJ79J	HTN0MRN01BJ79J,HTN0MRN01AXLEU,HTN0MRN01BST9J,HTN0MRN02DX0VS,HTN0MRN03F2WFH,HTN0MRN01BM46B,HTN0MRN01B5EA8,HTN0MRN01AU3LB,HTN0MRN01BD6DY,HTN0MRN01BGDJM,HTN0MRN02EN0AM,HTN0MRN03F7AZ2,HTN0MRN03GII1J,HTN0MRN01BRATA,HTN0MRN03GL4KH,HTN0MRN01B40LS,HTN0MRN01A8UU6,HTN0MRN02EO0XG,HTN0MRN02DV297,HTN0MRN02DCTU2,HTN0MRN02EDSAG,HTN0MRN02C8UMP,HTN0MRN02DR9WE,HTN0MRN03HK9JC,HTN0MRN01BQK46,HTN0MRN01AYNGI,HTN0MRN01…
HTN0MRN01BIQ0Y	HTN0MRN01BIQ0Y,HTN0MRN02DBLOH,HTN0MRN02EGD8I,HTN0MRN03GWOJ1,HTN0MRN03G5EH2,HTN0MRN03G28C8,HTN0MRN03HJWSU,HTN0MRN03GP55J,HTN0MRN03GY2ZL,HTN0MRN01AN6PT,HTN0MRN01A22GL,HTN0MRN01BY5JO,HTN0MRN02EHZ3H,HTN0MRN02DWECO,HTN0MRN02ENHOY,HTN0MRN02EA82N,HTN0MRN03HFKAJ,HTN0MRN03HCBWC,HTN0MRN03HCT9S,HTN0MRN01BRP2G,HTN0MRN02DC13K,HTN0MRN03HG90K,HTN0MRN03FM61R,HTN0MRN01AO51X,HTN0MRN02EZA4F,HTN0MRN03GVI8I,HTN0MRN01…
HTN0MRN01BEFBO	HTN0MRN01BEFBO,HTN0MRN02DUYW8,HTN0MRN02EPETF,HTN0MRN03FNG4E,HTN0MRN03HHT53,HTN0MRN01BIKCL,HTN0MRN01APSXP,HTN0MRN01CDJIL,HTN0MRN01AW7VE,HTN0MRN01CGUJU,HTN0MRN01CDJ0L,HTN0MRN01BJSI7,HTN0MRN01AP7S4,HTN0MRN02C2W6W,HTN0MRN02DMRE2,HTN0MRN02EWZ9Z,HTN0MRN02EZKZ2,HTN0MRN02ELL6W,HTN0MRN02C6KIS,HTN0MRN03F432O,HTN0MRN03GLOIK,HTN0MRN03G2DHO,HTN0MRN03GUFIQ,HTN0MRN03G3RB1,HTN0MRN03FZH64,HTN0MRN03HD4BP,HTN0MRN03…
HTN0MRN01BCCWB	HTN0MRN01BCCWB,HTN0MRN01A6859,HTN0MRN01A5UGZ,HTN0MRN03GN5A1,HTN0MRN03F0GD7,HTN0MRN01CGDID,HTN0MRN02EGVJG,HTN0MRN03HI1DV,HTN0MRN01BMSJG,HTN0MRN01BGF3M,HTN0MRN01A4VGJ,HTN0MRN01AV5ME,HTN0MRN01CDIEC,HTN0MRN02C70OE,HTN0MRN02EEENV,HTN0MRN02EDPTJ,HTN0MRN02EA2R6,HTN0MRN02EM6FQ,HTN0MRN02D68QL,HTN0MRN02DDMN4,HTN0MRN03HK6FF,HTN0MRN03FYF9E,HTN0MRN03FZRZQ,HTN0MRN03FNHGB,HTN0MRN03FK2IF,HTN0MRN03FKWA0,HTN0MRN01…
HTN0MRN01BC685	HTN0MRN01BC685,HTN0MRN01BBCX1,HTN0MRN02EW69E,HTN0MRN02EF63O,HTN0MRN02EB9U6,HTN0MRN02ENBKF,HTN0MRN02DDPD6,HTN0MRN01B6YWR,HTN0MRN01B2E19,HTN0MRN02D5IK6,HTN0MRN02EYDL0,HTN0MRN02C3XIY,HTN0MRN01B1G8M,HTN0MRN01A27P0,HTN0MRN03FSIFL,HTN0MRN03HI419,HTN0MRN01BR0NK,HTN0MRN01A52SD,HTN0MRN01AJ6E1,HTN0MRN02DDHW7,HTN0MRN02D9RYB,HTN0MRN02D8FSK,HTN0MRN02EJN4O,HTN0MRN03GM4D5,HTN0MRN03G8Y6Q,HTN0MRN01BNH67,HTN0MRN01…
HTN0MRN01BBSQK	HTN0MRN01BBSQK,HTN0MRN01BEEUU,HTN0MRN01BIRKM,HTN0MRN03F0JDA,HTN0MRN03FT5VK,HTN0MRN03FV2H9,HTN0MRN03GNAHL,HTN0MRN01AX9E6,HTN0MRN01AORED,HTN0MRN02C8DF7,HTN0MRN02C5MOG,HTN0MRN02EOGF5,HTN0MRN03GO37N,HTN0MRN03HF4WZ,HTN0MRN03FMG3H,HTN0MRN03GYREP,HTN0MRN03FTZ8C
HTN0MRN01B4ECG	HTN0MRN01B4ECG,HTN0MRN01BIBFC,HTN0MRN01A7MMZ,HTN0MRN02DZD97,HTN0MRN02ETI8W,HTN0MRN01A7T9E,HTN0MRN03FLF1V,HTN0MRN01CJDHH,HTN0MRN01A7ZET,HTN0MRN01A90WX,HTN0MRN02D24OG,HTN0MRN03G4YGA,HTN0MRN03FMXRY,HTN0MRN03GI6G2,HTN0MRN03FU5QU,HTN0MRN02D01YG,HTN0MRN02EOHQQ,HTN0MRN02DV5UF,HTN0MRN02EVVSR,HTN0MRN01APKNI,HTN0MRN01CFX1U,HTN0MRN02EJJYQ,HTN0MRN03HH836,HTN0MRN02E1RFE,HTN0MRN02D1OPV,HTN0MRN03GTULQ,HTN0MRN01…
HTN0MRN01B3FOL	HTN0MRN01B3FOL,HTN0MRN01A043X,HTN0MRN02DG4HY,HTN0MRN03G7HDQ,HTN0MRN03FODIU,HTN0MRN02ED3XH,HTN0MRN01A8OQD,HTN0MRN01B7ZW1,HTN0MRN01AO2ZU,HTN0MRN01A0OQH,HTN0MRN01A12B1,HTN0MRN01BOLO0,HTN0MRN02ENZBO,HTN0MRN01A0C49,HTN0MRN02EFSUE,HTN0MRN02EUO91,HTN0MRN02DX40X,HTN0MRN02EOJPL,HTN0MRN03GT09E,HTN0MRN01AQW0O,HTN0MRN01BSA3Y,HTN0MRN01AMFRT,HTN0MRN02DAV59,HTN0MRN01B4PRO,HTN0MRN02DO6DF,HTN0MRN02C7PJK
HTN0MRN01B1PUK	HTN0MRN01B1PUK,HTN0MRN02EJ7PL,HTN0MRN02ESV3V,HTN0MRN02C8V9D,HTN0MRN02DX21D,HTN0MRN01BOU4J,HTN0MRN01A9LM5,HTN0MRN02DWVUG,HTN0MRN02C5ACO,HTN0MRN01B8MKM,HTN0MRN01B3MR4,HTN0MRN01CI5VS,HTN0MRN01A8D18,HTN0MRN01AJMQX,HTN0MRN02ENRQI,HTN0MRN02DW2BQ,HTN0MRN02DRW6R,HTN0MRN02DIBH3,HTN0MRN02EGZZ7,HTN0MRN02D5M5I,HTN0MRN02EHCTM,HTN0MRN02ECO9M,HTN0MRN03GLICT,HTN0MRN03G1ETV,HTN0MRN03FSS4C,HTN0MRN03FNV8B,HTN0MRN03…
HTN0MRN01ATMX8	HTN0MRN01ATMX8,HTN0MRN01B5DMV,HTN0MRN02DFLSO,HTN0MRN03HE0B2,HTN0MRN03GL4ZA,HTN0MRN02D3X15
HTN0MRN01AR7NJ	HTN0MRN01AR7NJ,HTN0MRN01BASHJ,HTN0MRN01B9OFN,HTN0MRN02EGB95,HTN0MRN03FPK9R
HTN0MRN01AQYCC	HTN0MRN01AQYCC,HTN0MRN01A8EYH,HTN0MRN02DO7ZP,HTN0MRN02DINLS,HTN0MRN03G4BML,HTN0MRN03GDFRN,HTN0MRN01BPNLH,HTN0MRN02EG1DE,HTN0MRN03HGSUO,HTN0MRN01B37A1
HTN0MRN01AQ24A	HTN0MRN01AQ24A,HTN0MRN01BO1J6,HTN0MRN02DAJWB,HTN0MRN02DM32U,HTN0MRN02DPXW5,HTN0MRN02DH90B,HTN0MRN03FXS60,HTN0MRN01AI9H9,HTN0MRN01ARANL,HTN0MRN02DUAGM,HTN0MRN02DZ70C,HTN0MRN02DP5BE,HTN0MRN02DE3UP,HTN0MRN02ETGML,HTN0MRN03G4ZM5,HTN0MRN03HLR3W,HTN0MRN03G71NM,HTN0MRN01BMY95,HTN0MRN01B76IY,HTN0MRN01A28M1,HTN0MRN01BI5W9,HTN0MRN01BX0I8,HTN0MRN01BED0Q,HTN0MRN01CE84K,HTN0MRN01CF0XF,HTN0MRN01AUWHB,HTN0MRN01…
HTN0MRN01AOHES	HTN0MRN01AOHES,HTN0MRN02D3IRK,HTN0MRN02DOC7F,HTN0MRN03G9T4H,HTN0MRN03FLRV6,HTN0MRN03F1HFZ,HTN0MRN01B8JGH,HTN0MRN01B6QSX,HTN0MRN03GOXAI,HTN0MRN01BIHFN,HTN0MRN02EUMAN,HTN0MRN01BD0ZF,HTN0MRN02DB8JP,HTN0MRN03F9BUS,HTN0MRN02EW5DM,HTN0MRN02EPTS1,HTN0MRN03GU96R,HTN0MRN03FR9QX
HTN0MRN01ANSPT	HTN0MRN01ANSPT,HTN0MRN01CHL9B,HTN0MRN02C66U1,HTN0MRN02DGQYC,HTN0MRN03G1KHU
HTN0MRN01A80JC	HTN0MRN01A80JC,HTN0MRN01BXQ9Q,HTN0MRN01AI1MO,HTN0MRN02ENRNR,HTN0MRN03G9MGG,HTN0MRN01AOK0J,HTN0MRN02EQCZM,HTN0MRN03HJX9B,HTN0MRN03GIFH6,HTN0MRN01BDX0M,HTN0MRN01A4WKW,HTN0MRN02EB1VX,HTN0MRN03HG3WR,HTN0MRN03GR8PE,HTN0MRN03GR7M3,HTN0MRN03F9W28,HTN0MRN03FNMB8,HTN0MRN01B6LRA,HTN0MRN03F531K,HTN0MRN01AJS4U,HTN0MRN01BBDZ4,HTN0MRN01BN2W8,HTN0MRN01A2587,HTN0MRN01CCA2X,HTN0MRN01BZHSE,HTN0MRN01AKFHV,HTN0MRN02…
HTN0MRN01A2G4A	HTN0MRN01A2G4A,HTN0MRN01CGJ9Z,HTN0MRN02DZDXM,HTN0MRN03HEK0D,HTN0MRN03GQVIC,HTN0MRN02DZ748,HTN0MRN01AZVHJ,HTN0MRN01A3JEE,HTN0MRN01ASGXA,HTN0MRN01B1MZK,HTN0MRN01CAIZP,HTN0MRN01CGWX3,HTN0MRN02EJ0S8,HTN0MRN02C6PM6,HTN0MRN02ETL57,HTN0MRN02DVFQ7,HTN0MRN02DUPGJ,HTN0MRN03GB5NL,HTN0MRN03FW11K,HTN0MRN02EOOQS,HTN0MRN03GJHM8,HTN0MRN02EGQVK,HTN0MRN02C9542,HTN0MRN01B3WM4,HTN0MRN01AO3I9,HTN0MRN01B0058,HTN0MRN01…
HTN0MRN01A1DDE	HTN0MRN01A1DDE,HTN0MRN02D1QA9,HTN0MRN03F0CMC,HTN0MRN03G6XOL,HTN0MRN03HCRCB,HTN0MRN01BJY1G,HTN0MRN01AMISO,HTN0MRN01A3WA9,HTN0MRN01B4HM9,HTN0MRN01AUR3Q,HTN0MRN02D8JVG,HTN0MRN02EO6ID,HTN0MRN02D1224,HTN0MRN02DP6I5,HTN0MRN02EYLXK,HTN0MRN02ELTT4,HTN0MRN02DD6RZ,HTN0MRN02ETGQ9,HTN0MRN03G5MIC,HTN0MRN03GZGH2,HTN0MRN03GHEKH,HTN0MRN03G6S3L,HTN0MRN03GT64T,HTN0MRN03FVVBQ,HTN0MRN03G5CHM,HTN0MRN03F6JA4,HTN0MRN03…
HTN0MRN01A0IOR	HTN0MRN01A0IOR,HTN0MRN01BFWJ9,HTN0MRN01BYBSD,HTN0MRN01BEPF6,HTN0MRN03F3JGM,HTN0MRN01A3T7M,HTN0MRN02C6KFV,HTN0MRN02EKBPV,HTN0MRN03FXE24,HTN0MRN01BG8M7,HTN0MRN01CFDS5,HTN0MRN01A3JGC,HTN0MRN01BIADY,HTN0MRN01AZOZW,HTN0MRN01B7V6P,HTN0MRN01BETJL,HTN0MRN02DIU47,HTN0MRN02DB8IW,HTN0MRN02EKVBR,HTN0MRN02DDTBQ,HTN0MRN02C1VFS,HTN0MRN02EUYPU,HTN0MRN03G9XGT,HTN0MRN03F7Y5H,HTN0MRN03GJA69,HTN0MRN01BW4JD,HTN0MRN02…
HTN0MRN02EZNKY	HTN0MRN02EZNKY,HTN0MRN02EO277,HTN0MRN02DLS2M,HTN0MRN03G93B5,HTN0MRN01A8FDW,HTN0MRN01B9ZXG,HTN0MRN02DKPMM,HTN0MRN03F0314,HTN0MRN03HIY4B,HTN0MRN03F011T,HTN0MRN03G3DM1,HTN0MRN03GZBO6,HTN0MRN03GAJDK,HTN0MRN01A4NFN,HTN0MRN02EUBM9,HTN0MRN02EKX2B,HTN0MRN02DME0W,HTN0MRN03GIIJ2,HTN0MRN01CCHL9,HTN0MRN02DLCKX,HTN0MRN03GVJGL,HTN0MRN01CBKWC,HTN0MRN01BSWZ4,HTN0MRN01BZSHG,HTN0MRN01BSCXZ,HTN0MRN02ECGSE,HTN0MRN02…
HTN0MRN02EY090	HTN0MRN02EY090,HTN0MRN03G9H38,HTN0MRN03GGWNT,HTN0MRN03HBMUX,HTN0MRN02EQHEQ,HTN0MRN03G77TR,HTN0MRN01AII13,HTN0MRN03HE1XI,HTN0MRN01AV1T1,HTN0MRN03F60UU,HTN0MRN01CG26P,HTN0MRN02EF1B2,HTN0MRN02C19LN,HTN0MRN02EY9DZ,HTN0MRN03HHTGB,HTN0MRN03F942E,HTN0MRN03FRYWI,HTN0MRN03F854N,HTN0MRN01CCNIV,HTN0MRN03HLIPW,HTN0MRN03GZWGP,HTN0MRN01AODWH,HTN0MRN01B1IEP,HTN0MRN01A9KH1,HTN0MRN02EC4WD,HTN0MRN02EYVQU,HTN0MRN02…
HTN0MRN02EHHNS	HTN0MRN02EHHNS,HTN0MRN02DCGJB,HTN0MRN03FSMMJ,HTN0MRN03HF528
HTN0MRN02DYYYS	HTN0MRN02DYYYS,HTN0MRN02E0VYM,HTN0MRN03G7TH4,HTN0MRN03FP2LS,HTN0MRN01A0ZDX,HTN0MRN03HGREF,HTN0MRN02EVPEU,HTN0MRN02C8W4P,HTN0MRN03GX1T6,HTN0MRN03GWCKW,HTN0MRN01BRXZ7,HTN0MRN02DJPO1,HTN0MRN02EBWMN,HTN0MRN02D2RCR,HTN0MRN02C5BH0,HTN0MRN02EPXHG,HTN0MRN01BHUHP,HTN0MRN02ER4FB,HTN0MRN03GHQYD,HTN0MRN01BITF6,HTN0MRN01A6YUW,HTN0MRN03GJNGG,HTN0MRN03GEK2L,HTN0MRN01B6ZS2,HTN0MRN01BWPPU,HTN0MRN01BGX1E,HTN0MRN02…
HTN0MRN02DXUMZ	HTN0MRN02DXUMZ,HTN0MRN02C16D1,HTN0MRN03GPJC7,HTN0MRN03GB9F7,HTN0MRN01BAQYZ,HTN0MRN02C9348,HTN0MRN02EQFH3,HTN0MRN01BUVL0,HTN0MRN01B2NRA,HTN0MRN01B7BV9,HTN0MRN01AV2MM,HTN0MRN03GF2XK,HTN0MRN03HEIL1,HTN0MRN01AYTGV,HTN0MRN01AY3IJ,HTN0MRN01B8GB8,HTN0MRN01B4RGZ,HTN0MRN02C050F,HTN0MRN02EBIRZ,HTN0MRN02EFA27,HTN0MRN02C8LX2,HTN0MRN02EWBC5,HTN0MRN03GRGRJ,HTN0MRN03GVYCN,HTN0MRN01A5RTF,HTN0MRN02ER9Q7,HTN0MRN03…
HTN0MRN02DW9WN	HTN0MRN02DW9WN,HTN0MRN02DJJX3,HTN0MRN03GU0QS,HTN0MRN03GHYA5,HTN0MRN03GTCQW,HTN0MRN01BUSIH,HTN0MRN01BZB7Y,HTN0MRN01AULQW,HTN0MRN01A1DYS,HTN0MRN02EHSMF,HTN0MRN02EOVQT,HTN0MRN02DXNE3,HTN0MRN03G4XVC,HTN0MRN03G4G7J,HTN0MRN03GHFAR,HTN0MRN03GUSTQ,HTN0MRN03HA925,HTN0MRN03GYL6P,HTN0MRN01BVM8T,HTN0MRN01CBZKJ,HTN0MRN01A77FL,HTN0MRN01BIZ9G,HTN0MRN01B0JZ7,HTN0MRN01BR2F6,HTN0MRN02DOJIU,HTN0MRN02DW6T2,HTN0MRN02…
HTN0MRN02DVD7D	HTN0MRN02DVD7D,HTN0MRN02EXXPZ,HTN0MRN03HLFLC,HTN0MRN03HGQKY,HTN0MRN02D997K
HTN0MRN02DMSCA	HTN0MRN02DMSCA,HTN0MRN03GNDEU,HTN0MRN03FRW88,HTN0MRN02D0Y1D,HTN0MRN01A8A4P,HTN0MRN01BKENH,HTN0MRN02DOP67,HTN0MRN02D0BR5,HTN0MRN02DJBR5,HTN0MRN02EPXMQ,HTN0MRN02ETH2X,HTN0MRN03FV1ZA,HTN0MRN01AV0RC,HTN0MRN02D3SJT,HTN0MRN02EY44I,HTN0MRN03GMECD,HTN0MRN03GVDDD,HTN0MRN01AZTNN
HTN0MRN02DIG6N	HTN0MRN02DIG6N,HTN0MRN02DGQMX,HTN0MRN03G4W8R,HTN0MRN03GEF08,HTN0MRN03G4OGY,HTN0MRN02DSB8M,HTN0MRN02D8XRD,HTN0MRN03GQU17,HTN0MRN03G28NQ,HTN0MRN01BLK3Y,HTN0MRN01B36US,HTN0MRN02EOJAW,HTN0MRN02DCIMS,HTN0MRN03G4D5G,HTN0MRN01BQM8W,HTN0MRN01BF366,HTN0MRN01BBKM8,HTN0MRN03F9IKZ,HTN0MRN03HFG4G
HTN0MRN02DFDFP	HTN0MRN02DFDFP,HTN0MRN02EEGRA,HTN0MRN03FTVKA,HTN0MRN03GI25L
HTN0MRN02D7MCQ	HTN0MRN02D7MCQ,HTN0MRN03HDBU2,HTN0MRN03FK6MQ,HTN0MRN03G9J0B,HTN0MRN02DUCCE,HTN0MRN03GN0T0,HTN0MRN01BVUPG,HTN0MRN01A4Z91,HTN0MRN01BTZ91,HTN0MRN02DGP0P,HTN0MRN02DBORF,HTN0MRN02D43NR,HTN0MRN02EGIL5,HTN0MRN02EMZD3,HTN0MRN02DKOBF,HTN0MRN02DGSVT,HTN0MRN03FXMFJ,HTN0MRN03GYGQJ,HTN0MRN03FSKN4,HTN0MRN01ALZXU,HTN0MRN01B51JK,HTN0MRN01AYGJU,HTN0MRN01BS76A,HTN0MRN02DINTF,HTN0MRN02DBGA7,HTN0MRN02DOQ0Y,HTN0MRN02…
HTN0MRN02D1GIJ	HTN0MRN02D1GIJ,HTN0MRN02DJW4U,HTN0MRN03GMXUI,HTN0MRN03FLWTT,HTN0MRN02DP2SH,HTN0MRN03FQ5A2,HTN0MRN03G04H4,HTN0MRN02EETHQ,HTN0MRN01CE8PO,HTN0MRN03G9LXH,HTN0MRN03FKEQU,HTN0MRN03HLBVO,HTN0MRN03G2Z3R,HTN0MRN01BPIRB,HTN0MRN01ATZFZ,HTN0MRN01ASZ0F,HTN0MRN02EIX6B,HTN0MRN02D1BXT,HTN0MRN01CEUN6,HTN0MRN01AOIYK,HTN0MRN01AQLCJ,HTN0MRN01A3BSY,HTN0MRN01BWZDY,HTN0MRN02DWZIF,HTN0MRN02EFSC8,HTN0MRN02DN272,HTN0MRN02…
HTN0MRN01CHN8E	HTN0MRN01CHN8E,HTN0MRN01BVW3T,HTN0MRN02D4EV4,HTN0MRN03HHLNE,HTN0MRN01BPT3G,HTN0MRN01BTITV,HTN0MRN02D2G48,HTN0MRN03GJO9K,HTN0MRN03FV1U5,HTN0MRN03GY2PB,HTN0MRN03F2X5L,HTN0MRN01CD3BZ,HTN0MRN02C9JPY,HTN0MRN02EBIAQ,HTN0MRN03HH0UR,HTN0MRN03GUO0K,HTN0MRN01BRCC4,HTN0MRN02DUXD9,HTN0MRN02EAD3V,HTN0MRN03HCTX7,HTN0MRN01B9U8Y,HTN0MRN01AJF80,HTN0MRN02D344L,HTN0MRN02DMFB4,HTN0MRN03HDZZU,HTN0MRN03GUIMI,HTN0MRN03…
HTN0MRN01CEEVM	HTN0MRN01CEEVM,HTN0MRN01CGR7Z,HTN0MRN01B9GI2,HTN0MRN02D0PLC
HTN0MRN01CDJMH	HTN0MRN01CDJMH,HTN0MRN03HEOEJ,HTN0MRN03HDHHD,HTN0MRN03F6RLB,HTN0MRN01BJRX6,HTN0MRN01BNAL8,HTN0MRN01B3DC2,HTN0MRN01BWUNU,HTN0MRN01ALEZ0,HTN0MRN01BT01A,HTN0MRN02D7S8T,HTN0MRN02DXMU0,HTN0MRN02EOLL7,HTN0MRN02D0G8G,HTN0MRN02D2CR2,HTN0MRN03GAYX9,HTN0MRN03G8JLV,HTN0MRN03G49KK,HTN0MRN01B8T3Y,HTN0MRN02EJ3V5,HTN0MRN02EA56L,HTN0MRN02DIQFL,HTN0MRN02DZUYH,HTN0MRN02EEE2N,HTN0MRN03G3K8A,HTN0MRN03F6RAU,HTN0MRN03…
HTN0MRN01CCU4E	HTN0MRN01CCU4E,HTN0MRN02D5AWB,HTN0MRN02ESEIG,HTN0MRN03GJORF,HTN0MRN01AV7R6,HTN0MRN02DEKD2,HTN0MRN03G9FV4,HTN0MRN01AQM26,HTN0MRN03FVFO7,HTN0MRN03F1N2L,HTN0MRN01CFXLF,HTN0MRN01CHT14,HTN0MRN01ALJ5C,HTN0MRN02DMHRU,HTN0MRN03FQCSH,HTN0MRN03GXI2R,HTN0MRN01ANCOJ,HTN0MRN03GUEWR,HTN0MRN03HLIVV,HTN0MRN01A3WWD,HTN0MRN03HGVKI,HTN0MRN03GX2F3,HTN0MRN01B8TX2,HTN0MRN01ARL5Z,HTN0MRN01BXVO7,HTN0MRN01CBB5K,HTN0MRN01…
HTN0MRN01BT8E8	HTN0MRN01BT8E8,HTN0MRN01BLGXK,HTN0MRN02EN3TL,HTN0MRN03G5IGT,HTN0MRN02EJ486,HTN0MRN03HLGEF,HTN0MRN03HDONC,HTN0MRN01BEJKT,HTN0MRN01ARCQ0,HTN0MRN03FXQMH,HTN0MRN01BEUT9
HTN0MRN01BQH3J	HTN0MRN01BQH3J,HTN0MRN01B053H,HTN0MRN02DDTO0,HTN0MRN03FZUA3,HTN0MRN02DHRQ9,HTN0MRN01B6X3Y,HTN0MRN02EUT3J,HTN0MRN02DAZR8,HTN0MRN02EALAO,HTN0MRN02DUWZD,HTN0MRN02DPKNJ,HTN0MRN02DTIW1,HTN0MRN03G8JWH,HTN0MRN03GM0EU,HTN0MRN03GTTAI,HTN0MRN02EV3QF,HTN0MRN03HCNJE,HTN0MRN01CAGND,HTN0MRN03FU3AR,HTN0MRN01A8N1A,HTN0MRN02D977B,HTN0MRN03GY3ZT,HTN0MRN01BF6MW,HTN0MRN01AK72J,HTN0MRN01CCLDM,HTN0MRN01BGEPZ,HTN0MRN02…
HTN0MRN01BKPCT	HTN0MRN01BKPCT,HTN0MRN01AI0MT,HTN0MRN03GMX5P,HTN0MRN03HJD6Z,HTN0MRN01B9OVN,HTN0MRN01A1R0N,HTN0MRN02EWLCK,HTN0MRN03G8DAK,HTN0MRN03GN3KM,HTN0MRN03GZ1YT,HTN0MRN01AWZ4B,HTN0MRN02EBU4Y,HTN0MRN03G3COY,HTN0MRN03GADPO,HTN0MRN03F1P95,HTN0MRN01BEUUO,HTN0MRN02DXHD1
HTN0MRN01BJ52T	HTN0MRN01BJ52T,HTN0MRN02DUUL4,HTN0MRN03F4N4Z,HTN0MRN03FS51A,HTN0MRN03F3YCO
HTN0MRN01BEP36	HTN0MRN01BEP36,HTN0MRN02DVZE0,HTN0MRN02D2HCT,HTN0MRN03HFER9
HTN0MRN01BDBTW	HTN0MRN01BDBTW,HTN0MRN02ECMKU,HTN0MRN03GS7WW,HTN0MRN03G6KUM,HTN0MRN01BFYOK,HTN0MRN01BE3C3,HTN0MRN01AX5OX,HTN0MRN02EBRP4,HTN0MRN03FO8KX,HTN0MRN03GYTN5,HTN0MRN02ERQVG,HTN0MRN01ATJLB,HTN0MRN03GBXAC,HTN0MRN01AZ655,HTN0MRN01A77O9,HTN0MRN01A3FAI,HTN0MRN01AIT23,HTN0MRN01BJLNH,HTN0MRN01A6SWL,HTN0MRN01AMIAA,HTN0MRN01CEICK,HTN0MRN01BOUHX,HTN0MRN02EW0F5,HTN0MRN02DGZGJ,HTN0MRN02C8IO7,HTN0MRN02EGVWY,HTN0MRN03…
HTN0MRN01BA19K	HTN0MRN01BA19K,HTN0MRN01BXUEQ,HTN0MRN02C9XFR,HTN0MRN03HK82G
HTN0MRN01B999R	HTN0MRN01B999R,HTN0MRN01AYZZ3,HTN0MRN02D4MJ9,HTN0MRN03G1HIX,HTN0MRN03FX7J7,HTN0MRN02EFROJ,HTN0MRN02DDTQA,HTN0MRN02EFJ4E,HTN0MRN03G0DDN,HTN0MRN02DNN1D,HTN0MRN03GEEB5,HTN0MRN03F2KSR,HTN0MRN01BVYXC,HTN0MRN01A445K,HTN0MRN03FP84P,HTN0MRN01BZ5W2,HTN0MRN02C9PO4,HTN0MRN03F267Q,HTN0MRN03HCAWU,HTN0MRN01AKONW,HTN0MRN01B31NN,HTN0MRN02DL5IB,HTN0MRN02D1TNI,HTN0MRN02DGXIY,HTN0MRN02EOUOH,HTN0MRN02EU2TR,HTN0MRN02…
HTN0MRN01B4J9P	HTN0MRN01B4J9P,HTN0MRN03F31BJ,HTN0MRN03GKABI,HTN0MRN03GIMOY
HTN0MRN01B2TIG	HTN0MRN01B2TIG,HTN0MRN01BX9P7,HTN0MRN02D5LFC,HTN0MRN03HK248
HTN0MRN01B1CXP	HTN0MRN01B1CXP,HTN0MRN01BOU4R,HTN0MRN02DPU9V,HTN0MRN03G5209,HTN0MRN01BAGUL,HTN0MRN02D6Z9W,HTN0MRN01BZE07,HTN0MRN01CEAE0,HTN0MRN02DVYIZ,HTN0MRN03G9IVX,HTN0MRN01CFFKL,HTN0MRN01CBR9H,HTN0MRN01A63XG,HTN0MRN01CI3FL,HTN0MRN02DO7WZ,HTN0MRN02DZUVP
HTN0MRN01B13SE	HTN0MRN01B13SE,HTN0MRN02EXVVF,HTN0MRN03FZLIL,HTN0MRN03G35WE,HTN0MRN03FQXCE
HTN0MRN01B0P3T	HTN0MRN01B0P3T,HTN0MRN01AJ19D,HTN0MRN03FWCON,HTN0MRN03GLYQF
HTN0MRN01AYYNY	HTN0MRN01AYYNY,HTN0MRN01B300L,HTN0MRN01CF396,HTN0MRN02D1CQC
HTN0MRN01AV594	HTN0MRN01AV594,HTN0MRN01BELRM,HTN0MRN02EMK8D,HTN0MRN03G61XL,HTN0MRN01BIE35,HTN0MRN01AR8LN,HTN0MRN03GEDZO,HTN0MRN01A0AI9,HTN0MRN01ARFY0,HTN0MRN01BMRAN,HTN0MRN01AWYW3,HTN0MRN02EFDLO,HTN0MRN03HHW67,HTN0MRN03GGIAK,HTN0MRN01CC4V1,HTN0MRN01AVV8P,HTN0MRN02EWBDG,HTN0MRN02EQ1TD,HTN0MRN02DXAMF,HTN0MRN03HF2XB,HTN0MRN03F0OU4,HTN0MRN01BKPSK,HTN0MRN01BJN2O,HTN0MRN01BCBK2,HTN0MRN01BKUOI,HTN0MRN02EXF3R,HTN0MRN02…
HTN0MRN01AUB5S	HTN0MRN01AUB5S,HTN0MRN01B0LHL,HTN0MRN02C1L5Y,HTN0MRN03FSHES,HTN0MRN01AOQE4,HTN0MRN01AX61M,HTN0MRN01AKQ1T,HTN0MRN01BVSS8,HTN0MRN03FX64J,HTN0MRN01CDAM2,HTN0MRN02DEVPY,HTN0MRN01BOOI0,HTN0MRN01BL9OK,HTN0MRN02DPKC7,HTN0MRN01BN72S,HTN0MRN01ARJCS,HTN0MRN01AK8X8,HTN0MRN02C5JAK,HTN0MRN03GJILG,HTN0MRN02DBVAK,HTN0MRN02DZG46,HTN0MRN02D8SX5,HTN0MRN03G0IMN,HTN0MRN03FWVX9,HTN0MRN01A9L39,HTN0MRN02DGFJV,HTN0MRN02…
HTN0MRN01AU8BX	HTN0MRN01AU8BX,HTN0MRN01B3JQ9,HTN0MRN03G9ARD,HTN0MRN03FWBVA,HTN0MRN02C5SBG,HTN0MRN03HKAJF,HTN0MRN03HK8OO,HTN0MRN02ERQ2M,HTN0MRN01BJFBA,HTN0MRN01A6KCI,HTN0MRN03FU9OC,HTN0MRN02DI3YI,HTN0MRN02C4IDG,HTN0MRN01CC1BS,HTN0MRN01BRNMS,HTN0MRN01AKY0K,HTN0MRN01BZWB9,HTN0MRN02D999S,HTN0MRN02EJKZ7,HTN0MRN02D12Z2,HTN0MRN02C5XNR,HTN0MRN02DYGEK,HTN0MRN02DX53U,HTN0MRN03G8G63,HTN0MRN03GSI6B,HTN0MRN03G33XM,HTN0MRN03…
HTN0MRN01ARR7K	HTN0MRN01ARR7K,HTN0MRN02DGLYK,HTN0MRN02DYI1J,HTN0MRN03F7H72,HTN0MRN01BYNI1,HTN0MRN01BR11Y,HTN0MRN03FNMDM,HTN0MRN01CG5RM,HTN0MRN01B0NS9,HTN0MRN01BK980,HTN0MRN01BZN7I,HTN0MRN02C2O5X,HTN0MRN03GDYTW,HTN0MRN03GI5HO,HTN0MRN03FVHPZ,HTN0MRN01A0FFP,HTN0MRN02EVBLB,HTN0MRN03G4IU1,HTN0MRN03F478E,HTN0MRN01ATREH,HTN0MRN03F8IM4,HTN0MRN01B9WNG,HTN0MRN03G6QX9,HTN0MRN01AX740,HTN0MRN02DKNUT,HTN0MRN03G8ATF,HTN0MRN01…
HTN0MRN01AM2DC	HTN0MRN01AM2DC,HTN0MRN01BGIRG,HTN0MRN01CGWG9,HTN0MRN01B8NTU,HTN0MRN01A9VF5,HTN0MRN01AW120,HTN0MRN01BIF83,HTN0MRN02DJ5DV,HTN0MRN02EJSRS,HTN0MRN03GC514,HTN0MRN01BUESO,HTN0MRN02DTSOQ,HTN0MRN03F1ZBU,HTN0MRN03HCV12,HTN0MRN01A1N2D,HTN0MRN01CEE2R,HTN0MRN01A33OK,HTN0MRN02ECTD6,HTN0MRN02EV2DI,HTN0MRN02DMHLG,HTN0MRN02DEUUB,HTN0MRN03GQ7LS,HTN0MRN03G44T1,HTN0MRN01BIBGE,HTN0MRN02ENNLV,HTN0MRN02ENBSW,HTN0MRN03…
HTN0MRN01ALAIT	HTN0MRN01ALAIT,HTN0MRN02EJEWO,HTN0MRN02DXR7D,HTN0MRN03GF5CP,HTN0MRN01B3GU3,HTN0MRN01AQ3RL,HTN0MRN01AKYLI,HTN0MRN02EIZ9C,HTN0MRN02DF0U8,HTN0MRN01B2TS8,HTN0MRN03GF3LM,HTN0MRN01AQH5I,HTN0MRN01AVEL1,HTN0MRN01ATOCV,HTN0MRN02EA8GF,HTN0MRN02D1ARW,HTN0MRN03HAFLQ,HTN0MRN01ANL3T,HTN0MRN01B0OFE,HTN0MRN01AXZ9F,HTN0MRN02ETLT3,HTN0MRN03GGXNG,HTN0MRN03GNFK9,HTN0MRN03GEH7M,HTN0MRN03F8B0W,HTN0MRN01B9B3X,HTN0MRN01…
HTN0MRN01AL5LI	HTN0MRN01AL5LI,HTN0MRN01A0WY4,HTN0MRN01BQZP8,HTN0MRN03FK1B5,HTN0MRN02DVARF
HTN0MRN01AIP32	HTN0MRN01AIP32,HTN0MRN01AQNX4,HTN0MRN03HGL7Z,HTN0MRN03FVZDF,HTN0MRN01AZY5Z,HTN0MRN01BFRJ1,HTN0MRN02DPEW5,HTN0MRN03GPA44,HTN0MRN02EMQSW
HTN0MRN01A92MY	HTN0MRN01A92MY,HTN0MRN02C500F,HTN0MRN02D6H2J,HTN0MRN03GWQWS,HTN0MRN01AOQAI,HTN0MRN01CGK57,HTN0MRN01BLBNO,HTN0MRN01CCIIE,HTN0MRN02EM774,HTN0MRN03GWANB,HTN0MRN03GL7M7,HTN0MRN03GJZP3
HTN0MRN01A8VCS	HTN0MRN01A8VCS,HTN0MRN02EDVLO,HTN0MRN02EKP20,HTN0MRN03G383T,HTN0MRN03GV8A0,HTN0MRN03G9E6C,HTN0MRN02EWPVN
HTN0MRN01A6P92	HTN0MRN01A6P92,HTN0MRN01BJC0U,HTN0MRN02DVD66,HTN0MRN03F5NFH,HTN0MRN01ALXE5,HTN0MRN01AUSSK,HTN0MRN01BSD2O,HTN0MRN02EL1MK,HTN0MRN02C4ISY,HTN0MRN02DEZF4,HTN0MRN03GL4MY,HTN0MRN01B5W7X,HTN0MRN01A2BUE,HTN0MRN02ECI1E,HTN0MRN02EUNUT,HTN0MRN01BD0Z8,HTN0MRN01B64Q4,HTN0MRN03HKQUR,HTN0MRN03GOLAU,HTN0MRN01BOJ9L,HTN0MRN01BHPPD,HTN0MRN02EBKJP
HTN0MRN01A6KB5	HTN0MRN01A6KB5,HTN0MRN01AXSIH,HTN0MRN02D7QBW,HTN0MRN03FMMIQ,HTN0MRN01CAE4O,HTN0MRN02EHQSY,HTN0MRN02DG6OY,HTN0MRN02D6Z91,HTN0MRN02D5F92,HTN0MRN03GJSOP,HTN0MRN03G0E5L,HTN0MRN01BWRW3,HTN0MRN02DSLD7,HTN0MRN02DKSPH,HTN0MRN02DXNLA,HTN0MRN01B18Z3,HTN0MRN01BT0MH,HTN0MRN01AKD5D,HTN0MRN01AZTDR,HTN0MRN01BO9U8,HTN0MRN01BU6H2,HTN0MRN01B2D32,HTN0MRN02D7D3G,HTN0MRN02EVJ2A,HTN0MRN02D9SNH,HTN0MRN02DBBD5,HTN0MRN02…
HTN0MRN01A646R	HTN0MRN01A646R,HTN0MRN01BGP8U,HTN0MRN01AJFT1,HTN0MRN02DIB0F,HTN0MRN01BL48F
HTN0MRN01A5678	HTN0MRN01A5678,HTN0MRN01B2J7C,HTN0MRN03FWT3H,HTN0MRN03G0DKB
HTN0MRN01A4ZKX	HTN0MRN01A4ZKX,HTN0MRN02DW4EM,HTN0MRN03GEW82,HTN0MRN03GC3O3
HTN0MRN01A0DZJ	HTN0MRN01A0DZJ,HTN0MRN03GJU4O,HTN0MRN03G6R1J,HTN0MRN03G4EI9,HTN0MRN01BIGH4,HTN0MRN01BBJ8L,HTN0MRN03HDO4J,HTN0MRN03GETOC,HTN0MRN01BQX5E,HTN0MRN02DJ64D,HTN0MRN02D2UCY,HTN0MRN03FL2DP,HTN0MRN03HAYRS,HTN0MRN01AWARX,HTN0MRN01AZ1NT,HTN0MRN01AT6SZ,HTN0MRN01BQZ3F,HTN0MRN02DZL8W,HTN0MRN03GOPOT,HTN0MRN03FTLCV,HTN0MRN03FU91Y,HTN0MRN01B809G,HTN0MRN01AR9A8,HTN0MRN02DUAQU,HTN0MRN02D11GK,HTN0MRN02DT81F,HTN0MRN02…
HTN0MRN03GQJPS	HTN0MRN03GQJPS,HTN0MRN03FMH8I,HTN0MRN03GFFDR,HTN0MRN01BJ6MR,HTN0MRN01BNLRW
HTN0MRN03GOC5B	HTN0MRN03GOC5B,HTN0MRN03GA53P,HTN0MRN03GLU2Z
HTN0MRN03GIPKJ	HTN0MRN03GIPKJ,HTN0MRN03FZJV4,HTN0MRN03GZ8BL,HTN0MRN02DXZBZ,HTN0MRN01A6AYR,HTN0MRN01AMWEF,HTN0MRN01CCISJ,HTN0MRN01CBCX5,HTN0MRN01B3C20,HTN0MRN01A4WDV,HTN0MRN02EPBBA,HTN0MRN02EBU6K,HTN0MRN03GO9UL,HTN0MRN03GPRDM,HTN0MRN03F7D1B,HTN0MRN03GIPY1,HTN0MRN01AQM01,HTN0MRN01A03AO,HTN0MRN02DFZTN,HTN0MRN02DNH78,HTN0MRN02DCWZT,HTN0MRN02D3K57,HTN0MRN03FPWIF,HTN0MRN01BIV5G,HTN0MRN02C5TGW,HTN0MRN03FX3J7,HTN0MRN03…
HTN0MRN03GCTYA	HTN0MRN03GCTYA,HTN0MRN03GISSK,HTN0MRN03FZLH8
HTN0MRN02EX6X8	HTN0MRN02EX6X8,HTN0MRN02DYVQ9,HTN0MRN03G4R18,HTN0MRN03FVRV8,HTN0MRN02D41P5,HTN0MRN01AV3RY,HTN0MRN02EF0WI,HTN0MRN02EVFVF,HTN0MRN02C6QFG,HTN0MRN02DBIF4
HTN0MRN02EPGJ6	HTN0MRN02EPGJ6,HTN0MRN02EV579,HTN0MRN03GE3G9,HTN0MRN01A7DKD
HTN0MRN02EP7Z2	HTN0MRN02EP7Z2,HTN0MRN02C4ZD2,HTN0MRN03GBU2B,HTN0MRN01BHC45,HTN0MRN02EBFF2,HTN0MRN01CFI0L,HTN0MRN01BTSJM,HTN0MRN01AI0KJ,HTN0MRN02D6XVF,HTN0MRN03HCFAZ,HTN0MRN03HFPEL,HTN0MRN01BVRRM,HTN0MRN01A2U29,HTN0MRN02ETU4I,HTN0MRN03HJNZD,HTN0MRN01AJV05,HTN0MRN01BGIRJ,HTN0MRN01B18WI,HTN0MRN01AJHN0,HTN0MRN01CGSUK,HTN0MRN01AOY4E,HTN0MRN01B33P3,HTN0MRN02EHNQ3,HTN0MRN02DOVT9,HTN0MRN02DMGDL,HTN0MRN02D8FCX,HTN0MRN02…
HTN0MRN02ENJM1	HTN0MRN02ENJM1,HTN0MRN03HAZ2Q,HTN0MRN03G5KZW,HTN0MRN01ALB3V,HTN0MRN02EN3B9,HTN0MRN03HKJ3V
HTN0MRN02EM6XT	HTN0MRN02EM6XT,HTN0MRN03FZA7O,HTN0MRN03G1YKY,HTN0MRN01BM14H,HTN0MRN03GT0N1,HTN0MRN03G9G2B,HTN0MRN03G8E8K,HTN0MRN03HKTLC,HTN0MRN02EWE3C,HTN0MRN01BI7O7,HTN0MRN03G075M,HTN0MRN03GNQEL,HTN0MRN01BVGF7,HTN0MRN01BBW18,HTN0MRN03F61HU,HTN0MRN01A3BWY,HTN0MRN01AKEOD,HTN0MRN01AWDXY,HTN0MRN01B1SQR,HTN0MRN01CD2IM,HTN0MRN01BM406,HTN0MRN02C2ZZ4,HTN0MRN02EKOWH,HTN0MRN02EE2LN,HTN0MRN03FTMCO,HTN0MRN03G5P4E,HTN0MRN03…
HTN0MRN02ELZ3V	HTN0MRN02ELZ3V,HTN0MRN02EQWNA,HTN0MRN03GFV5U,HTN0MRN01AKIN0,HTN0MRN03GY1UV,HTN0MRN03FK6KQ
HTN0MRN02EFPPE	HTN0MRN02EFPPE,HTN0MRN02EADIG,HTN0MRN02EOMTX
HTN0MRN02EFBT5	HTN0MRN02EFBT5,HTN0MRN02DXH35,HTN0MRN02DS82A,HTN0MRN03FK09W,HTN0MRN02C3LUN,HTN0MRN01BC305,HTN0MRN03FYIYR,HTN0MRN01CHIA8,HTN0MRN01AZK7N,HTN0MRN01BS44I,HTN0MRN01BOFTJ,HTN0MRN01APHSD,HTN0MRN02DFJJD,HTN0MRN02DE4CV,HTN0MRN02ETW17,HTN0MRN02EIT4U,HTN0MRN03F9TN4,HTN0MRN03FZKKF,HTN0MRN03GSBRW,HTN0MRN03GBZZZ,HTN0MRN03F2T1P,HTN0MRN01APNQ4,HTN0MRN02ECLHF,HTN0MRN02DJKHF,HTN0MRN02DEGS5,HTN0MRN01BQCLG,HTN0MRN01…
HTN0MRN02DTR5J	HTN0MRN02DTR5J,HTN0MRN02C1GEO,HTN0MRN02DFZYP,HTN0MRN03HFWGJ,HTN0MRN01B6ZBF
HTN0MRN02DOKCZ	HTN0MRN02DOKCZ,HTN0MRN03G2ELU,HTN0MRN03FTPIU,HTN0MRN02DTO1S,HTN0MRN02DT3RT,HTN0MRN03GEQQB
HTN0MRN02DLYRI	HTN0MRN02DLYRI,HTN0MRN03GI3LY,HTN0MRN03GELHC,HTN0MRN01BRR27,HTN0MRN01BLQKY,HTN0MRN01BXRDR,HTN0MRN01A3PVG,HTN0MRN02EH27E,HTN0MRN02EMT2S,HTN0MRN02DCZYG,HTN0MRN03GNKBI,HTN0MRN01B4FKE,HTN0MRN02D5F38,HTN0MRN02ENXRC,HTN0MRN03HIDEQ,HTN0MRN03GKL71,HTN0MRN01B0ZLV,HTN0MRN01B8SLZ,HTN0MRN01B5M6Y,HTN0MRN01ANXLF,HTN0MRN02DN92F,HTN0MRN02C6KOI,HTN0MRN02C40DS,HTN0MRN01B7LUL,HTN0MRN01A9HSU,HTN0MRN01BDBNB,HTN0MRN02…
HTN0MRN02DLXDJ	HTN0MRN02DLXDJ,HTN0MRN02DD1EC,HTN0MRN03GEHED,HTN0MRN01BW3JJ,HTN0MRN03GZS2W,HTN0MRN02D0F4X
HTN0MRN02DLSMC	HTN0MRN02DLSMC,HTN0MRN03GH0SN,HTN0MRN03F3I8D,HTN0MRN02DZYAN,HTN0MRN01BOYCJ,HTN0MRN01BFSPM,HTN0MRN01B3VHN,HTN0MRN03F6OYI,HTN0MRN02D77H2,HTN0MRN02D2A7P,HTN0MRN01BRP44
HTN0MRN02DH5H2	HTN0MRN02DH5H2,HTN0MRN03GNV8M,HTN0MRN03GE0F3,HTN0MRN03FZDK8,HTN0MRN01B1R5L,HTN0MRN01BHFKT,HTN0MRN02D9ALT,HTN0MRN03GNKDQ,HTN0MRN03GADZP,HTN0MRN03FOAQM,HTN0MRN03FNTY8,HTN0MRN03GNEU7,HTN0MRN03FTCKN,HTN0MRN03GSI8H,HTN0MRN01ASHGI,HTN0MRN01AQBXG,HTN0MRN01A0QMM,HTN0MRN02DSMJ9,HTN0MRN02DXZNH,HTN0MRN03G3S1P,HTN0MRN03G4VQ0,HTN0MRN03GYO77,HTN0MRN03GHIPV,HTN0MRN01AN6BC,HTN0MRN01B3CDH,HTN0MRN01B3FUL,HTN0MRN01…
HTN0MRN02DH3D0	HTN0MRN02DH3D0,HTN0MRN02DO9EJ,HTN0MRN03HAGKA,HTN0MRN01BED5L,HTN0MRN01B0GFI,HTN0MRN01B86L9,HTN0MRN03G096C,HTN0MRN03FPYKR,HTN0MRN03GCUDP,HTN0MRN01CFPGM,HTN0MRN01BNH9Z,HTN0MRN01A2RFK,HTN0MRN01B797U,HTN0MRN01ATUHC,HTN0MRN01A62QF,HTN0MRN01BGS2B,HTN0MRN02DEH0U,HTN0MRN03G8IGA,HTN0MRN03FQJON,HTN0MRN01CHUYR,HTN0MRN01AZ6UX,HTN0MRN01CFTC7,HTN0MRN01A2B25,HTN0MRN01BHAG3,HTN0MRN01A4VSV,HTN0MRN01BCIMN,HTN0MRN01…
HTN0MRN02DD4ZV	HTN0MRN02DD4ZV,HTN0MRN02EBVK9,HTN0MRN02ETL7E
HTN0MRN02DCXRD	HTN0MRN02DCXRD,HTN0MRN03G7ZQE,HTN0MRN03HFWJU,HTN0MRN03G4QVC,HTN0MRN01A03U3,HTN0MRN01A3GSS,HTN0MRN01A0JGU,HTN0MRN01AW6LS,HTN0MRN01BDBTE,HTN0MRN01BPLOX,HTN0MRN01AGW0G,HTN0MRN01ANT5C,HTN0MRN02DGZ3U,HTN0MRN03GGC4T
HTN0MRN02D7KR4	HTN0MRN02D7KR4,HTN0MRN03G3IYR,HTN0MRN03GKTOL,HTN0MRN01BXBD7,HTN0MRN01B8DDG,HTN0MRN03F13CC,HTN0MRN03F0CKB,HTN0MRN01BUL6P,HTN0MRN02EFZAS,HTN0MRN02DCY93,HTN0MRN02D5G6N,HTN0MRN03GL5NR,HTN0MRN03GRU7N
HTN0MRN02D283N	HTN0MRN02D283N,HTN0MRN03G97BK,HTN0MRN03GZRKA,HTN0MRN03HFKVX
HTN0MRN02D0V97	HTN0MRN02D0V97,HTN0MRN03G6OD3,HTN0MRN03GJESS
HTN0MRN02C9J1M	HTN0MRN02C9J1M,HTN0MRN03GTZV0,HTN0MRN03GUAE6,HTN0MRN01APB33,HTN0MRN02DDJ0G,HTN0MRN01B95YA,HTN0MRN01BQ998,HTN0MRN01BG2WK,HTN0MRN02EV72M,HTN0MRN01CHMGQ,HTN0MRN01APK4N,HTN0MRN01CANXM,HTN0MRN01APU1U,HTN0MRN02EH2L7,HTN0MRN02C61GG,HTN0MRN02DNQSJ,HTN0MRN03GZWVE,HTN0MRN03FWDYE,HTN0MRN03FRK28,HTN0MRN03FSKHA,HTN0MRN03F9NZF,HTN0MRN01A0Y9Q,HTN0MRN02EMT3A,HTN0MRN02EL9KO,HTN0MRN02DHNL3,HTN0MRN03FRNFQ,HTN0MRN01…
HTN0MRN02C8D98	HTN0MRN02C8D98,HTN0MRN02DFQ1W,HTN0MRN03GNUF3,HTN0MRN03FUEXS,HTN0MRN03GRTJS,HTN0MRN01AXROB,HTN0MRN01BNA90,HTN0MRN02DJCBO,HTN0MRN02EEU7D,HTN0MRN02D0G5D,HTN0MRN03HGFBT,HTN0MRN03GGMC9,HTN0MRN01BYKQ5,HTN0MRN03G2GXS,HTN0MRN01AI7XD,HTN0MRN02DJVWE,HTN0MRN03GWSLH,HTN0MRN01BGNWC,HTN0MRN01AJTCJ,HTN0MRN01AP5LF,HTN0MRN02DEXIT,HTN0MRN03FLLJ0,HTN0MRN03GE9RN,HTN0MRN01CFOWK,HTN0MRN03G9RDN,HTN0MRN02C8LBF,HTN0MRN02…
HTN0MRN02C1I5V	HTN0MRN02C1I5V,HTN0MRN03GR7IJ,HTN0MRN03GZUI5,HTN0MRN01ARMUV,HTN0MRN01CBU50,HTN0MRN02EO82U,HTN0MRN01BRVDJ,HTN0MRN02DFDYH,HTN0MRN03FX4AT,HTN0MRN01BYLBZ,HTN0MRN02C8KCF,HTN0MRN02EEEQZ,HTN0MRN02DKIZP,HTN0MRN03HDV63,HTN0MRN01BR86M
HTN0MRN01CGGM9	HTN0MRN01CGGM9,HTN0MRN03GRGQW,HTN0MRN03GQ4BY,HTN0MRN01APZCK,HTN0MRN01BTOEW,HTN0MRN02DRIG2,HTN0MRN01BHTCL,HTN0MRN01AK2FJ,HTN0MRN02D224P,HTN0MRN02C335J,HTN0MRN02EYGHI,HTN0MRN02DVH9W,HTN0MRN02D2YBH,HTN0MRN03F7MYQ,HTN0MRN03G2Q4S,HTN0MRN03GFUIL,HTN0MRN03GZU63,HTN0MRN03GI8PN,HTN0MRN03HBC76,HTN0MRN01ARA4I,HTN0MRN01AJ2QX,HTN0MRN01AJ3HQ,HTN0MRN01B6SOL,HTN0MRN02EOSNC,HTN0MRN02DRL8B,HTN0MRN02DE7CN,HTN0MRN02…
HTN0MRN01CF7V6	HTN0MRN01CF7V6,HTN0MRN02EH43F,HTN0MRN03F6PTH
HTN0MRN01CEI9G	HTN0MRN01CEI9G,HTN0MRN03GKOVK,HTN0MRN03FKY4V,HTN0MRN01AJ8RT,HTN0MRN01A7CS9,HTN0MRN02EWX0Z,HTN0MRN02ECZTX,HTN0MRN02DQL2E,HTN0MRN03GZJ8F,HTN0MRN02D90T2,HTN0MRN02DRLZX,HTN0MRN01AXK3M,HTN0MRN01BDABL,HTN0MRN01BSTXE,HTN0MRN01BNM73,HTN0MRN01BR3VK,HTN0MRN02DLYFW,HTN0MRN02EO3BS,HTN0MRN02ET8O1,HTN0MRN02ESSWW,HTN0MRN02EUBOP,HTN0MRN02DG5RJ,HTN0MRN02DL10F,HTN0MRN02DFFKP,HTN0MRN03G4HBV,HTN0MRN03GANH1,HTN0MRN02…
HTN0MRN01CDDRY	HTN0MRN01CDDRY,HTN0MRN02C8YRH,HTN0MRN02EEQ1C,HTN0MRN03FLO8T,HTN0MRN01AH5VX,HTN0MRN03GPDLH,HTN0MRN03F91F1,HTN0MRN03G9ZL6,HTN0MRN03GQNVK,HTN0MRN02EU876,HTN0MRN03FTFIO,HTN0MRN03GAPQN,HTN0MRN03HCNAY,HTN0MRN03GILUR,HTN0MRN02C5NJ3,HTN0MRN03GN408,HTN0MRN03GZQ54,HTN0MRN02EH73P,HTN0MRN01CHK5Q,HTN0MRN01BQN6H,HTN0MRN02EI1Z3,HTN0MRN03GPP2B,HTN0MRN03GEXLF
HTN0MRN01CDAL8	HTN0MRN01CDAL8,HTN0MRN01CDKQE,HTN0MRN02EKC5U
HTN0MRN01CCY7Y	HTN0MRN01CCY7Y,HTN0MRN02C5G6S,HTN0MRN03F4VVU,HTN0MRN03GYPBU,HTN0MRN03GWDPP,HTN0MRN02D76CQ,HTN0MRN03G4LHR,HTN0MRN02DXUB5,HTN0MRN03G1YWX,HTN0MRN03GKI7U,HTN0MRN03F4BTV,HTN0MRN01AJ2KG,HTN0MRN01CEU3K,HTN0MRN01AQTLU,HTN0MRN03F8APZ,HTN0MRN03GWRIT,HTN0MRN03F58GW,HTN0MRN03FV8K4,HTN0MRN01B9XI1,HTN0MRN03G0EHI,HTN0MRN02DU16V,HTN0MRN02DXV1K,HTN0MRN02DHVMR,HTN0MRN03F10GS,HTN0MRN01CCMZW,HTN0MRN01BBOXY,HTN0MRN01…
HTN0MRN01CC8JP	HTN0MRN01CC8JP,HTN0MRN03G1FSC,HTN0MRN03HIAIE,HTN0MRN01B26KN,HTN0MRN02ESX3R,HTN0MRN02D6F4T
HTN0MRN01CBTDR	HTN0MRN01CBTDR,HTN0MRN02DKXR5,HTN0MRN02D9X24,HTN0MRN03GAKU7,HTN0MRN01BJ84I,HTN0MRN02C9JI7,HTN0MRN02ELD3P,HTN0MRN03G9L0D,HTN0MRN03GGZ6G,HTN0MRN03HAEVU,HTN0MRN02C2HQ3,HTN0MRN02D4OEF,HTN0MRN02C26F9,HTN0MRN01BMF73,HTN0MRN01BNMYB,HTN0MRN01BMW3G,HTN0MRN01A43XY,HTN0MRN02C3FW8,HTN0MRN02DV6NK,HTN0MRN02DODYU,HTN0MRN02C7XNU,HTN0MRN02EE3NW,HTN0MRN02DU17T,HTN0MRN02EDKBO,HTN0MRN02DO8XY,HTN0MRN03G6GFH,HTN0MRN03…
HTN0MRN01CBQJ8	HTN0MRN01CBQJ8,HTN0MRN01ASIXJ,HTN0MRN02C8PZC,HTN0MRN01BEJ7Y,HTN0MRN02D58HM,HTN0MRN03GNLUA,HTN0MRN01A52YF,HTN0MRN02DVFR3,HTN0MRN03GDH7E,HTN0MRN02EN9WM,HTN0MRN02DSKW9,HTN0MRN01BWL0W,HTN0MRN03GOLQ4,HTN0MRN01B8CXC,HTN0MRN02ECFGU,HTN0MRN01AJNX0,HTN0MRN01BAGT9,HTN0MRN01AJ5HK,HTN0MRN01BN9B4,HTN0MRN01BP144,HTN0MRN02DR2Q0,HTN0MRN03HBE16,HTN0MRN03FOX61
HTN0MRN01CBEBT	HTN0MRN01CBEBT,HTN0MRN03GHG8P,HTN0MRN03G9I0H,HTN0MRN03F2RYI,HTN0MRN01BCP48,HTN0MRN02EQCFB,HTN0MRN02DDZQ7,HTN0MRN01AL04C,HTN0MRN01BDXH1
HTN0MRN01CA92M	HTN0MRN01CA92M,HTN0MRN01CG9IT,HTN0MRN02C46PD,HTN0MRN02D8QJJ,HTN0MRN03HEOQS,HTN0MRN03GN2OC,HTN0MRN03HGI3J,HTN0MRN03FU78J,HTN0MRN03GTYTC,HTN0MRN03G7GH5,HTN0MRN03HH72L
HTN0MRN01BZEOL	HTN0MRN01BZEOL,HTN0MRN02EJAIX,HTN0MRN02D3CY5,HTN0MRN01BNXCV,HTN0MRN03F5H8R,HTN0MRN01B0GF3,HTN0MRN03FSESI,HTN0MRN01BR2GF,HTN0MRN02DTQSC,HTN0MRN01BVDLG
HTN0MRN01BY51S	HTN0MRN01BY51S,HTN0MRN02DGLJV,HTN0MRN02DR0BH
HTN0MRN01BVQL5	HTN0MRN01BVQL5,HTN0MRN02D8WXA,HTN0MRN03FS213
HTN0MRN01BRZQZ	HTN0MRN01BRZQZ,HTN0MRN01AS1BA,HTN0MRN03FSGFI,HTN0MRN01APGT4,HTN0MRN02DD374,HTN0MRN01BH1PE,HTN0MRN01AQB0K,HTN0MRN01AIX09,HTN0MRN02C8NZR,HTN0MRN03G999O,HTN0MRN03FNO3G,HTN0MRN03GWPND,HTN0MRN02D3OWG,HTN0MRN03F3265,HTN0MRN02EQSH7,HTN0MRN02DWFDK,HTN0MRN01BAOLW,HTN0MRN01BM3QF,HTN0MRN02DCZ5J
HTN0MRN01BRGEM	HTN0MRN01BRGEM,HTN0MRN02C83SU,HTN0MRN03G0IS9,HTN0MRN03F6YRS,HTN0MRN01B0KVG,HTN0MRN01CCPCV,HTN0MRN03F9OJ7,HTN0MRN03F3LHH,HTN0MRN01BBEBD,HTN0MRN02DM6FI,HTN0MRN03F6VDB,HTN0MRN03GL7HP,HTN0MRN01BTQN1,HTN0MRN02EVJ5Z,HTN0MRN03HAD92,HTN0MRN03GZA4A,HTN0MRN01AZ3T8
HTN0MRN01BR631	HTN0MRN01BR631,HTN0MRN01AKLPD,HTN0MRN02E02WJ
HTN0MRN01BQVXE	HTN0MRN01BQVXE,HTN0MRN03HABTR,HTN0MRN03G3MO1
HTN0MRN01BO0C9	HTN0MRN01BO0C9,HTN0MRN01AX3R9,HTN0MRN03FQKX2,HTN0MRN01BJE38,HTN0MRN01AQ8ML,HTN0MRN01BBR2W,HTN0MRN02ELQXM,HTN0MRN03GVO0G,HTN0MRN03FZG9N,HTN0MRN03FKBUL,HTN0MRN02EEBZD,HTN0MRN03GKELJ,HTN0MRN02DEET5,HTN0MRN01BKCZM,HTN0MRN01BBWPB,HTN0MRN01BB0TX,HTN0MRN03FWZ9J,HTN0MRN03GGABK,HTN0MRN01CGOWE,HTN0MRN01BP6WO
HTN0MRN01BNSHR	HTN0MRN01BNSHR,HTN0MRN02EKANH,HTN0MRN03G1NY0,HTN0MRN01A7W2A,HTN0MRN02EZ89Z,HTN0MRN01B5V9W,HTN0MRN02DZSNT,HTN0MRN02EN333,HTN0MRN02EIR82,HTN0MRN03GG7KR,HTN0MRN02DG89C,HTN0MRN01BWV8V,HTN0MRN03G1S72,HTN0MRN01BKCBZ,HTN0MRN02EDHEV,HTN0MRN03HFEQJ,HTN0MRN03G52VX,HTN0MRN03GVY09,HTN0MRN01A77SE,HTN0MRN01AMOZU,HTN0MRN01BY3CH,HTN0MRN02D2B8Y,HTN0MRN03GBYCL,HTN0MRN02EKXRX,HTN0MRN02D2SZ4,HTN0MRN01A6JOX,HTN0MRN01…
HTN0MRN01BL31F	HTN0MRN01BL31F,HTN0MRN02EKIG2,HTN0MRN02DQUU2
HTN0MRN01BL17R	HTN0MRN01BL17R,HTN0MRN02ENZMM,HTN0MRN03HH6QL
HTN0MRN01BKKNA	HTN0MRN01BKKNA,HTN0MRN02DUQ97,HTN0MRN03FSJVC,HTN0MRN03G84NS,HTN0MRN01BK231,HTN0MRN01BUPAG,HTN0MRN01BZJ2S,HTN0MRN02EKZEM,HTN0MRN02DL8VI,HTN0MRN02DNX9T,HTN0MRN02C3WSO,HTN0MRN03F75W0,HTN0MRN03GSWEK,HTN0MRN03GXAHC
HTN0MRN01BJU9B	HTN0MRN01BJU9B,HTN0MRN02DDPNT,HTN0MRN03FPUHB,HTN0MRN03GMJWK,HTN0MRN01BBD2H
HTN0MRN01BJMYF	HTN0MRN01BJMYF,HTN0MRN03HD3FM,HTN0MRN03GETSK,HTN0MRN01A6XPY,HTN0MRN02D284H,HTN0MRN02EMCPA,HTN0MRN02DJLBI,HTN0MRN02EPRZ0,HTN0MRN01BHDF3,HTN0MRN01BK4VJ,HTN0MRN01A2L6B,HTN0MRN01CC77J,HTN0MRN02EA0QR,HTN0MRN03GDC65,HTN0MRN03GFQG5,HTN0MRN01BP6MH,HTN0MRN01AIHCY,HTN0MRN01AVA61,HTN0MRN01AKLG6,HTN0MRN01BH7SJ,HTN0MRN01CHN7L,HTN0MRN02EQMV1,HTN0MRN02DPXHC,HTN0MRN02DU8AC,HTN0MRN02C2O09,HTN0MRN02DZUAQ,HTN0MRN03…
HTN0MRN01BEB8B	HTN0MRN01BEB8B,HTN0MRN01BQUZ2,HTN0MRN01BH4TR,HTN0MRN01ASDY6,HTN0MRN01A2ZB2,HTN0MRN01AL7C8,HTN0MRN02DJIV6,HTN0MRN02EQ4ZV,HTN0MRN02C4U77,HTN0MRN02DSLOD,HTN0MRN02ERFEU,HTN0MRN02EH79H,HTN0MRN02DNBTH,HTN0MRN02DSY54,HTN0MRN02D86B8,HTN0MRN03F4XLV,HTN0MRN03G6C0J,HTN0MRN03G8SWZ,HTN0MRN03GMDEI,HTN0MRN03G6TDP,HTN0MRN03GC1K2,HTN0MRN01A2X0Y,HTN0MRN01AOWBH,HTN0MRN01CEJAE,HTN0MRN02D535N,HTN0MRN03GWAWD,HTN0MRN03…
HTN0MRN01BD7N5	HTN0MRN01BD7N5,HTN0MRN02DKREK,HTN0MRN02C7U0Z,HTN0MRN01A3W80,HTN0MRN03FTYBQ,HTN0MRN01AVUP3,HTN0MRN01A4LBS,HTN0MRN01CEH1C,HTN0MRN01A9CZB,HTN0MRN01AL89A,HTN0MRN02DZOV3,HTN0MRN02DEH21,HTN0MRN02DQLOO,HTN0MRN01BN7IE,HTN0MRN01B3BAR,HTN0MRN02EFQ0S
HTN0MRN01BCLP5	HTN0MRN01BCLP5,HTN0MRN02EJQHC,HTN0MRN03GLR59,HTN0MRN03G7P6G,HTN0MRN03F16MO,HTN0MRN03GDAK2,HTN0MRN01AY0E4,HTN0MRN01BZ8EP,HTN0MRN01BX8P1,HTN0MRN01B12CL,HTN0MRN02C4SOY,HTN0MRN03HJ8SX,HTN0MRN01A8Z7T,HTN0MRN01ANWF2,HTN0MRN01BAOJA,HTN0MRN01A2P48,HTN0MRN02EYRVC,HTN0MRN02EXJ0D,HTN0MRN01CF0ZH
HTN0MRN01BCCGJ	HTN0MRN01BCCGJ,HTN0MRN02ED8HF,HTN0MRN03FY6MG,HTN0MRN01AXD5V,HTN0MRN01BSD06,HTN0MRN01BJO01,HTN0MRN01B8CK7,HTN0MRN01B5QZW,HTN0MRN01CA7FE,HTN0MRN01CI0TL,HTN0MRN01B2EMQ,HTN0MRN02EBO99,HTN0MRN02DQSZM,HTN0MRN02C24GT,HTN0MRN02C372D,HTN0MRN02EAKER,HTN0MRN02ER77A,HTN0MRN02C5Y1B,HTN0MRN02DTWF3,HTN0MRN03GZWM4,HTN0MRN03FROQZ,HTN0MRN03F4UTG,HTN0MRN03HEUMS,HTN0MRN03GBKYT,HTN0MRN03G4UQ6,HTN0MRN03F0V47,HTN0MRN01…
HTN0MRN01BBM6Y	HTN0MRN01BBM6Y,HTN0MRN01B9TRV,HTN0MRN03GZRTR,HTN0MRN02D8FFM
HTN0MRN01BBFTP	HTN0MRN01BBFTP,HTN0MRN02ENT2A,HTN0MRN03FV6T7,HTN0MRN01BORZM,HTN0MRN03F7Q38,HTN0MRN03F79NV
HTN0MRN01BBC2A	HTN0MRN01BBC2A,HTN0MRN01B3SI9,HTN0MRN03G3J7Y,HTN0MRN03GW9WV,HTN0MRN01A933F,HTN0MRN01CBFHK,HTN0MRN01B9STQ,HTN0MRN02DAEEZ,HTN0MRN02C32QR,HTN0MRN02D3D2R,HTN0MRN03HL1SK,HTN0MRN03G9HTI,HTN0MRN03G8RZD,HTN0MRN03F9H5W
HTN0MRN01BAVE7	HTN0MRN01BAVE7,HTN0MRN01BX9EN,HTN0MRN02DBDIL,HTN0MRN01CIFKM,HTN0MRN03FK261,HTN0MRN01AUXMR,HTN0MRN02EWVY2,HTN0MRN03HLYXR,HTN0MRN03HJH34,HTN0MRN02DAGYK
HTN0MRN01BABU7	HTN0MRN01BABU7,HTN0MRN01AV1I7,HTN0MRN03FRIJ2,HTN0MRN02D9G6T,HTN0MRN03GK2NQ,HTN0MRN03G0QVS,HTN0MRN03HAAGK,HTN0MRN01BD9XO,HTN0MRN02EC1MM,HTN0MRN01AHZEV,HTN0MRN01B4MX1,HTN0MRN03GOW44,HTN0MRN03FZQG1,HTN0MRN03GLL71,HTN0MRN02C70EZ,HTN0MRN01BCOWA,HTN0MRN01B1WG3,HTN0MRN01AZCXD,HTN0MRN01BHT8U,HTN0MRN01B09G5,HTN0MRN02D34SY,HTN0MRN02EVEJV,HTN0MRN01A1ARV,HTN0MRN01BVHUL,HTN0MRN01BJYBL,HTN0MRN01BWLI4,HTN0MRN03…
HTN0MRN01B9UH4	HTN0MRN01B9UH4,HTN0MRN02DACG3,HTN0MRN03GV4DY,HTN0MRN01AYBER,HTN0MRN02C6PTF,HTN0MRN03GCPUB,HTN0MRN02DPZPZ,HTN0MRN01A7JOR,HTN0MRN01B5YFL,HTN0MRN01BLYXW,HTN0MRN01B35LO,HTN0MRN02ELJNV,HTN0MRN02D3YFZ,HTN0MRN02ED8XR,HTN0MRN01BNH4Y,HTN0MRN02C38I3,HTN0MRN03HEG4O,HTN0MRN03GJ103,HTN0MRN03GYIBK,HTN0MRN02DP9PY,HTN0MRN03G8WNO,HTN0MRN01BFTTQ,HTN0MRN03G6HFQ,HTN0MRN02DOU1B,HTN0MRN01CHMNX
HTN0MRN01B9I4S	HTN0MRN01B9I4S,HTN0MRN02EQC53,HTN0MRN03GLUVB,HTN0MRN01BX7N1,HTN0MRN02DAN4B,HTN0MRN03G40CT,HTN0MRN01BLBON,HTN0MRN01B1L09
HTN0MRN01B9FI2	HTN0MRN01B9FI2,HTN0MRN02D79YZ,HTN0MRN03F31US,HTN0MRN02DLWPX,HTN0MRN01BMCVA,HTN0MRN01AVD6X,HTN0MRN02C17XE,HTN0MRN02DIDEL,HTN0MRN02DN9HN,HTN0MRN03F8NLO,HTN0MRN03HK97L,HTN0MRN03HJA8X,HTN0MRN03FX0O4,HTN0MRN02DO2ZH,HTN0MRN03F013V,HTN0MRN02DTI4A,HTN0MRN02D70ZO,HTN0MRN03F841I
HTN0MRN01B91NY	HTN0MRN01B91NY,HTN0MRN01A8W6B,HTN0MRN03FQMFY,HTN0MRN01CAL3Z,HTN0MRN03FN38F,HTN0MRN02EQIEX,HTN0MRN01AND3D,HTN0MRN01B6IU1,HTN0MRN01AMZSJ,HTN0MRN03G0P74,HTN0MRN01A4CFK,HTN0MRN01AJ2DV,HTN0MRN01BUGLQ,HTN0MRN01A4G50,HTN0MRN01B40GY,HTN0MRN01B6IM0,HTN0MRN01CH1RS,HTN0MRN01AP5TV,HTN0MRN02DZVEN,HTN0MRN02EB191,HTN0MRN02EYKF4,HTN0MRN03G8757,HTN0MRN01B5RM4,HTN0MRN01BFVHJ,HTN0MRN01BK3I6,HTN0MRN02ES53Y,HTN0MRN03…
HTN0MRN01B8RMF	HTN0MRN01B8RMF,HTN0MRN02DJS2N,HTN0MRN03G7LQ5
HTN0MRN01B6BCF	HTN0MRN01B6BCF,HTN0MRN02C567T,HTN0MRN03GD6AK,HTN0MRN02DB2M3,HTN0MRN02ERTSW,HTN0MRN02C286T,HTN0MRN03GYQJQ,HTN0MRN01AT8GF,HTN0MRN02C6F27,HTN0MRN01BZHIV,HTN0MRN02DDZI0,HTN0MRN03GEEIF,HTN0MRN03F4DR9,HTN0MRN03G9F0U,HTN0MRN03GH1IB,HTN0MRN03FVXHF,HTN0MRN01BYHKZ,HTN0MRN03G979U,HTN0MRN03G5B79,HTN0MRN01BB4NM,HTN0MRN01AH8EQ,HTN0MRN01BVH2E,HTN0MRN02C85IP,HTN0MRN02C5QYA,HTN0MRN02DONTT,HTN0MRN03HGMJB,HTN0MRN03…
HTN0MRN01B5BQC	HTN0MRN01B5BQC,HTN0MRN03GKMXW,HTN0MRN03GHA3Q,HTN0MRN03FMLME,HTN0MRN01AUK0F,HTN0MRN01AL98I,HTN0MRN01BL3F6,HTN0MRN03GG2UW,HTN0MRN03HJHKS
HTN0MRN01B4W9G	HTN0MRN01B4W9G,HTN0MRN03FTR26,HTN0MRN03GO8PH
HTN0MRN01B2127	HTN0MRN01B2127,HTN0MRN02DBWL2,HTN0MRN03GD644
HTN0MRN01B1F09	HTN0MRN01B1F09,HTN0MRN02DFS7M,HTN0MRN03FMCRG,HTN0MRN02DV0L3,HTN0MRN02ERV8I,HTN0MRN02DEGTK
HTN0MRN01AZ6T6	HTN0MRN01AZ6T6,HTN0MRN01AUTLC,HTN0MRN03GGOB5,HTN0MRN01BL3UY,HTN0MRN03GJYV8,HTN0MRN01AZ860,HTN0MRN02DFR6E,HTN0MRN02DO3G2,HTN0MRN03G1G2H,HTN0MRN03F2P8C,HTN0MRN02DKK6Z,HTN0MRN02DPEMT,HTN0MRN03HHMM9,HTN0MRN03GNSI1,HTN0MRN02DVBQ7,HTN0MRN03GSYJX,HTN0MRN01BDWEJ,HTN0MRN01BAQYV,HTN0MRN02EGZCG,HTN0MRN03GMQVE,HTN0MRN03FZWZN,HTN0MRN01BZ5BI
HTN0MRN01AYLHV	HTN0MRN01AYLHV,HTN0MRN02DSIJB,HTN0MRN02ENXO7,HTN0MRN01B5WPX,HTN0MRN01B71AU,HTN0MRN02EP24Y,HTN0MRN02DRN0M,HTN0MRN03GLJR8,HTN0MRN02C1ZR8,HTN0MRN03GZQ98,HTN0MRN02DQG9W,HTN0MRN03G5DK8,HTN0MRN03F4C6P,HTN0MRN03GRNL6
HTN0MRN01AYDNV	HTN0MRN01AYDNV,HTN0MRN01BPDUF,HTN0MRN03GY132
HTN0MRN01AY85Y	HTN0MRN01AY85Y,HTN0MRN03GWP0P,HTN0MRN03GD6KO,HTN0MRN01BRR7L,HTN0MRN02EKTCS
HTN0MRN01AY809	HTN0MRN01AY809,HTN0MRN02D4WS5,HTN0MRN03GBQ4T,HTN0MRN03FXGH6
HTN0MRN01AXVND	HTN0MRN01AXVND,HTN0MRN02DU9AB,HTN0MRN02DQMWF,HTN0MRN01CG84P,HTN0MRN01BG9HQ,HTN0MRN01AUMA8,HTN0MRN01A2NDT,HTN0MRN02DKB9J
HTN0MRN01AXL65	HTN0MRN01AXL65,HTN0MRN01CHMG6,HTN0MRN03GBL0A,HTN0MRN01AN25E,HTN0MRN01A1T9L,HTN0MRN01CEH0A,HTN0MRN01BFTQP,HTN0MRN02C4Q4P,HTN0MRN03G5NNQ,HTN0MRN01BXWM4
HTN0MRN01AW1L6	HTN0MRN01AW1L6,HTN0MRN02EHE9K,HTN0MRN03G9Y0S,HTN0MRN03G017Z,HTN0MRN02EFLMA,HTN0MRN03HEEIG
HTN0MRN01AVZWR	HTN0MRN01AVZWR,HTN0MRN02EAB65,HTN0MRN02DCFII,HTN0MRN02ECWVV,HTN0MRN02DQS55,HTN0MRN01B4WM6,HTN0MRN02ENPSK,HTN0MRN02EFC46,HTN0MRN03GFAOV
HTN0MRN01AVCB9	HTN0MRN01AVCB9,HTN0MRN02DGZ1V,HTN0MRN03F61GF,HTN0MRN01AR1SM,HTN0MRN03GDHAG
HTN0MRN01ATI9N	HTN0MRN01ATI9N,HTN0MRN01B7D8F,HTN0MRN01CCB58,HTN0MRN01AT0TA,HTN0MRN02DB581,HTN0MRN03FZCX9,HTN0MRN03G8DZC,HTN0MRN02D3U95,HTN0MRN02EAUB4,HTN0MRN02DW8JT,HTN0MRN02DBFK9,HTN0MRN03GL6DL,HTN0MRN01BSFOU,HTN0MRN02C27OF,HTN0MRN03G3RBU,HTN0MRN01BOQLM
HTN0MRN01ASEGJ	HTN0MRN01ASEGJ,HTN0MRN03FZ21X,HTN0MRN03FNAKM,HTN0MRN03GECDT,HTN0MRN02DPBID,HTN0MRN03GV82L,HTN0MRN01CD6XX,HTN0MRN02D7YZZ,HTN0MRN03HBOGU,HTN0MRN01CC6OF,HTN0MRN02DIBE8,HTN0MRN03F4KFZ,HTN0MRN03FX2LZ,HTN0MRN03FT31D,HTN0MRN02DQ5NH,HTN0MRN02D9BX0,HTN0MRN02EY9PS,HTN0MRN02EPXD1,HTN0MRN01A627X,HTN0MRN02EOVZA,HTN0MRN01A2RT1,HTN0MRN01AS56F,HTN0MRN01BIEIR,HTN0MRN01BJ0DY,HTN0MRN02C9RTS
HTN0MRN01AOW6X	HTN0MRN01AOW6X,HTN0MRN03GW900,HTN0MRN03FRZ06,HTN0MRN01CJAGU,HTN0MRN03GMBMV,HTN0MRN02C5WUZ
HTN0MRN01AO6US	HTN0MRN01AO6US,HTN0MRN02ED3C6,HTN0MRN03GT6YC,HTN0MRN01AY85Q,HTN0MRN02EOR7U,HTN0MRN03HBY54,HTN0MRN01BTM4J
HTN0MRN01AL35H	HTN0MRN01AL35H,HTN0MRN01BVA53,HTN0MRN02ERKIN
HTN0MRN01AKD6I	HTN0MRN01AKD6I,HTN0MRN02DA3DA,HTN0MRN02EVHYO,HTN0MRN02DYT4W,HTN0MRN01BSMS7,HTN0MRN03G4YGZ,HTN0MRN01BBBFC,HTN0MRN03G4MDY,HTN0MRN02EM948,HTN0MRN02DG3LA,HTN0MRN02EMCHD,HTN0MRN01A7MZ0,HTN0MRN03GFQJM,HTN0MRN01A9AL1,HTN0MRN03G5ITO,HTN0MRN01BQN7D,HTN0MRN03FPU5N,HTN0MRN03F6AGT
HTN0MRN01AH5YN	HTN0MRN01AH5YN,HTN0MRN01CFNL8,HTN0MRN03GM8AM,HTN0MRN02D2GIV,HTN0MRN02EWFDM
HTN0MRN01A9MZ0	HTN0MRN01A9MZ0,HTN0MRN02EO0Q0,HTN0MRN03GUV0D,HTN0MRN01AWBWI,HTN0MRN02EMOS3,HTN0MRN01AQ2L1,HTN0MRN02DQR3J,HTN0MRN02D1BQS,HTN0MRN02DYLR1,HTN0MRN03GB6X6,HTN0MRN03HCF78,HTN0MRN03FLSD6,HTN0MRN03HBBCB,HTN0MRN03FLS4U,HTN0MRN01AX7HY,HTN0MRN01BNOC2,HTN0MRN03HEJ8L,HTN0MRN01AWZLY,HTN0MRN01BZ2Q0,HTN0MRN02D2J7Y,HTN0MRN02C3NUY,HTN0MRN03G1KUI,HTN0MRN03G25HL,HTN0MRN03GUH4U,HTN0MRN01AJCDW,HTN0MRN01CF0VA,HTN0MRN03…
HTN0MRN01A9306	HTN0MRN01A9306,HTN0MRN01BPZ4V,HTN0MRN01BQL5Z,HTN0MRN03FZ92N,HTN0MRN01B0EUG,HTN0MRN01BB94A,HTN0MRN01BUC95,HTN0MRN03GV741,HTN0MRN03FV9HB,HTN0MRN03GP3UH,HTN0MRN03HJ4LR,HTN0MRN01CAKDW,HTN0MRN01BZVHZ,HTN0MRN01CES2K,HTN0MRN02EVGXT,HTN0MRN03FLLUR,HTN0MRN01BTBD4,HTN0MRN01BGZCU,HTN0MRN02DVBE0,HTN0MRN03HBFE5,HTN0MRN03GYTGG,HTN0MRN03GK5QJ,HTN0MRN01BC92P,HTN0MRN01BUCWS,HTN0MRN02DRFY4,HTN0MRN02DS7UU,HTN0MRN03…
HTN0MRN01A8HVT	HTN0MRN01A8HVT,HTN0MRN02DA504,HTN0MRN03HBOHB,HTN0MRN01BVAQW,HTN0MRN01BGITW,HTN0MRN01AMI5N,HTN0MRN02DZXYZ,HTN0MRN03HJPHX,HTN0MRN01BROOV,HTN0MRN02DXW0D,HTN0MRN02ELS3D,HTN0MRN01AN48A,HTN0MRN03GLYUH,HTN0MRN01CFODE,HTN0MRN01A30IJ,HTN0MRN01BPG2A,HTN0MRN01BAME8,HTN0MRN01A29ZX,HTN0MRN01CIIFK,HTN0MRN02EL58D,HTN0MRN02C469D,HTN0MRN02D6GYO,HTN0MRN02DRCSF,HTN0MRN03G1KP0,HTN0MRN03F85QW,HTN0MRN03FSMZO,HTN0MRN01…
HTN0MRN01A5UKL	HTN0MRN01A5UKL,HTN0MRN02DIZA8,HTN0MRN03HBMXW
HTN0MRN01A4TSE	HTN0MRN01A4TSE,HTN0MRN03HB0UF,HTN0MRN03GMH14
HTN0MRN01A4EHN	HTN0MRN01A4EHN,HTN0MRN01BZSVY,HTN0MRN02DHBVT,HTN0MRN01BOTI9,HTN0MRN03GSJ70,HTN0MRN03GO2EB,HTN0MRN03HJXT5,HTN0MRN01BU0U5,HTN0MRN01BP11A,HTN0MRN02DHNDB,HTN0MRN02EKP0E,HTN0MRN03GUGKZ,HTN0MRN03F4CQY,HTN0MRN01AJG51,HTN0MRN03G3S1B,HTN0MRN02EXNSC
HTN0MRN01A3QT5	HTN0MRN01A3QT5,HTN0MRN01BFWVN,HTN0MRN02DYOMK,HTN0MRN01BYDE2,HTN0MRN02DFR0U,HTN0MRN03FVB41,HTN0MRN03FTZK3,HTN0MRN03F7UM1,HTN0MRN01BQRKJ,HTN0MRN03GU5FP,HTN0MRN03F5Y30
HTN0MRN01A0VP2	HTN0MRN01A0VP2,HTN0MRN01BAA05,HTN0MRN02D0K6N,HTN0MRN01BSTZM,HTN0MRN02D6E2U,HTN0MRN02DLGA0,HTN0MRN02EBWXU,HTN0MRN02EXHNX,HTN0MRN02DYI86,HTN0MRN01A3W25,HTN0MRN01AILKR,HTN0MRN02EJG1L,HTN0MRN03F7Z0I,HTN0MRN02D56PE,HTN0MRN02DTFP6,HTN0MRN03FZ526,HTN0MRN03F73LA,HTN0MRN01CDNI7
HTN0MRN01A0K13	HTN0MRN01A0K13,HTN0MRN01BIZP7,HTN0MRN03G17U3,HTN0MRN01AYAT9,HTN0MRN01BBUAF,HTN0MRN01BB5OR,HTN0MRN02DQSFK,HTN0MRN02DZTKT,HTN0MRN03F0FM3,HTN0MRN01BOCUW,HTN0MRN02EP999,HTN0MRN01ALXUK,HTN0MRN02DLVZO,HTN0MRN03GOQ38,HTN0MRN02DC6WL,HTN0MRN02D29CM,HTN0MRN03G8UOF,HTN0MRN03F8HPD,HTN0MRN03G097N,HTN0MRN03FT2FT,HTN0MRN03GZ3IJ,HTN0MRN03FUENS,HTN0MRN02DRPXK,HTN0MRN02EKHR9,HTN0MRN03GDE2H,HTN0MRN02EHC25,HTN0MRN02…
HTN0MRN03HKL8Z	HTN0MRN03HKL8Z,HTN0MRN03FMNXI,HTN0MRN02DF23C,HTN0MRN01AL8Q2,HTN0MRN01BHH17,HTN0MRN01BLD52,HTN0MRN01BQCZX,HTN0MRN02D02O4,HTN0MRN01A8MHH,HTN0MRN01CB8GS,HTN0MRN01AKQ2B,HTN0MRN03G997D,HTN0MRN03FLR8V
HTN0MRN03HCEUT	HTN0MRN03HCEUT,HTN0MRN03GD2P6,HTN0MRN01APBQJ,HTN0MRN01BC74L,HTN0MRN01CFI4H,HTN0MRN02EBVF7,HTN0MRN01B11KF,HTN0MRN01BPD93,HTN0MRN01BZ32W,HTN0MRN01CIDK8
HTN0MRN03HBSDD	HTN0MRN03HBSDD,HTN0MRN03GHROX
HTN0MRN03GZZNX	HTN0MRN03GZZNX,HTN0MRN03F4ZNK,HTN0MRN03FXSUM,HTN0MRN03FQYWM,HTN0MRN01AVZ1J,HTN0MRN01A2NL4,HTN0MRN01A6FX8,HTN0MRN01AOAU0,HTN0MRN02D1RJU,HTN0MRN02C5AGG,HTN0MRN02EYHDL,HTN0MRN03FMX4I,HTN0MRN03HADU0,HTN0MRN03F0P9W,HTN0MRN01AKDIA,HTN0MRN02DPYSF,HTN0MRN01A7EWW,HTN0MRN01ARDXZ,HTN0MRN03HIHKZ,HTN0MRN03G0OS7,HTN0MRN01A3X6X,HTN0MRN01AQKQN,HTN0MRN01AX0JK,HTN0MRN01BGGQZ,HTN0MRN01A1YKH,HTN0MRN01BL0V1,HTN0MRN01…
HTN0MRN03GZDQP	HTN0MRN03GZDQP,HTN0MRN03FRK86,HTN0MRN01B3HGB,HTN0MRN03FO7G3,HTN0MRN03HI814,HTN0MRN03G3WX8,HTN0MRN01AUK94,HTN0MRN03GNA6A
HTN0MRN03GYQH5	HTN0MRN03GYQH5,HTN0MRN03F6S9Q,HTN0MRN01BB5R3,HTN0MRN01B725D,HTN0MRN01CGXQW,HTN0MRN01ALSNT
HTN0MRN03GWZU6	HTN0MRN03GWZU6,HTN0MRN03HBFME,HTN0MRN01CATUQ,HTN0MRN01BOIY9,HTN0MRN02DD3VY,HTN0MRN02DZN8F,HTN0MRN02C4CIM,HTN0MRN02DJV7K,HTN0MRN03FOGMT,HTN0MRN03HAY3U,HTN0MRN02EI9EZ,HTN0MRN02EO4IG,HTN0MRN02C66IV,HTN0MRN03FUSKM,HTN0MRN01AYFN7,HTN0MRN01B3N1K,HTN0MRN01CA05N,HTN0MRN01ANJ1I,HTN0MRN02C5ZIQ,HTN0MRN02EJEW3,HTN0MRN02DTLB0,HTN0MRN03GCHU7,HTN0MRN03G413B,HTN0MRN03GA6ES,HTN0MRN03FXHCL,HTN0MRN03GQGPZ,HTN0MRN01…
HTN0MRN03GVUBE	HTN0MRN03GVUBE,HTN0MRN03GWRET
HTN0MRN03GUTGD	HTN0MRN03GUTGD,HTN0MRN03G24KK
HTN0MRN03GTXHO	HTN0MRN03GTXHO,HTN0MRN03FVDT3,HTN0MRN01BFEDN,HTN0MRN02D0UG9
HTN0MRN03GQRUO	HTN0MRN03GQRUO,HTN0MRN03G206F
HTN0MRN03GO0ZU	HTN0MRN03GO0ZU,HTN0MRN03HFZL1,HTN0MRN01A0YD0,HTN0MRN02EIRE3
HTN0MRN03GN223	HTN0MRN03GN223,HTN0MRN03GG3TM,HTN0MRN01BWYOQ,HTN0MRN02EL8MD,HTN0MRN02DKCYG,HTN0MRN03GIFGO,HTN0MRN01A3364,HTN0MRN03G5BCW,HTN0MRN01B88W6,HTN0MRN01B90ZQ,HTN0MRN01A1Y2O,HTN0MRN02EZRCE,HTN0MRN03HH3US,HTN0MRN02DST1S,HTN0MRN02D90D7,HTN0MRN01CH3O1,HTN0MRN02EEF3O,HTN0MRN03G8U4W,HTN0MRN01ARON0,HTN0MRN03GDPL0,HTN0MRN01A51LP,HTN0MRN03GHFUL,HTN0MRN01A2B11,HTN0MRN03HD777,HTN0MRN02C5KAQ,HTN0MRN01BRMFT
HTN0MRN03GMAYO	HTN0MRN03GMAYO,HTN0MRN03F5SAW,HTN0MRN03GUS2S,HTN0MRN02EZNDQ
HTN0MRN03GKVVH	HTN0MRN03GKVVH,HTN0MRN03HFYOF
HTN0MRN03GGHWS	HTN0MRN03GGHWS,HTN0MRN03GDFK0,HTN0MRN01BJA53,HTN0MRN02C61A1,HTN0MRN02D8F6T,HTN0MRN02C1PU3,HTN0MRN02D9O4I,HTN0MRN02EOMDK,HTN0MRN02C055R,HTN0MRN02DAR1J,HTN0MRN02C9M5A,HTN0MRN03GPYB6,HTN0MRN03HBH8L,HTN0MRN01AZBLU,HTN0MRN03FPZAA,HTN0MRN01ALJG6,HTN0MRN01AQHIZ,HTN0MRN01BPP66,HTN0MRN02DJR7L,HTN0MRN02EJY2T,HTN0MRN03G09G2,HTN0MRN01APJQA,HTN0MRN01AYSDH,HTN0MRN03HJOV8,HTN0MRN03HG3RW,HTN0MRN01AJYB4,HTN0MRN01…
HTN0MRN03GERZC	HTN0MRN03GERZC,HTN0MRN03HEO51,HTN0MRN01BMRZT,HTN0MRN01CEDCV,HTN0MRN01B3TQO,HTN0MRN01B7KJG,HTN0MRN02C2YBI,HTN0MRN03FV782,HTN0MRN03F5L79
HTN0MRN03GC0LQ	HTN0MRN03GC0LQ,HTN0MRN03G5LYF
HTN0MRN03GBZXC	HTN0MRN03GBZXC,HTN0MRN03GZDCC,HTN0MRN01BU79N,HTN0MRN02DPX29,HTN0MRN01BXON6,HTN0MRN01CCMR1
HTN0MRN03GBL05	HTN0MRN03GBL05,HTN0MRN03HHG4U,HTN0MRN02EKOFD,HTN0MRN01B66SO,HTN0MRN03FOAND,HTN0MRN03GH4TD
HTN0MRN03GASQX	HTN0MRN03GASQX,HTN0MRN03F9AZU
HTN0MRN03GAJAQ	HTN0MRN03GAJAQ,HTN0MRN03G104W,HTN0MRN03FQHO4,HTN0MRN03GBRJJ,HTN0MRN01AY5FT,HTN0MRN01AOQWH,HTN0MRN01AZ80P,HTN0MRN01BCO1O,HTN0MRN01B9MMV,HTN0MRN02EC0F3,HTN0MRN02D06JC,HTN0MRN03FXX8V,HTN0MRN03F3S7M,HTN0MRN03HK946,HTN0MRN01A0GGD,HTN0MRN01B5KM1,HTN0MRN03G1YR5,HTN0MRN03F5IY5,HTN0MRN03GNQFQ,HTN0MRN03GBTCK,HTN0MRN03G2EEJ,HTN0MRN03GL7DM,HTN0MRN01CIH0F
HTN0MRN03G7EAI	HTN0MRN03G7EAI,HTN0MRN03F8HKK,HTN0MRN01AS4J2,HTN0MRN02C9VMD,HTN0MRN03HH5TJ,HTN0MRN03HI87Y,HTN0MRN01BUXC6,HTN0MRN01BKNP1,HTN0MRN03G02T5,HTN0MRN03F8G3Z,HTN0MRN03G3KW6,HTN0MRN01AROTA,HTN0MRN01BHBS8,HTN0MRN01BH6QQ,HTN0MRN02C3TU4,HTN0MRN01A35OK,HTN0MRN01A9LAD,HTN0MRN03GAPWB,HTN0MRN03HHOQD
HTN0MRN03G511W	HTN0MRN03G511W,HTN0MRN03HIF8Y,HTN0MRN01A4BIX,HTN0MRN02D58OG,HTN0MRN03GZTHT,HTN0MRN01A9UNV,HTN0MRN02D61OD,HTN0MRN02EMF9J,HTN0MRN03GSVH0,HTN0MRN03F805L,HTN0MRN03G0B7Y
HTN0MRN03G4LVH	HTN0MRN03G4LVH,HTN0MRN03HBSTB
HTN0MRN03FXNM8	HTN0MRN03FXNM8,HTN0MRN03GG10R
HTN0MRN03FX4D4	HTN0MRN03FX4D4,HTN0MRN03FPD4H,HTN0MRN03FXSYK,HTN0MRN03FS41K,HTN0MRN03GBJXP,HTN0MRN01BZEG7,HTN0MRN01BFUOC,HTN0MRN02EO66B,HTN0MRN01BHIH0
HTN0MRN03FWJQ7	HTN0MRN03FWJQ7,HTN0MRN03GLR52,HTN0MRN02DOCOL,HTN0MRN02DUKEE,HTN0MRN03HJHBL,HTN0MRN03GWOW1,HTN0MRN01CAX4G
HTN0MRN03FVGSU	HTN0MRN03FVGSU,HTN0MRN03G3OEY,HTN0MRN02DS18Z,HTN0MRN01ANVUI,HTN0MRN01ATWT2,HTN0MRN02C4IPT,HTN0MRN03GLSBZ,HTN0MRN03GZKLN,HTN0MRN01AYJZF,HTN0MRN01BZGHW,HTN0MRN03GZXRX,HTN0MRN01BBNO7,HTN0MRN02DVVH7,HTN0MRN02D3KZ3,HTN0MRN01CBSZM,HTN0MRN01CBA1D,HTN0MRN02EJFYM,HTN0MRN02DEDWZ,HTN0MRN02EJDZ2,HTN0MRN03FS10M,HTN0MRN03FYZ4F,HTN0MRN03GHRS9
HTN0MRN03FPJQA	HTN0MRN03FPJQA,HTN0MRN03F7NRL
HTN0MRN03FKZNB	HTN0MRN03FKZNB,HTN0MRN03F4INL,HTN0MRN01AYY2A,HTN0MRN03GQ5NF,HTN0MRN03GYCVS,HTN0MRN01BPIWN,HTN0MRN02DS6YS,HTN0MRN02D5VYL,HTN0MRN03G9AGD,HTN0MRN01BTA2L,HTN0MRN02EEE0J,HTN0MRN03FMNB3,HTN0MRN03GX1BZ,HTN0MRN03GOA0G,HTN0MRN02DL304
HTN0MRN03F947E	HTN0MRN03F947E,HTN0MRN03F80OA,HTN0MRN01BUSDD,HTN0MRN02DXULR,HTN0MRN02DK1PL,HTN0MRN01ATZBH
HTN0MRN03F33CA	HTN0MRN03F33CA,HTN0MRN03FLTJI
HTN0MRN02EZBOB	HTN0MRN02EZBOB,HTN0MRN03FQIS8,HTN0MRN02ESJE9,HTN0MRN02C7IKT
HTN0MRN02EXZ8G	HTN0MRN02EXZ8G,HTN0MRN02EWL2W,HTN0MRN03G1ZJP,HTN0MRN01B9MLL,HTN0MRN01AKCKR,HTN0MRN01BW9D1,HTN0MRN01AM9ND,HTN0MRN02DT6VX,HTN0MRN02DVRMY,HTN0MRN03GLK96,HTN0MRN01CFMCA,HTN0MRN01B2X85,HTN0MRN02D4HFD,HTN0MRN03GPSMW,HTN0MRN03G8OCC,HTN0MRN03GDCVV,HTN0MRN02EW6OE,HTN0MRN01BDLAB,HTN0MRN01B0KP8,HTN0MRN01AVOMI,HTN0MRN02EYLAL
HTN0MRN02EXDBH	HTN0MRN02EXDBH,HTN0MRN03HIFLE,HTN0MRN01B74S0,HTN0MRN01B4EZ7,HTN0MRN01B3HT2,HTN0MRN01BIHJK,HTN0MRN01CEVTK,HTN0MRN01BENU3,HTN0MRN02C1UY6,HTN0MRN02DOEQP,HTN0MRN02D8QL9,HTN0MRN02C8RCF,HTN0MRN02C6RZK,HTN0MRN02EQTRH,HTN0MRN03GVSV8,HTN0MRN03F4IWT,HTN0MRN01CFING,HTN0MRN01B2TOY,HTN0MRN01CGFWC,HTN0MRN02C3YYQ,HTN0MRN01BF0KB,HTN0MRN01AOGDA,HTN0MRN01AIRQD,HTN0MRN01BLWNS,HTN0MRN01B88J4,HTN0MRN01B9XY1,HTN0MRN01…
HTN0MRN02EWAIG	HTN0MRN02EWAIG,HTN0MRN03GFJSD,HTN0MRN02ECDG7,HTN0MRN01AZAGC
HTN0MRN02EU218	HTN0MRN02EU218,HTN0MRN03F10EV,HTN0MRN01BT4H0,HTN0MRN01A9BJ3,HTN0MRN01A9GIX,HTN0MRN01A3JA9,HTN0MRN01A6IGC,HTN0MRN02C6AQC,HTN0MRN02EJJOZ,HTN0MRN02DEJ1H,HTN0MRN01BJ1EK,HTN0MRN01CDF7A,HTN0MRN01B5EEZ,HTN0MRN01AKQS5,HTN0MRN02EWW3Y,HTN0MRN02DHGBP,HTN0MRN03FU9XS,HTN0MRN02D1FM8,HTN0MRN03FU257,HTN0MRN02DFDOT,HTN0MRN02DNH1B,HTN0MRN03G9Z03,HTN0MRN01BFO3V,HTN0MRN01B7HFT,HTN0MRN01ASA3S,HTN0MRN02DDZUP,HTN0MRN03…
HTN0MRN02ETOVO	HTN0MRN02ETOVO,HTN0MRN03HDML3
HTN0MRN02ETMC5	HTN0MRN02ETMC5,HTN0MRN02DQFNQ,HTN0MRN01AX6C7,HTN0MRN01AUL1H,HTN0MRN01B9WP2,HTN0MRN02DZV4N,HTN0MRN02EASLD,HTN0MRN02EX66K,HTN0MRN02ECL30,HTN0MRN03G6X37,HTN0MRN03GPTVX,HTN0MRN03G9584,HTN0MRN03FZX1L,HTN0MRN03F83NU,HTN0MRN03GXB2T,HTN0MRN03FLWF3,HTN0MRN03FP7RC,HTN0MRN03GJBL9,HTN0MRN03GG898,HTN0MRN01A9WUC,HTN0MRN02C3KSE,HTN0MRN02DBXZX,HTN0MRN02ED3G6,HTN0MRN02E0IVP,HTN0MRN03F4Z0J,HTN0MRN03FLC8Z,HTN0MRN03…
HTN0MRN02ET4DN	HTN0MRN02ET4DN,HTN0MRN03GPUCH
HTN0MRN02ERNHP	HTN0MRN02ERNHP,HTN0MRN02EYOG5,HTN0MRN01AZDJO,HTN0MRN02C78I0
HTN0MRN02ER0L0	HTN0MRN02ER0L0,HTN0MRN03F91ZL
HTN0MRN02EOKWG	HTN0MRN02EOKWG,HTN0MRN03GNDL8,HTN0MRN02DZXW9,HTN0MRN01BND17
HTN0MRN02EN6UX	HTN0MRN02EN6UX,HTN0MRN03G8P8Y,HTN0MRN02C9N26,HTN0MRN01AZQ4P,HTN0MRN01BW1WB,HTN0MRN01BMZBM,HTN0MRN01AYFMV,HTN0MRN02C02V4,HTN0MRN03GMRLE,HTN0MRN02ETT3U,HTN0MRN01CE1HF,HTN0MRN03G9DK7,HTN0MRN03F9LTI,HTN0MRN01B685J,HTN0MRN03GA40L,HTN0MRN03HH9OL,HTN0MRN03F5UPJ,HTN0MRN01BDA4D,HTN0MRN02EKNA9,HTN0MRN03GMR3M,HTN0MRN03HH3N7
HTN0MRN02ELS40	HTN0MRN02ELS40,HTN0MRN03GZUY5,HTN0MRN01CBF1P,HTN0MRN03GGG2C,HTN0MRN02EXV9L,HTN0MRN02D4EYC,HTN0MRN01AKXQU,HTN0MRN01BSFNJ,HTN0MRN02EE16E,HTN0MRN03GLOFS,HTN0MRN03FREY1,HTN0MRN03HATD8,HTN0MRN03HE47R,HTN0MRN01AS92Q,HTN0MRN01B7GBP,HTN0MRN01AHZSS,HTN0MRN01AVQI5,HTN0MRN01CFCHC,HTN0MRN01BFI2B,HTN0MRN03FO2AH,HTN0MRN01B4YPY,HTN0MRN02C50Z4,HTN0MRN02DB3CW,HTN0MRN01AKNVQ,HTN0MRN01BS9GV,HTN0MRN02DM4T6,HTN0MRN02…
HTN0MRN02ELHC8	HTN0MRN02ELHC8,HTN0MRN03FU6KB,HTN0MRN01AY2NN,HTN0MRN02D129W
HTN0MRN02EKXM6	HTN0MRN02EKXM6,HTN0MRN03G5CAQ,HTN0MRN02EL71E
HTN0MRN02EKWB5	HTN0MRN02EKWB5,HTN0MRN03HCDO2
HTN0MRN02EHYEH	HTN0MRN02EHYEH,HTN0MRN02ENAP8,HTN0MRN03G9MZH,HTN0MRN02DL6EI
HTN0MRN02EGV8M	HTN0MRN02EGV8M,HTN0MRN03F5DRO,HTN0MRN01BCUJG,HTN0MRN03HGABS,HTN0MRN01AW2VW,HTN0MRN01B27LC,HTN0MRN01A5CLV,HTN0MRN01B88X3,HTN0MRN01BOSYB,HTN0MRN01APLKJ,HTN0MRN01A0E2K,HTN0MRN01B92QS,HTN0MRN01CB9R1,HTN0MRN01A528C,HTN0MRN01A2PXE,HTN0MRN01ASASG,HTN0MRN01CFCM4,HTN0MRN02DH9NV,HTN0MRN02EXQG7,HTN0MRN02EUJW6,HTN0MRN02ELXOB,HTN0MRN02D556B,HTN0MRN02DUAJ2,HTN0MRN03F8D68,HTN0MRN03G9GND,HTN0MRN03GVTO0,HTN0MRN03…
HTN0MRN02EG40Q	HTN0MRN02EG40Q,HTN0MRN03FPTRB,HTN0MRN03HCXMN,HTN0MRN03G1825
HTN0MRN02EFGJM	HTN0MRN02EFGJM,HTN0MRN02C8MRV
HTN0MRN02EFDQC	HTN0MRN02EFDQC,HTN0MRN03F7CGB,HTN0MRN01BHQ2H,HTN0MRN02C11VM
HTN0MRN02EDB9S	HTN0MRN02EDB9S,HTN0MRN03HDJEC,HTN0MRN01AXHKK,HTN0MRN01BJRVD,HTN0MRN03F7ED0,HTN0MRN03FQSFF,HTN0MRN01AXF8Q,HTN0MRN01A9A55,HTN0MRN03GFS6F,HTN0MRN03GWVRZ,HTN0MRN03HG3SD,HTN0MRN03F02GN,HTN0MRN01BTKPS,HTN0MRN02DFJ9H,HTN0MRN01AW0K2,HTN0MRN02DG8PW,HTN0MRN02DIXZJ,HTN0MRN03GN9SS
HTN0MRN02ECHXW	HTN0MRN02ECHXW,HTN0MRN02DHXA5,HTN0MRN01B2XPW,HTN0MRN03HKHW6,HTN0MRN02DVSIW,HTN0MRN02EHT4Y
HTN0MRN02EASWN	HTN0MRN02EASWN,HTN0MRN03GMSKN,HTN0MRN03GR8LR
HTN0MRN02EAJHR	HTN0MRN02EAJHR,HTN0MRN03F9IPJ,HTN0MRN02EDZIA,HTN0MRN03FNQM5,HTN0MRN03F11O7,HTN0MRN01BI1LC,HTN0MRN01ALUS6,HTN0MRN01CFQC9,HTN0MRN02EOC30,HTN0MRN02EBK1H,HTN0MRN01BK8J9,HTN0MRN01BHWAZ,HTN0MRN01CEPD7,HTN0MRN02DFALJ,HTN0MRN02DQLZL,HTN0MRN03GB17C,HTN0MRN03HBN5N,HTN0MRN01AI1AI,HTN0MRN01B4Q3A,HTN0MRN02DBT1G,HTN0MRN02EAV56,HTN0MRN03GPA7X,HTN0MRN02ENL4O,HTN0MRN02DCSH8,HTN0MRN03F4UJP,HTN0MRN02DMPS3,HTN0MRN01…
HTN0MRN02DZA30	HTN0MRN02DZA30,HTN0MRN02DUYFA,HTN0MRN03HFEYV,HTN0MRN02DGZ1S,HTN0MRN02C73O6,HTN0MRN01BFDXZ,HTN0MRN01BZPIK,HTN0MRN01B98QC,HTN0MRN01BXIDJ,HTN0MRN01B0OO2,HTN0MRN01CD9NR,HTN0MRN01BQEUU,HTN0MRN01AXV5B,HTN0MRN02DP1L1,HTN0MRN02DQW15,HTN0MRN02DM8JC,HTN0MRN02D551X,HTN0MRN02EV2ET,HTN0MRN02EHCDO,HTN0MRN02D9YAR,HTN0MRN02DUCHM,HTN0MRN02DEUTY,HTN0MRN02DUW7U,HTN0MRN02EOAUV,HTN0MRN03HCXC7,HTN0MRN03HHL5Z,HTN0MRN03…
HTN0MRN02DWWMD	HTN0MRN02DWWMD,HTN0MRN03GAUOM
HTN0MRN02DWH6B	HTN0MRN02DWH6B,HTN0MRN03GN9Y2,HTN0MRN01BJ14N,HTN0MRN01BEC0P,HTN0MRN03G11BU
HTN0MRN02DVZAQ	HTN0MRN02DVZAQ,HTN0MRN03F2ZB0,HTN0MRN02C9M1N,HTN0MRN02DQSTS,HTN0MRN02DZOCP,HTN0MRN03HHXNF,HTN0MRN03GOE7E,HTN0MRN01A3P09,HTN0MRN01BRRXM,HTN0MRN02C4SS8,HTN0MRN01BXCVG,HTN0MRN02EOE0V,HTN0MRN02DHO22,HTN0MRN02EKTWC,HTN0MRN03GR3W6,HTN0MRN02DPWE8,HTN0MRN02C8G0H,HTN0MRN02D0KDX,HTN0MRN02C3SSA,HTN0MRN03GC1BW,HTN0MRN03G63SG,HTN0MRN02DKWPM
HTN0MRN02DUQ87	HTN0MRN02DUQ87,HTN0MRN02ESZWA,HTN0MRN03GKI8S,HTN0MRN03HJD9Z,HTN0MRN01A5VLQ,HTN0MRN01BICFH,HTN0MRN01BNH1D,HTN0MRN02EC62C,HTN0MRN02D3X8J,HTN0MRN02C1O5F,HTN0MRN03GEX0V,HTN0MRN03F5G2V,HTN0MRN03F03C2,HTN0MRN03F8AUK,HTN0MRN01CI08O,HTN0MRN01AZ9E1,HTN0MRN01CBLZ8,HTN0MRN01B6V9U,HTN0MRN02C2NNB,HTN0MRN02DSGFT,HTN0MRN02DUF5B,HTN0MRN03G8EWV,HTN0MRN01A26TQ,HTN0MRN01AKSLA,HTN0MRN01BL89F,HTN0MRN01BSRKM,HTN0MRN01…
HTN0MRN02DSZZB	HTN0MRN02DSZZB,HTN0MRN03F1CRG,HTN0MRN01BSXTX,HTN0MRN02DWK9N,HTN0MRN01ASI4F,HTN0MRN02EFP44,HTN0MRN02EX02P,HTN0MRN02DC5LP,HTN0MRN01A107J,HTN0MRN02DTYUA,HTN0MRN01AXYZM,HTN0MRN01BRBXW,HTN0MRN02EBX8W,HTN0MRN02EKAMK,HTN0MRN02EJK55,HTN0MRN02DU76P,HTN0MRN02DPCNG,HTN0MRN03HIWDG,HTN0MRN03GYN47,HTN0MRN03FNG37,HTN0MRN03G2JBQ
HTN0MRN02DRH7A	HTN0MRN02DRH7A,HTN0MRN02D2YP5,HTN0MRN03FMUKR,HTN0MRN03G6DOS,HTN0MRN01AL98X,HTN0MRN02DHKZU,HTN0MRN02EI3JB,HTN0MRN01A2X3U
HTN0MRN02DOOQP	HTN0MRN02DOOQP,HTN0MRN02DX2D2,HTN0MRN01BYPEI,HTN0MRN01BMLRS,HTN0MRN02DARSE,HTN0MRN01AOFHP,HTN0MRN03F8GLV,HTN0MRN03GCTTV,HTN0MRN03G2ORJ,HTN0MRN01BZYJY,HTN0MRN01A4TM9,HTN0MRN01BN15W,HTN0MRN01CFYNJ,HTN0MRN02DYNGR,HTN0MRN02D1WN5,HTN0MRN02DPQN3,HTN0MRN02D31IH,HTN0MRN02C1NFA,HTN0MRN03F042V,HTN0MRN03G38SW,HTN0MRN03GFAMH,HTN0MRN03FXBOW,HTN0MRN03F6LDS,HTN0MRN03GJFKF,HTN0MRN03HA86P,HTN0MRN02DWPQ6,HTN0MRN03…
HTN0MRN02DOH1K	HTN0MRN02DOH1K,HTN0MRN03G5HCX
HTN0MRN02DM74J	HTN0MRN02DM74J,HTN0MRN02ELM1H,HTN0MRN02EL85Y,HTN0MRN02D52JJ,HTN0MRN01AWSA4,HTN0MRN01CFGSM,HTN0MRN01CIJW0,HTN0MRN02ENC1V,HTN0MRN03FW3EL,HTN0MRN03GONMB,HTN0MRN01A352B,HTN0MRN02DNHRA,HTN0MRN03HJBU6
HTN0MRN02DM6PB	HTN0MRN02DM6PB,HTN0MRN03GDIIK
HTN0MRN02DLS8B	HTN0MRN02DLS8B,HTN0MRN03GMG5R
HTN0MRN02DKNUG	HTN0MRN02DKNUG,HTN0MRN02DKQOQ
HTN0MRN02DJ5NZ	HTN0MRN02DJ5NZ,HTN0MRN03F38GY,HTN0MRN03GXPDZ,HTN0MRN01AK4LG,HTN0MRN02DB7XM,HTN0MRN03HG1VW,HTN0MRN02DJJPI,HTN0MRN02EH0TZ,HTN0MRN01ARMYG,HTN0MRN01BB7EN,HTN0MRN01AWNNM,HTN0MRN02DA6U2,HTN0MRN02EPGZ9,HTN0MRN02EALJY,HTN0MRN01ALG9H,HTN0MRN01ANI72,HTN0MRN03GFA4Q,HTN0MRN03FPDH9,HTN0MRN03G7BTL,HTN0MRN01A6MYD,HTN0MRN02C3WUN,HTN0MRN01B3AGA,HTN0MRN01A6WRI,HTN0MRN02D8EMP,HTN0MRN01BNUJP,HTN0MRN01AU65E,HTN0MRN03…
HTN0MRN02DIYXY	HTN0MRN02DIYXY,HTN0MRN03HBA1B,HTN0MRN01A53W7,HTN0MRN01A2HEX,HTN0MRN02D6CKV,HTN0MRN02ERHID,HTN0MRN03FT124,HTN0MRN01BI8XI,HTN0MRN01BC8LG,HTN0MRN01BC5W9,HTN0MRN01AWT7D,HTN0MRN01BRNG3,HTN0MRN02DEQ5R,HTN0MRN02ENHB3,HTN0MRN03F1856,HTN0MRN01B772N,HTN0MRN03G4BSC,HTN0MRN03FR6KS,HTN0MRN01BCSRX,HTN0MRN01AM2X0,HTN0MRN01BO6XL,HTN0MRN01AZS76,HTN0MRN01BP2CV,HTN0MRN01APOJM,HTN0MRN02DJWAU,HTN0MRN02DMR6O,HTN0MRN02…
HTN0MRN02DCHW7	HTN0MRN02DCHW7,HTN0MRN03GJGB8,HTN0MRN02ELL94,HTN0MRN02C8Y5A,HTN0MRN02EE8EU,HTN0MRN01ALF4B,HTN0MRN01BGG2X,HTN0MRN01CFXKI,HTN0MRN02C6MM4,HTN0MRN02DM4CF,HTN0MRN03HHAN3,HTN0MRN03FQOW6,HTN0MRN01CISWL,HTN0MRN01B6J0D
HTN0MRN02DBGB8	HTN0MRN02DBGB8,HTN0MRN03G9FLA
HTN0MRN02DBFDK	HTN0MRN02DBFDK,HTN0MRN03HJHN0,HTN0MRN01ARI2O,HTN0MRN02ED3I8,HTN0MRN02C6BRC,HTN0MRN02ENC84,HTN0MRN03GYBWU
HTN0MRN02DBE9Q	HTN0MRN02DBE9Q,HTN0MRN02ENRGO
HTN0MRN02DBBE6	HTN0MRN02DBBE6,HTN0MRN02ELJ60
HTN0MRN02DANHX	HTN0MRN02DANHX,HTN0MRN03GQUW1
HTN0MRN02DA2VE	HTN0MRN02DA2VE,HTN0MRN02DNU0G,HTN0MRN01BMWD3,HTN0MRN02DRI2S,HTN0MRN02DCU5P,HTN0MRN03GKXGK,HTN0MRN03F923C,HTN0MRN01AK931,HTN0MRN01B7KFW,HTN0MRN02DNCVN,HTN0MRN03HEGWI,HTN0MRN03GM7RD,HTN0MRN01AJ1DX,HTN0MRN01BWXQ9,HTN0MRN01BPLJW,HTN0MRN03HB3K2,HTN0MRN03GH9EN,HTN0MRN03GESTV,HTN0MRN03GFYYQ,HTN0MRN03GCH65,HTN0MRN03GGRQ1,HTN0MRN01BAWF8,HTN0MRN01B0LV7,HTN0MRN02DSEUY
HTN0MRN02DA1A6	HTN0MRN02DA1A6,HTN0MRN03FT7M3,HTN0MRN01CI6R5,HTN0MRN01BCI50,HTN0MRN01BHSWX,HTN0MRN01BPP4L,HTN0MRN02DSC4K,HTN0MRN02EFSGM,HTN0MRN02DROVK,HTN0MRN03HCC4R,HTN0MRN03FKKUH,HTN0MRN03FZII0,HTN0MRN03HLFVN,HTN0MRN01B6I9U,HTN0MRN01BE59Z,HTN0MRN01BZI8A,HTN0MRN01B7SF5,HTN0MRN02D44HH,HTN0MRN03GK2BN,HTN0MRN03F2JM8,HTN0MRN03F3NL4,HTN0MRN01BKE1Q,HTN0MRN02ECY3U,HTN0MRN03GI7PI,HTN0MRN01B3L0M,HTN0MRN01A6I0B,HTN0MRN01…
HTN0MRN02D9YAV	HTN0MRN02D9YAV,HTN0MRN02D1SR2,HTN0MRN01BUU4U,HTN0MRN02EAH26,HTN0MRN03FR19U,HTN0MRN03GVFSX,HTN0MRN01BSGM4,HTN0MRN01AXF6J,HTN0MRN03F7ZOR,HTN0MRN03F54WI,HTN0MRN03FSNAL,HTN0MRN02C5IR2,HTN0MRN02EBKGX,HTN0MRN03FRV11,HTN0MRN01AZIDG,HTN0MRN02DX1GI,HTN0MRN02EU3T5,HTN0MRN03G6H1T
HTN0MRN02D9MQ3	HTN0MRN02D9MQ3,HTN0MRN03G1N8R,HTN0MRN01BGNKT,HTN0MRN02EVDNM,HTN0MRN01BAQTH,HTN0MRN02EGNID,HTN0MRN01BWGMJ,HTN0MRN03GRUH6,HTN0MRN01BGIUV,HTN0MRN01BNNGY,HTN0MRN01B9JZB,HTN0MRN01CINIQ,HTN0MRN01BIFV2,HTN0MRN02C03T3,HTN0MRN02DX8WA,HTN0MRN02DHPEM,HTN0MRN03GSGQU,HTN0MRN03HKG1P,HTN0MRN03G0MU1,HTN0MRN03FRK6S,HTN0MRN03FLLNQ,HTN0MRN03FW4AL,HTN0MRN03GC2DK,HTN0MRN02EDD2M,HTN0MRN02ENDPL,HTN0MRN01CIKRH,HTN0MRN02…
HTN0MRN02D8AT4	HTN0MRN02D8AT4,HTN0MRN03G3UVZ,HTN0MRN01BK555,HTN0MRN02C5ZDF,HTN0MRN02EQNN5,HTN0MRN02EGQT3,HTN0MRN03GLV0W,HTN0MRN01BY9CT,HTN0MRN01BKM8B,HTN0MRN01A6Z2I,HTN0MRN01BCP34,HTN0MRN01A0LSY,HTN0MRN02EEYTI,HTN0MRN02DQ66I,HTN0MRN02C12WX,HTN0MRN02EG7PX,HTN0MRN02ER479,HTN0MRN02C6P41,HTN0MRN02EQ97X,HTN0MRN02DESNG,HTN0MRN02EE7XD,HTN0MRN02ETYW7,HTN0MRN03GI464,HTN0MRN03FMRP7,HTN0MRN03F1PAO,HTN0MRN03GFGM8,HTN0MRN03…
HTN0MRN02D8653	HTN0MRN02D8653,HTN0MRN02C4IW0,HTN0MRN02DY7Q9,HTN0MRN02DUKP1
HTN0MRN02D7RZM	HTN0MRN02D7RZM,HTN0MRN03GURD2,HTN0MRN01BLSJQ,HTN0MRN01BUI4C,HTN0MRN01BIJ0V,HTN0MRN01A5SKP,HTN0MRN02DHYCF,HTN0MRN02DIURD,HTN0MRN02DKXJS,HTN0MRN03FUEMQ,HTN0MRN03FSZRF,HTN0MRN01ATZDU,HTN0MRN01B3FVN,HTN0MRN02DQGNA,HTN0MRN01AMOW4,HTN0MRN01BP16R,HTN0MRN01AVR93,HTN0MRN02EUXGQ,HTN0MRN03G2SXM,HTN0MRN03F2UMB,HTN0MRN03G63T6,HTN0MRN03FK270,HTN0MRN03FYYW1,HTN0MRN03GB0H1,HTN0MRN02DBJQQ,HTN0MRN01AXNKG,HTN0MRN01…
HTN0MRN02D4JFR	HTN0MRN02D4JFR,HTN0MRN03G1OT5,HTN0MRN01A4IW9
HTN0MRN02D46RS	HTN0MRN02D46RS,HTN0MRN03G15U8,HTN0MRN01BOI9A,HTN0MRN01BSJU0,HTN0MRN02DG5I3,HTN0MRN03GPG2K,HTN0MRN02C926T,HTN0MRN03FQPM9,HTN0MRN02EH4YH,HTN0MRN02ESMWW,HTN0MRN03HH7YP,HTN0MRN03FQ7YC,HTN0MRN03F929C,HTN0MRN01BJICM,HTN0MRN03F08GR
HTN0MRN02D331U	HTN0MRN02D331U,HTN0MRN02D34N7
HTN0MRN02D30ZW	HTN0MRN02D30ZW,HTN0MRN03FQKUH
HTN0MRN02D220M	HTN0MRN02D220M,HTN0MRN03GDTH6,HTN0MRN02D1FUG
HTN0MRN02D0TUR	HTN0MRN02D0TUR,HTN0MRN03GUHZE,HTN0MRN01AWU2V,HTN0MRN01CH79G,HTN0MRN01CGF5L,HTN0MRN02EPLKW,HTN0MRN03GWEEC
HTN0MRN02D0CP1	HTN0MRN02D0CP1,HTN0MRN03HF0EO,HTN0MRN01BYJCQ,HTN0MRN02DDMU3,HTN0MRN03GD7Q3,HTN0MRN01BAHL2,HTN0MRN03F8ZP7,HTN0MRN03HIAKP,HTN0MRN01BFY6L,HTN0MRN01CCMUW,HTN0MRN01BER74,HTN0MRN03FRJJL,HTN0MRN03GZFZL
HTN0MRN02C9F9Z	HTN0MRN02C9F9Z,HTN0MRN03HI2MH,HTN0MRN01BM748,HTN0MRN03G8ONG,HTN0MRN02EEA77,HTN0MRN01AOJGT,HTN0MRN01BAVTZ,HTN0MRN03HGGE9,HTN0MRN03F8OWQ,HTN0MRN03GUN4Q,HTN0MRN03G5KZM,HTN0MRN02ENQAJ,HTN0MRN03G8RWN,HTN0MRN01BPUBB,HTN0MRN02C8N6D
HTN0MRN02C848T	HTN0MRN02C848T,HTN0MRN03G6BCO,HTN0MRN01BPR68,HTN0MRN03GBOAP,HTN0MRN03G256E
HTN0MRN02C83HV	HTN0MRN02C83HV,HTN0MRN03GWRGW
HTN0MRN02C8198	HTN0MRN02C8198,HTN0MRN03FNWOD,HTN0MRN03FS119,HTN0MRN01BX72P
HTN0MRN02C5X5V	HTN0MRN02C5X5V,HTN0MRN03GXXG7
HTN0MRN02C4HWL	HTN0MRN02C4HWL,HTN0MRN03F31R2,HTN0MRN01BV3AE,HTN0MRN03GQXAE,HTN0MRN01CFHGQ,HTN0MRN02EPZVW,HTN0MRN03GZM7Q,HTN0MRN03GW9QL,HTN0MRN03GQVDA,HTN0MRN01B5703,HTN0MRN02EDNC4,HTN0MRN03GXL0K,HTN0MRN03F0JPW,HTN0MRN03HFM1S,HTN0MRN03FUQJZ,HTN0MRN02DL824,HTN0MRN03GDVNA,HTN0MRN02EFJNQ,HTN0MRN02ETBTW,HTN0MRN02EXDV4,HTN0MRN02D88FP,HTN0MRN02EHGB8,HTN0MRN03F9N98,HTN0MRN03FZKME,HTN0MRN03G6LOS,HTN0MRN02EYOLP,HTN0MRN01…
HTN0MRN02C4174	HTN0MRN02C4174,HTN0MRN03FN00X
HTN0MRN02C3YZD	HTN0MRN02C3YZD,HTN0MRN02DNNNT
HTN0MRN02C3DYQ	HTN0MRN02C3DYQ,HTN0MRN03G6FDK,HTN0MRN02EV2LI,HTN0MRN01BZOQT,HTN0MRN03HDJXB,HTN0MRN03GYU5R,HTN0MRN03GZYLK,HTN0MRN03HC0GA,HTN0MRN02DN3W2,HTN0MRN03FMG2Q,HTN0MRN01AOG2H,HTN0MRN01BQQS1,HTN0MRN01BQP2Y,HTN0MRN01AM5SF,HTN0MRN01AQR7B,HTN0MRN02C377K,HTN0MRN03GDYVT,HTN0MRN03FSAJ3,HTN0MRN03GONTF,HTN0MRN03HB5VS,HTN0MRN03GUY43,HTN0MRN01BJ4ED,HTN0MRN01BQY3B,HTN0MRN01BSXN7,HTN0MRN01BSVW3,HTN0MRN01CI9EY,HTN0MRN01…
HTN0MRN01CI86Q	HTN0MRN01CI86Q,HTN0MRN02EAH8G,HTN0MRN02C9CNA,HTN0MRN03GX83J,HTN0MRN02EHRR2,HTN0MRN03GQV8S
HTN0MRN01CI4AK	HTN0MRN01CI4AK,HTN0MRN03GVDPT,HTN0MRN01A47YW,HTN0MRN01A26BO,HTN0MRN01B30S5,HTN0MRN02DQMDA,HTN0MRN03GPHSX,HTN0MRN03HKAFT,HTN0MRN03HAI0W,HTN0MRN01BSESA,HTN0MRN01B98QG,HTN0MRN03GVRNL,HTN0MRN02EQQD1,HTN0MRN03F72Y5,HTN0MRN01BZ5SJ,HTN0MRN01AVKX0,HTN0MRN01B3TL3,HTN0MRN02EIAL6,HTN0MRN01CEUO8,HTN0MRN01BBSKY,HTN0MRN01B14IH,HTN0MRN01BQN93,HTN0MRN01BS11I,HTN0MRN01CF4XG,HTN0MRN01B0PWF,HTN0MRN02EC68V,HTN0MRN02…
HTN0MRN01CHTAN	HTN0MRN01CHTAN,HTN0MRN03GI85P,HTN0MRN02DO1HV,HTN0MRN01A3RSI,HTN0MRN02D3PY1,HTN0MRN03GP1HR,HTN0MRN03F1110
HTN0MRN01CHOFR	HTN0MRN01CHOFR,HTN0MRN02C6YLP
HTN0MRN01CGHXB	HTN0MRN01CGHXB,HTN0MRN03HBYYI
HTN0MRN01CERWR	HTN0MRN01CERWR,HTN0MRN03F3Z1W,HTN0MRN03G0FKB,HTN0MRN02DBFOL,HTN0MRN01CE199,HTN0MRN03FRBPP,HTN0MRN01BHPR8,HTN0MRN03GPKYU,HTN0MRN01BFGQO,HTN0MRN02DEUX0,HTN0MRN02ET24M,HTN0MRN03GMQJ5,HTN0MRN03GVFDK,HTN0MRN01BN5SE,HTN0MRN03F5GE0,HTN0MRN01AX28O,HTN0MRN03G83LE
HTN0MRN01CELXK	HTN0MRN01CELXK,HTN0MRN03GGHXA,HTN0MRN01BU1X3,HTN0MRN01BEE0B,HTN0MRN01AYERJ,HTN0MRN01BOWXR,HTN0MRN01A51AO,HTN0MRN02EEITI,HTN0MRN02ELU25,HTN0MRN02EVG9H,HTN0MRN02C3RDZ,HTN0MRN02DOQX1,HTN0MRN03GM3AQ,HTN0MRN03GR8IR,HTN0MRN03GC5TL,HTN0MRN03FW8LS,HTN0MRN03GCHLA,HTN0MRN03GAX2D,HTN0MRN01ATHB7,HTN0MRN01AJPVI,HTN0MRN01BDTGN,HTN0MRN01BEIUJ,HTN0MRN01BLTMF,HTN0MRN03FQALM,HTN0MRN01BN2YC,HTN0MRN02C9MCS,HTN0MRN02…
HTN0MRN01CDD9E	HTN0MRN01CDD9E,HTN0MRN02DNLBO
HTN0MRN01CD5QB	HTN0MRN01CD5QB,HTN0MRN01CF8LA,HTN0MRN01AS7I0
HTN0MRN01CC5M6	HTN0MRN01CC5M6,HTN0MRN01CD5OC
HTN0MRN01CAUZA	HTN0MRN01CAUZA,HTN0MRN03G5WKQ
HTN0MRN01BZFQT	HTN0MRN01BZFQT,HTN0MRN02EW3IS,HTN0MRN02C58ML,HTN0MRN03G8NSS,HTN0MRN02DSMNH,HTN0MRN03G4Q48,HTN0MRN01ASECD,HTN0MRN02DLM80,HTN0MRN03GBOCW,HTN0MRN03F3ZJB,HTN0MRN03HCRA5,HTN0MRN03G3L77,HTN0MRN01CHPIR,HTN0MRN02DPLTT,HTN0MRN01BFCVE,HTN0MRN01ALGER,HTN0MRN01AIZ08,HTN0MRN01BCQTI,HTN0MRN02DY7RB,HTN0MRN03F6S92,HTN0MRN03HI7J4
HTN0MRN01BZ6MS	HTN0MRN01BZ6MS,HTN0MRN02EUDZT
HTN0MRN01BYNP4	HTN0MRN01BYNP4,HTN0MRN03G06VM,HTN0MRN01BQ7EZ,HTN0MRN02EIHTK,HTN0MRN02DP0HL,HTN0MRN01A49HG,HTN0MRN02C376U,HTN0MRN02ESSOZ,HTN0MRN02EF2NQ,HTN0MRN01B65N5,HTN0MRN01A8ZWW,HTN0MRN01CFAWK,HTN0MRN01CGEBM,HTN0MRN02EN5PZ,HTN0MRN02EMTXU,HTN0MRN02D71F7,HTN0MRN03HJJ6X,HTN0MRN03HK2VC,HTN0MRN03G3LOL,HTN0MRN03GN77F,HTN0MRN03HIZ7L,HTN0MRN01ALE14,HTN0MRN03G0ZLW,HTN0MRN01BEW5R,HTN0MRN02DAP4Y,HTN0MRN02D772B,HTN0MRN03…
HTN0MRN01BXRSN	HTN0MRN01BXRSN,HTN0MRN03GO1Z1,HTN0MRN03HAV8L,HTN0MRN03GMKI5,HTN0MRN01BK6TM,HTN0MRN01AI2WN,HTN0MRN01BD91C,HTN0MRN01BXQHA,HTN0MRN01BGG4O,HTN0MRN02D9P5I,HTN0MRN02DD9RL,HTN0MRN02DRDU5,HTN0MRN03GKYSY,HTN0MRN03FNBPA,HTN0MRN03GNTYK,HTN0MRN02DNWDC,HTN0MRN01AZM72,HTN0MRN03GNFX1,HTN0MRN03FYO3C,HTN0MRN03F3SAL,HTN0MRN03FTKW4,HTN0MRN03GPD8C,HTN0MRN02D1KFJ,HTN0MRN03FQR4X
HTN0MRN01BXGSN	HTN0MRN01BXGSN,HTN0MRN02DZVS4,HTN0MRN01BMOG7,HTN0MRN01A883A
HTN0MRN01BX52H	HTN0MRN01BX52H,HTN0MRN02EEYSL,HTN0MRN02D61FR,HTN0MRN02EMQXX,HTN0MRN03F98A1,HTN0MRN03HELQ3
HTN0MRN01BWR2T	HTN0MRN01BWR2T,HTN0MRN01BE8LL
HTN0MRN01BWH1K	HTN0MRN01BWH1K,HTN0MRN02EY8TB,HTN0MRN01B1GHM,HTN0MRN01B6NGZ,HTN0MRN02C8EXH,HTN0MRN03FNI3N,HTN0MRN01A6IUJ
HTN0MRN01BVPFG	HTN0MRN01BVPFG,HTN0MRN02EB14D,HTN0MRN03G6NPH,HTN0MRN02EQ5YW,HTN0MRN02EWRUI,HTN0MRN01B5O5W,HTN0MRN02DTE1Y,HTN0MRN03HIL8X,HTN0MRN01AVMVY,HTN0MRN03HHBX1,HTN0MRN02EUP4H,HTN0MRN01BGGMQ,HTN0MRN02D8WJ4,HTN0MRN02DYGXS,HTN0MRN02EA7N9,HTN0MRN03G3JKX,HTN0MRN01A819S,HTN0MRN02DCFAI,HTN0MRN01BEFXE,HTN0MRN01A9LIH,HTN0MRN02EGIGN,HTN0MRN03G4DYT,HTN0MRN01A1LTX,HTN0MRN02C98U9,HTN0MRN03G94AA,HTN0MRN03GEZ0J,HTN0MRN01…
HTN0MRN01BVN3O	HTN0MRN01BVN3O,HTN0MRN03GDZS1
HTN0MRN01BVGIF	HTN0MRN01BVGIF,HTN0MRN02C8QXE,HTN0MRN01CA6OV,HTN0MRN02DGZMV,HTN0MRN03G01JC,HTN0MRN03GAJ3J,HTN0MRN03G20CP,HTN0MRN03FSRLR,HTN0MRN01A509Q,HTN0MRN02EI6EA,HTN0MRN01ASRHG,HTN0MRN01ATJEE,HTN0MRN02DNMN4,HTN0MRN03GMB23,HTN0MRN03F4RRX,HTN0MRN03HAG50,HTN0MRN01AXIFZ,HTN0MRN01BS49V,HTN0MRN01BU9TR,HTN0MRN02DHL89,HTN0MRN03G5U17,HTN0MRN03GKH63,HTN0MRN03G2NG5,HTN0MRN01CEKGP,HTN0MRN01BO9YT,HTN0MRN02DUAZ6,HTN0MRN02…
HTN0MRN01BUOR6	HTN0MRN01BUOR6,HTN0MRN02DWXPE,HTN0MRN02C7SBT,HTN0MRN03GKTI8,HTN0MRN01AXH1V,HTN0MRN02DCB48,HTN0MRN02C03WW,HTN0MRN02EXPKL,HTN0MRN03HDND2,HTN0MRN03GKBEZ,HTN0MRN02C9S88,HTN0MRN02DLV4O,HTN0MRN02EM0QM,HTN0MRN03FO2GR,HTN0MRN03GJFYQ,HTN0MRN03F9L01,HTN0MRN03HBAE0,HTN0MRN02ELDSB,HTN0MRN02D0DXZ,HTN0MRN02D1DL4,HTN0MRN03G0M5H
HTN0MRN01BTPGN	HTN0MRN01BTPGN,HTN0MRN01CI6RM
HTN0MRN01BT00Y	HTN0MRN01BT00Y,HTN0MRN02DGIZM,HTN0MRN02DFL3J,HTN0MRN01B2DTC,HTN0MRN02D08PX,HTN0MRN01AL97X,HTN0MRN02DK9GV,HTN0MRN01BVDRL,HTN0MRN01A0WWA,HTN0MRN01BGG8D,HTN0MRN02EOAN8,HTN0MRN03GTB0Z,HTN0MRN02EDL3R,HTN0MRN03HJ019,HTN0MRN03HI8DS,HTN0MRN03GE0Z1,HTN0MRN02EYR5T,HTN0MRN02DH02X,HTN0MRN02EPBA3,HTN0MRN02ELKV8,HTN0MRN02C7FBY,HTN0MRN03GV243,HTN0MRN03G09OB,HTN0MRN03G0YF9,HTN0MRN02DBGP8,HTN0MRN02D9EQC,HTN0MRN01…
HTN0MRN01BSYIG	HTN0MRN01BSYIG,HTN0MRN01AQQCU,HTN0MRN02DTTJX,HTN0MRN03FN5XK,HTN0MRN03GYFLI,HTN0MRN01CGTH3,HTN0MRN01BI4KA,HTN0MRN01B6QDZ,HTN0MRN01AWVFO,HTN0MRN01A4SK3,HTN0MRN02EOTQ2,HTN0MRN03FNJ61,HTN0MRN01A4L9L,HTN0MRN01AL5JA,HTN0MRN03HGAMG,HTN0MRN01BWCYT,HTN0MRN03HIMFU,HTN0MRN01BQ1LH
HTN0MRN01BS26B	HTN0MRN01BS26B,HTN0MRN03FXBCA
HTN0MRN01BR245	HTN0MRN01BR245,HTN0MRN03FVVDC
HTN0MRN01BQNFF	HTN0MRN01BQNFF,HTN0MRN02C5OWK
HTN0MRN01BPTSQ	HTN0MRN01BPTSQ,HTN0MRN02DVAMD,HTN0MRN02D4N58
HTN0MRN01BPNMK	HTN0MRN01BPNMK,HTN0MRN02C7BD9,HTN0MRN01BXBIZ,HTN0MRN02DYRUS,HTN0MRN01A74KH,HTN0MRN02DMB9B,HTN0MRN03F80HJ,HTN0MRN03HCJ0U
HTN0MRN01BOQ1F	HTN0MRN01BOQ1F,HTN0MRN02DY4JS,HTN0MRN02C2BZZ,HTN0MRN02D50PQ,HTN0MRN01ANU0N,HTN0MRN02D9U2E,HTN0MRN01A4LVU,HTN0MRN03GHMVY,HTN0MRN01B39D5,HTN0MRN01CEWUR,HTN0MRN03GSV4J
HTN0MRN01BN9PI	HTN0MRN01BN9PI,HTN0MRN01CI23M,HTN0MRN02EV0AU,HTN0MRN01BJ50B,HTN0MRN01CBZ6B,HTN0MRN01A34LY,HTN0MRN02EB4W1,HTN0MRN02EFZ26,HTN0MRN03GGN6D,HTN0MRN01BJEZL,HTN0MRN01BDFK0,HTN0MRN03GPQJN,HTN0MRN01BI4E1
HTN0MRN01BMM1T	HTN0MRN01BMM1T,HTN0MRN02DC56Z,HTN0MRN01BL2HF,HTN0MRN01A4U2P,HTN0MRN01A8FDN,HTN0MRN02DAXYZ,HTN0MRN03GN1MU,HTN0MRN03GAISP,HTN0MRN03GBH5B,HTN0MRN03GA1OE,HTN0MRN03GO0PL,HTN0MRN02DB3C5,HTN0MRN01BBC6G,HTN0MRN01A1P3C,HTN0MRN01BLFOY,HTN0MRN02EK05T,HTN0MRN03F3H04,HTN0MRN03HJPI5,HTN0MRN03HC2M8,HTN0MRN03GXQFR,HTN0MRN03GP2ZW,HTN0MRN01APIHN,HTN0MRN03FQATL,HTN0MRN03FOCGV,HTN0MRN01BDX5Z,HTN0MRN02DEAQ0,HTN0MRN03…
HTN0MRN01BM1H3	HTN0MRN01BM1H3,HTN0MRN02C89UX,HTN0MRN02D15R2,HTN0MRN03GXSTN,HTN0MRN03HBSNV,HTN0MRN01CIHGB,HTN0MRN03HBL7Z,HTN0MRN03HHZP7,HTN0MRN01BY81B
HTN0MRN01BL5D9	HTN0MRN01BL5D9,HTN0MRN03GF2CU,HTN0MRN01BNXR0
HTN0MRN01BKQVJ	HTN0MRN01BKQVJ,HTN0MRN02ENNUE,HTN0MRN03HBJRR
HTN0MRN01BKPNA	HTN0MRN01BKPNA,HTN0MRN02EAB1P,HTN0MRN01BLL3N,HTN0MRN03F34M1,HTN0MRN02DRSOI,HTN0MRN01AKSVR,HTN0MRN02C1QN1,HTN0MRN02DUHV3,HTN0MRN03HBVEB,HTN0MRN03GHROF
HTN0MRN01BKFGX	HTN0MRN01BKFGX,HTN0MRN03GDRSU,HTN0MRN02EUU4Z,HTN0MRN03FKUOQ,HTN0MRN02D0C58,HTN0MRN01AW6MI,HTN0MRN01BM3WJ,HTN0MRN01CF7E4,HTN0MRN02EJRYR,HTN0MRN01BV3XK,HTN0MRN01BHA4L,HTN0MRN02DK32M,HTN0MRN02D6R6A,HTN0MRN01AOQVX,HTN0MRN01AZZEV,HTN0MRN01A7GOO,HTN0MRN01ATHC8,HTN0MRN02D8F8Y,HTN0MRN02DZ6E1,HTN0MRN03GXXS0,HTN0MRN03G1A4N
HTN0MRN01BK2IW	HTN0MRN01BK2IW,HTN0MRN01ATPFJ,HTN0MRN03F2WUM,HTN0MRN02DLI79,HTN0MRN01BMJR7,HTN0MRN01BW87L,HTN0MRN01CI9EL,HTN0MRN01AW5F6,HTN0MRN02EBPYN,HTN0MRN02DBFKJ,HTN0MRN02C2VI9,HTN0MRN02ER8P5,HTN0MRN03FL1LY,HTN0MRN03FSUVA,HTN0MRN03GL5W1,HTN0MRN03G999V,HTN0MRN02DV0YZ,HTN0MRN02EF6CQ,HTN0MRN02DVZFQ,HTN0MRN02ELJBM,HTN0MRN02E0FQ0,HTN0MRN03HB4LH,HTN0MRN02ED5DI,HTN0MRN02DW03J,HTN0MRN01CFUKN,HTN0MRN02EGILP,HTN0MRN01…
HTN0MRN01BJV71	HTN0MRN01BJV71,HTN0MRN02C5VF4,HTN0MRN01A2N32,HTN0MRN01BXBNL,HTN0MRN02C2W1L,HTN0MRN02EJDFE,HTN0MRN02DD3QM,HTN0MRN02DZD70,HTN0MRN02D6M45,HTN0MRN02EE03F,HTN0MRN03F5CU9,HTN0MRN03G4TRG,HTN0MRN03G858F,HTN0MRN02ER910,HTN0MRN02EN4CM,HTN0MRN01BW28O,HTN0MRN02D5XO4,HTN0MRN02D1RRU,HTN0MRN02DZJI4,HTN0MRN03GR9XH,HTN0MRN01A2KH5,HTN0MRN01BCX2T,HTN0MRN01BRDFU,HTN0MRN01A5KMH,HTN0MRN01BG18Y,HTN0MRN01BNFFR,HTN0MRN01…
HTN0MRN01BJ2QT	HTN0MRN01BJ2QT,HTN0MRN02D43EE,HTN0MRN01BSYJ8,HTN0MRN01BYXHS,HTN0MRN01BH5SU,HTN0MRN02DNT3Y,HTN0MRN02DRSQQ,HTN0MRN02D5VVS,HTN0MRN03F4P50,HTN0MRN02DWORW,HTN0MRN02ERD9J,HTN0MRN01BEFOE,HTN0MRN01CCK27,HTN0MRN01BDP6V,HTN0MRN01B491J,HTN0MRN03GJLTX,HTN0MRN03F14QL,HTN0MRN01AO3X1,HTN0MRN03FRDUO,HTN0MRN01BPXCO,HTN0MRN01ATBX0,HTN0MRN01B1W9Z,HTN0MRN01BAG22,HTN0MRN02D8VHI,HTN0MRN02DAC42,HTN0MRN02EHG0I,HTN0MRN03…
HTN0MRN01BIZNC	HTN0MRN01BIZNC,HTN0MRN03F8V1H,HTN0MRN01BNSDW,HTN0MRN01BH2NJ,HTN0MRN02D5684,HTN0MRN01A0D9H,HTN0MRN01APNTN,HTN0MRN01A9MFM,HTN0MRN03GXAQF,HTN0MRN01CGAVJ,HTN0MRN02DLNQH,HTN0MRN03GJBF2,HTN0MRN03F7JW4,HTN0MRN02ED1QZ,HTN0MRN01BA76Q,HTN0MRN01BVJSR,HTN0MRN01AR7GO,HTN0MRN01ARUQY,HTN0MRN02ENPVU,HTN0MRN02C2J35,HTN0MRN03GZLWG,HTN0MRN03HIE7T,HTN0MRN03G8OPU,HTN0MRN01BPLCP,HTN0MRN01B566Z,HTN0MRN03F7N0E,HTN0MRN03…
HTN0MRN01BITQR	HTN0MRN01BITQR,HTN0MRN02ELJGL,HTN0MRN01AI1XY,HTN0MRN02C4AI5
HTN0MRN01BIJAU	HTN0MRN01BIJAU,HTN0MRN02C62E2,HTN0MRN01B3SHP,HTN0MRN01BEIUF,HTN0MRN01CBUAC,HTN0MRN02DKELL,HTN0MRN02C9UYC,HTN0MRN02DOITR,HTN0MRN03HFT9X,HTN0MRN01BN9LJ,HTN0MRN02DJ37S,HTN0MRN03GDNT3,HTN0MRN01BHMSL,HTN0MRN01BPJGE,HTN0MRN02DVMGG,HTN0MRN02D3JZG,HTN0MRN02DP9SV,HTN0MRN03FRTL6
HTN0MRN01BHN4H	HTN0MRN01BHN4H,HTN0MRN03HH27R,HTN0MRN01BTCGQ,HTN0MRN01CHRSD,HTN0MRN01CI3RQ,HTN0MRN01A7IRA,HTN0MRN01BR2FO,HTN0MRN01A3WZL,HTN0MRN01AIUEN,HTN0MRN01BJ2PY,HTN0MRN02DFP65,HTN0MRN02DH4DZ,HTN0MRN02C8TTV,HTN0MRN03FPFTP,HTN0MRN03G5MR2,HTN0MRN03GUNMX,HTN0MRN02DUBLF,HTN0MRN01AN813,HTN0MRN01BQC7E,HTN0MRN01CGDG5,HTN0MRN01BA52W,HTN0MRN02EIC3N,HTN0MRN02EGP6N,HTN0MRN03F857E,HTN0MRN02C33O0,HTN0MRN01CEUSG,HTN0MRN02…
HTN0MRN01BHLPN	HTN0MRN01BHLPN,HTN0MRN01BH2BP,HTN0MRN02DQ2XU,HTN0MRN02EZ9CA,HTN0MRN03FW2BK,HTN0MRN03GLO93,HTN0MRN01AJWBB,HTN0MRN01A2RO3,HTN0MRN01BPFGU,HTN0MRN01B721V,HTN0MRN01CGZ9D,HTN0MRN02DKLY7,HTN0MRN02EQL42,HTN0MRN02DILMP,HTN0MRN02EWMNS,HTN0MRN02EB88I,HTN0MRN02EJLNC,HTN0MRN02D5NWR,HTN0MRN03GF1W2,HTN0MRN03GLHJ6,HTN0MRN03GBTRP,HTN0MRN03F3M4O,HTN0MRN03GHFD5,HTN0MRN03G0P49
HTN0MRN01BHB9G	HTN0MRN01BHB9G,HTN0MRN02DO6AE
HTN0MRN01BF73C	HTN0MRN01BF73C,HTN0MRN01A5Z8P,HTN0MRN01BSO69,HTN0MRN01A7VQ2
HTN0MRN01BEW88	HTN0MRN01BEW88,HTN0MRN03GTV99
HTN0MRN01BDZYM	HTN0MRN01BDZYM,HTN0MRN02C71G5
HTN0MRN01BDOSE	HTN0MRN01BDOSE,HTN0MRN03GLU1C
HTN0MRN01BDJXH	HTN0MRN01BDJXH,HTN0MRN02EE4NK,HTN0MRN01BYHTR,HTN0MRN02ECY2H,HTN0MRN03GCPAC,HTN0MRN03GUGXZ,HTN0MRN03FRUDS
HTN0MRN01BD0LD	HTN0MRN01BD0LD,HTN0MRN01BGV60
HTN0MRN01BCLFE	HTN0MRN01BCLFE,HTN0MRN03FZQQD,HTN0MRN03GIYD9
HTN0MRN01BC7TR	HTN0MRN01BC7TR,HTN0MRN01BBC8F,HTN0MRN03FLIIF,HTN0MRN01A3156,HTN0MRN02C1Z3W,HTN0MRN02EEIPL,HTN0MRN03GNU6Y,HTN0MRN02EV77M
HTN0MRN01BBVIC	HTN0MRN01BBVIC,HTN0MRN02C6OMP,HTN0MRN03FWTYK,HTN0MRN01BEMRK,HTN0MRN01AQQO7,HTN0MRN02ELR9D,HTN0MRN01B0QWA,HTN0MRN01A19GJ,HTN0MRN02C2DTC,HTN0MRN02DBTKK,HTN0MRN03G6L7G,HTN0MRN01BMKR1,HTN0MRN01B23LV,HTN0MRN01BCT2Q,HTN0MRN02EHO20,HTN0MRN03GS4R7
HTN0MRN01BAPOZ	HTN0MRN01BAPOZ,HTN0MRN02EBB2Z,HTN0MRN01B9SG9,HTN0MRN02EF7DH,HTN0MRN03GY1JL,HTN0MRN02DIOLC,HTN0MRN03G8CEF,HTN0MRN01BE88X,HTN0MRN01AKSXK,HTN0MRN01B18PU,HTN0MRN02DMW7U,HTN0MRN03FK9BO,HTN0MRN01A4JN0,HTN0MRN01B1UV9,HTN0MRN01AJK1U,HTN0MRN01CHNR2,HTN0MRN01CIZGH,HTN0MRN01A1EEA,HTN0MRN01B3ZJE,HTN0MRN02C1LB5,HTN0MRN02EPLVS,HTN0MRN03GKFVE,HTN0MRN03FT2GP,HTN0MRN03HISVD,HTN0MRN03GWZ8J,HTN0MRN03FP6M7,HTN0MRN03…
HTN0MRN01BA0PX	HTN0MRN01BA0PX,HTN0MRN03HE70V,HTN0MRN01BH7DK,HTN0MRN01A56DC,HTN0MRN01CHV25,HTN0MRN02DWSWN,HTN0MRN02DB4AK,HTN0MRN02D6JLJ,HTN0MRN03F9NFP,HTN0MRN03F7SSB,HTN0MRN03FZ3VX,HTN0MRN03GXI32,HTN0MRN03GJ6FB,HTN0MRN03FXC39,HTN0MRN03FKLU5,HTN0MRN03GDI1Z,HTN0MRN03FS1F9,HTN0MRN02D6ZS1,HTN0MRN03FJ5VF,HTN0MRN01A6C01,HTN0MRN01B82AY,HTN0MRN01BPTQN,HTN0MRN02EUFRU,HTN0MRN03FZI6P,HTN0MRN03F91HI,HTN0MRN02DVY5G
HTN0MRN01B9F7V	HTN0MRN01B9F7V,HTN0MRN02DANBF
HTN0MRN01B98LM	HTN0MRN01B98LM,HTN0MRN01ARXRI,HTN0MRN01B8MSH,HTN0MRN01AY7K9,HTN0MRN01BSHYK,HTN0MRN03HD1GX,HTN0MRN03HEEA9,HTN0MRN03GBBZK,HTN0MRN03GB9FX,HTN0MRN02EGSFA,HTN0MRN03GR6ER,HTN0MRN02ELCVX,HTN0MRN03HLI7B,HTN0MRN03GHO76,HTN0MRN03F0MPY,HTN0MRN01CBXO5,HTN0MRN01CGNAW,HTN0MRN01BAELJ,HTN0MRN03F4NIQ,HTN0MRN03HEF85,HTN0MRN02DX2YN
HTN0MRN01B96ZY	HTN0MRN01B96ZY,HTN0MRN01B2RCQ,HTN0MRN01BX0YL,HTN0MRN02DPHUZ,HTN0MRN02DCCA0
HTN0MRN01B8WT1	HTN0MRN01B8WT1,HTN0MRN03F95EG,HTN0MRN01BNEOV,HTN0MRN03G7HCQ
HTN0MRN01B7G2X	HTN0MRN01B7G2X,HTN0MRN01B83KW,HTN0MRN03FTPLK
HTN0MRN01B6JQM	HTN0MRN01B6JQM,HTN0MRN02DSZ6C,HTN0MRN01A0KMM,HTN0MRN01B5JRU,HTN0MRN01BGAV1,HTN0MRN02DSC61,HTN0MRN02DVXDD,HTN0MRN02D2HS8,HTN0MRN02DEY16,HTN0MRN03GYUV7,HTN0MRN03GNJLI,HTN0MRN03HCSVC,HTN0MRN03FRB5E,HTN0MRN03HKG6J,HTN0MRN03HKTT3,HTN0MRN03G8NFA,HTN0MRN03FYOK8,HTN0MRN03FWIQ4,HTN0MRN02DGMOL,HTN0MRN03GQGYG,HTN0MRN01AHLVW,HTN0MRN03GFTXO,HTN0MRN02DXVQ1,HTN0MRN01AN4WW,HTN0MRN01BRB3C,HTN0MRN01B505P,HTN0MRN02…
HTN0MRN01B5ELC	HTN0MRN01B5ELC,HTN0MRN02DQS0P,HTN0MRN02EK2F8,HTN0MRN02ETJYU,HTN0MRN01AMXOZ,HTN0MRN02EAH5I,HTN0MRN03F250Q,HTN0MRN02DJD2X,HTN0MRN01BIZ0E,HTN0MRN01BESNS,HTN0MRN02DJN7T,HTN0MRN03FO2IM,HTN0MRN01BX2FL,HTN0MRN01BE7H9,HTN0MRN02DFWNX,HTN0MRN03HJ3BQ,HTN0MRN01AQXJ4,HTN0MRN02DF5O4
HTN0MRN01B5E28	HTN0MRN01B5E28,HTN0MRN02DHX90,HTN0MRN03G4U3K,HTN0MRN03F08SM,HTN0MRN01A4QOW,HTN0MRN01CA9W3,HTN0MRN01CE14N,HTN0MRN02C3ISE,HTN0MRN02DBI01,HTN0MRN02EHEPQ,HTN0MRN02DT359,HTN0MRN02DP3BZ,HTN0MRN03G9XMK,HTN0MRN03F6BNX,HTN0MRN03HKQRA,HTN0MRN03FXPHY,HTN0MRN03G06X3,HTN0MRN03FL4AE,HTN0MRN03GOXZ4,HTN0MRN02DO7CZ,HTN0MRN01B0VAC,HTN0MRN01AZBDI,HTN0MRN01B3A7K,HTN0MRN02DAHBX,HTN0MRN02EP4Z3,HTN0MRN02DPH8A,HTN0MRN02…
HTN0MRN01B5AD6	HTN0MRN01B5AD6,HTN0MRN03GRHEA,HTN0MRN02EE83Q,HTN0MRN03FZ5GI
HTN0MRN01B3LVY	HTN0MRN01B3LVY,HTN0MRN03GW30N,HTN0MRN03G7MAV,HTN0MRN01BJ12C,HTN0MRN01B3S0S,HTN0MRN01CAHG5,HTN0MRN02DQ801,HTN0MRN02EQ4IQ,HTN0MRN02DXIFD,HTN0MRN02EG27T,HTN0MRN03HL1HB,HTN0MRN03FQJBE,HTN0MRN03FSCVK,HTN0MRN03GFNC3,HTN0MRN03HKY0P,HTN0MRN01BE6KX,HTN0MRN01AJ28Q,HTN0MRN01CG6WE,HTN0MRN02C3SJN,HTN0MRN02D3IMT,HTN0MRN02DYFKC,HTN0MRN03F33HH,HTN0MRN03HASBM,HTN0MRN03HAFUS,HTN0MRN03HCAXJ,HTN0MRN01A428V,HTN0MRN02…
HTN0MRN01B3HN5	HTN0MRN01B3HN5,HTN0MRN03F8E51,HTN0MRN02D1MYP,HTN0MRN01BAKUZ,HTN0MRN01B8KA9,HTN0MRN01BRCAX,HTN0MRN01BKEB3,HTN0MRN02EALA3,HTN0MRN02DDM14,HTN0MRN02DJV26,HTN0MRN03G5KJ0,HTN0MRN03G8QKX,HTN0MRN03FL78W,HTN0MRN03G89QC,HTN0MRN03GHIT1,HTN0MRN03FNPXQ,HTN0MRN03HE05S,HTN0MRN03FM3YE,HTN0MRN03HGQ7Z,HTN0MRN02EFIDX,HTN0MRN02C6JEH,HTN0MRN03G10Y7,HTN0MRN03HDX52,HTN0MRN01BG2HD,HTN0MRN02DGU9Z,HTN0MRN03HA4U9,HTN0MRN02…
HTN0MRN01B2D02	HTN0MRN01B2D02,HTN0MRN03F6ZN4,HTN0MRN02D6B2L,HTN0MRN01BOBZJ,HTN0MRN02EXNAP,HTN0MRN02C8UMS,HTN0MRN03G8VRZ,HTN0MRN03F4YAU,HTN0MRN01A9Y1C,HTN0MRN01BPPF1,HTN0MRN01BO6QJ,HTN0MRN01BOON9,HTN0MRN01BGQ54,HTN0MRN01ASIVH,HTN0MRN01AO3CT,HTN0MRN01AXLAZ,HTN0MRN01BN0OW,HTN0MRN01AIX7E,HTN0MRN01A1WQG,HTN0MRN01BRCYS,HTN0MRN01CDKA1,HTN0MRN01A72CU,HTN0MRN01AYLJI,HTN0MRN01APOMU,HTN0MRN02DGMF3,HTN0MRN02DY6S1,HTN0MRN02…
HTN0MRN01B2304	HTN0MRN01B2304,HTN0MRN02DCUK6,HTN0MRN03HAESN,HTN0MRN02DK7E3,HTN0MRN01BSKNT,HTN0MRN01B2XI2,HTN0MRN01CGOCE,HTN0MRN02DSHOY,HTN0MRN02EFN3Q,HTN0MRN03FMNDU,HTN0MRN02DRLCG,HTN0MRN03FTH9J,HTN0MRN02EXTJM
HTN0MRN01B21DE	HTN0MRN01B21DE,HTN0MRN01BJFE8,HTN0MRN03G5B4R,HTN0MRN02C1X6I,HTN0MRN02EU77N
HTN0MRN01B0JMB	HTN0MRN01B0JMB,HTN0MRN03FOUNK,HTN0MRN02D9Z9U,HTN0MRN03GRIUG,HTN0MRN03F26DD,HTN0MRN03GC75K,HTN0MRN02EGG6M
HTN0MRN01AZQEU	HTN0MRN01AZQEU,HTN0MRN02EQQ0X,HTN0MRN02EBBQ1,HTN0MRN03HGFCL
HTN0MRN01AZH70	HTN0MRN01AZH70,HTN0MRN03GS5WE,HTN0MRN01BEDGM,HTN0MRN01A8V0T,HTN0MRN02D5AQT,HTN0MRN02DM75B,HTN0MRN03FQ81Q,HTN0MRN02C5MNA,HTN0MRN02D4R3J,HTN0MRN01AL4LM,HTN0MRN02D90HV,HTN0MRN03GLW6M,HTN0MRN01BY64S,HTN0MRN03F3GRT,HTN0MRN03F1I3Z,HTN0MRN02DVM1J
HTN0MRN01AZ1ZB	HTN0MRN01AZ1ZB,HTN0MRN03GIDX8,HTN0MRN03G313I,HTN0MRN01BNFGC,HTN0MRN02DEYQJ,HTN0MRN01BGIVT,HTN0MRN01BZXMN,HTN0MRN01A6T13,HTN0MRN01CE7TQ,HTN0MRN01B5ULD,HTN0MRN02C30T1,HTN0MRN02EAUNK,HTN0MRN02DYUXQ,HTN0MRN02EG4Q2,HTN0MRN03F18GS,HTN0MRN03HJULN,HTN0MRN03FNWBY,HTN0MRN03HCZRH,HTN0MRN03GQB84,HTN0MRN03GEXMB,HTN0MRN03F4HLK,HTN0MRN01APYDE,HTN0MRN01B60AE,HTN0MRN01AQJM4,HTN0MRN01AX37G,HTN0MRN01CFR9I,HTN0MRN01…
HTN0MRN01AYUFS	HTN0MRN01AYUFS,HTN0MRN03G40IK,HTN0MRN02DOFNX,HTN0MRN01BJPRB,HTN0MRN02DDQW2,HTN0MRN02DVTBB,HTN0MRN03GA8T8
HTN0MRN01AWJFJ	HTN0MRN01AWJFJ,HTN0MRN03F5Z6D,HTN0MRN01A1U1G
HTN0MRN01AWDXA	HTN0MRN01AWDXA,HTN0MRN02D68HH
HTN0MRN01AUWGP	HTN0MRN01AUWGP,HTN0MRN03FP0JJ,HTN0MRN01BWVVL,HTN0MRN01A7P76
HTN0MRN01AUSI3	HTN0MRN01AUSI3,HTN0MRN01AYQ2L,HTN0MRN01BK08K,HTN0MRN01B4O8W,HTN0MRN01BJC71,HTN0MRN02EKYCL
HTN0MRN01AU4S6	HTN0MRN01AU4S6,HTN0MRN02DM3FY
HTN0MRN01AT9M5	HTN0MRN01AT9M5,HTN0MRN03GX5LM,HTN0MRN01B566J,HTN0MRN01A4B2E,HTN0MRN01B53P4,HTN0MRN01BOP16,HTN0MRN02DRMNM,HTN0MRN02EJVYV,HTN0MRN02DLC08,HTN0MRN02D0K25,HTN0MRN03HCT94,HTN0MRN03FY259,HTN0MRN03F8OGU,HTN0MRN03FVHCP,HTN0MRN03HDNPU,HTN0MRN03GO5FT,HTN0MRN03FPFHS,HTN0MRN03HBI9U,HTN0MRN01BEPVO,HTN0MRN01AKEIP,HTN0MRN01AOOCC,HTN0MRN02DFD1U,HTN0MRN02EH2IA,HTN0MRN02DHE2W,HTN0MRN03HB7YM,HTN0MRN03G61FO,HTN0MRN03…
HTN0MRN01AR9ON	HTN0MRN01AR9ON,HTN0MRN03GVFYA
HTN0MRN01AQOZG	HTN0MRN01AQOZG,HTN0MRN03GL42O,HTN0MRN01A7ORI,HTN0MRN02DIQWY,HTN0MRN03G3HZQ,HTN0MRN03HIIUZ,HTN0MRN03FVJOK
HTN0MRN01AQMNM	HTN0MRN01AQMNM,HTN0MRN02C88T1,HTN0MRN01BWTHF,HTN0MRN01AVPS5,HTN0MRN03GCZTO,HTN0MRN03GEA29,HTN0MRN01A2VUW,HTN0MRN01A5NYN,HTN0MRN03G7P40,HTN0MRN01CEZ52,HTN0MRN01B93YX,HTN0MRN03GUWZR,HTN0MRN03GHGFG,HTN0MRN03HELRH,HTN0MRN02DF2F0,HTN0MRN02EKO2V,HTN0MRN03FRKQQ,HTN0MRN03GB7EB,HTN0MRN01ANG7O,HTN0MRN02EATC4,HTN0MRN02C5EBR,HTN0MRN02DPDOQ,HTN0MRN02DZFDJ,HTN0MRN02EHQ2A,HTN0MRN01A2FXK,HTN0MRN02DMKM5,HTN0MRN03…
HTN0MRN01AQI7H	HTN0MRN01AQI7H,HTN0MRN02EDCPH
HTN0MRN01APV7S	HTN0MRN01APV7S,HTN0MRN02EIERX,HTN0MRN01B61VL
HTN0MRN01APMDZ	HTN0MRN01APMDZ,HTN0MRN02EF0R1,HTN0MRN02ECVFN,HTN0MRN03FP2YU
HTN0MRN01APE1D	HTN0MRN01APE1D,HTN0MRN02D5KBU,HTN0MRN03GM1KS,HTN0MRN01A5E8J
HTN0MRN01AOQFG	HTN0MRN01AOQFG,HTN0MRN01AMLEU,HTN0MRN03GNA39,HTN0MRN02D93CB,HTN0MRN01ATHIW,HTN0MRN01A2ZD5,HTN0MRN01A8LC4,HTN0MRN02DSHQY,HTN0MRN02DU177,HTN0MRN03GDFRP,HTN0MRN03G9496,HTN0MRN01ALESI
HTN0MRN01AOHR8	HTN0MRN01AOHR8,HTN0MRN02C9LF3
HTN0MRN01AOGO7	HTN0MRN01AOGO7,HTN0MRN02DAUFI,HTN0MRN03GJE91,HTN0MRN01A5NN0,HTN0MRN01B7QIT,HTN0MRN03HFS4Y,HTN0MRN03GUO1Q,HTN0MRN02D3R4B,HTN0MRN02DUPAW,HTN0MRN03F9Z7Q,HTN0MRN01B610L,HTN0MRN01A4P82
HTN0MRN01AODLY	HTN0MRN01AODLY,HTN0MRN03HFGP0
HTN0MRN01AO1YB	HTN0MRN01AO1YB,HTN0MRN03G6CTH,HTN0MRN02DSYJA,HTN0MRN01A3QX2,HTN0MRN02DSH7T,HTN0MRN02DW5GT,HTN0MRN02DD3WW,HTN0MRN01B93SJ,HTN0MRN02C91M9
HTN0MRN01ANWWZ	HTN0MRN01ANWWZ,HTN0MRN03GIJ41,HTN0MRN02DEICR,HTN0MRN03HA9A1,HTN0MRN03GLZ0O,HTN0MRN03GM4L7,HTN0MRN02EA8FY,HTN0MRN02D0G9A,HTN0MRN02ETNKF,HTN0MRN03HHN4Q,HTN0MRN03HBHXE,HTN0MRN03G2KYJ,HTN0MRN03FSB6H,HTN0MRN03GPF8M,HTN0MRN01CECVF,HTN0MRN01BMB0T,HTN0MRN02DL4MP,HTN0MRN02DVDO9,HTN0MRN02DY3D4,HTN0MRN03HFAXQ,HTN0MRN03GQNDO,HTN0MRN03HC7FX,HTN0MRN03HK8SO,HTN0MRN03GGLTB,HTN0MRN03FYPN9,HTN0MRN03GRP5W,HTN0MRN03…
HTN0MRN01AMYAP	HTN0MRN01AMYAP,HTN0MRN01BQLRC
HTN0MRN01AMTB2	HTN0MRN01AMTB2,HTN0MRN02ESNDH,HTN0MRN02EBCZ8,HTN0MRN02C4D5U,HTN0MRN02EYVPY,HTN0MRN03GIPAP,HTN0MRN01AVDYX,HTN0MRN01BZXL9,HTN0MRN01A7683,HTN0MRN01CJC4W,HTN0MRN03F3KDP,HTN0MRN01A9DXY,HTN0MRN02DQV5Z,HTN0MRN02D5WP4,HTN0MRN02D6RYJ,HTN0MRN01B0RII,HTN0MRN01BS6DI,HTN0MRN01CDPI5,HTN0MRN02DOH0S,HTN0MRN02D7LGR,HTN0MRN02DNXYR,HTN0MRN02D2W9O,HTN0MRN02C8GDK,HTN0MRN03FPHWK,HTN0MRN03FTGDY,HTN0MRN03F9DO4,HTN0MRN01…
HTN0MRN01ALPW1	HTN0MRN01ALPW1,HTN0MRN02DMFMV
HTN0MRN01ALL9U	HTN0MRN01ALL9U,HTN0MRN02D3KLY,HTN0MRN01BJFGL,HTN0MRN01BGUDL,HTN0MRN01CCA9G,HTN0MRN01AQODK,HTN0MRN02EPTHD,HTN0MRN02C89EG,HTN0MRN02DUTHU,HTN0MRN02DV63D,HTN0MRN02DKG4D,HTN0MRN02DPBB9,HTN0MRN02DOJ45,HTN0MRN02EJECD,HTN0MRN03F40W8,HTN0MRN03FK1KP,HTN0MRN03FKQ93,HTN0MRN03G5EKG,HTN0MRN03G0P9C,HTN0MRN01CDHY5,HTN0MRN01BARER,HTN0MRN01BMYJ0,HTN0MRN02EGOST,HTN0MRN02EQ8P1,HTN0MRN02DB9PV,HTN0MRN03FV2VX,HTN0MRN03…
HTN0MRN01AJAVK	HTN0MRN01AJAVK,HTN0MRN02DX5TX,HTN0MRN02DPBBD,HTN0MRN01BM1FJ,HTN0MRN02EJUAD,HTN0MRN03HKQ0M,HTN0MRN03G3ZK7
HTN0MRN01AJ6OU	HTN0MRN01AJ6OU,HTN0MRN03GE352
HTN0MRN01AJ2HY	HTN0MRN01AJ2HY,HTN0MRN03GFDAX,HTN0MRN02EH13Z,HTN0MRN03GIHT6,HTN0MRN01CBAHW,HTN0MRN03G0W5D,HTN0MRN03GIWML,HTN0MRN03GIQAC
HTN0MRN01A96NQ	HTN0MRN01A96NQ,HTN0MRN03GEZWK,HTN0MRN02DDUWM,HTN0MRN03HH929,HTN0MRN01CBJP1,HTN0MRN02D55RJ,HTN0MRN02DNQH5,HTN0MRN02DES78,HTN0MRN02DU94U,HTN0MRN03GA1U2,HTN0MRN01BSCEJ,HTN0MRN02E1RCV,HTN0MRN03F70SV,HTN0MRN03GXNXP,HTN0MRN02E0GD2,HTN0MRN02EQ1H5,HTN0MRN01BFWL3,HTN0MRN01CEDCO,HTN0MRN02DSW7V,HTN0MRN03F7DBT,HTN0MRN03FRUNT,HTN0MRN01BD8L9,HTN0MRN01BB6PC,HTN0MRN01BHODC,HTN0MRN01A9IYK,HTN0MRN02DNN0E,HTN0MRN02…
HTN0MRN01A94IV	HTN0MRN01A94IV,HTN0MRN02D4EYS
HTN0MRN01A8LQM	HTN0MRN01A8LQM,HTN0MRN01BWZ0Z,HTN0MRN01AVN4V,HTN0MRN01B8PZK,HTN0MRN03HDNE4,HTN0MRN01ARYHV,HTN0MRN03HB063
HTN0MRN01A86WU	HTN0MRN01A86WU,HTN0MRN03FY6IU,HTN0MRN01AXBMS,HTN0MRN01BGUR6,HTN0MRN01B3733,HTN0MRN02DVK80,HTN0MRN02DXHW9,HTN0MRN02EW81J,HTN0MRN03FNM00,HTN0MRN03FOCFS,HTN0MRN03GSSP5,HTN0MRN03GHTST
HTN0MRN01A7ZN2	HTN0MRN01A7ZN2,HTN0MRN03F4D9Q,HTN0MRN03GWR85,HTN0MRN01B67I2,HTN0MRN02EXZJM
HTN0MRN01A7S7I	HTN0MRN01A7S7I,HTN0MRN03GN5GH,HTN0MRN03F10PR,HTN0MRN03GWE3V,HTN0MRN01CBCZR,HTN0MRN02EPBLS,HTN0MRN02ESU77,HTN0MRN03G2C13,HTN0MRN01AU72B,HTN0MRN02C36OC,HTN0MRN03F7JYQ,HTN0MRN01AN405,HTN0MRN01BQY4I,HTN0MRN01AP2I1,HTN0MRN02EFQEQ,HTN0MRN02DH6Q8,HTN0MRN02DLTG0,HTN0MRN02DXL34,HTN0MRN02EV5A6,HTN0MRN03F3T52,HTN0MRN03G97YD,HTN0MRN03GV5II,HTN0MRN02ECP7N,HTN0MRN01BKBT8,HTN0MRN02EROB7,HTN0MRN02C47H6,HTN0MRN02…
HTN0MRN01A7RV9	HTN0MRN01A7RV9,HTN0MRN01A2NAK
HTN0MRN01A7OYN	HTN0MRN01A7OYN,HTN0MRN03GY209,HTN0MRN01A91RM,HTN0MRN01A2OF1,HTN0MRN01BW4UN,HTN0MRN03GYX1Q,HTN0MRN01BB2RM,HTN0MRN03G6XS1,HTN0MRN01BOUZ5,HTN0MRN02EUVAK,HTN0MRN02DGM8V,HTN0MRN03GMTSZ,HTN0MRN03FYMHD,HTN0MRN03FYIJB,HTN0MRN01ATVAK,HTN0MRN01CDEHC,HTN0MRN01AUV3M,HTN0MRN03GL23Q,HTN0MRN02DOJC9,HTN0MRN01ANJBY,HTN0MRN02DM0M4,HTN0MRN03GH4NC,HTN0MRN03HJ61Y
HTN0MRN01A7LQ3	HTN0MRN01A7LQ3,HTN0MRN02DII6E
HTN0MRN01A6TSY	HTN0MRN01A6TSY,HTN0MRN02DZ6JQ,HTN0MRN01A9X11,HTN0MRN02ETY8O,HTN0MRN03F16XX,HTN0MRN03F86A0,HTN0MRN01BYMIB,HTN0MRN01BHTLS,HTN0MRN02DJ64A,HTN0MRN02EKWOM,HTN0MRN01CFZXI,HTN0MRN02D64LL,HTN0MRN03FP53W,HTN0MRN02EDTIQ,HTN0MRN01A9432,HTN0MRN01BAQHJ,HTN0MRN01B1TIR,HTN0MRN02DHY8F
HTN0MRN01A6IIW	HTN0MRN01A6IIW,HTN0MRN02C95LL
HTN0MRN01A6FJ6	HTN0MRN01A6FJ6,HTN0MRN01A3HUL,HTN0MRN02EXXE6
HTN0MRN01A69LU	HTN0MRN01A69LU,HTN0MRN02DAEGM,HTN0MRN02D08NX,HTN0MRN03HDEVK,HTN0MRN02ERIE7,HTN0MRN03G9X6F
HTN0MRN01A5U5B	HTN0MRN01A5U5B,HTN0MRN02DF5N0,HTN0MRN01BXB14
HTN0MRN01A5LN3	HTN0MRN01A5LN3,HTN0MRN02ESK13
HTN0MRN01A4WBT	HTN0MRN01A4WBT,HTN0MRN03FS0M9,HTN0MRN02DQ9C9,HTN0MRN01B2H89,HTN0MRN01B14LD,HTN0MRN02ESEDY,HTN0MRN03GODDJ,HTN0MRN03G23OC,HTN0MRN01CIJRK,HTN0MRN02EBNBK,HTN0MRN02DQVZ9,HTN0MRN02DU4PV,HTN0MRN03GWQVY,HTN0MRN01BTR11,HTN0MRN02DK9RL,HTN0MRN02DJE5Z,HTN0MRN01BFQXI,HTN0MRN02EQNWS,HTN0MRN01A4CMM,HTN0MRN03HA8N4,HTN0MRN02EEU5J,HTN0MRN01A24DQ,HTN0MRN03GIGC9,HTN0MRN03FL5YQ,HTN0MRN03GRBSB,HTN0MRN02DEV3L
HTN0MRN01A4SVP	HTN0MRN01A4SVP,HTN0MRN03GU75P
HTN0MRN01A3I18	HTN0MRN01A3I18,HTN0MRN02EDPAL,HTN0MRN02EFJBJ,HTN0MRN01BNNEJ
HTN0MRN01A3A1S	HTN0MRN01A3A1S,HTN0MRN02DMKGR
HTN0MRN01A3624	HTN0MRN01A3624,HTN0MRN02C5P16,HTN0MRN01ALC1R,HTN0MRN02C0WIJ
HTN0MRN01A13X3	HTN0MRN01A13X3,HTN0MRN03GH3C9,HTN0MRN03FXGL6
HTN0MRN01A0NPD	HTN0MRN01A0NPD,HTN0MRN01BQ39G,HTN0MRN02DO73P
HTN0MRN01A0LQW	HTN0MRN01A0LQW,HTN0MRN02EO04W
HTN0MRN01A00HP	HTN0MRN01A00HP,HTN0MRN03G6TTK
HTN0MRN03HLYVN	HTN0MRN03HLYVN
HTN0MRN03HLSLL	HTN0MRN03HLSLL
HTN0MRN03HLIK7	HTN0MRN03HLIK7,HTN0MRN02EMREL
HTN0MRN03HL72N	HTN0MRN03HL72N
HTN0MRN03HL17T	HTN0MRN03HL17T,HTN0MRN03HJA6T
HTN0MRN03HKT7J	HTN0MRN03HKT7J,HTN0MRN02EARA4,HTN0MRN03GH0QN,HTN0MRN02DABSD,HTN0MRN01B7BPL
HTN0MRN03HKQAR	HTN0MRN03HKQAR
HTN0MRN03HKJDN	HTN0MRN03HKJDN
HTN0MRN03HKFUZ	HTN0MRN03HKFUZ,HTN0MRN01BD8MP
HTN0MRN03HKCY0	HTN0MRN03HKCY0
HTN0MRN03HK9X5	HTN0MRN03HK9X5
HTN0MRN03HK91T	HTN0MRN03HK91T
HTN0MRN03HJKHQ	HTN0MRN03HJKHQ,HTN0MRN02EB86L,HTN0MRN03F2GZ9,HTN0MRN01A3P74
HTN0MRN03HJ4G1	HTN0MRN03HJ4G1
HTN0MRN03HIZWV	HTN0MRN03HIZWV,HTN0MRN01B507H,HTN0MRN01AOVVV,HTN0MRN01B33BZ,HTN0MRN01AMUXR,HTN0MRN02EMHLM,HTN0MRN02D0CUS,HTN0MRN02DX0BX,HTN0MRN03GKOKW,HTN0MRN01BPE3S,HTN0MRN02D02CG,HTN0MRN03GERDQ,HTN0MRN03F8QCK,HTN0MRN01CA7CM,HTN0MRN01AYCJH,HTN0MRN01A9OVE,HTN0MRN02C3TXV,HTN0MRN02DAE6D,HTN0MRN02ETQQC,HTN0MRN02ET571,HTN0MRN03G6W5Q,HTN0MRN03G0S8Z,HTN0MRN02DFTQ1,HTN0MRN01B0TX1,HTN0MRN01B52KB,HTN0MRN01BB6KC,HTN0MRN01…
HTN0MRN03HIJRD	HTN0MRN03HIJRD,HTN0MRN01B94OW
HTN0MRN03HIIRF	HTN0MRN03HIIRF
HTN0MRN03HICN0	HTN0MRN03HICN0,HTN0MRN02C2ZN5,HTN0MRN03HG8YS,HTN0MRN01AWIM1,HTN0MRN01AUV7N,HTN0MRN01B74ET,HTN0MRN02D34ZB,HTN0MRN03GDY79,HTN0MRN02D69MX,HTN0MRN01CCRZ3,HTN0MRN03F29EZ,HTN0MRN02D89N7,HTN0MRN02EN438,HTN0MRN02DONLP,HTN0MRN01CDSTY
HTN0MRN03HICKB	HTN0MRN03HICKB,HTN0MRN02EGLMO
HTN0MRN03HICAS	HTN0MRN03HICAS,HTN0MRN03GPYD8,HTN0MRN01BTZA2,HTN0MRN01BSA6H,HTN0MRN02EE3Y8,HTN0MRN03FSXSA,HTN0MRN02DNKRR,HTN0MRN02DLUHM
HTN0MRN03HHNXJ	HTN0MRN03HHNXJ
HTN0MRN03HHMW4	HTN0MRN03HHMW4
HTN0MRN03HHHZ8	HTN0MRN03HHHZ8
HTN0MRN03HHFJF	HTN0MRN03HHFJF
HTN0MRN03HGI3T	HTN0MRN03HGI3T,HTN0MRN03GSZML
HTN0MRN03HGH1W	HTN0MRN03HGH1W
HTN0MRN03HG2XB	HTN0MRN03HG2XB,HTN0MRN01A21ZK,HTN0MRN01A5W7O,HTN0MRN02C9S9X
HTN0MRN03HF5XX	HTN0MRN03HF5XX,HTN0MRN01BKBB3,HTN0MRN02EKASF,HTN0MRN01AL7S5,HTN0MRN01AVY77,HTN0MRN01BC63F,HTN0MRN03F5HU7,HTN0MRN03HANSK
HTN0MRN03HENTW	HTN0MRN03HENTW
HTN0MRN03HE7J8	HTN0MRN03HE7J8,HTN0MRN02D8223
HTN0MRN03HE33I	HTN0MRN03HE33I,HTN0MRN01BLVO8,HTN0MRN02DJVMO,HTN0MRN02D7N0Y,HTN0MRN03FT5SG
HTN0MRN03HDWXA	HTN0MRN03HDWXA
HTN0MRN03HDPC6	HTN0MRN03HDPC6
HTN0MRN03HDO6M	HTN0MRN03HDO6M,HTN0MRN01BIJEH,HTN0MRN03FY752,HTN0MRN01AM5WU,HTN0MRN02EPNLD,HTN0MRN02D8YEK
HTN0MRN03HDCK7	HTN0MRN03HDCK7
HTN0MRN03HDCAO	HTN0MRN03HDCAO
HTN0MRN03HD1L1	HTN0MRN03HD1L1
HTN0MRN03HCKL2	HTN0MRN03HCKL2
HTN0MRN03HCG7N	HTN0MRN03HCG7N
HTN0MRN03HCAH3	HTN0MRN03HCAH3
HTN0MRN03HC9OU	HTN0MRN03HC9OU
HTN0MRN03HBZTZ	HTN0MRN03HBZTZ
HTN0MRN03HBZD1	HTN0MRN03HBZD1
[truncated: 31,571 more rows]
