# Supplementary material for: Linking Geology and Microbiology: Inactive Pockmarks Affect Sediment Microbial Community Structure
Source: PLoS One. 2014 Jan 24;9(1):e85990. doi: 10.1371/journal.pone.0085990 (PMC3901666; doi:10.1371/journal.pone.0085990)
Supplement: File S5 — Supplementary archive file containing the files: final.fasta, final.names, final.groups and final.taxonomy, which were used to do the diversity analysis for this publication. The tar archive can be uncompressed using uncompression software such as tar or winzip. To uncompress the data (≈30 Mb) with the tar software type at the command line: tar -xzvf additional_file_5_final_data.tar. (TAR) [file pone.0085990.s005.tar › final.taxonomy]

HTN0MRN01BHKUW	Bacteria(100);unclassified;unclassified;unclassified;unclassified;unclassified;
HTN0MRN01AYPRD	Bacteria(100);"Proteobacteria"(93);Deltaproteobacteria(91);unclassified;unclassified;unclassified;
HTN0MRN01AQCZW	Bacteria(100);unclassified;unclassified;unclassified;unclassified;unclassified;
HTN0MRN01AOFH7	Bacteria(100);"Proteobacteria"(94);Deltaproteobacteria(94);unclassified;unclassified;unclassified;
HTN0MRN01AP994	Bacteria(100);"Proteobacteria"(100);Gammaproteobacteria(100);unclassified;unclassified;unclassified;
HTN0MRN01BHEU5	Bacteria(100);unclassified;unclassified;unclassified;unclassified;unclassified;
HTN0MRN01AMME5	Bacteria(99);"Proteobacteria"(94);Deltaproteobacteria(92);unclassified;unclassified;unclassified;
HTN0MRN01BUNV1	Bacteria(100);"Proteobacteria"(85);unclassified;unclassified;unclassified;unclassified;
HTN0MRN01A67VR	Bacteria(100);"Proteobacteria"(97);Gammaproteobacteria(96);unclassified;unclassified;unclassified;
HTN0MRN01AITSX	Bacteria(100);"Proteobacteria"(100);Gammaproteobacteria(100);unclassified;unclassified;unclassified;
HTN0MRN01AR6R5	Bacteria(100);"Proteobacteria"(98);Deltaproteobacteria(97);unclassified;unclassified;unclassified;
HTN0MRN01CFZZ0	Bacteria(100);"Proteobacteria"(99);Gammaproteobacteria(97);unclassified;unclassified;unclassified;
HTN0MRN01A2EI0	Bacteria(100);"Proteobacteria"(97);Deltaproteobacteria(97);Desulfobacterales(93);Desulfobacteraceae(93);unclassified;
HTN0MRN01AP65A	Bacteria(100);"Acidobacteria"(100);Acidobacteria_Gp10(100);Acidobacteria_Gp10_order_incertae_sedis(100);Acidobacteria_Gp10_family_incertae_sedis(100);Gp10(100);
HTN0MRN01BDS3H	Bacteria(98);unclassified;unclassified;unclassified;unclassified;unclassified;
HTN0MRN01BB4UW	Bacteria(100);"Acidobacteria"(86);Acidobacteria_Gp10(86);Acidobacteria_Gp10_order_incertae_sedis(86);Acidobacteria_Gp10_family_incertae_sedis(86);Gp10(86);
HTN0MRN01AN9P9	Bacteria(100);"Proteobacteria"(100);Deltaproteobacteria(100);Desulfobacterales(98);Desulfobacteraceae(98);unclassified;
HTN0MRN01CG151	Bacteria(100);"Proteobacteria"(100);Deltaproteobacteria(100);Desulfobacterales(93);Desulfobacteraceae(93);unclassified;
HTN0MRN01BQJRN	Bacteria(100);"Bacteroidetes"(100);Flavobacteria(100);"Flavobacteriales"(100);Flavobacteriaceae(100);unclassified;
HTN0MRN01BFXKN	Bacteria(100);"Proteobacteria"(100);Deltaproteobacteria(100);Desulfobacterales(93);Desulfobacteraceae(93);unclassified;
HTN0MRN01AJVX8	Bacteria(100);"Proteobacteria"(100);Gammaproteobacteria(99);Gammaproteobacteria_order_incertae_sedis(93);Gammaproteobacteria_family_incertae_sedis(93);Congregibacter(92);
HTN0MRN01ALANB	Bacteria(100);"Actinobacteria"(100);Actinobacteria(100);Actinomycetales(99);unclassified;unclassified;
HTN0MRN01BEZK0	Bacteria(100);"Proteobacteria"(99);Gammaproteobacteria(99);unclassified;unclassified;unclassified;
HTN0MRN01AKVMQ	Bacteria(100);"Proteobacteria"(99);Gammaproteobacteria(95);unclassified;unclassified;unclassified;
HTN0MRN01BWJ4H	Bacteria(99);unclassified;unclassified;unclassified;unclassified;unclassified;
HTN0MRN01BFG17	Bacteria(100);"Proteobacteria"(100);Gammaproteobacteria(100);Gammaproteobacteria_order_incertae_sedis(97);Gammaproteobacteria_family_incertae_sedis(97);Congregibacter(80);
HTN0MRN01AUOG0	Bacteria(100);"Acidobacteria"(91);Acidobacteria_Gp10(90);Acidobacteria_Gp10_order_incertae_sedis(90);Acidobacteria_Gp10_family_incertae_sedis(90);Gp10(90);
HTN0MRN01AN9EH	Bacteria(99);"Actinobacteria"(85);Actinobacteria(85);unclassified;unclassified;unclassified;
HTN0MRN01CCUDV	Bacteria(100);"Proteobacteria"(100);Gammaproteobacteria(100);unclassified;unclassified;unclassified;
HTN0MRN01BQ4AY	Bacteria(100);unclassified;unclassified;unclassified;unclassified;unclassified;
HTN0MRN01CBLSJ	Bacteria(100);unclassified;unclassified;unclassified;unclassified;unclassified;
HTN0MRN01A1FY3	Bacteria(100);"Bacteroidetes"(99);unclassified;unclassified;unclassified;unclassified;
HTN0MRN01A6XDY	Bacteria(100);"Proteobacteria"(99);Alphaproteobacteria(98);unclassified;unclassified;unclassified;
HTN0MRN01BJ1M6	Bacteria(100);"Proteobacteria"(88);Gammaproteobacteria(84);unclassified;unclassified;unclassified;
HTN0MRN01BGVUP	Bacteria(100);"Proteobacteria"(100);Gammaproteobacteria(100);unclassified;unclassified;unclassified;
HTN0MRN01B51D5	Bacteria(100);"Proteobacteria"(100);Gammaproteobacteria(96);Gammaproteobacteria_order_incertae_sedis(85);Gammaproteobacteria_family_incertae_sedis(85);Congregibacter(83);
HTN0MRN01BEGRG	Bacteria(100);"Proteobacteria"(97);unclassified;unclassified;unclassified;unclassified;
HTN0MRN01AVNQP	Bacteria(99);unclassified;unclassified;unclassified;unclassified;unclassified;
HTN0MRN01AI9QZ	Bacteria(99);unclassified;unclassified;unclassified;unclassified;unclassified;
HTN0MRN01A4HZS	Bacteria(100);"Proteobacteria"(100);Gammaproteobacteria(100);unclassified;unclassified;unclassified;
HTN0MRN01AX99E	Bacteria(100);"Proteobacteria"(80);Deltaproteobacteria(80);unclassified;unclassified;unclassified;
HTN0MRN01AVQVM	Bacteria(100);"Proteobacteria"(100);Gammaproteobacteria(100);unclassified;unclassified;unclassified;
HTN0MRN01AQZFV	Bacteria(100);unclassified;unclassified;unclassified;unclassified;unclassified;
HTN0MRN01AJEF6	Bacteria(100);"Proteobacteria"(97);Deltaproteobacteria(97);unclassified;unclassified;unclassified;
HTN0MRN01A800A	Bacteria(100);"Proteobacteria"(100);Deltaproteobacteria(99);Desulfobacterales(96);Desulfobacteraceae(96);unclassified;
HTN0MRN01BHN4L	Bacteria(100);"Actinobacteria"(85);Actinobacteria(85);Actinomycetales(83);unclassified;unclassified;
HTN0MRN01B82OY	Bacteria(100);"Bacteroidetes"(98);unclassified;unclassified;unclassified;unclassified;
HTN0MRN01A6864	Bacteria(100);"Acidobacteria"(100);Acidobacteria_Gp23(100);Acidobacteria_Gp23_order_incertae_sedis(100);Acidobacteria_Gp23_family_incertae_sedis(100);Gp23(100);
HTN0MRN01A4337	Bacteria(100);"Bacteroidetes"(97);unclassified;unclassified;unclassified;unclassified;
HTN0MRN01BDXYD	Bacteria(100);"Bacteroidetes"(100);unclassified;unclassified;unclassified;unclassified;
HTN0MRN01A4QQN	Bacteria(100);"Proteobacteria"(100);Gammaproteobacteria(100);unclassified;unclassified;unclassified;
HTN0MRN01BF9UG	Bacteria(100);"Acidobacteria"(92);Acidobacteria_Gp10(92);Acidobacteria_Gp10_order_incertae_sedis(92);Acidobacteria_Gp10_family_incertae_sedis(92);Gp10(92);
HTN0MRN01A8BTW	Bacteria(100);"Bacteroidetes"(100);Flavobacteria(95);"Flavobacteriales"(95);Flavobacteriaceae(86);unclassified;
HTN0MRN01CCS7F	Bacteria(100);"Chlorobi"(97);Ignavibacteria(97);Ignavibacteriales(97);Ignavibacteriaceae(97);Ignavibacterium(97);
HTN0MRN01BYY9K	Bacteria(100);"Proteobacteria"(100);Deltaproteobacteria(100);Desulfobacterales(90);Desulfobacteraceae(90);unclassified;
HTN0MRN01BE2V4	Bacteria(100);"Proteobacteria"(88);unclassified;unclassified;unclassified;unclassified;
HTN0MRN01BDGZ3	Bacteria(100);"Proteobacteria"(99);Deltaproteobacteria(98);Desulfobacterales(92);Desulfobacteraceae(92);unclassified;
HTN0MRN01AND6U	Bacteria(100);unclassified;unclassified;unclassified;unclassified;unclassified;
HTN0MRN01ALFZ6	Bacteria(100);"Proteobacteria"(100);Gammaproteobacteria(85);unclassified;unclassified;unclassified;
HTN0MRN01A50PE	Bacteria(100);"Proteobacteria"(100);Gammaproteobacteria(100);unclassified;unclassified;unclassified;
HTN0MRN01A484P	Bacteria(100);"Proteobacteria"(97);Deltaproteobacteria(96);Desulfobacterales(85);Desulfobacteraceae(85);unclassified;
HTN0MRN01A433V	Bacteria(99);unclassified;unclassified;unclassified;unclassified;unclassified;
HTN0MRN02DLM4K	Bacteria(100);"Acidobacteria"(89);Acidobacteria_Gp10(87);Acidobacteria_Gp10_order_incertae_sedis(87);Acidobacteria_Gp10_family_incertae_sedis(87);Gp10(87);
HTN0MRN01BY8OC	Bacteria(100);"Acidobacteria"(88);Acidobacteria_Gp23(86);Acidobacteria_Gp23_order_incertae_sedis(86);Acidobacteria_Gp23_family_incertae_sedis(86);Gp23(86);
HTN0MRN01BKNEE	Bacteria(100);"Bacteroidetes"(100);"Sphingobacteria"(97);"Sphingobacteriales"(97);"Flammeovirgaceae"(94);unclassified;
HTN0MRN01BJ8NS	Bacteria(100);"Proteobacteria"(82);Deltaproteobacteria(80);unclassified;unclassified;unclassified;
HTN0MRN01BGM9Y	Bacteria(100);unclassified;unclassified;unclassified;unclassified;unclassified;
HTN0MRN01B585F	Bacteria(97);unclassified;unclassified;unclassified;unclassified;unclassified;
HTN0MRN01B1PKK	Bacteria(100);"Proteobacteria"(99);Deltaproteobacteria(97);Desulfobacterales(91);Desulfobulbaceae(90);unclassified;
HTN0MRN01AYP3P	Bacteria(100);unclassified;unclassified;unclassified;unclassified;unclassified;
HTN0MRN01AXTS2	Bacteria(100);"Proteobacteria"(100);Epsilonproteobacteria(100);Campylobacterales(100);Helicobacteraceae(100);Sulfurimonas(100);
HTN0MRN01AXQPR	Bacteria(100);"Proteobacteria"(100);Gammaproteobacteria(100);Chromatiales(84);unclassified;unclassified;
HTN0MRN01AWNIK	Bacteria(100);"Proteobacteria"(100);Deltaproteobacteria(100);Desulfobacterales(87);Desulfobacteraceae(87);unclassified;
HTN0MRN01AVR7Z	Bacteria(100);"Proteobacteria"(99);Gammaproteobacteria(99);Chromatiales(88);unclassified;unclassified;
HTN0MRN01APTHB	Bacteria(100);"Proteobacteria"(100);Gammaproteobacteria(100);Chromatiales(87);unclassified;unclassified;
HTN0MRN01ALQWA	Bacteria(100);"Proteobacteria"(100);Gammaproteobacteria(99);Gammaproteobacteria_order_incertae_sedis(84);Gammaproteobacteria_family_incertae_sedis(84);unclassified;
HTN0MRN01A6KC6	Bacteria(100);"Actinobacteria"(100);Actinobacteria(100);Acidimicrobiales(92);Acidimicrobiaceae(92);Ilumatobacter(92);
HTN0MRN01A4TAM	Bacteria(98);unclassified;unclassified;unclassified;unclassified;unclassified;
HTN0MRN01CGGQ2	Bacteria(100);unclassified;unclassified;unclassified;unclassified;unclassified;
HTN0MRN01BWW82	Bacteria(100);"Bacteroidetes"(97);unclassified;unclassified;unclassified;unclassified;
HTN0MRN01BPMC5	Bacteria(100);"Bacteroidetes"(96);unclassified;unclassified;unclassified;unclassified;
HTN0MRN01BKNDP	Bacteria(100);unclassified;unclassified;unclassified;unclassified;unclassified;
HTN0MRN01BBTRB	Bacteria(100);"Proteobacteria"(100);Gammaproteobacteria(100);Gammaproteobacteria_order_incertae_sedis(93);Gammaproteobacteria_family_incertae_sedis(93);Congregibacter(92);
HTN0MRN01B7KOU	Bacteria(100);"Acidobacteria"(93);Acidobacteria_Gp22(90);Acidobacteria_Gp22_order_incertae_sedis(90);Acidobacteria_Gp22_family_incertae_sedis(90);Gp22(90);
HTN0MRN01B345S	Bacteria(100);"Proteobacteria"(98);Gammaproteobacteria(84);unclassified;unclassified;unclassified;
HTN0MRN01B1ZLS	Bacteria(100);"Proteobacteria"(100);Gammaproteobacteria(99);unclassified;unclassified;unclassified;
HTN0MRN01B02K1	Bacteria(100);unclassified;unclassified;unclassified;unclassified;unclassified;
HTN0MRN01AVJW9	Bacteria(99);"Acidobacteria"(97);Acidobacteria_Gp17(97);Acidobacteria_Gp17_order_incertae_sedis(97);Acidobacteria_Gp17_family_incertae_sedis(97);Gp17(97);
HTN0MRN01AI4OP	Bacteria(100);unclassified;unclassified;unclassified;unclassified;unclassified;
HTN0MRN01AI3FD	Bacteria(100);"Proteobacteria"(100);Gammaproteobacteria(100);Gammaproteobacteria_order_incertae_sedis(89);Gammaproteobacteria_family_incertae_sedis(89);Congregibacter(84);
HTN0MRN01A5KII	Bacteria(99);unclassified;unclassified;unclassified;unclassified;unclassified;
HTN0MRN01A2ZGT	Bacteria(100);"Actinobacteria"(89);Actinobacteria(89);unclassified;unclassified;unclassified;
HTN0MRN01CHO0Q	Bacteria(100);"Proteobacteria"(100);Deltaproteobacteria(99);Desulfobacterales(85);Desulfobacteraceae(85);unclassified;
HTN0MRN01BS7RD	Bacteria(100);unclassified;unclassified;unclassified;unclassified;unclassified;
HTN0MRN01BRRPS	Bacteria(100);"Proteobacteria"(98);Gammaproteobacteria(87);unclassified;unclassified;unclassified;
HTN0MRN01BKJ28	Bacteria(100);"Acidobacteria"(87);Acidobacteria_Gp10(87);Acidobacteria_Gp10_order_incertae_sedis(87);Acidobacteria_Gp10_family_incertae_sedis(87);Gp10(87);
HTN0MRN01BK93K	Bacteria(99);unclassified;unclassified;unclassified;unclassified;unclassified;
HTN0MRN01BK1OI	Bacteria(100);unclassified;unclassified;unclassified;unclassified;unclassified;
HTN0MRN01BCDJL	Bacteria(100);"Chlorobi"(85);Ignavibacteria(85);Ignavibacteriales(85);Ignavibacteriaceae(85);Ignavibacterium(85);
HTN0MRN01BBPU3	Bacteria(100);"Acidobacteria"(99);Acidobacteria_Gp10(99);Acidobacteria_Gp10_order_incertae_sedis(99);Acidobacteria_Gp10_family_incertae_sedis(99);Gp10(99);
HTN0MRN01B8DE0	Bacteria(96);unclassified;unclassified;unclassified;unclassified;unclassified;
HTN0MRN01B75I0	Bacteria(99);unclassified;unclassified;unclassified;unclassified;unclassified;
HTN0MRN01AXY2M	Bacteria(99);unclassified;unclassified;unclassified;unclassified;unclassified;
HTN0MRN01AX7M2	Bacteria(100);unclassified;unclassified;unclassified;unclassified;unclassified;
HTN0MRN01AUBIL	Bacteria(100);"Acidobacteria"(83);Acidobacteria_Gp10(82);Acidobacteria_Gp10_order_incertae_sedis(82);Acidobacteria_Gp10_family_incertae_sedis(82);Gp10(82);
HTN0MRN01AU7X3	Bacteria(100);unclassified;unclassified;unclassified;unclassified;unclassified;
HTN0MRN01AN87K	Bacteria(95);unclassified;unclassified;unclassified;unclassified;unclassified;
HTN0MRN01ALV44	Bacteria(100);unclassified;unclassified;unclassified;unclassified;unclassified;
HTN0MRN01A7VY8	Bacteria(100);"Proteobacteria"(90);Deltaproteobacteria(89);unclassified;unclassified;unclassified;
HTN0MRN01A7UUW	Bacteria(100);"Proteobacteria"(99);Deltaproteobacteria(98);Desulfobacterales(98);Desulfobulbaceae(98);unclassified;
HTN0MRN01A69RE	Bacteria(100);"Proteobacteria"(98);Deltaproteobacteria(96);Desulfuromonadales(80);unclassified;unclassified;
HTN0MRN02DZ5I0	Bacteria(100);"Actinobacteria"(100);Actinobacteria(100);Actinomycetales(100);unclassified;unclassified;
HTN0MRN02D92HJ	Bacteria(100);"Proteobacteria"(100);Gammaproteobacteria(100);unclassified;unclassified;unclassified;
HTN0MRN02D1Q9B	Bacteria(100);"Proteobacteria"(97);Gammaproteobacteria(97);unclassified;unclassified;unclassified;
HTN0MRN02C9ZQ7	Bacteria(100);"Planctomycetes"(94);"Planctomycetacia"(94);Planctomycetales(94);Planctomycetaceae(94);unclassified;
HTN0MRN01CI17I	Bacteria(100);"Proteobacteria"(100);Gammaproteobacteria(98);unclassified;unclassified;unclassified;
HTN0MRN01CA7AU	Bacteria(100);"Actinobacteria"(80);Actinobacteria(80);unclassified;unclassified;unclassified;
HTN0MRN01BXOXF	Bacteria(100);"Proteobacteria"(97);Gammaproteobacteria(90);unclassified;unclassified;unclassified;
HTN0MRN01BXH0I	Bacteria(100);"Proteobacteria"(98);Gammaproteobacteria(98);unclassified;unclassified;unclassified;
HTN0MRN01BXAAD	Bacteria(100);"Proteobacteria"(100);Gammaproteobacteria(100);Chromatiales(91);Chromatiaceae(85);unclassified;
HTN0MRN01BV9LI	Bacteria(100);"Proteobacteria"(82);unclassified;unclassified;unclassified;unclassified;
HTN0MRN01BNDA5	Bacteria(100);"Proteobacteria"(97);Gammaproteobacteria(97);unclassified;unclassified;unclassified;
HTN0MRN01BLWRR	Bacteria(100);"Proteobacteria"(100);Gammaproteobacteria(98);unclassified;unclassified;unclassified;
HTN0MRN01BLVE4	Bacteria(100);"Actinobacteria"(81);Actinobacteria(81);unclassified;unclassified;unclassified;
HTN0MRN01BJ9IA	Bacteria(100);unclassified;unclassified;unclassified;unclassified;unclassified;
HTN0MRN01BIZW7	Bacteria(100);"Proteobacteria"(99);Gammaproteobacteria(90);unclassified;unclassified;unclassified;
HTN0MRN01BERLJ	Bacteria(99);unclassified;unclassified;unclassified;unclassified;unclassified;
HTN0MRN01B06U2	Bacteria(100);"Acidobacteria"(92);Acidobacteria_Gp22(92);Acidobacteria_Gp22_order_incertae_sedis(92);Acidobacteria_Gp22_family_incertae_sedis(92);Gp22(92);
HTN0MRN01AZK2X	Bacteria(100);"Proteobacteria"(95);unclassified;unclassified;unclassified;unclassified;
HTN0MRN01AT9I5	Bacteria(100);"Proteobacteria"(100);Gammaproteobacteria(100);unclassified;unclassified;unclassified;
HTN0MRN01AQSPU	Bacteria(100);"Proteobacteria"(100);Gammaproteobacteria(99);unclassified;unclassified;unclassified;
HTN0MRN01APR99	Bacteria(100);"Proteobacteria"(99);Gammaproteobacteria(99);Chromatiales(84);unclassified;unclassified;
HTN0MRN01AO57Q	Bacteria(100);unclassified;unclassified;unclassified;unclassified;unclassified;
HTN0MRN01ANI01	Bacteria(98);unclassified;unclassified;unclassified;unclassified;unclassified;
HTN0MRN01AMZQF	Bacteria(100);"Bacteroidetes"(99);unclassified;unclassified;unclassified;unclassified;
HTN0MRN01ALCVW	Bacteria(100);"Proteobacteria"(100);Gammaproteobacteria(97);unclassified;unclassified;unclassified;
HTN0MRN01AG9D6	Bacteria(100);"Proteobacteria"(100);Gammaproteobacteria(100);Gammaproteobacteria_order_incertae_sedis(92);Gammaproteobacteria_family_incertae_sedis(92);Congregibacter(89);
HTN0MRN01A88E7	Bacteria(100);"Chlamydiae"(82);Chlamydiae(82);Chlamydiales(82);unclassified;unclassified;
HTN0MRN01A0XIV	Bacteria(95);unclassified;unclassified;unclassified;unclassified;unclassified;
HTN0MRN02EJAG0	Bacteria(100);"Proteobacteria"(95);Deltaproteobacteria(94);unclassified;unclassified;unclassified;
HTN0MRN02DDIVQ	Bacteria(100);"Proteobacteria"(98);Deltaproteobacteria(98);Syntrophobacterales(96);Syntrophobacteraceae(96);unclassified;
HTN0MRN01CHC3Z	Bacteria(100);"Bacteroidetes"(100);unclassified;unclassified;unclassified;unclassified;
HTN0MRN01CGFZO	Bacteria(100);unclassified;unclassified;unclassified;unclassified;unclassified;
HTN0MRN01CF9XY	Bacteria(100);WS3(87);WS3_class_incertae_sedis(87);WS3_order_incertae_sedis(87);WS3_family_incertae_sedis(87);WS3_genus_incertae_sedis(87);
HTN0MRN01CEXR1	Bacteria(100);"Proteobacteria"(85);Deltaproteobacteria(85);unclassified;unclassified;unclassified;
HTN0MRN01CEK9M	Bacteria(100);unclassified;unclassified;unclassified;unclassified;unclassified;
HTN0MRN01CB59Z	Bacteria(100);"Acidobacteria"(100);Acidobacteria_Gp17(99);Acidobacteria_Gp17_order_incertae_sedis(99);Acidobacteria_Gp17_family_incertae_sedis(99);Gp17(99);
HTN0MRN01BZE6B	Bacteria(100);"Acidobacteria"(93);Acidobacteria_Gp22(92);Acidobacteria_Gp22_order_incertae_sedis(92);Acidobacteria_Gp22_family_incertae_sedis(92);Gp22(92);
HTN0MRN01BSH29	Bacteria(100);"Proteobacteria"(100);Gammaproteobacteria(98);Chromatiales(91);unclassified;unclassified;
HTN0MRN01BR4XS	Bacteria(100);"Proteobacteria"(98);Deltaproteobacteria(98);Desulfobacterales(98);Desulfobulbaceae(97);unclassified;
HTN0MRN01BP9ZW	Bacteria(100);"Proteobacteria"(100);Deltaproteobacteria(100);Desulfobacterales(97);Desulfobacteraceae(97);unclassified;
HTN0MRN01BP8QB	Bacteria(98);unclassified;unclassified;unclassified;unclassified;unclassified;
HTN0MRN01BP768	Bacteria(100);"Proteobacteria"(99);Gammaproteobacteria(96);unclassified;unclassified;unclassified;
HTN0MRN01BN1LO	Bacteria(100);"Proteobacteria"(98);Gammaproteobacteria(88);unclassified;unclassified;unclassified;
HTN0MRN01BMXLO	Bacteria(99);unclassified;unclassified;unclassified;unclassified;unclassified;
HTN0MRN01BJCYQ	Bacteria(100);"Proteobacteria"(99);Deltaproteobacteria(99);Desulfobacterales(90);Desulfobacteraceae(90);unclassified;
HTN0MRN01BH7I5	Bacteria(99);unclassified;unclassified;unclassified;unclassified;unclassified;
HTN0MRN01BG5OZ	Bacteria(100);"Chlamydiae"(100);Chlamydiae(100);Chlamydiales(100);Parachlamydiaceae(96);unclassified;
HTN0MRN01BFDKY	Bacteria(99);unclassified;unclassified;unclassified;unclassified;unclassified;
HTN0MRN01BEWJW	Bacteria(100);"Proteobacteria"(89);Deltaproteobacteria(89);Desulfobacterales(85);Desulfobulbaceae(84);Desulfobulbus(80);
HTN0MRN01BE22V	Bacteria(100);"Proteobacteria"(100);Gammaproteobacteria(100);Chromatiales(84);unclassified;unclassified;
HTN0MRN01BAWXC	Bacteria(100);"Proteobacteria"(100);Gammaproteobacteria(98);unclassified;unclassified;unclassified;
HTN0MRN01BALYC	Bacteria(100);"Proteobacteria"(100);Gammaproteobacteria(100);Alteromonadales(96);Psychromonadaceae(92);Psychromonas(92);
HTN0MRN01B8PFC	Bacteria(100);"Proteobacteria"(90);Gammaproteobacteria(86);unclassified;unclassified;unclassified;
HTN0MRN01B86JP	Bacteria(99);unclassified;unclassified;unclassified;unclassified;unclassified;
HTN0MRN01B7FPA	Bacteria(100);"Proteobacteria"(100);Gammaproteobacteria(100);unclassified;unclassified;unclassified;
HTN0MRN01B6AGQ	Bacteria(100);"Bacteroidetes"(98);"Sphingobacteria"(80);"Sphingobacteriales"(80);unclassified;unclassified;
HTN0MRN01B301I	Bacteria(100);"Proteobacteria"(98);Deltaproteobacteria(98);Desulfobacterales(98);Desulfobulbaceae(98);unclassified;
HTN0MRN01B0BX2	Bacteria(100);unclassified;unclassified;unclassified;unclassified;unclassified;
HTN0MRN01AYWO8	Bacteria(100);"Acidobacteria"(80);unclassified;unclassified;unclassified;unclassified;
HTN0MRN01AY474	Bacteria(100);"Bacteroidetes"(100);unclassified;unclassified;unclassified;unclassified;
HTN0MRN01AT68H	Bacteria(100);"Proteobacteria"(100);Epsilonproteobacteria(100);Campylobacterales(100);Helicobacteraceae(89);Sulfurimonas(87);
HTN0MRN01AOHH9	Bacteria(100);"Bacteroidetes"(92);unclassified;unclassified;unclassified;unclassified;
HTN0MRN01A9YPK	Bacteria(100);"Proteobacteria"(100);Gammaproteobacteria(97);unclassified;unclassified;unclassified;
HTN0MRN01A9RDY	Bacteria(100);"Acidobacteria"(93);Acidobacteria_Gp17(85);Acidobacteria_Gp17_order_incertae_sedis(85);Acidobacteria_Gp17_family_incertae_sedis(85);Gp17(85);
HTN0MRN01A83CB	Bacteria(100);unclassified;unclassified;unclassified;unclassified;unclassified;
HTN0MRN01A6AQI	Bacteria(100);WS3(95);WS3_class_incertae_sedis(95);WS3_order_incertae_sedis(95);WS3_family_incertae_sedis(95);WS3_genus_incertae_sedis(95);
HTN0MRN01A5XPK	Bacteria(100);"Acidobacteria"(86);Acidobacteria_Gp10(85);Acidobacteria_Gp10_order_incertae_sedis(85);Acidobacteria_Gp10_family_incertae_sedis(85);Gp10(85);
HTN0MRN01A4WXK	Bacteria(100);"Proteobacteria"(100);Gammaproteobacteria(100);unclassified;unclassified;unclassified;
HTN0MRN01A4P6P	Bacteria(100);"Bacteroidetes"(100);unclassified;unclassified;unclassified;unclassified;
HTN0MRN01A16YJ	Bacteria(99);unclassified;unclassified;unclassified;unclassified;unclassified;
HTN0MRN02EIJBI	Bacteria(100);"Proteobacteria"(100);Deltaproteobacteria(100);Desulfobacterales(84);Desulfobacteraceae(84);unclassified;
HTN0MRN02EH8UG	Bacteria(100);Firmicutes(100);Bacilli(100);Bacillales(100);unclassified;unclassified;
HTN0MRN02ECTI9	Bacteria(100);"Proteobacteria"(99);Gammaproteobacteria(92);unclassified;unclassified;unclassified;
HTN0MRN02DZI08	Bacteria(100);"Proteobacteria"(92);Gammaproteobacteria(87);unclassified;unclassified;unclassified;
HTN0MRN02DS98J	Bacteria(100);"Proteobacteria"(98);Gammaproteobacteria(89);unclassified;unclassified;unclassified;
HTN0MRN02DEXR7	Bacteria(100);unclassified;unclassified;unclassified;unclassified;unclassified;
HTN0MRN02DCFMP	Bacteria(100);"Actinobacteria"(83);Actinobacteria(83);unclassified;unclassified;unclassified;
HTN0MRN01CIGHB	Bacteria(98);unclassified;unclassified;unclassified;unclassified;unclassified;
HTN0MRN01CHUH1	Bacteria(100);"Bacteroidetes"(100);unclassified;unclassified;unclassified;unclassified;
HTN0MRN01CGBC7	Bacteria(100);"Proteobacteria"(100);Gammaproteobacteria(98);unclassified;unclassified;unclassified;
HTN0MRN01CE5QY	Bacteria(98);unclassified;unclassified;unclassified;unclassified;unclassified;
HTN0MRN01CDZPR	Bacteria(100);"Proteobacteria"(99);Betaproteobacteria(93);unclassified;unclassified;unclassified;
HTN0MRN01CDI8M	Bacteria(100);"Proteobacteria"(100);Deltaproteobacteria(99);Desulfobacterales(93);Desulfobacteraceae(93);unclassified;
HTN0MRN01CD2R1	Bacteria(96);unclassified;unclassified;unclassified;unclassified;unclassified;
HTN0MRN01CA0RZ	Bacteria(99);"Actinobacteria"(85);Actinobacteria(85);unclassified;unclassified;unclassified;
HTN0MRN01BZFND	Bacteria(99);unclassified;unclassified;unclassified;unclassified;unclassified;
HTN0MRN01BYP8C	Bacteria(100);Firmicutes(100);Bacilli(100);Bacillales(99);unclassified;unclassified;
HTN0MRN01BXIBA	Bacteria(100);WS3(100);WS3_class_incertae_sedis(100);WS3_order_incertae_sedis(100);WS3_family_incertae_sedis(100);WS3_genus_incertae_sedis(100);
HTN0MRN01BUROB	Bacteria(100);"Bacteroidetes"(100);unclassified;unclassified;unclassified;unclassified;
HTN0MRN01BUCBA	Bacteria(100);"Acidobacteria"(90);Acidobacteria_Gp22(84);Acidobacteria_Gp22_order_incertae_sedis(84);Acidobacteria_Gp22_family_incertae_sedis(84);Gp22(84);
HTN0MRN01BR7UY	Bacteria(100);unclassified;unclassified;unclassified;unclassified;unclassified;
HTN0MRN01BQ20I	Bacteria(100);unclassified;unclassified;unclassified;unclassified;unclassified;
HTN0MRN01BPAZI	Bacteria(100);"Acidobacteria"(97);Acidobacteria_Gp17(97);Acidobacteria_Gp17_order_incertae_sedis(97);Acidobacteria_Gp17_family_incertae_sedis(97);Gp17(97);
HTN0MRN01BOUZT	Bacteria(100);"Proteobacteria"(100);Gammaproteobacteria(100);unclassified;unclassified;unclassified;
HTN0MRN01BMYNM	Bacteria(100);"Chlamydiae"(97);Chlamydiae(97);Chlamydiales(97);Parachlamydiaceae(92);unclassified;
HTN0MRN01BL2GB	Bacteria(100);unclassified;unclassified;unclassified;unclassified;unclassified;
HTN0MRN01BKHCT	Bacteria(100);"Proteobacteria"(100);Deltaproteobacteria(100);Desulfobacterales(95);Desulfobacteraceae(94);unclassified;
HTN0MRN01BK8Q4	Bacteria(100);"Proteobacteria"(100);Gammaproteobacteria(98);unclassified;unclassified;unclassified;
HTN0MRN01BJ9TP	Bacteria(100);"Proteobacteria"(88);Deltaproteobacteria(86);unclassified;unclassified;unclassified;
HTN0MRN01BF64B	Bacteria(100);unclassified;unclassified;unclassified;unclassified;unclassified;
HTN0MRN01B8VRV	Bacteria(99);unclassified;unclassified;unclassified;unclassified;unclassified;
HTN0MRN01B8LFX	Bacteria(100);"Proteobacteria"(96);Deltaproteobacteria(96);Desulfobacterales(87);Desulfobacteraceae(86);unclassified;
HTN0MRN01B8DIF	Bacteria(100);"Acidobacteria"(82);unclassified;unclassified;unclassified;unclassified;
HTN0MRN01B7Z75	Bacteria(100);"Proteobacteria"(96);Gammaproteobacteria(86);unclassified;unclassified;unclassified;
HTN0MRN01B791X	Bacteria(100);"Verrucomicrobia"(98);Opitutae(98);unclassified;unclassified;unclassified;
HTN0MRN01B6B1C	Bacteria(100);"Proteobacteria"(90);Gammaproteobacteria(87);unclassified;unclassified;unclassified;
HTN0MRN01B5NW4	Bacteria(100);"Verrucomicrobia"(100);Verrucomicrobiae(100);Verrucomicrobiales(100);"Rubritaleaceae"(90);Rubritalea(90);
HTN0MRN01B4PJP	Bacteria(100);"Proteobacteria"(99);Deltaproteobacteria(99);Desulfobacterales(93);Desulfobacteraceae(93);unclassified;
HTN0MRN01B2B9S	Bacteria(98);"Proteobacteria"(97);Gammaproteobacteria(91);unclassified;unclassified;unclassified;
HTN0MRN01B1QMG	Bacteria(100);"Proteobacteria"(99);Gammaproteobacteria(88);unclassified;unclassified;unclassified;
HTN0MRN01AZYAY	Bacteria(100);"Actinobacteria"(88);Actinobacteria(88);unclassified;unclassified;unclassified;
HTN0MRN01AZ68T	Bacteria(100);"Proteobacteria"(100);Gammaproteobacteria(95);unclassified;unclassified;unclassified;
HTN0MRN01AT75H	Bacteria(100);unclassified;unclassified;unclassified;unclassified;unclassified;
HTN0MRN01AQZG8	Bacteria(100);"Proteobacteria"(98);Deltaproteobacteria(98);Desulfobacterales(94);Desulfobacteraceae(94);unclassified;
HTN0MRN01AQAAG	Bacteria(97);unclassified;unclassified;unclassified;unclassified;unclassified;
HTN0MRN01APF4J	Bacteria(99);unclassified;unclassified;unclassified;unclassified;unclassified;
HTN0MRN01AK60S	Bacteria(93);unclassified;unclassified;unclassified;unclassified;unclassified;
HTN0MRN01AIEPY	Bacteria(100);unclassified;unclassified;unclassified;unclassified;unclassified;
HTN0MRN01A9X0V	Bacteria(100);"Proteobacteria"(100);Gammaproteobacteria(99);unclassified;unclassified;unclassified;
HTN0MRN01A8A0B	Bacteria(100);"Acidobacteria"(100);Acidobacteria_Gp17(100);Acidobacteria_Gp17_order_incertae_sedis(100);Acidobacteria_Gp17_family_incertae_sedis(100);Gp17(100);
HTN0MRN01A7SBZ	Bacteria(100);"Bacteroidetes"(98);unclassified;unclassified;unclassified;unclassified;
HTN0MRN01A3L5J	Bacteria(100);unclassified;unclassified;unclassified;unclassified;unclassified;
HTN0MRN01A150Q	Bacteria(100);"Bacteroidetes"(100);Flavobacteria(99);"Flavobacteriales"(99);Flavobacteriaceae(98);unclassified;
HTN0MRN01A0AYZ	Bacteria(100);unclassified;unclassified;unclassified;unclassified;unclassified;
HTN0MRN03HA7V0	Bacteria(100);"Proteobacteria"(89);Deltaproteobacteria(83);unclassified;unclassified;unclassified;
HTN0MRN03GUNI8	Bacteria(100);"Proteobacteria"(99);Gammaproteobacteria(88);unclassified;unclassified;unclassified;
HTN0MRN03GII4H	Bacteria(98);unclassified;unclassified;unclassified;unclassified;unclassified;
HTN0MRN02EZK52	Bacteria(97);unclassified;unclassified;unclassified;unclassified;unclassified;
HTN0MRN02EX5PY	Bacteria(97);unclassified;unclassified;unclassified;unclassified;unclassified;
HTN0MRN02EWSAP	Bacteria(100);"Proteobacteria"(100);Gammaproteobacteria(99);unclassified;unclassified;unclassified;
HTN0MRN02ET7H2	Bacteria(100);"Acidobacteria"(88);Acidobacteria_Gp10(87);Acidobacteria_Gp10_order_incertae_sedis(87);Acidobacteria_Gp10_family_incertae_sedis(87);Gp10(87);
HTN0MRN02EL5DF	Bacteria(100);"Proteobacteria"(98);Deltaproteobacteria(97);Myxococcales(97);unclassified;unclassified;
HTN0MRN02EL4VK	Bacteria(100);"Acidobacteria"(94);Acidobacteria_Gp22(94);Acidobacteria_Gp22_order_incertae_sedis(94);Acidobacteria_Gp22_family_incertae_sedis(94);Gp22(94);
HTN0MRN02EK2JJ	Bacteria(99);WS3(91);WS3_class_incertae_sedis(91);WS3_order_incertae_sedis(91);WS3_family_incertae_sedis(91);WS3_genus_incertae_sedis(91);
HTN0MRN02EHYWA	Bacteria(100);"Proteobacteria"(100);Gammaproteobacteria(99);unclassified;unclassified;unclassified;
HTN0MRN02EH9JG	Bacteria(100);unclassified;unclassified;unclassified;unclassified;unclassified;
HTN0MRN02E1IBO	Bacteria(100);"Chlorobi"(96);Ignavibacteria(96);Ignavibacteriales(96);Ignavibacteriaceae(96);Ignavibacterium(96);
HTN0MRN02E1E7P	Bacteria(99);unclassified;unclassified;unclassified;unclassified;unclassified;
HTN0MRN02E0SSS	Bacteria(100);"Proteobacteria"(99);Gammaproteobacteria(97);unclassified;unclassified;unclassified;
HTN0MRN02DWVO1	Bacteria(99);unclassified;unclassified;unclassified;unclassified;unclassified;
HTN0MRN02DVS47	Bacteria(100);unclassified;unclassified;unclassified;unclassified;unclassified;
HTN0MRN02DUD6S	Bacteria(96);unclassified;unclassified;unclassified;unclassified;unclassified;
HTN0MRN02DTMED	Bacteria(100);"Proteobacteria"(100);Deltaproteobacteria(100);Desulfobacterales(99);Desulfobacteraceae(99);unclassified;
HTN0MRN02DQPX8	Bacteria(100);"Proteobacteria"(98);Gammaproteobacteria(90);unclassified;unclassified;unclassified;
HTN0MRN02DQF3T	Bacteria(100);unclassified;unclassified;unclassified;unclassified;unclassified;
HTN0MRN02DOSH0	Bacteria(100);"Bacteroidetes"(97);unclassified;unclassified;unclassified;unclassified;
HTN0MRN02DO3JF	Bacteria(100);"Bacteroidetes"(100);Flavobacteria(98);"Flavobacteriales"(98);Flavobacteriaceae(97);unclassified;
HTN0MRN02DMN2H	Bacteria(99);unclassified;unclassified;unclassified;unclassified;unclassified;
HTN0MRN02DLZJV	Bacteria(100);"Acidobacteria"(99);Acidobacteria_Gp17(99);Acidobacteria_Gp17_order_incertae_sedis(99);Acidobacteria_Gp17_family_incertae_sedis(99);Gp17(99);
HTN0MRN02DK48K	Bacteria(100);"Bacteroidetes"(94);"Sphingobacteria"(92);"Sphingobacteriales"(92);unclassified;unclassified;
HTN0MRN02DHMBK	Bacteria(98);unclassified;unclassified;unclassified;unclassified;unclassified;
HTN0MRN02DFGSO	Bacteria(100);"Bacteroidetes"(99);Flavobacteria(99);"Flavobacteriales"(99);Flavobacteriaceae(94);unclassified;
HTN0MRN02DESGC	Bacteria(100);"Proteobacteria"(88);unclassified;unclassified;unclassified;unclassified;
HTN0MRN02D55SO	Bacteria(100);"Proteobacteria"(85);Deltaproteobacteria(82);unclassified;unclassified;unclassified;
HTN0MRN02C8WO3	Bacteria(100);"Proteobacteria"(87);Deltaproteobacteria(85);unclassified;unclassified;unclassified;
HTN0MRN02C8CY2	Bacteria(100);"Proteobacteria"(99);Gammaproteobacteria(85);unclassified;unclassified;unclassified;
HTN0MRN02C7Q2J	Bacteria(100);unclassified;unclassified;unclassified;unclassified;unclassified;
HTN0MRN02C5YFH	Bacteria(100);"Proteobacteria"(97);Gammaproteobacteria(88);unclassified;unclassified;unclassified;
HTN0MRN01CIDR9	Bacteria(100);"Acidobacteria"(83);Acidobacteria_Gp23(83);Acidobacteria_Gp23_order_incertae_sedis(83);Acidobacteria_Gp23_family_incertae_sedis(83);Gp23(83);
HTN0MRN01CH4S9	Bacteria(100);unclassified;unclassified;unclassified;unclassified;unclassified;
HTN0MRN01CFP62	Bacteria(99);unclassified;unclassified;unclassified;unclassified;unclassified;
HTN0MRN01CCX8P	Bacteria(100);"Acidobacteria"(99);Acidobacteria_Gp17(99);Acidobacteria_Gp17_order_incertae_sedis(99);Acidobacteria_Gp17_family_incertae_sedis(99);Gp17(99);
HTN0MRN01CCGCP	Bacteria(100);"Proteobacteria"(98);Deltaproteobacteria(97);Desulfobacterales(89);Desulfobacteraceae(89);unclassified;
HTN0MRN01CB5E2	Bacteria(99);unclassified;unclassified;unclassified;unclassified;unclassified;
HTN0MRN01CAOFZ	Bacteria(100);"Proteobacteria"(100);Gammaproteobacteria(100);unclassified;unclassified;unclassified;
HTN0MRN01BYN69	Bacteria(100);unclassified;unclassified;unclassified;unclassified;unclassified;
HTN0MRN01BWT6E	Bacteria(100);unclassified;unclassified;unclassified;unclassified;unclassified;
HTN0MRN01BVBVR	Bacteria(100);unclassified;unclassified;unclassified;unclassified;unclassified;
HTN0MRN01BUI2K	Bacteria(100);"Acidobacteria"(98);Acidobacteria_Gp22(97);Acidobacteria_Gp22_order_incertae_sedis(97);Acidobacteria_Gp22_family_incertae_sedis(97);Gp22(97);
HTN0MRN01BTVS8	Bacteria(100);"Proteobacteria"(95);unclassified;unclassified;unclassified;unclassified;
HTN0MRN01BTDTW	Bacteria(100);"Proteobacteria"(99);Deltaproteobacteria(99);Desulfobacterales(98);Desulfobacteraceae(98);unclassified;
HTN0MRN01BSHRX	Bacteria(99);unclassified;unclassified;unclassified;unclassified;unclassified;
HTN0MRN01BR5LV	Bacteria(100);"Proteobacteria"(99);Gammaproteobacteria(97);unclassified;unclassified;unclassified;
HTN0MRN01BQTLO	Bacteria(100);"Proteobacteria"(99);Gammaproteobacteria(99);unclassified;unclassified;unclassified;
HTN0MRN01BQH0O	Bacteria(100);"Proteobacteria"(100);Deltaproteobacteria(100);Desulfobacterales(97);Desulfobacteraceae(97);unclassified;
HTN0MRN01BPK8V	Bacteria(100);"Proteobacteria"(91);Betaproteobacteria(84);unclassified;unclassified;unclassified;
HTN0MRN01BOIUG	Bacteria(100);"Acidobacteria"(96);Acidobacteria_Gp22(91);Acidobacteria_Gp22_order_incertae_sedis(91);Acidobacteria_Gp22_family_incertae_sedis(91);Gp22(91);
HTN0MRN01BMMXR	Bacteria(100);"Proteobacteria"(97);Deltaproteobacteria(97);Desulfobacterales(92);Desulfobacteraceae(92);unclassified;
HTN0MRN01BLKJX	Bacteria(100);unclassified;unclassified;unclassified;unclassified;unclassified;
HTN0MRN01BLG7M	Bacteria(100);unclassified;unclassified;unclassified;unclassified;unclassified;
HTN0MRN01BLAVB	Bacteria(100);"Proteobacteria"(87);Deltaproteobacteria(87);Myxococcales(85);unclassified;unclassified;
HTN0MRN01BL289	Bacteria(100);"Proteobacteria"(89);Deltaproteobacteria(87);unclassified;unclassified;unclassified;
HTN0MRN01BK1SN	Bacteria(96);unclassified;unclassified;unclassified;unclassified;unclassified;
HTN0MRN01BJ52X	Bacteria(100);"Proteobacteria"(81);unclassified;unclassified;unclassified;unclassified;
HTN0MRN01BHWW9	Bacteria(100);unclassified;unclassified;unclassified;unclassified;unclassified;
HTN0MRN01BGY2X	Bacteria(100);"Bacteroidetes"(100);unclassified;unclassified;unclassified;unclassified;
HTN0MRN01BGJCL	Bacteria(100);unclassified;unclassified;unclassified;unclassified;unclassified;
HTN0MRN01BF9X6	Bacteria(100);"Bacteroidetes"(99);unclassified;unclassified;unclassified;unclassified;
HTN0MRN01BEX9B	Bacteria(100);"Proteobacteria"(98);Deltaproteobacteria(96);Desulfobacterales(90);Desulfobacteraceae(90);unclassified;
HTN0MRN01BDKQ9	Bacteria(99);unclassified;unclassified;unclassified;unclassified;unclassified;
HTN0MRN01BCCZE	Bacteria(100);"Proteobacteria"(100);Deltaproteobacteria(100);Desulfobacterales(95);Desulfobacteraceae(95);unclassified;
HTN0MRN01BBSM6	Bacteria(99);"Proteobacteria"(81);unclassified;unclassified;unclassified;unclassified;
HTN0MRN01BAUW8	Bacteria(100);"Verrucomicrobia"(100);Verrucomicrobiae(100);Verrucomicrobiales(100);"Rubritaleaceae"(90);Rubritalea(90);
HTN0MRN01BAHAN	Bacteria(100);"Acidobacteria"(89);Acidobacteria_Gp22(87);Acidobacteria_Gp22_order_incertae_sedis(87);Acidobacteria_Gp22_family_incertae_sedis(87);Gp22(87);
HTN0MRN01BAAK6	Bacteria(100);"Bacteroidetes"(97);unclassified;unclassified;unclassified;unclassified;
HTN0MRN01B8Y10	Bacteria(100);unclassified;unclassified;unclassified;unclassified;unclassified;
HTN0MRN01B87E3	Bacteria(100);unclassified;unclassified;unclassified;unclassified;unclassified;
HTN0MRN01B7JAO	Bacteria(100);unclassified;unclassified;unclassified;unclassified;unclassified;
HTN0MRN01B7BY9	Bacteria(100);"Proteobacteria"(92);Deltaproteobacteria(91);unclassified;unclassified;unclassified;
HTN0MRN01B5REW	Bacteria(99);unclassified;unclassified;unclassified;unclassified;unclassified;
HTN0MRN01B5O9I	Bacteria(100);"Proteobacteria"(100);Gammaproteobacteria(100);unclassified;unclassified;unclassified;
HTN0MRN01B4E7E	Bacteria(99);unclassified;unclassified;unclassified;unclassified;unclassified;
HTN0MRN01B1LVP	Bacteria(100);"Proteobacteria"(99);Deltaproteobacteria(99);Desulfobacterales(88);Desulfobacteraceae(88);unclassified;
HTN0MRN01B1L1W	Bacteria(100);"Proteobacteria"(100);Gammaproteobacteria(99);unclassified;unclassified;unclassified;
HTN0MRN01B0DEK	Bacteria(100);"Proteobacteria"(100);Gammaproteobacteria(91);unclassified;unclassified;unclassified;
HTN0MRN01AYQHP	Bacteria(100);"Bacteroidetes"(100);Flavobacteria(98);"Flavobacteriales"(98);Flavobacteriaceae(89);unclassified;
HTN0MRN01AWTRD	Bacteria(100);unclassified;unclassified;unclassified;unclassified;unclassified;
HTN0MRN01AVA38	Bacteria(100);unclassified;unclassified;unclassified;unclassified;unclassified;
HTN0MRN01ARPU2	Bacteria(100);unclassified;unclassified;unclassified;unclassified;unclassified;
HTN0MRN01AQ59B	Bacteria(100);"Verrucomicrobia"(100);Verrucomicrobiae(100);Verrucomicrobiales(100);Verrucomicrobiaceae(100);Luteolibacter(88);
HTN0MRN01APOT9	Bacteria(99);"Proteobacteria"(95);Gammaproteobacteria(94);Chromatiales(82);unclassified;unclassified;
HTN0MRN01APLGC	Bacteria(100);"Acidobacteria"(100);Acidobacteria_Gp18(98);Acidobacteria_Gp18_order_incertae_sedis(98);Acidobacteria_Gp18_family_incertae_sedis(98);Gp18(98);
HTN0MRN01AOV25	Bacteria(100);"Proteobacteria"(97);Gammaproteobacteria(89);unclassified;unclassified;unclassified;
HTN0MRN01AOS9Z	Bacteria(100);"Proteobacteria"(98);Deltaproteobacteria(98);Desulfobacterales(94);Desulfobacteraceae(94);unclassified;
HTN0MRN01AODPC	Bacteria(100);Firmicutes(100);Bacilli(100);Bacillales(100);Paenibacillaceae_1(99);Paenibacillus(99);
HTN0MRN01AMILT	Bacteria(100);"Verrucomicrobia"(94);Subdivision3(83);Subdivision3_order_incertae_sedis(83);Subdivision3_family_incertae_sedis(83);3_genus_incertae_sedis(83);
HTN0MRN01AM0UE	Bacteria(100);"Proteobacteria"(99);Epsilonproteobacteria(99);Campylobacterales(98);unclassified;unclassified;
HTN0MRN01AJDF8	Bacteria(100);"Proteobacteria"(100);Gammaproteobacteria(98);unclassified;unclassified;unclassified;
HTN0MRN01A99BU	Bacteria(100);unclassified;unclassified;unclassified;unclassified;unclassified;
HTN0MRN01A8S6T	Bacteria(100);unclassified;unclassified;unclassified;unclassified;unclassified;
HTN0MRN01A8QO2	Bacteria(100);"Bacteroidetes"(98);unclassified;unclassified;unclassified;unclassified;
HTN0MRN01A8NRG	Bacteria(100);unclassified;unclassified;unclassified;unclassified;unclassified;
HTN0MRN01A6XKG	Bacteria(100);"Acidobacteria"(91);Acidobacteria_Gp22(89);Acidobacteria_Gp22_order_incertae_sedis(89);Acidobacteria_Gp22_family_incertae_sedis(89);Gp22(89);
HTN0MRN01A6QK4	Bacteria(99);unclassified;unclassified;unclassified;unclassified;unclassified;
HTN0MRN01A5Z6T	Bacteria(100);"Proteobacteria"(99);Deltaproteobacteria(97);Desulfobacterales(97);Desulfobulbaceae(96);unclassified;
HTN0MRN01A4AP9	Bacteria(100);"Proteobacteria"(100);Gammaproteobacteria(100);unclassified;unclassified;unclassified;
HTN0MRN01A4121	Bacteria(100);unclassified;unclassified;unclassified;unclassified;unclassified;
HTN0MRN01A3DT9	Bacteria(98);unclassified;unclassified;unclassified;unclassified;unclassified;
HTN0MRN01A2UVS	Bacteria(99);unclassified;unclassified;unclassified;unclassified;unclassified;
HTN0MRN01A2TLK	Bacteria(98);unclassified;unclassified;unclassified;unclassified;unclassified;
HTN0MRN01A2KSP	Bacteria(100);"Acidobacteria"(88);Acidobacteria_Gp22(88);Acidobacteria_Gp22_order_incertae_sedis(88);Acidobacteria_Gp22_family_incertae_sedis(88);Gp22(88);
HTN0MRN01A0KMG	Bacteria(100);"Proteobacteria"(99);Gammaproteobacteria(95);unclassified;unclassified;unclassified;
HTN0MRN03HKMJX	Bacteria(100);"Proteobacteria"(93);Deltaproteobacteria(81);Myxococcales(81);unclassified;unclassified;
HTN0MRN03HKKFE	Bacteria(100);unclassified;unclassified;unclassified;unclassified;unclassified;
HTN0MRN03HGSYU	Bacteria(100);"Proteobacteria"(100);Gammaproteobacteria(100);unclassified;unclassified;unclassified;
HTN0MRN03HED6R	Bacteria(100);"Proteobacteria"(92);Deltaproteobacteria(92);unclassified;unclassified;unclassified;
HTN0MRN03HCFIH	Bacteria(100);unclassified;unclassified;unclassified;unclassified;unclassified;
HTN0MRN03GYLMA	Bacteria(100);"Actinobacteria"(96);Actinobacteria(96);unclassified;unclassified;unclassified;
HTN0MRN03GPWH2	Bacteria(100);unclassified;unclassified;unclassified;unclassified;unclassified;
HTN0MRN03GOA38	Bacteria(100);"Acidobacteria"(100);Acidobacteria_Gp26(100);Acidobacteria_Gp26_order_incertae_sedis(100);Acidobacteria_Gp26_family_incertae_sedis(100);Gp26(100);
HTN0MRN03GO0OW	Bacteria(98);unclassified;unclassified;unclassified;unclassified;unclassified;
HTN0MRN03GGIK4	Bacteria(100);unclassified;unclassified;unclassified;unclassified;unclassified;
HTN0MRN03GFYS4	Bacteria(100);"Proteobacteria"(97);Deltaproteobacteria(93);unclassified;unclassified;unclassified;
HTN0MRN03GFSUD	Bacteria(100);unclassified;unclassified;unclassified;unclassified;unclassified;
HTN0MRN03GESQX	Bacteria(100);"Bacteroidetes"(99);unclassified;unclassified;unclassified;unclassified;
HTN0MRN03G9QPH	Bacteria(99);unclassified;unclassified;unclassified;unclassified;unclassified;
HTN0MRN03G9DNE	Bacteria(100);unclassified;unclassified;unclassified;unclassified;unclassified;
HTN0MRN03G6C4Z	Bacteria(100);"Proteobacteria"(100);Gammaproteobacteria(96);unclassified;unclassified;unclassified;
HTN0MRN03G2MLO	Bacteria(100);unclassified;unclassified;unclassified;unclassified;unclassified;
HTN0MRN03G2KA5	Bacteria(100);"Verrucomicrobia"(100);Verrucomicrobiae(100);Verrucomicrobiales(100);"Rubritaleaceae"(100);Rubritalea(100);
HTN0MRN03G1LXP	Bacteria(100);"Proteobacteria"(99);Gammaproteobacteria(99);unclassified;unclassified;unclassified;
HTN0MRN03G13CZ	Bacteria(100);"Bacteroidetes"(98);Flavobacteria(81);"Flavobacteriales"(81);Flavobacteriaceae(81);unclassified;
HTN0MRN03G0IZI	Bacteria(100);"Verrucomicrobia"(81);unclassified;unclassified;unclassified;unclassified;
HTN0MRN03FVKF2	Bacteria(100);"Proteobacteria"(95);Betaproteobacteria(89);unclassified;unclassified;unclassified;
HTN0MRN03FTILO	Bacteria(100);"Proteobacteria"(100);Deltaproteobacteria(100);Desulfobacterales(93);Desulfobacteraceae(93);unclassified;
HTN0MRN03FNVG4	Bacteria(100);unclassified;unclassified;unclassified;unclassified;unclassified;
HTN0MRN03FMAXT	Bacteria(93);unclassified;unclassified;unclassified;unclassified;unclassified;
HTN0MRN03FKT9Z	Bacteria(100);"Proteobacteria"(100);Gammaproteobacteria(95);unclassified;unclassified;unclassified;
HTN0MRN03F94DL	Bacteria(96);unclassified;unclassified;unclassified;unclassified;unclassified;
HTN0MRN03F87VI	Bacteria(99);unclassified;unclassified;unclassified;unclassified;unclassified;
HTN0MRN03F7E8C	Bacteria(100);unclassified;unclassified;unclassified;unclassified;unclassified;
HTN0MRN03F452J	Bacteria(100);"Verrucomicrobia"(98);Verrucomicrobiae(94);Verrucomicrobiales(94);Verrucomicrobiaceae(83);unclassified;
HTN0MRN03F36GY	Bacteria(100);"Proteobacteria"(96);Gammaproteobacteria(94);unclassified;unclassified;unclassified;
HTN0MRN03F2WEY	Bacteria(100);"Proteobacteria"(100);Gammaproteobacteria(92);unclassified;unclassified;unclassified;
HTN0MRN02EYYB2	Bacteria(100);"Proteobacteria"(100);Gammaproteobacteria(100);unclassified;unclassified;unclassified;
HTN0MRN02EVEI1	Bacteria(100);unclassified;unclassified;unclassified;unclassified;unclassified;
HTN0MRN02EU815	Bacteria(99);unclassified;unclassified;unclassified;unclassified;unclassified;
HTN0MRN02EU6R8	Bacteria(100);unclassified;unclassified;unclassified;unclassified;unclassified;
HTN0MRN02ETF9B	Bacteria(100);"Proteobacteria"(95);Gammaproteobacteria(94);unclassified;unclassified;unclassified;
HTN0MRN02ET2JZ	Bacteria(99);"Acidobacteria"(96);Acidobacteria_Gp22(96);Acidobacteria_Gp22_order_incertae_sedis(96);Acidobacteria_Gp22_family_incertae_sedis(96);Gp22(96);
HTN0MRN02ESBNS	Bacteria(100);unclassified;unclassified;unclassified;unclassified;unclassified;
HTN0MRN02ERKVZ	Bacteria(100);"Acidobacteria"(100);Acidobacteria_Gp22(100);Acidobacteria_Gp22_order_incertae_sedis(100);Acidobacteria_Gp22_family_incertae_sedis(100);Gp22(100);
HTN0MRN02ERH0G	Bacteria(99);unclassified;unclassified;unclassified;unclassified;unclassified;
HTN0MRN02EQY0M	Bacteria(95);unclassified;unclassified;unclassified;unclassified;unclassified;
HTN0MRN02EPDO9	Bacteria(99);unclassified;unclassified;unclassified;unclassified;unclassified;
HTN0MRN02EOFJR	Bacteria(100);"Actinobacteria"(100);Actinobacteria(100);Actinomycetales(100);unclassified;unclassified;
HTN0MRN02EMUZO	Bacteria(100);"Bacteroidetes"(99);unclassified;unclassified;unclassified;unclassified;
HTN0MRN02EICE2	Bacteria(100);"Bacteroidetes"(100);Flavobacteria(95);"Flavobacteriales"(95);Cryomorphaceae(86);unclassified;
HTN0MRN02EHS37	Bacteria(100);"Bacteroidetes"(100);unclassified;unclassified;unclassified;unclassified;
HTN0MRN02EGGXY	Bacteria(100);"Proteobacteria"(100);Gammaproteobacteria(100);unclassified;unclassified;unclassified;
HTN0MRN02EG4A1	Bacteria(100);"Acidobacteria"(100);Acidobacteria_Gp17(100);Acidobacteria_Gp17_order_incertae_sedis(100);Acidobacteria_Gp17_family_incertae_sedis(100);Gp17(100);
HTN0MRN02ECON4	Bacteria(99);unclassified;unclassified;unclassified;unclassified;unclassified;
HTN0MRN02DZQQ7	Bacteria(100);"Bacteroidetes"(100);Flavobacteria(99);"Flavobacteriales"(99);Flavobacteriaceae(99);unclassified;
HTN0MRN02DYU9W	Bacteria(100);unclassified;unclassified;unclassified;unclassified;unclassified;
HTN0MRN02DWHXN	Bacteria(100);unclassified;unclassified;unclassified;unclassified;unclassified;
HTN0MRN02DW5HR	Bacteria(99);unclassified;unclassified;unclassified;unclassified;unclassified;
HTN0MRN02DSAG7	Bacteria(100);"Proteobacteria"(99);Gammaproteobacteria(96);unclassified;unclassified;unclassified;
HTN0MRN02DS5HR	Bacteria(100);"Proteobacteria"(99);Gammaproteobacteria(99);unclassified;unclassified;unclassified;
HTN0MRN02DR5AT	Bacteria(100);"Verrucomicrobia"(81);unclassified;unclassified;unclassified;unclassified;
HTN0MRN02DQTSU	Bacteria(100);"Bacteroidetes"(100);unclassified;unclassified;unclassified;unclassified;
HTN0MRN02DQJY5	Bacteria(100);"Bacteroidetes"(96);"Sphingobacteria"(89);"Sphingobacteriales"(89);unclassified;unclassified;
HTN0MRN02DP62S	Bacteria(91);unclassified;unclassified;unclassified;unclassified;unclassified;
HTN0MRN02DOLT3	Bacteria(100);"Proteobacteria"(100);Deltaproteobacteria(100);Desulfobacterales(99);Desulfobacteraceae(99);Desulfosarcina(85);
HTN0MRN02DMQ2K	Bacteria(100);unclassified;unclassified;unclassified;unclassified;unclassified;
HTN0MRN02DM8UI	Bacteria(100);"Proteobacteria"(99);Gammaproteobacteria(98);Chromatiales(91);Chromatiaceae(88);unclassified;
HTN0MRN02DM39Z	Bacteria(100);unclassified;unclassified;unclassified;unclassified;unclassified;
HTN0MRN02DKGQX	Bacteria(100);"Proteobacteria"(100);Gammaproteobacteria(99);unclassified;unclassified;unclassified;
HTN0MRN02DKDU0	Bacteria(100);unclassified;unclassified;unclassified;unclassified;unclassified;
HTN0MRN02DK02J	Bacteria(100);"Acidobacteria"(86);Acidobacteria_Gp10(83);Acidobacteria_Gp10_order_incertae_sedis(83);Acidobacteria_Gp10_family_incertae_sedis(83);Gp10(83);
HTN0MRN02DJLHH	Bacteria(100);"Proteobacteria"(98);unclassified;unclassified;unclassified;unclassified;
HTN0MRN02DJJ8V	Bacteria(100);"Bacteroidetes"(98);unclassified;unclassified;unclassified;unclassified;
HTN0MRN02DJH21	Bacteria(100);unclassified;unclassified;unclassified;unclassified;unclassified;
HTN0MRN02DJCA3	Bacteria(100);unclassified;unclassified;unclassified;unclassified;unclassified;
HTN0MRN02DIN6C	Bacteria(100);"Proteobacteria"(91);unclassified;unclassified;unclassified;unclassified;
HTN0MRN02DGGAQ	Bacteria(100);unclassified;unclassified;unclassified;unclassified;unclassified;
HTN0MRN02DFZH7	Bacteria(99);"Proteobacteria"(89);Deltaproteobacteria(88);unclassified;unclassified;unclassified;
HTN0MRN02DEJB2	Bacteria(100);"Proteobacteria"(95);Deltaproteobacteria(94);Myxococcales(90);unclassified;unclassified;
HTN0MRN02DE56T	Bacteria(100);"Bacteroidetes"(100);Flavobacteria(100);"Flavobacteriales"(100);Flavobacteriaceae(100);unclassified;
HTN0MRN02DD1UP	Bacteria(100);"Proteobacteria"(100);Gammaproteobacteria(100);unclassified;unclassified;unclassified;
HTN0MRN02DCYFX	Bacteria(100);unclassified;unclassified;unclassified;unclassified;unclassified;
HTN0MRN02DCQE0	Bacteria(100);"Bacteroidetes"(100);unclassified;unclassified;unclassified;unclassified;
HTN0MRN02DBU0G	Bacteria(100);"Acidobacteria"(81);unclassified;unclassified;unclassified;unclassified;
HTN0MRN02DAV5S	Bacteria(100);"Proteobacteria"(100);"Zetaproteobacteria"(100);"Mariprofundales"(100);"Mariprofundaceae"(100);Mariprofundus(100);
HTN0MRN02D79V3	Bacteria(100);"Chlamydiae"(95);Chlamydiae(95);Chlamydiales(95);unclassified;unclassified;
HTN0MRN02D3JO1	Bacteria(100);unclassified;unclassified;unclassified;unclassified;unclassified;
HTN0MRN02D3436	Bacteria(100);"Proteobacteria"(89);Gammaproteobacteria(82);unclassified;unclassified;unclassified;
HTN0MRN02D1GQJ	Bacteria(100);"Actinobacteria"(91);Actinobacteria(91);unclassified;unclassified;unclassified;
HTN0MRN02D0RBC	Bacteria(100);"Proteobacteria"(96);Gammaproteobacteria(87);unclassified;unclassified;unclassified;
HTN0MRN02D0JMM	Bacteria(100);unclassified;unclassified;unclassified;unclassified;unclassified;
HTN0MRN02C9X8G	Bacteria(100);"Proteobacteria"(100);Gammaproteobacteria(94);unclassified;unclassified;unclassified;
HTN0MRN02C8JFR	Bacteria(100);"Proteobacteria"(96);Deltaproteobacteria(94);Desulfovibrionales(84);unclassified;unclassified;
HTN0MRN02C6MAM	Bacteria(96);unclassified;unclassified;unclassified;unclassified;unclassified;
HTN0MRN02C5EG8	Bacteria(100);unclassified;unclassified;unclassified;unclassified;unclassified;
HTN0MRN02C4QZ0	Bacteria(100);"Proteobacteria"(86);Deltaproteobacteria(86);unclassified;unclassified;unclassified;
HTN0MRN02C4Q07	Bacteria(99);unclassified;unclassified;unclassified;unclassified;unclassified;
HTN0MRN02C3IJ0	Bacteria(100);"Proteobacteria"(96);Deltaproteobacteria(96);unclassified;unclassified;unclassified;
HTN0MRN01CJCIW	Bacteria(100);"Bacteroidetes"(99);"Sphingobacteria"(97);"Sphingobacteriales"(97);unclassified;unclassified;
HTN0MRN01CIDTF	Bacteria(100);"Proteobacteria"(98);Deltaproteobacteria(98);Desulfobacterales(91);Desulfobacteraceae(91);unclassified;
HTN0MRN01CIB6D	Bacteria(100);unclassified;unclassified;unclassified;unclassified;unclassified;
HTN0MRN01CHOEM	Bacteria(98);unclassified;unclassified;unclassified;unclassified;unclassified;
HTN0MRN01CGCKU	Bacteria(98);unclassified;unclassified;unclassified;unclassified;unclassified;
HTN0MRN01CF004	Bacteria(98);unclassified;unclassified;unclassified;unclassified;unclassified;
HTN0MRN01CDWH8	Bacteria(100);"Proteobacteria"(87);unclassified;unclassified;unclassified;unclassified;
HTN0MRN01CDE20	Bacteria(100);unclassified;unclassified;unclassified;unclassified;unclassified;
HTN0MRN01CDBM4	Bacteria(93);unclassified;unclassified;unclassified;unclassified;unclassified;
HTN0MRN01CCJUW	Bacteria(100);unclassified;unclassified;unclassified;unclassified;unclassified;
HTN0MRN01CAAZR	Bacteria(100);unclassified;unclassified;unclassified;unclassified;unclassified;
HTN0MRN01BZRRD	Bacteria(100);"Bacteroidetes"(100);unclassified;unclassified;unclassified;unclassified;
HTN0MRN01BZ19G	Bacteria(100);unclassified;unclassified;unclassified;unclassified;unclassified;
HTN0MRN01BYT2P	Bacteria(100);unclassified;unclassified;unclassified;unclassified;unclassified;
HTN0MRN01BYCWT	Bacteria(99);unclassified;unclassified;unclassified;unclassified;unclassified;
HTN0MRN01BVZGU	Bacteria(100);"Actinobacteria"(82);Actinobacteria(82);unclassified;unclassified;unclassified;
HTN0MRN01BUQ5A	Bacteria(100);unclassified;unclassified;unclassified;unclassified;unclassified;
HTN0MRN01BUP6J	Bacteria(99);unclassified;unclassified;unclassified;unclassified;unclassified;
HTN0MRN01BRXWA	Bacteria(96);unclassified;unclassified;unclassified;unclassified;unclassified;
HTN0MRN01BRQ9S	Bacteria(100);"Acidobacteria"(99);Acidobacteria_Gp22(99);Acidobacteria_Gp22_order_incertae_sedis(99);Acidobacteria_Gp22_family_incertae_sedis(99);Gp22(99);
HTN0MRN01BROPK	Bacteria(100);"Bacteroidetes"(99);"Sphingobacteria"(99);"Sphingobacteriales"(99);unclassified;unclassified;
HTN0MRN01BRNH9	Bacteria(100);"Proteobacteria"(100);Gammaproteobacteria(87);unclassified;unclassified;unclassified;
HTN0MRN01BR24T	Bacteria(98);unclassified;unclassified;unclassified;unclassified;unclassified;
HTN0MRN01BQWSC	Bacteria(100);"Proteobacteria"(100);Alphaproteobacteria(100);Rhizobiales(84);unclassified;unclassified;
HTN0MRN01BQSOY	Bacteria(100);"Proteobacteria"(100);Gammaproteobacteria(99);unclassified;unclassified;unclassified;
HTN0MRN01BQ9BI	Bacteria(100);"Bacteroidetes"(95);unclassified;unclassified;unclassified;unclassified;
HTN0MRN01BPY1S	Bacteria(100);"Bacteroidetes"(96);unclassified;unclassified;unclassified;unclassified;
HTN0MRN01BOVU2	Bacteria(100);"Acidobacteria"(99);Acidobacteria_Gp22(99);Acidobacteria_Gp22_order_incertae_sedis(99);Acidobacteria_Gp22_family_incertae_sedis(99);Gp22(99);
HTN0MRN01BO7JM	Bacteria(100);"Bacteroidetes"(99);"Sphingobacteria"(86);"Sphingobacteriales"(86);unclassified;unclassified;
HTN0MRN01BNBMX	Bacteria(100);Firmicutes(100);Bacilli(100);Bacillales(100);Planococcaceae(100);unclassified;
HTN0MRN01BN3RG	Bacteria(100);"Verrucomicrobia"(91);Verrucomicrobiae(91);Verrucomicrobiales(91);unclassified;unclassified;
HTN0MRN01BM3SE	Bacteria(100);"Proteobacteria"(100);Gammaproteobacteria(100);unclassified;unclassified;unclassified;
HTN0MRN01BLL0X	Bacteria(100);unclassified;unclassified;unclassified;unclassified;unclassified;
HTN0MRN01BK7V6	Bacteria(100);"Proteobacteria"(98);Deltaproteobacteria(97);unclassified;unclassified;unclassified;
HTN0MRN01BJZIW	Bacteria(100);unclassified;unclassified;unclassified;unclassified;unclassified;
HTN0MRN01BJTM1	Bacteria(99);unclassified;unclassified;unclassified;unclassified;unclassified;
HTN0MRN01BIANG	Bacteria(100);"Proteobacteria"(100);Gammaproteobacteria(96);unclassified;unclassified;unclassified;
HTN0MRN01BI75C	Bacteria(100);"Proteobacteria"(100);Gammaproteobacteria(100);unclassified;unclassified;unclassified;
HTN0MRN01BI4P5	Bacteria(100);unclassified;unclassified;unclassified;unclassified;unclassified;
HTN0MRN01BHTE7	Bacteria(100);"Proteobacteria"(100);Gammaproteobacteria(98);unclassified;unclassified;unclassified;
HTN0MRN01BHMAF	Bacteria(99);unclassified;unclassified;unclassified;unclassified;unclassified;
HTN0MRN01BH8WF	Bacteria(100);"Proteobacteria"(99);Gammaproteobacteria(89);unclassified;unclassified;unclassified;
HTN0MRN01BH6Y4	Bacteria(100);"Proteobacteria"(100);Gammaproteobacteria(100);Gammaproteobacteria_order_incertae_sedis(92);Gammaproteobacteria_family_incertae_sedis(92);unclassified;
HTN0MRN01BGGFC	Bacteria(100);"Bacteroidetes"(100);Flavobacteria(96);"Flavobacteriales"(96);Cryomorphaceae(95);unclassified;
HTN0MRN01BFQR4	Bacteria(100);unclassified;unclassified;unclassified;unclassified;unclassified;
HTN0MRN01BFP9C	Bacteria(100);"Proteobacteria"(100);Gammaproteobacteria(96);unclassified;unclassified;unclassified;
HTN0MRN01BFL8U	Bacteria(100);"Proteobacteria"(100);Gammaproteobacteria(100);unclassified;unclassified;unclassified;
HTN0MRN01BEY7V	Bacteria(100);unclassified;unclassified;unclassified;unclassified;unclassified;
HTN0MRN01BEU2U	Bacteria(100);"Verrucomicrobia"(100);Verrucomicrobiae(100);Verrucomicrobiales(100);Verrucomicrobiaceae(100);Luteolibacter(99);
HTN0MRN01BEIBL	Bacteria(100);"Proteobacteria"(99);Deltaproteobacteria(99);unclassified;unclassified;unclassified;
HTN0MRN01BE0JS	Bacteria(100);"Acidobacteria"(100);Acidobacteria_Gp22(100);Acidobacteria_Gp22_order_incertae_sedis(100);Acidobacteria_Gp22_family_incertae_sedis(100);Gp22(100);
HTN0MRN01BDIBS	Bacteria(100);unclassified;unclassified;unclassified;unclassified;unclassified;
HTN0MRN01BDDYR	Bacteria(100);"Acidobacteria"(83);Acidobacteria_Gp22(82);Acidobacteria_Gp22_order_incertae_sedis(82);Acidobacteria_Gp22_family_incertae_sedis(82);Gp22(82);
HTN0MRN01BC7WQ	Bacteria(99);unclassified;unclassified;unclassified;unclassified;unclassified;
HTN0MRN01BC4H0	Bacteria(100);"Acidobacteria"(100);Acidobacteria_Gp17(99);Acidobacteria_Gp17_order_incertae_sedis(99);Acidobacteria_Gp17_family_incertae_sedis(99);Gp17(99);
HTN0MRN01BBGH8	Bacteria(100);"Verrucomicrobia"(100);Verrucomicrobiae(100);Verrucomicrobiales(100);Verrucomicrobiaceae(88);unclassified;
HTN0MRN01BBCCH	Bacteria(100);"Proteobacteria"(99);Gammaproteobacteria(93);unclassified;unclassified;unclassified;
HTN0MRN01BBAUA	Bacteria(100);"Proteobacteria"(100);Gammaproteobacteria(95);unclassified;unclassified;unclassified;
HTN0MRN01B9EK9	Bacteria(100);"Proteobacteria"(98);Deltaproteobacteria(97);Myxococcales(90);Polyangiaceae(90);unclassified;
HTN0MRN01B9C9L	Bacteria(100);"Proteobacteria"(82);unclassified;unclassified;unclassified;unclassified;
HTN0MRN01B9547	Bacteria(100);unclassified;unclassified;unclassified;unclassified;unclassified;
HTN0MRN01B7PO2	Bacteria(100);"Proteobacteria"(90);Deltaproteobacteria(84);unclassified;unclassified;unclassified;
HTN0MRN01B6A4R	Bacteria(100);"Proteobacteria"(91);Deltaproteobacteria(89);unclassified;unclassified;unclassified;
HTN0MRN01B5WM3	Bacteria(100);unclassified;unclassified;unclassified;unclassified;unclassified;
HTN0MRN01B5AMX	Bacteria(100);"Proteobacteria"(98);Deltaproteobacteria(98);Desulfobacterales(94);Desulfobacteraceae(94);unclassified;
HTN0MRN01B4XZL	Bacteria(100);"Proteobacteria"(100);Gammaproteobacteria(100);Chromatiales(80);unclassified;unclassified;
HTN0MRN01B3SQO	Bacteria(100);unclassified;unclassified;unclassified;unclassified;unclassified;
HTN0MRN01B3H9O	Bacteria(100);"Proteobacteria"(99);Deltaproteobacteria(99);Desulfobacterales(97);Desulfobacteraceae(97);unclassified;
HTN0MRN01B3A5B	Bacteria(100);unclassified;unclassified;unclassified;unclassified;unclassified;
HTN0MRN01B2SC6	Bacteria(100);"Proteobacteria"(100);Gammaproteobacteria(99);unclassified;unclassified;unclassified;
HTN0MRN01B2EHF	Bacteria(99);"Bacteroidetes"(94);Flavobacteria(89);"Flavobacteriales"(89);Flavobacteriaceae(81);unclassified;
HTN0MRN01B18CM	Bacteria(100);"Proteobacteria"(99);Gammaproteobacteria(90);unclassified;unclassified;unclassified;
HTN0MRN01B0WQ1	Bacteria(100);"Bacteroidetes"(98);"Sphingobacteria"(83);"Sphingobacteriales"(83);unclassified;unclassified;
HTN0MRN01B0O3W	Bacteria(100);unclassified;unclassified;unclassified;unclassified;unclassified;
HTN0MRN01AZVC3	Bacteria(100);unclassified;unclassified;unclassified;unclassified;unclassified;
HTN0MRN01AYNFJ	Bacteria(99);unclassified;unclassified;unclassified;unclassified;unclassified;
HTN0MRN01AYKXF	Bacteria(100);"Proteobacteria"(99);Deltaproteobacteria(81);Myxococcales(81);unclassified;unclassified;
HTN0MRN01AWTGF	Bacteria(100);"Bacteroidetes"(99);unclassified;unclassified;unclassified;unclassified;
HTN0MRN01AVWR6	Bacteria(100);"Proteobacteria"(87);Deltaproteobacteria(84);Myxococcales(82);unclassified;unclassified;
HTN0MRN01AUU40	Bacteria(100);"Proteobacteria"(98);Gammaproteobacteria(92);unclassified;unclassified;unclassified;
HTN0MRN01ATWDK	Bacteria(100);"Bacteroidetes"(100);Flavobacteria(100);"Flavobacteriales"(100);Flavobacteriaceae(100);unclassified;
HTN0MRN01ATNTN	Bacteria(100);unclassified;unclassified;unclassified;unclassified;unclassified;
HTN0MRN01AT9YP	Bacteria(100);unclassified;unclassified;unclassified;unclassified;unclassified;
HTN0MRN01AT9KE	Bacteria(100);"Bacteroidetes"(100);unclassified;unclassified;unclassified;unclassified;
HTN0MRN01ASZXF	Bacteria(100);"Proteobacteria"(83);Deltaproteobacteria(81);unclassified;unclassified;unclassified;
HTN0MRN01ASNUT	Bacteria(100);"Bacteroidetes"(95);unclassified;unclassified;unclassified;unclassified;
HTN0MRN01ASFJW	Bacteria(100);unclassified;unclassified;unclassified;unclassified;unclassified;
HTN0MRN01AROJE	Bacteria(100);"Proteobacteria"(80);unclassified;unclassified;unclassified;unclassified;
HTN0MRN01AR6NU	Bacteria(100);unclassified;unclassified;unclassified;unclassified;unclassified;
HTN0MRN01APRAZ	Bacteria(100);unclassified;unclassified;unclassified;unclassified;unclassified;
HTN0MRN01APPFE	Bacteria(100);"Proteobacteria"(99);Gammaproteobacteria(88);unclassified;unclassified;unclassified;
HTN0MRN01APGEF	Bacteria(100);unclassified;unclassified;unclassified;unclassified;unclassified;
HTN0MRN01AOSD5	Bacteria(99);unclassified;unclassified;unclassified;unclassified;unclassified;
HTN0MRN01AKYRJ	Bacteria(100);unclassified;unclassified;unclassified;unclassified;unclassified;
HTN0MRN01AKION	Bacteria(100);"Bacteroidetes"(98);"Sphingobacteria"(86);"Sphingobacteriales"(86);unclassified;unclassified;
HTN0MRN01AK5QG	Bacteria(100);"Proteobacteria"(81);unclassified;unclassified;unclassified;unclassified;
HTN0MRN01AIEMW	Bacteria(100);"Bacteroidetes"(100);unclassified;unclassified;unclassified;unclassified;
HTN0MRN01AI1JC	Bacteria(100);"Bacteroidetes"(99);unclassified;unclassified;unclassified;unclassified;
HTN0MRN01AH5SO	Bacteria(100);"Proteobacteria"(99);Deltaproteobacteria(99);Desulfobacterales(84);Desulfobacteraceae(82);unclassified;
HTN0MRN01A9UZV	Bacteria(100);"Proteobacteria"(99);Deltaproteobacteria(98);Desulfuromonadales(95);unclassified;unclassified;
HTN0MRN01A91S3	Bacteria(100);"Proteobacteria"(100);Deltaproteobacteria(100);Desulfobacterales(98);Desulfobacteraceae(98);unclassified;
HTN0MRN01A89A1	Bacteria(100);"Proteobacteria"(94);Deltaproteobacteria(90);Desulfobacterales(84);Desulfobacteraceae(82);unclassified;
HTN0MRN01A87YR	Bacteria(100);"Proteobacteria"(100);Gammaproteobacteria(100);unclassified;unclassified;unclassified;
HTN0MRN01A82BD	Bacteria(100);"Bacteroidetes"(91);unclassified;unclassified;unclassified;unclassified;
HTN0MRN01A7KEF	Bacteria(100);"Acidobacteria"(94);Acidobacteria_Gp22(94);Acidobacteria_Gp22_order_incertae_sedis(94);Acidobacteria_Gp22_family_incertae_sedis(94);Gp22(94);
HTN0MRN01A7I1T	Bacteria(100);"Acidobacteria"(91);Acidobacteria_Gp22(87);Acidobacteria_Gp22_order_incertae_sedis(87);Acidobacteria_Gp22_family_incertae_sedis(87);Gp22(87);
HTN0MRN01A78CL	Bacteria(99);"Verrucomicrobia"(96);Verrucomicrobiae(86);Verrucomicrobiales(86);Verrucomicrobiaceae(86);unclassified;
HTN0MRN01A64MA	Bacteria(100);"Proteobacteria"(100);Gammaproteobacteria(100);unclassified;unclassified;unclassified;
HTN0MRN01A5QH7	Bacteria(100);unclassified;unclassified;unclassified;unclassified;unclassified;
HTN0MRN01A5BLU	Bacteria(100);"Verrucomicrobia"(94);Opitutae(92);unclassified;unclassified;unclassified;
HTN0MRN01A4KHX	Bacteria(100);"Proteobacteria"(95);"Zetaproteobacteria"(87);"Mariprofundales"(87);"Mariprofundaceae"(87);Mariprofundus(87);
HTN0MRN01A4BF6	Bacteria(100);"Proteobacteria"(86);Deltaproteobacteria(84);unclassified;unclassified;unclassified;
HTN0MRN01A3FW4	Bacteria(100);"Proteobacteria"(100);Epsilonproteobacteria(100);Campylobacterales(100);Helicobacteraceae(83);unclassified;
HTN0MRN01A2V8J	Bacteria(100);"Proteobacteria"(98);Deltaproteobacteria(97);unclassified;unclassified;unclassified;
HTN0MRN01A0XUO	Bacteria(98);unclassified;unclassified;unclassified;unclassified;unclassified;
HTN0MRN01A01TY	Bacteria(100);"Chlamydiae"(95);Chlamydiae(95);Chlamydiales(95);unclassified;unclassified;
HTN0MRN03HKZI6	Bacteria(100);"Proteobacteria"(87);Deltaproteobacteria(81);unclassified;unclassified;unclassified;
HTN0MRN03HKTKA	Bacteria(100);"Proteobacteria"(98);Deltaproteobacteria(98);Desulfobacterales(87);unclassified;unclassified;
HTN0MRN03HKQZO	Bacteria(100);"Acidobacteria"(92);Acidobacteria_Gp22(88);Acidobacteria_Gp22_order_incertae_sedis(88);Acidobacteria_Gp22_family_incertae_sedis(88);Gp22(88);
HTN0MRN03HKM4X	Bacteria(100);"Bacteroidetes"(97);unclassified;unclassified;unclassified;unclassified;
HTN0MRN03HKLBL	Bacteria(100);unclassified;unclassified;unclassified;unclassified;unclassified;
HTN0MRN03HJZ09	Bacteria(100);"Proteobacteria"(100);Gammaproteobacteria(100);Legionellales(97);Legionellaceae(97);Legionella(97);
HTN0MRN03HJVQ7	Bacteria(100);unclassified;unclassified;unclassified;unclassified;unclassified;
HTN0MRN03HJSKT	Bacteria(100);unclassified;unclassified;unclassified;unclassified;unclassified;
HTN0MRN03HJPZY	Bacteria(100);"Proteobacteria"(100);Deltaproteobacteria(100);Desulfobacterales(88);Desulfobacteraceae(88);unclassified;
HTN0MRN03HJCRG	Bacteria(100);"Bacteroidetes"(94);"Sphingobacteria"(82);"Sphingobacteriales"(82);unclassified;unclassified;
HTN0MRN03HJ92I	Bacteria(97);unclassified;unclassified;unclassified;unclassified;unclassified;
HTN0MRN03HJ1CH	Bacteria(100);"Proteobacteria"(96);Deltaproteobacteria(95);Desulfobacterales(93);Desulfobacteraceae(92);unclassified;
HTN0MRN03HIVY7	Bacteria(100);"Acidobacteria"(81);unclassified;unclassified;unclassified;unclassified;
HTN0MRN03HILTZ	Bacteria(100);unclassified;unclassified;unclassified;unclassified;unclassified;
HTN0MRN03HIC79	Bacteria(100);"Proteobacteria"(99);Gammaproteobacteria(93);unclassified;unclassified;unclassified;
HTN0MRN03HIA8S	Bacteria(96);unclassified;unclassified;unclassified;unclassified;unclassified;
HTN0MRN03HI6KC	Bacteria(100);"Proteobacteria"(93);unclassified;unclassified;unclassified;unclassified;
HTN0MRN03HHT2D	Bacteria(100);unclassified;unclassified;unclassified;unclassified;unclassified;
HTN0MRN03HHSYI	Bacteria(100);"Proteobacteria"(98);Gammaproteobacteria(94);unclassified;unclassified;unclassified;
HTN0MRN03HHIRW	Bacteria(100);unclassified;unclassified;unclassified;unclassified;unclassified;
HTN0MRN03HHFEB	Bacteria(100);unclassified;unclassified;unclassified;unclassified;unclassified;
HTN0MRN03HHBB5	Bacteria(100);unclassified;unclassified;unclassified;unclassified;unclassified;
HTN0MRN03HGH0V	Bacteria(100);unclassified;unclassified;unclassified;unclassified;unclassified;
HTN0MRN03HGF3O	Bacteria(99);"Proteobacteria"(85);unclassified;unclassified;unclassified;unclassified;
HTN0MRN03HGE7I	Bacteria(99);unclassified;unclassified;unclassified;unclassified;unclassified;
HTN0MRN03HGDU1	Bacteria(100);"Proteobacteria"(97);Deltaproteobacteria(97);unclassified;unclassified;unclassified;
HTN0MRN03HGBQ0	Bacteria(100);"Verrucomicrobia"(80);unclassified;unclassified;unclassified;unclassified;
HTN0MRN03HG1EL	Bacteria(100);"Proteobacteria"(100);Deltaproteobacteria(100);Desulfobacterales(95);Desulfobacteraceae(95);unclassified;
HTN0MRN03HFE32	Bacteria(99);unclassified;unclassified;unclassified;unclassified;unclassified;
HTN0MRN03HF5NJ	Bacteria(100);"Proteobacteria"(99);Gammaproteobacteria(84);unclassified;unclassified;unclassified;
HTN0MRN03HF2HT	Bacteria(100);unclassified;unclassified;unclassified;unclassified;unclassified;
HTN0MRN03HEZZX	Bacteria(100);"Proteobacteria"(93);Gammaproteobacteria(84);unclassified;unclassified;unclassified;
HTN0MRN03HET0X	Bacteria(100);"Proteobacteria"(100);Gammaproteobacteria(99);unclassified;unclassified;unclassified;
HTN0MRN03HEJ97	Bacteria(99);"Proteobacteria"(84);Gammaproteobacteria(80);unclassified;unclassified;unclassified;
HTN0MRN03HDWJU	Bacteria(100);"Proteobacteria"(95);Deltaproteobacteria(94);unclassified;unclassified;unclassified;
HTN0MRN03HDUO6	Bacteria(99);unclassified;unclassified;unclassified;unclassified;unclassified;
HTN0MRN03HDNRF	Bacteria(100);"Proteobacteria"(100);Gammaproteobacteria(99);unclassified;unclassified;unclassified;
HTN0MRN03HDLJG	Bacteria(100);"Acidobacteria"(84);Acidobacteria_Gp10(84);Acidobacteria_Gp10_order_incertae_sedis(84);Acidobacteria_Gp10_family_incertae_sedis(84);Gp10(84);
HTN0MRN03HDHGF	Bacteria(98);unclassified;unclassified;unclassified;unclassified;unclassified;
HTN0MRN03HDFRG	Bacteria(100);"Proteobacteria"(98);Deltaproteobacteria(94);unclassified;unclassified;unclassified;
HTN0MRN03HDF9X	Bacteria(100);"Acidobacteria"(88);Acidobacteria_Gp10(88);Acidobacteria_Gp10_order_incertae_sedis(88);Acidobacteria_Gp10_family_incertae_sedis(88);Gp10(88);
HTN0MRN03HDA70	Bacteria(100);"Proteobacteria"(99);Gammaproteobacteria(98);unclassified;unclassified;unclassified;
HTN0MRN03HD9FH	Bacteria(100);"Proteobacteria"(100);Gammaproteobacteria(100);unclassified;unclassified;unclassified;
HTN0MRN03HD798	Bacteria(100);unclassified;unclassified;unclassified;unclassified;unclassified;
HTN0MRN03HCYG5	Bacteria(100);unclassified;unclassified;unclassified;unclassified;unclassified;
HTN0MRN03HCNLD	Bacteria(100);"Proteobacteria"(100);Gammaproteobacteria(99);unclassified;unclassified;unclassified;
HTN0MRN03HC68D	Bacteria(100);"Actinobacteria"(96);Actinobacteria(96);Actinomycetales(95);unclassified;unclassified;
HTN0MRN03HC3T4	Bacteria(100);"Chlamydiae"(100);Chlamydiae(100);Chlamydiales(100);unclassified;unclassified;
HTN0MRN03HC0JR	Bacteria(100);"Proteobacteria"(86);Deltaproteobacteria(80);Myxococcales(80);unclassified;unclassified;
HTN0MRN03HBU3P	Bacteria(100);"Proteobacteria"(97);Deltaproteobacteria(96);Desulfobacterales(90);Desulfobacteraceae(90);unclassified;
HTN0MRN03HBQ3J	Bacteria(99);unclassified;unclassified;unclassified;unclassified;unclassified;
HTN0MRN03HB3QT	Bacteria(99);"Proteobacteria"(94);Gammaproteobacteria(92);unclassified;unclassified;unclassified;
HTN0MRN03HB17G	Bacteria(100);"Proteobacteria"(89);unclassified;unclassified;unclassified;unclassified;
HTN0MRN03HAZ7N	Bacteria(100);"Bacteroidetes"(100);unclassified;unclassified;unclassified;unclassified;
HTN0MRN03HAZ30	Bacteria(98);unclassified;unclassified;unclassified;unclassified;unclassified;
HTN0MRN03HAV7O	Bacteria(100);"Proteobacteria"(92);Deltaproteobacteria(86);unclassified;unclassified;unclassified;
HTN0MRN03HATLK	Bacteria(100);"Proteobacteria"(100);Deltaproteobacteria(100);Desulfobacterales(93);Desulfobacteraceae(93);unclassified;
HTN0MRN03HAT1W	Bacteria(94);unclassified;unclassified;unclassified;unclassified;unclassified;
HTN0MRN03HAMCH	Bacteria(100);"Proteobacteria"(99);Deltaproteobacteria(98);Desulfobacterales(94);Desulfobacteraceae(94);unclassified;
HTN0MRN03HABPX	Bacteria(100);unclassified;unclassified;unclassified;unclassified;unclassified;
HTN0MRN03HAA88	Bacteria(100);unclassified;unclassified;unclassified;unclassified;unclassified;
HTN0MRN03GZSDR	Bacteria(100);"Proteobacteria"(99);Gammaproteobacteria(88);unclassified;unclassified;unclassified;
HTN0MRN03GZSA6	Bacteria(100);unclassified;unclassified;unclassified;unclassified;unclassified;
HTN0MRN03GZFC7	Bacteria(100);unclassified;unclassified;unclassified;unclassified;unclassified;
HTN0MRN03GZ89Z	Bacteria(100);unclassified;unclassified;unclassified;unclassified;unclassified;
HTN0MRN03GZ3CL	Bacteria(100);unclassified;unclassified;unclassified;unclassified;unclassified;
HTN0MRN03GZ0B2	Bacteria(100);"Proteobacteria"(100);Gammaproteobacteria(100);Chromatiales(80);unclassified;unclassified;
HTN0MRN03GYXKF	Bacteria(100);"Proteobacteria"(100);Deltaproteobacteria(100);Desulfobacterales(100);Desulfobacteraceae(100);Desulfobacula(83);
HTN0MRN03GYPSZ	Bacteria(100);unclassified;unclassified;unclassified;unclassified;unclassified;
HTN0MRN03GYK77	Bacteria(100);unclassified;unclassified;unclassified;unclassified;unclassified;
HTN0MRN03GYJRP	Bacteria(100);unclassified;unclassified;unclassified;unclassified;unclassified;
HTN0MRN03GXSYI	Bacteria(100);unclassified;unclassified;unclassified;unclassified;unclassified;
HTN0MRN03GXSY8	Bacteria(100);"Proteobacteria"(86);Deltaproteobacteria(84);unclassified;unclassified;unclassified;
HTN0MRN03GXJZJ	Bacteria(100);"Proteobacteria"(88);Deltaproteobacteria(88);unclassified;unclassified;unclassified;
HTN0MRN03GXFO6	Bacteria(100);"Proteobacteria"(93);Gammaproteobacteria(91);unclassified;unclassified;unclassified;
HTN0MRN03GWZ3V	Bacteria(100);unclassified;unclassified;unclassified;unclassified;unclassified;
HTN0MRN03GWNHG	Bacteria(100);"Acidobacteria"(81);unclassified;unclassified;unclassified;unclassified;
HTN0MRN03GWLNQ	Bacteria(97);unclassified;unclassified;unclassified;unclassified;unclassified;
HTN0MRN03GWL3P	Bacteria(100);"Proteobacteria"(99);Gammaproteobacteria(93);unclassified;unclassified;unclassified;
HTN0MRN03GWAMJ	Bacteria(100);unclassified;unclassified;unclassified;unclassified;unclassified;
HTN0MRN03GVRMK	Bacteria(100);"Proteobacteria"(99);Gammaproteobacteria(98);unclassified;unclassified;unclassified;
HTN0MRN03GVPXK	Bacteria(100);"Bacteroidetes"(98);unclassified;unclassified;unclassified;unclassified;
HTN0MRN03GVNW9	Bacteria(100);"Proteobacteria"(90);Deltaproteobacteria(86);Myxococcales(84);unclassified;unclassified;
HTN0MRN03GVBRZ	Bacteria(99);unclassified;unclassified;unclassified;unclassified;unclassified;
HTN0MRN03GVB7B	Bacteria(100);"Proteobacteria"(99);Gammaproteobacteria(93);unclassified;unclassified;unclassified;
HTN0MRN03GV6ZR	Bacteria(100);"Bacteroidetes"(100);unclassified;unclassified;unclassified;unclassified;
HTN0MRN03GUR7A	Bacteria(100);Firmicutes(100);Bacilli(100);Bacillales(100);Bacillaceae_1(100);Bacillus(99);
HTN0MRN03GULF0	Bacteria(100);unclassified;unclassified;unclassified;unclassified;unclassified;
HTN0MRN03GUL5G	Bacteria(100);unclassified;unclassified;unclassified;unclassified;unclassified;
HTN0MRN03GUG6H	Bacteria(100);"Proteobacteria"(99);Deltaproteobacteria(99);Desulfobacterales(96);Desulfobacteraceae(96);unclassified;
HTN0MRN03GUAWW	Bacteria(100);unclassified;unclassified;unclassified;unclassified;unclassified;
HTN0MRN03GTV6V	Bacteria(100);"Proteobacteria"(97);Gammaproteobacteria(94);unclassified;unclassified;unclassified;
HTN0MRN03GTV4S	Bacteria(100);"Proteobacteria"(96);Deltaproteobacteria(91);Desulfuromonadales(81);unclassified;unclassified;
HTN0MRN03GTUS8	Bacteria(100);unclassified;unclassified;unclassified;unclassified;unclassified;
HTN0MRN03GTMZU	Bacteria(100);"Proteobacteria"(90);Gammaproteobacteria(81);unclassified;unclassified;unclassified;
HTN0MRN03GTEWO	Bacteria(100);unclassified;unclassified;unclassified;unclassified;unclassified;
HTN0MRN03GT8J3	Bacteria(99);unclassified;unclassified;unclassified;unclassified;unclassified;
HTN0MRN03GSXDK	Bacteria(100);"Proteobacteria"(98);Gammaproteobacteria(88);unclassified;unclassified;unclassified;
HTN0MRN03GSR6S	Bacteria(100);"Proteobacteria"(94);unclassified;unclassified;unclassified;unclassified;
HTN0MRN03GSQR9	Bacteria(97);unclassified;unclassified;unclassified;unclassified;unclassified;
HTN0MRN03GSPBM	Bacteria(100);unclassified;unclassified;unclassified;unclassified;unclassified;
HTN0MRN03GSP4K	Bacteria(100);unclassified;unclassified;unclassified;unclassified;unclassified;
HTN0MRN03GSDQJ	Bacteria(100);unclassified;unclassified;unclassified;unclassified;unclassified;
HTN0MRN03GSDFV	Bacteria(100);"Proteobacteria"(95);Deltaproteobacteria(94);Desulfobacterales(93);Desulfobacteraceae(92);unclassified;
HTN0MRN03GS6WD	Bacteria(100);unclassified;unclassified;unclassified;unclassified;unclassified;
HTN0MRN03GRRU7	Bacteria(100);"Proteobacteria"(100);Gammaproteobacteria(100);unclassified;unclassified;unclassified;
HTN0MRN03GRMEZ	Bacteria(100);"Planctomycetes"(94);"Planctomycetacia"(94);Planctomycetales(94);Planctomycetaceae(94);unclassified;
HTN0MRN03GRI73	Bacteria(100);"Proteobacteria"(98);Deltaproteobacteria(93);Desulfobacterales(90);Desulfobacteraceae(90);unclassified;
HTN0MRN03GR6US	Bacteria(100);unclassified;unclassified;unclassified;unclassified;unclassified;
HTN0MRN03GR19D	Bacteria(100);"Proteobacteria"(100);Gammaproteobacteria(96);unclassified;unclassified;unclassified;
HTN0MRN03GQK8N	Bacteria(100);Firmicutes(100);Bacilli(100);Bacillales(100);Bacillaceae_1(91);Bacillus(91);
HTN0MRN03GQ32Q	Bacteria(100);"Proteobacteria"(100);Deltaproteobacteria(100);Desulfobacterales(100);Desulfobulbaceae(93);unclassified;
HTN0MRN03GPXBV	Bacteria(99);unclassified;unclassified;unclassified;unclassified;unclassified;
HTN0MRN03GPNI3	Bacteria(99);unclassified;unclassified;unclassified;unclassified;unclassified;
HTN0MRN03GPLCP	Bacteria(100);"Proteobacteria"(97);Deltaproteobacteria(96);unclassified;unclassified;unclassified;
HTN0MRN03GPLAK	Bacteria(100);"Proteobacteria"(100);Gammaproteobacteria(98);unclassified;unclassified;unclassified;
HTN0MRN03GPCYR	Bacteria(100);"Proteobacteria"(100);Gammaproteobacteria(95);unclassified;unclassified;unclassified;
HTN0MRN03GOSXP	Bacteria(99);"Bacteroidetes"(90);unclassified;unclassified;unclassified;unclassified;
HTN0MRN03GOSVN	Bacteria(100);unclassified;unclassified;unclassified;unclassified;unclassified;
HTN0MRN03GOQ16	Bacteria(100);unclassified;unclassified;unclassified;unclassified;unclassified;
HTN0MRN03GOPIB	Bacteria(100);"Proteobacteria"(97);Gammaproteobacteria(89);unclassified;unclassified;unclassified;
HTN0MRN03GOE7H	Bacteria(100);"Proteobacteria"(82);unclassified;unclassified;unclassified;unclassified;
HTN0MRN03GO6VT	Bacteria(99);unclassified;unclassified;unclassified;unclassified;unclassified;
HTN0MRN03GNF4G	Bacteria(100);Firmicutes(98);Bacilli(87);Bacillales(80);unclassified;unclassified;
HTN0MRN03GN8JQ	Bacteria(100);unclassified;unclassified;unclassified;unclassified;unclassified;
HTN0MRN03GN8H8	Bacteria(100);unclassified;unclassified;unclassified;unclassified;unclassified;
HTN0MRN03GMXB5	Bacteria(98);"Proteobacteria"(83);Deltaproteobacteria(81);unclassified;unclassified;unclassified;
HTN0MRN03GMOO5	Bacteria(100);"Proteobacteria"(98);Gammaproteobacteria(94);unclassified;unclassified;unclassified;
HTN0MRN03GML3J	Bacteria(100);unclassified;unclassified;unclassified;unclassified;unclassified;
HTN0MRN03GLZT0	Bacteria(99);"Bacteroidetes"(95);unclassified;unclassified;unclassified;unclassified;
HTN0MRN03GL86B	Bacteria(100);"Bacteroidetes"(97);unclassified;unclassified;unclassified;unclassified;
HTN0MRN03GL7E5	Bacteria(97);unclassified;unclassified;unclassified;unclassified;unclassified;
HTN0MRN03GL4M9	Bacteria(100);unclassified;unclassified;unclassified;unclassified;unclassified;
HTN0MRN03GL0W8	Bacteria(98);unclassified;unclassified;unclassified;unclassified;unclassified;
HTN0MRN03GL0VY	Bacteria(100);"Proteobacteria"(100);Deltaproteobacteria(100);Desulfobacterales(88);Desulfobacteraceae(88);unclassified;
HTN0MRN03GK3PI	Bacteria(100);"Proteobacteria"(92);Deltaproteobacteria(82);unclassified;unclassified;unclassified;
HTN0MRN03GK2FX	Bacteria(100);"Proteobacteria"(100);Deltaproteobacteria(100);Desulfobacterales(98);Desulfobacteraceae(98);unclassified;
HTN0MRN03GJXWC	Bacteria(97);unclassified;unclassified;unclassified;unclassified;unclassified;
HTN0MRN03GJFX2	Bacteria(100);unclassified;unclassified;unclassified;unclassified;unclassified;
HTN0MRN03GJCXG	Bacteria(100);"Proteobacteria"(100);Deltaproteobacteria(100);Desulfobacterales(100);Desulfobacteraceae(100);unclassified;
HTN0MRN03GJ62V	Bacteria(100);unclassified;unclassified;unclassified;unclassified;unclassified;
HTN0MRN03GJ1R3	Bacteria(99);unclassified;unclassified;unclassified;unclassified;unclassified;
HTN0MRN03GIYWS	Bacteria(100);"Proteobacteria"(93);"Zetaproteobacteria"(90);"Mariprofundales"(90);"Mariprofundaceae"(90);Mariprofundus(90);
HTN0MRN03GIWGF	Bacteria(100);unclassified;unclassified;unclassified;unclassified;unclassified;
HTN0MRN03GIT5O	Bacteria(100);unclassified;unclassified;unclassified;unclassified;unclassified;
HTN0MRN03GIR9U	Bacteria(100);"Proteobacteria"(99);Gammaproteobacteria(96);unclassified;unclassified;unclassified;
HTN0MRN03GIPOF	Bacteria(100);"Bacteroidetes"(99);unclassified;unclassified;unclassified;unclassified;
HTN0MRN03GIDYV	Bacteria(100);"Proteobacteria"(97);Gammaproteobacteria(95);unclassified;unclassified;unclassified;
HTN0MRN03GI4FU	Bacteria(98);unclassified;unclassified;unclassified;unclassified;unclassified;
HTN0MRN03GI1UF	Bacteria(100);"Proteobacteria"(100);Deltaproteobacteria(100);unclassified;unclassified;unclassified;
HTN0MRN03GHXH7	Bacteria(100);"Proteobacteria"(93);Deltaproteobacteria(92);unclassified;unclassified;unclassified;
HTN0MRN03GHJM1	Bacteria(100);Firmicutes(99);Bacilli(98);Bacillales(98);Thermoactinomycetaceae_1(98);Thermoactinomyces(95);
HTN0MRN03GGPRC	Bacteria(100);"Actinobacteria"(89);Actinobacteria(89);unclassified;unclassified;unclassified;
HTN0MRN03GGFT3	Bacteria(99);"Bacteroidetes"(92);unclassified;unclassified;unclassified;unclassified;
HTN0MRN03GG7OR	Bacteria(100);"Proteobacteria"(100);Gammaproteobacteria(97);unclassified;unclassified;unclassified;
HTN0MRN03GG5PM	Bacteria(100);"Acidobacteria"(88);Acidobacteria_Gp10(87);Acidobacteria_Gp10_order_incertae_sedis(87);Acidobacteria_Gp10_family_incertae_sedis(87);Gp10(87);
HTN0MRN03GFMCO	Bacteria(99);unclassified;unclassified;unclassified;unclassified;unclassified;
HTN0MRN03GFKA1	Bacteria(100);"Bacteroidetes"(100);Flavobacteria(100);"Flavobacteriales"(100);Flavobacteriaceae(98);unclassified;
HTN0MRN03GFJCS	Bacteria(100);"Proteobacteria"(99);Gammaproteobacteria(96);unclassified;unclassified;unclassified;
HTN0MRN03GFFZ8	Bacteria(100);unclassified;unclassified;unclassified;unclassified;unclassified;
HTN0MRN03GF5Y4	Bacteria(100);"Acidobacteria"(91);Acidobacteria_Gp10(91);Acidobacteria_Gp10_order_incertae_sedis(91);Acidobacteria_Gp10_family_incertae_sedis(91);Gp10(91);
HTN0MRN03GELXC	Bacteria(100);unclassified;unclassified;unclassified;unclassified;unclassified;
HTN0MRN03GEK89	Bacteria(100);"Proteobacteria"(97);Deltaproteobacteria(92);Myxococcales(91);Polyangiaceae(91);unclassified;
HTN0MRN03GEJ9F	Bacteria(100);unclassified;unclassified;unclassified;unclassified;unclassified;
HTN0MRN03GDQ42	Bacteria(100);unclassified;unclassified;unclassified;unclassified;unclassified;
HTN0MRN03GDPXU	Bacteria(100);"Proteobacteria"(97);Deltaproteobacteria(96);Desulfobacterales(94);Desulfobulbaceae(94);unclassified;
HTN0MRN03GDOJV	Bacteria(99);unclassified;unclassified;unclassified;unclassified;unclassified;
HTN0MRN03GDGI8	Bacteria(100);"Chlamydiae"(80);Chlamydiae(80);Chlamydiales(80);unclassified;unclassified;
HTN0MRN03GD9LA	Bacteria(100);"Acidobacteria"(89);Acidobacteria_Gp22(89);Acidobacteria_Gp22_order_incertae_sedis(89);Acidobacteria_Gp22_family_incertae_sedis(89);Gp22(89);
HTN0MRN03GD5GX	Bacteria(100);"Proteobacteria"(100);Gammaproteobacteria(96);unclassified;unclassified;unclassified;
HTN0MRN03GCYTN	Bacteria(100);"Proteobacteria"(86);Deltaproteobacteria(83);unclassified;unclassified;unclassified;
HTN0MRN03GCS3H	Bacteria(100);unclassified;unclassified;unclassified;unclassified;unclassified;
HTN0MRN03GBODL	Bacteria(100);"Proteobacteria"(100);Deltaproteobacteria(100);Desulfobacterales(94);Desulfobacteraceae(94);unclassified;
HTN0MRN03GBJM7	Bacteria(100);"Proteobacteria"(87);unclassified;unclassified;unclassified;unclassified;
HTN0MRN03GBHZN	Bacteria(100);"Proteobacteria"(90);unclassified;unclassified;unclassified;unclassified;
HTN0MRN03GBB8U	Bacteria(100);"Proteobacteria"(98);Gammaproteobacteria(95);unclassified;unclassified;unclassified;
HTN0MRN03GB371	Bacteria(99);unclassified;unclassified;unclassified;unclassified;unclassified;
HTN0MRN03GAZMD	Bacteria(100);"Bacteroidetes"(100);"Sphingobacteria"(84);"Sphingobacteriales"(84);unclassified;unclassified;
HTN0MRN03GATDP	Bacteria(100);"Proteobacteria"(99);Gammaproteobacteria(95);unclassified;unclassified;unclassified;
HTN0MRN03GAS9M	Bacteria(100);unclassified;unclassified;unclassified;unclassified;unclassified;
HTN0MRN03GAQAJ	Bacteria(100);"Actinobacteria"(100);Actinobacteria(100);Actinomycetales(98);unclassified;unclassified;
HTN0MRN03GAAFZ	Bacteria(100);unclassified;unclassified;unclassified;unclassified;unclassified;
HTN0MRN03GA097	Bacteria(100);unclassified;unclassified;unclassified;unclassified;unclassified;
HTN0MRN03G9KNT	Bacteria(100);"Bacteroidetes"(99);unclassified;unclassified;unclassified;unclassified;
HTN0MRN03G9G88	Bacteria(98);unclassified;unclassified;unclassified;unclassified;unclassified;
HTN0MRN03G9D9Q	Bacteria(100);"Proteobacteria"(93);Gammaproteobacteria(92);unclassified;unclassified;unclassified;
HTN0MRN03G97K6	Bacteria(100);"Proteobacteria"(87);unclassified;unclassified;unclassified;unclassified;
HTN0MRN03G96O5	Bacteria(96);unclassified;unclassified;unclassified;unclassified;unclassified;
HTN0MRN03G8ZDF	Bacteria(100);"Proteobacteria"(100);Gammaproteobacteria(100);Chromatiales(100);Chromatiaceae(99);unclassified;
HTN0MRN03G8X5L	Bacteria(99);unclassified;unclassified;unclassified;unclassified;unclassified;
HTN0MRN03G8RRW	Bacteria(100);"Acidobacteria"(88);Acidobacteria_Gp22(87);Acidobacteria_Gp22_order_incertae_sedis(87);Acidobacteria_Gp22_family_incertae_sedis(87);Gp22(87);
HTN0MRN03G8IEZ	Bacteria(100);"Proteobacteria"(100);Gammaproteobacteria(97);unclassified;unclassified;unclassified;
HTN0MRN03G7NJ7	Bacteria(95);unclassified;unclassified;unclassified;unclassified;unclassified;
HTN0MRN03G7KD8	Bacteria(99);unclassified;unclassified;unclassified;unclassified;unclassified;
HTN0MRN03G748W	Bacteria(100);unclassified;unclassified;unclassified;unclassified;unclassified;
HTN0MRN03G70C1	Bacteria(100);unclassified;unclassified;unclassified;unclassified;unclassified;
HTN0MRN03G6X5M	Bacteria(100);unclassified;unclassified;unclassified;unclassified;unclassified;
HTN0MRN03G6TU4	Bacteria(99);"Proteobacteria"(97);Gammaproteobacteria(97);unclassified;unclassified;unclassified;
HTN0MRN03G6R5N	Bacteria(100);"Bacteroidetes"(97);Flavobacteria(85);"Flavobacteriales"(85);unclassified;unclassified;
HTN0MRN03G69ZY	Bacteria(100);"Verrucomicrobia"(93);Opitutae(89);unclassified;unclassified;unclassified;
HTN0MRN03G61RL	Bacteria(99);unclassified;unclassified;unclassified;unclassified;unclassified;
HTN0MRN03G5UCV	Bacteria(100);"Proteobacteria"(88);Deltaproteobacteria(83);unclassified;unclassified;unclassified;
HTN0MRN03G5SYH	Bacteria(100);unclassified;unclassified;unclassified;unclassified;unclassified;
HTN0MRN03G5PXP	Bacteria(100);unclassified;unclassified;unclassified;unclassified;unclassified;
HTN0MRN03G5CWD	Bacteria(100);unclassified;unclassified;unclassified;unclassified;unclassified;
HTN0MRN03G59G7	Bacteria(98);unclassified;unclassified;unclassified;unclassified;unclassified;
HTN0MRN03G4ITS	Bacteria(100);unclassified;unclassified;unclassified;unclassified;unclassified;
HTN0MRN03G47MA	Bacteria(100);"Proteobacteria"(100);Deltaproteobacteria(100);Desulfobacterales(100);Desulfobacteraceae(100);unclassified;
HTN0MRN03G44C0	Bacteria(100);unclassified;unclassified;unclassified;unclassified;unclassified;
HTN0MRN03G40IZ	Bacteria(100);"Bacteroidetes"(96);unclassified;unclassified;unclassified;unclassified;
HTN0MRN03G3MA2	Bacteria(100);"Proteobacteria"(100);Deltaproteobacteria(100);Desulfobacterales(100);Desulfobacteraceae(100);unclassified;
HTN0MRN03G32TJ	Bacteria(100);"Chlorobi"(96);Ignavibacteria(96);Ignavibacteriales(96);Ignavibacteriaceae(96);Ignavibacterium(96);
HTN0MRN03G2X7I	Bacteria(100);"Proteobacteria"(99);Deltaproteobacteria(99);Desulfobacterales(94);Desulfobacteraceae(94);unclassified;
HTN0MRN03G2SG3	Bacteria(100);unclassified;unclassified;unclassified;unclassified;unclassified;
HTN0MRN03G2QF7	Bacteria(100);"Chloroflexi"(83);Anaerolineae(83);Anaerolineales(83);Anaerolineaceae(83);unclassified;
HTN0MRN03G29AZ	Bacteria(100);"Proteobacteria"(94);Deltaproteobacteria(93);Desulfobacterales(85);Desulfobacteraceae(80);unclassified;
HTN0MRN03G28LP	Bacteria(100);unclassified;unclassified;unclassified;unclassified;unclassified;
HTN0MRN03G26FP	Bacteria(100);unclassified;unclassified;unclassified;unclassified;unclassified;
HTN0MRN03G1TZN	Bacteria(100);Firmicutes(100);Bacilli(97);Bacillales(97);Paenibacillaceae_1(91);unclassified;
HTN0MRN03G1RLO	Bacteria(99);unclassified;unclassified;unclassified;unclassified;unclassified;
HTN0MRN03G1CM2	Bacteria(100);unclassified;unclassified;unclassified;unclassified;unclassified;
HTN0MRN03G117L	Bacteria(100);"Proteobacteria"(99);Gammaproteobacteria(85);unclassified;unclassified;unclassified;
HTN0MRN03G0SX6	Bacteria(100);unclassified;unclassified;unclassified;unclassified;unclassified;
HTN0MRN03G0N7G	Bacteria(100);unclassified;unclassified;unclassified;unclassified;unclassified;
HTN0MRN03G0AP4	Bacteria(100);unclassified;unclassified;unclassified;unclassified;unclassified;
HTN0MRN03G09P7	Bacteria(100);unclassified;unclassified;unclassified;unclassified;unclassified;
HTN0MRN03FZRDF	Bacteria(100);unclassified;unclassified;unclassified;unclassified;unclassified;
HTN0MRN03FZG90	Bacteria(100);"Proteobacteria"(97);Gammaproteobacteria(95);unclassified;unclassified;unclassified;
HTN0MRN03FZBK6	Bacteria(100);unclassified;unclassified;unclassified;unclassified;unclassified;
HTN0MRN03FZAVN	Bacteria(100);unclassified;unclassified;unclassified;unclassified;unclassified;
HTN0MRN03FYRQA	Bacteria(100);"Acidobacteria"(100);Acidobacteria_Gp26(100);Acidobacteria_Gp26_order_incertae_sedis(100);Acidobacteria_Gp26_family_incertae_sedis(100);Gp26(100);
HTN0MRN03FYQ9H	Bacteria(100);"Proteobacteria"(96);Deltaproteobacteria(83);Myxococcales(82);unclassified;unclassified;
HTN0MRN03FYL2Z	Bacteria(100);unclassified;unclassified;unclassified;unclassified;unclassified;
HTN0MRN03FYJLV	Bacteria(100);unclassified;unclassified;unclassified;unclassified;unclassified;
HTN0MRN03FYFXN	Bacteria(100);"Proteobacteria"(98);Gammaproteobacteria(96);unclassified;unclassified;unclassified;
HTN0MRN03FY75L	Bacteria(100);"Actinobacteria"(96);Actinobacteria(96);Actinomycetales(96);Propionibacteriaceae(94);unclassified;
HTN0MRN03FXZE8	Bacteria(100);Firmicutes(100);Erysipelotrichia(100);Erysipelotrichales(100);Erysipelotrichaceae(100);Turicibacter(100);
HTN0MRN03FXPG2	Bacteria(100);"Proteobacteria"(100);Deltaproteobacteria(100);Desulfobacterales(100);Desulfobacteraceae(100);Desulfobacula(83);
HTN0MRN03FXK5L	Bacteria(99);unclassified;unclassified;unclassified;unclassified;unclassified;
HTN0MRN03FXHVX	Bacteria(100);"Proteobacteria"(100);Gammaproteobacteria(96);unclassified;unclassified;unclassified;
HTN0MRN03FXA55	Bacteria(100);"Proteobacteria"(89);Gammaproteobacteria(81);unclassified;unclassified;unclassified;
HTN0MRN03FWEUV	Bacteria(100);unclassified;unclassified;unclassified;unclassified;unclassified;
HTN0MRN03FWDYI	Bacteria(96);unclassified;unclassified;unclassified;unclassified;unclassified;
HTN0MRN03FVP4P	Bacteria(100);"Bacteroidetes"(98);unclassified;unclassified;unclassified;unclassified;
HTN0MRN03FV5BX	Bacteria(100);"Proteobacteria"(95);unclassified;unclassified;unclassified;unclassified;
HTN0MRN03FULYG	Bacteria(100);Firmicutes(100);Bacilli(100);Bacillales(93);unclassified;unclassified;
HTN0MRN03FU29R	Bacteria(100);"Bacteroidetes"(93);unclassified;unclassified;unclassified;unclassified;
HTN0MRN03FTX4B	Bacteria(99);Firmicutes(82);unclassified;unclassified;unclassified;unclassified;
HTN0MRN03FTLGB	Bacteria(100);"Proteobacteria"(97);Gammaproteobacteria(96);unclassified;unclassified;unclassified;
HTN0MRN03FTARZ	Bacteria(100);unclassified;unclassified;unclassified;unclassified;unclassified;
HTN0MRN03FSDC2	Bacteria(100);"Proteobacteria"(100);Gammaproteobacteria(100);unclassified;unclassified;unclassified;
HTN0MRN03FSCTV	Bacteria(99);unclassified;unclassified;unclassified;unclassified;unclassified;
HTN0MRN03FS254	Bacteria(100);"Proteobacteria"(100);Deltaproteobacteria(100);Desulfobacterales(100);Desulfobulbaceae(99);Desulfotalea(83);
HTN0MRN03FRIYH	Bacteria(100);unclassified;unclassified;unclassified;unclassified;unclassified;
HTN0MRN03FR5MT	Bacteria(99);"Proteobacteria"(99);Gammaproteobacteria(97);unclassified;unclassified;unclassified;
HTN0MRN03FR3OM	Bacteria(100);"Proteobacteria"(92);Deltaproteobacteria(88);unclassified;unclassified;unclassified;
HTN0MRN03FQS03	Bacteria(100);"Proteobacteria"(85);Deltaproteobacteria(83);unclassified;unclassified;unclassified;
HTN0MRN03FQO6B	Bacteria(100);"Proteobacteria"(100);Gammaproteobacteria(100);Alteromonadales(99);Alteromonadaceae(99);Microbulbifer(99);
HTN0MRN03FQKJT	Bacteria(100);"Acidobacteria"(92);Acidobacteria_Gp22(91);Acidobacteria_Gp22_order_incertae_sedis(91);Acidobacteria_Gp22_family_incertae_sedis(91);Gp22(91);
HTN0MRN03FQFT3	Bacteria(94);unclassified;unclassified;unclassified;unclassified;unclassified;
HTN0MRN03FQ6GF	Bacteria(100);"Actinobacteria"(100);Actinobacteria(100);Actinomycetales(100);unclassified;unclassified;
HTN0MRN03FPX1F	Bacteria(97);unclassified;unclassified;unclassified;unclassified;unclassified;
HTN0MRN03FPUNV	Bacteria(100);"Proteobacteria"(100);Deltaproteobacteria(100);Desulfobacterales(98);Desulfobacteraceae(98);unclassified;
HTN0MRN03FPR1B	Bacteria(100);unclassified;unclassified;unclassified;unclassified;unclassified;
HTN0MRN03FPE8T	Bacteria(100);"Proteobacteria"(99);Deltaproteobacteria(99);Desulfobacterales(93);Desulfobacteraceae(93);unclassified;
HTN0MRN03FPBJG	Bacteria(100);"Proteobacteria"(99);Gammaproteobacteria(99);unclassified;unclassified;unclassified;
HTN0MRN03FP76J	Bacteria(97);unclassified;unclassified;unclassified;unclassified;unclassified;
HTN0MRN03FOZHL	Bacteria(100);"Proteobacteria"(95);Deltaproteobacteria(94);Myxococcales(93);Polyangiaceae(87);unclassified;
HTN0MRN03FODNG	Bacteria(100);"Proteobacteria"(99);Gammaproteobacteria(85);unclassified;unclassified;unclassified;
HTN0MRN03FO73S	Bacteria(100);"Chlamydiae"(97);Chlamydiae(97);Chlamydiales(97);Simkaniaceae(80);Simkania(80);
HTN0MRN03FO1Q8	Bacteria(100);"Chlorobi"(95);Ignavibacteria(95);Ignavibacteriales(95);Ignavibacteriaceae(95);Ignavibacterium(95);
HTN0MRN03FO1PR	Bacteria(100);"Bacteroidetes"(95);"Sphingobacteria"(88);"Sphingobacteriales"(88);unclassified;unclassified;
HTN0MRN03FNW2H	Bacteria(100);"Proteobacteria"(93);Gammaproteobacteria(83);unclassified;unclassified;unclassified;
HTN0MRN03FN3YB	Bacteria(97);unclassified;unclassified;unclassified;unclassified;unclassified;
HTN0MRN03FMV52	Bacteria(98);unclassified;unclassified;unclassified;unclassified;unclassified;
HTN0MRN03FMSBN	Bacteria(100);"Acidobacteria"(87);unclassified;unclassified;unclassified;unclassified;
HTN0MRN03FMKH9	Bacteria(99);unclassified;unclassified;unclassified;unclassified;unclassified;
HTN0MRN03FM8NK	Bacteria(100);unclassified;unclassified;unclassified;unclassified;unclassified;
HTN0MRN03FLTYV	Bacteria(100);unclassified;unclassified;unclassified;unclassified;unclassified;
HTN0MRN03FLR77	Bacteria(100);unclassified;unclassified;unclassified;unclassified;unclassified;
HTN0MRN03FLFET	Bacteria(100);"Proteobacteria"(100);Gammaproteobacteria(99);unclassified;unclassified;unclassified;
HTN0MRN03FL9ZY	Bacteria(99);"Proteobacteria"(96);Gammaproteobacteria(87);unclassified;unclassified;unclassified;
HTN0MRN03FL1XN	Bacteria(100);"Proteobacteria"(97);Deltaproteobacteria(97);Desulfobacterales(87);Desulfobacteraceae(87);unclassified;
HTN0MRN03FKS58	Bacteria(100);"Proteobacteria"(98);unclassified;unclassified;unclassified;unclassified;
HTN0MRN03FKEKP	Bacteria(98);"Proteobacteria"(95);Gammaproteobacteria(85);unclassified;unclassified;unclassified;
HTN0MRN03FK8NU	Bacteria(100);"Proteobacteria"(96);Gammaproteobacteria(90);unclassified;unclassified;unclassified;
HTN0MRN03FK57P	Bacteria(100);"Proteobacteria"(90);Deltaproteobacteria(83);unclassified;unclassified;unclassified;
HTN0MRN03FK4UB	Bacteria(100);"Proteobacteria"(93);Deltaproteobacteria(90);unclassified;unclassified;unclassified;
HTN0MRN03FJ8YY	Bacteria(100);unclassified;unclassified;unclassified;unclassified;unclassified;
HTN0MRN03FJ5XI	Bacteria(100);"Chlorobi"(92);Ignavibacteria(92);Ignavibacteriales(92);Ignavibacteriaceae(92);Ignavibacterium(92);
HTN0MRN03F9WQP	Bacteria(98);unclassified;unclassified;unclassified;unclassified;unclassified;
HTN0MRN03F9LKO	Bacteria(99);"Proteobacteria"(92);unclassified;unclassified;unclassified;unclassified;
HTN0MRN03F9IE5	Bacteria(100);unclassified;unclassified;unclassified;unclassified;unclassified;
HTN0MRN03F98LP	Bacteria(100);"Proteobacteria"(94);Deltaproteobacteria(80);unclassified;unclassified;unclassified;
HTN0MRN03F8QZC	Bacteria(100);"Bacteroidetes"(100);"Sphingobacteria"(89);"Sphingobacteriales"(89);unclassified;unclassified;
HTN0MRN03F8MIW	Bacteria(98);unclassified;unclassified;unclassified;unclassified;unclassified;
HTN0MRN03F8L9E	Bacteria(100);"Proteobacteria"(83);Deltaproteobacteria(80);unclassified;unclassified;unclassified;
HTN0MRN03F7ZU8	Bacteria(100);unclassified;unclassified;unclassified;unclassified;unclassified;
HTN0MRN03F7Y5S	Bacteria(100);"Proteobacteria"(92);Gammaproteobacteria(82);unclassified;unclassified;unclassified;
HTN0MRN03F7LU0	Bacteria(100);"Proteobacteria"(100);Gammaproteobacteria(96);unclassified;unclassified;unclassified;
HTN0MRN03F6HOM	Bacteria(100);unclassified;unclassified;unclassified;unclassified;unclassified;
HTN0MRN03F6BGF	Bacteria(100);"Acidobacteria"(95);Acidobacteria_Gp23(95);Acidobacteria_Gp23_order_incertae_sedis(95);Acidobacteria_Gp23_family_incertae_sedis(95);Gp23(95);
HTN0MRN03F64UL	Bacteria(98);unclassified;unclassified;unclassified;unclassified;unclassified;
HTN0MRN03F64RT	Bacteria(100);Firmicutes(97);Bacilli(93);Bacillales(93);Alicyclobacillaceae(92);Alicyclobacillus(91);
HTN0MRN03F5UE9	Bacteria(100);"Proteobacteria"(99);Gammaproteobacteria(99);unclassified;unclassified;unclassified;
HTN0MRN03F5S5V	Bacteria(100);"Proteobacteria"(96);Deltaproteobacteria(94);Desulfobacterales(81);unclassified;unclassified;
HTN0MRN03F5JIE	Bacteria(100);"Proteobacteria"(99);Gammaproteobacteria(98);unclassified;unclassified;unclassified;
HTN0MRN03F5FLF	Bacteria(100);"Proteobacteria"(100);Deltaproteobacteria(100);Desulfobacterales(98);Desulfobacteraceae(98);unclassified;
HTN0MRN03F5915	Bacteria(100);"Planctomycetes"(80);"Planctomycetacia"(80);Planctomycetales(80);Planctomycetaceae(80);unclassified;
HTN0MRN03F4LCH	Bacteria(99);unclassified;unclassified;unclassified;unclassified;unclassified;
HTN0MRN03F4IMS	Bacteria(100);"Proteobacteria"(100);Gammaproteobacteria(100);Chromatiales(80);unclassified;unclassified;
HTN0MRN03F4CE8	Bacteria(100);unclassified;unclassified;unclassified;unclassified;unclassified;
HTN0MRN03F40OT	Bacteria(99);unclassified;unclassified;unclassified;unclassified;unclassified;
HTN0MRN03F3VF8	Bacteria(100);"Bacteroidetes"(94);"Sphingobacteria"(93);"Sphingobacteriales"(93);unclassified;unclassified;
HTN0MRN03F329I	Bacteria(100);"Proteobacteria"(100);Gammaproteobacteria(98);unclassified;unclassified;unclassified;
HTN0MRN03F2DCY	Bacteria(99);unclassified;unclassified;unclassified;unclassified;unclassified;
HTN0MRN03F23PO	Bacteria(100);"Acidobacteria"(93);Acidobacteria_Gp22(92);Acidobacteria_Gp22_order_incertae_sedis(92);Acidobacteria_Gp22_family_incertae_sedis(92);Gp22(92);
HTN0MRN03F1YXY	Bacteria(95);unclassified;unclassified;unclassified;unclassified;unclassified;
HTN0MRN03F1K4A	Bacteria(100);unclassified;unclassified;unclassified;unclassified;unclassified;
HTN0MRN03F1I6Q	Bacteria(97);unclassified;unclassified;unclassified;unclassified;unclassified;
HTN0MRN03F17SQ	Bacteria(100);"Proteobacteria"(81);unclassified;unclassified;unclassified;unclassified;
HTN0MRN03F0Y87	Bacteria(100);"Proteobacteria"(100);Gammaproteobacteria(94);unclassified;unclassified;unclassified;
HTN0MRN03F0TVR	Bacteria(100);"Proteobacteria"(100);Deltaproteobacteria(100);Desulfuromonadales(100);Desulfuromonadaceae(100);Desulfuromusa(100);
HTN0MRN03F01JS	Bacteria(100);"Bacteroidetes"(99);unclassified;unclassified;unclassified;unclassified;
HTN0MRN02EYWBK	Bacteria(98);unclassified;unclassified;unclassified;unclassified;unclassified;
HTN0MRN02EXNHZ	Bacteria(100);"Proteobacteria"(82);unclassified;unclassified;unclassified;unclassified;
HTN0MRN02EXNHL	Bacteria(100);"Bacteroidetes"(100);Flavobacteria(100);"Flavobacteriales"(100);Flavobacteriaceae(100);Eudoraea(83);
HTN0MRN02EWW9D	Bacteria(100);"Proteobacteria"(100);Gammaproteobacteria(99);unclassified;unclassified;unclassified;
HTN0MRN02EWSXH	Bacteria(99);unclassified;unclassified;unclassified;unclassified;unclassified;
HTN0MRN02EWRRR	Bacteria(100);"Proteobacteria"(90);Gammaproteobacteria(87);unclassified;unclassified;unclassified;
HTN0MRN02EWGVA	Bacteria(100);"Proteobacteria"(95);Deltaproteobacteria(95);Desulfobacterales(94);Desulfobacteraceae(94);unclassified;
HTN0MRN02EWFY1	Bacteria(100);"Proteobacteria"(99);Gammaproteobacteria(99);unclassified;unclassified;unclassified;
HTN0MRN02EWCFG	Bacteria(94);unclassified;unclassified;unclassified;unclassified;unclassified;
HTN0MRN02EW77F	Bacteria(100);"Proteobacteria"(100);Gammaproteobacteria(96);Chromatiales(84);unclassified;unclassified;
HTN0MRN02EW6QO	Bacteria(100);"Bacteroidetes"(95);Flavobacteria(84);"Flavobacteriales"(84);Flavobacteriaceae(82);unclassified;
HTN0MRN02EW4LX	Bacteria(100);unclassified;unclassified;unclassified;unclassified;unclassified;
HTN0MRN02EVT7N	Bacteria(99);unclassified;unclassified;unclassified;unclassified;unclassified;
HTN0MRN02EVQB8	Bacteria(100);"Proteobacteria"(83);unclassified;unclassified;unclassified;unclassified;
HTN0MRN02EVD9N	Bacteria(100);unclassified;unclassified;unclassified;unclassified;unclassified;
HTN0MRN02EV2N1	Bacteria(100);unclassified;unclassified;unclassified;unclassified;unclassified;
HTN0MRN02EUZ3H	Bacteria(97);unclassified;unclassified;unclassified;unclassified;unclassified;
HTN0MRN02EUWN0	Bacteria(100);unclassified;unclassified;unclassified;unclassified;unclassified;
HTN0MRN02EUM45	Bacteria(98);unclassified;unclassified;unclassified;unclassified;unclassified;
HTN0MRN02ETND6	Bacteria(100);"Proteobacteria"(99);Gammaproteobacteria(99);unclassified;unclassified;unclassified;
HTN0MRN02ETG54	Bacteria(100);"Proteobacteria"(84);Deltaproteobacteria(83);unclassified;unclassified;unclassified;
HTN0MRN02ESLFP	Bacteria(100);"Proteobacteria"(100);Deltaproteobacteria(99);Desulfobacterales(98);Desulfobacteraceae(98);unclassified;
HTN0MRN02ESJM6	Bacteria(99);"Proteobacteria"(98);Deltaproteobacteria(95);Myxococcales(95);"Haliangiaceae"(94);Haliangium(94);
HTN0MRN02ESCZP	Bacteria(100);"Proteobacteria"(99);Gammaproteobacteria(98);Chromatiales(81);unclassified;unclassified;
HTN0MRN02ES5YZ	Bacteria(100);"Proteobacteria"(99);Gammaproteobacteria(97);unclassified;unclassified;unclassified;
HTN0MRN02ES57M	Bacteria(100);unclassified;unclassified;unclassified;unclassified;unclassified;
HTN0MRN02ES49I	Bacteria(99);unclassified;unclassified;unclassified;unclassified;unclassified;
HTN0MRN02ERMYS	Bacteria(94);unclassified;unclassified;unclassified;unclassified;unclassified;
HTN0MRN02ERHYJ	Bacteria(100);Firmicutes(94);Bacilli(90);Bacillales(90);unclassified;unclassified;
HTN0MRN02EREH5	Bacteria(99);unclassified;unclassified;unclassified;unclassified;unclassified;
HTN0MRN02EQTNE	Bacteria(100);"Proteobacteria"(100);Gammaproteobacteria(100);unclassified;unclassified;unclassified;
HTN0MRN02EQFMS	Bacteria(96);unclassified;unclassified;unclassified;unclassified;unclassified;
HTN0MRN02EPPXF	Bacteria(100);"Proteobacteria"(95);Deltaproteobacteria(95);Desulfobacterales(94);Desulfobacteraceae(94);Desulfosarcina(87);
HTN0MRN02EPHBO	Bacteria(100);"Proteobacteria"(100);Gammaproteobacteria(100);unclassified;unclassified;unclassified;
HTN0MRN02EP8WB	Bacteria(100);"Acidobacteria"(86);Acidobacteria_Gp10(85);Acidobacteria_Gp10_order_incertae_sedis(85);Acidobacteria_Gp10_family_incertae_sedis(85);Gp10(85);
HTN0MRN02EP45U	Bacteria(99);"Verrucomicrobia"(80);unclassified;unclassified;unclassified;unclassified;
HTN0MRN02EP3IC	Bacteria(100);unclassified;unclassified;unclassified;unclassified;unclassified;
HTN0MRN02EOYRW	Bacteria(100);"Proteobacteria"(100);Deltaproteobacteria(100);Desulfobacterales(88);Desulfobacteraceae(87);unclassified;
HTN0MRN02EOILT	Bacteria(98);unclassified;unclassified;unclassified;unclassified;unclassified;
HTN0MRN02ENGK2	Bacteria(99);unclassified;unclassified;unclassified;unclassified;unclassified;
HTN0MRN02EN50O	Bacteria(97);unclassified;unclassified;unclassified;unclassified;unclassified;
HTN0MRN02EN2JM	Bacteria(94);unclassified;unclassified;unclassified;unclassified;unclassified;
HTN0MRN02EN22B	Bacteria(100);"Proteobacteria"(99);Gammaproteobacteria(92);unclassified;unclassified;unclassified;
HTN0MRN02EMEET	Bacteria(100);"Proteobacteria"(96);Deltaproteobacteria(96);Desulfobacterales(95);Desulfobulbaceae(86);unclassified;
HTN0MRN02EM9RM	Bacteria(100);"Bacteroidetes"(98);unclassified;unclassified;unclassified;unclassified;
HTN0MRN02EM9M6	Bacteria(100);"Proteobacteria"(100);Gammaproteobacteria(100);unclassified;unclassified;unclassified;
HTN0MRN02EM3F2	Bacteria(98);unclassified;unclassified;unclassified;unclassified;unclassified;
HTN0MRN02EM19P	Bacteria(100);"Bacteroidetes"(100);unclassified;unclassified;unclassified;unclassified;
HTN0MRN02ELSXY	Bacteria(100);"Proteobacteria"(100);Gammaproteobacteria(98);unclassified;unclassified;unclassified;
HTN0MRN02ELO9S	Bacteria(100);"Proteobacteria"(96);Deltaproteobacteria(95);Desulfobacterales(85);Desulfobacteraceae(85);unclassified;
HTN0MRN02ELNZQ	Bacteria(100);unclassified;unclassified;unclassified;unclassified;unclassified;
HTN0MRN02ELFS5	Bacteria(97);unclassified;unclassified;unclassified;unclassified;unclassified;
HTN0MRN02ELFGK	Bacteria(100);unclassified;unclassified;unclassified;unclassified;unclassified;
HTN0MRN02EKW03	Bacteria(100);unclassified;unclassified;unclassified;unclassified;unclassified;
HTN0MRN02EKTLA	Bacteria(99);unclassified;unclassified;unclassified;unclassified;unclassified;
HTN0MRN02EKIPF	Bacteria(100);"Proteobacteria"(99);Deltaproteobacteria(97);Desulfobacterales(84);Desulfobacteraceae(84);unclassified;
HTN0MRN02EKHBT	Bacteria(100);"Actinobacteria"(99);Actinobacteria(99);Actinomycetales(99);unclassified;unclassified;
HTN0MRN02EK344	Bacteria(99);"Proteobacteria"(90);Gammaproteobacteria(81);unclassified;unclassified;unclassified;
HTN0MRN02EJZQY	Bacteria(100);"Bacteroidetes"(98);unclassified;unclassified;unclassified;unclassified;
HTN0MRN02EJUG1	Bacteria(99);unclassified;unclassified;unclassified;unclassified;unclassified;
HTN0MRN02EJU8B	Bacteria(100);"Bacteroidetes"(100);Flavobacteria(91);"Flavobacteriales"(91);Flavobacteriaceae(85);unclassified;
HTN0MRN02EJ4Q0	Bacteria(100);unclassified;unclassified;unclassified;unclassified;unclassified;
HTN0MRN02EI569	Bacteria(100);"Proteobacteria"(98);Gammaproteobacteria(97);unclassified;unclassified;unclassified;
HTN0MRN02EHV74	Bacteria(100);"Proteobacteria"(90);unclassified;unclassified;unclassified;unclassified;
HTN0MRN02EHO5E	Bacteria(96);unclassified;unclassified;unclassified;unclassified;unclassified;
HTN0MRN02EH7FU	Bacteria(100);"Proteobacteria"(100);Gammaproteobacteria(100);unclassified;unclassified;unclassified;
HTN0MRN02EGUS1	Bacteria(98);unclassified;unclassified;unclassified;unclassified;unclassified;
HTN0MRN02EG8AT	Bacteria(100);unclassified;unclassified;unclassified;unclassified;unclassified;
HTN0MRN02EG2FY	Bacteria(100);"Proteobacteria"(98);Deltaproteobacteria(98);Desulfobacterales(98);Desulfobulbaceae(96);unclassified;
HTN0MRN02EFZO9	Bacteria(97);unclassified;unclassified;unclassified;unclassified;unclassified;
HTN0MRN02EFPA9	Bacteria(95);unclassified;unclassified;unclassified;unclassified;unclassified;
HTN0MRN02EFOT4	Bacteria(100);unclassified;unclassified;unclassified;unclassified;unclassified;
HTN0MRN02EEUKN	Bacteria(97);unclassified;unclassified;unclassified;unclassified;unclassified;
HTN0MRN02EE8I0	Bacteria(100);"Acidobacteria"(81);unclassified;unclassified;unclassified;unclassified;
HTN0MRN02EDR1P	Bacteria(98);unclassified;unclassified;unclassified;unclassified;unclassified;
HTN0MRN02EDMGD	Bacteria(100);unclassified;unclassified;unclassified;unclassified;unclassified;
HTN0MRN02ECOK3	Bacteria(100);unclassified;unclassified;unclassified;unclassified;unclassified;
HTN0MRN02EBTFV	Bacteria(100);unclassified;unclassified;unclassified;unclassified;unclassified;
HTN0MRN02EBQYH	Bacteria(100);Firmicutes(100);Bacilli(100);Bacillales(100);Paenibacillaceae_1(100);Brevibacillus(100);
HTN0MRN02EBO7R	Bacteria(100);"Actinobacteria"(87);Actinobacteria(87);unclassified;unclassified;unclassified;
HTN0MRN02EB6GD	Bacteria(99);unclassified;unclassified;unclassified;unclassified;unclassified;
HTN0MRN02EAOG5	Bacteria(100);"Proteobacteria"(100);Gammaproteobacteria(100);Chromatiales(90);Chromatiaceae(89);unclassified;
HTN0MRN02EALYZ	Bacteria(100);"Proteobacteria"(96);Deltaproteobacteria(94);unclassified;unclassified;unclassified;
HTN0MRN02EAHJ3	Bacteria(100);unclassified;unclassified;unclassified;unclassified;unclassified;
HTN0MRN02EADZB	Bacteria(99);unclassified;unclassified;unclassified;unclassified;unclassified;
HTN0MRN02EADXR	Bacteria(100);"Proteobacteria"(99);Deltaproteobacteria(94);Myxococcales(91);unclassified;unclassified;
HTN0MRN02EACXJ	Bacteria(99);unclassified;unclassified;unclassified;unclassified;unclassified;
HTN0MRN02E0YQU	Bacteria(100);unclassified;unclassified;unclassified;unclassified;unclassified;
HTN0MRN02DZUBA	Bacteria(100);unclassified;unclassified;unclassified;unclassified;unclassified;
HTN0MRN02DZNK6	Bacteria(100);"Bacteroidetes"(93);unclassified;unclassified;unclassified;unclassified;
HTN0MRN02DZLEQ	Bacteria(100);unclassified;unclassified;unclassified;unclassified;unclassified;
HTN0MRN02DZK28	Bacteria(100);"Proteobacteria"(88);unclassified;unclassified;unclassified;unclassified;
HTN0MRN02DZCWB	Bacteria(100);unclassified;unclassified;unclassified;unclassified;unclassified;
HTN0MRN02DZATE	Bacteria(100);"Bacteroidetes"(100);Flavobacteria(100);"Flavobacteriales"(100);Flavobacteriaceae(100);unclassified;
HTN0MRN02DYW8F	Bacteria(99);unclassified;unclassified;unclassified;unclassified;unclassified;
HTN0MRN02DYT9B	Bacteria(100);BRC1(100);BRC1_class_incertae_sedis(100);BRC1_order_incertae_sedis(100);BRC1_family_incertae_sedis(100);BRC1_genera_incertae_sedis(100);
HTN0MRN02DYT2I	Bacteria(100);"Proteobacteria"(100);Gammaproteobacteria(98);unclassified;unclassified;unclassified;
HTN0MRN02DYM2R	Bacteria(100);"Proteobacteria"(97);unclassified;unclassified;unclassified;unclassified;
HTN0MRN02DYCX5	Bacteria(99);"Proteobacteria"(82);unclassified;unclassified;unclassified;unclassified;
HTN0MRN02DY4EZ	Bacteria(100);"Proteobacteria"(82);Gammaproteobacteria(82);unclassified;unclassified;unclassified;
HTN0MRN02DXO47	Bacteria(96);unclassified;unclassified;unclassified;unclassified;unclassified;
HTN0MRN02DXGPD	Bacteria(95);unclassified;unclassified;unclassified;unclassified;unclassified;
HTN0MRN02DXFH6	Bacteria(100);"Proteobacteria"(85);Deltaproteobacteria(83);Myxococcales(82);unclassified;unclassified;
HTN0MRN02DX6O3	Bacteria(98);unclassified;unclassified;unclassified;unclassified;unclassified;
HTN0MRN02DX3I1	Bacteria(100);Firmicutes(100);Bacilli(100);Lactobacillales(100);Streptococcaceae(100);Lactococcus(100);
HTN0MRN02DX2HM	Bacteria(100);unclassified;unclassified;unclassified;unclassified;unclassified;
HTN0MRN02DWYCN	Bacteria(85);unclassified;unclassified;unclassified;unclassified;unclassified;
HTN0MRN02DWXW8	Bacteria(100);"Actinobacteria"(100);Actinobacteria(100);Actinomycetales(100);unclassified;unclassified;
HTN0MRN02DWX7V	Bacteria(100);unclassified;unclassified;unclassified;unclassified;unclassified;
HTN0MRN02DWKLY	Bacteria(100);"Proteobacteria"(93);Gammaproteobacteria(85);unclassified;unclassified;unclassified;
HTN0MRN02DWHOP	Bacteria(100);unclassified;unclassified;unclassified;unclassified;unclassified;
HTN0MRN02DWEOZ	Bacteria(100);"Bacteroidetes"(100);Flavobacteria(95);"Flavobacteriales"(95);Cryomorphaceae(85);unclassified;
HTN0MRN02DWEGL	Bacteria(100);unclassified;unclassified;unclassified;unclassified;unclassified;
HTN0MRN02DWC81	Bacteria(96);Firmicutes(85);unclassified;unclassified;unclassified;unclassified;
HTN0MRN02DWB31	Bacteria(100);"Proteobacteria"(97);Deltaproteobacteria(97);unclassified;unclassified;unclassified;
HTN0MRN02DVCQJ	Bacteria(100);unclassified;unclassified;unclassified;unclassified;unclassified;
HTN0MRN02DVASD	Bacteria(100);"Acidobacteria"(93);Acidobacteria_Gp3(90);unclassified;unclassified;unclassified;
HTN0MRN02DV8CD	Bacteria(100);"Actinobacteria"(100);Actinobacteria(100);Actinomycetales(100);unclassified;unclassified;
HTN0MRN02DV7KF	Bacteria(97);unclassified;unclassified;unclassified;unclassified;unclassified;
HTN0MRN02DV4TP	Bacteria(100);unclassified;unclassified;unclassified;unclassified;unclassified;
HTN0MRN02DUOT9	Bacteria(100);"Bacteroidetes"(95);unclassified;unclassified;unclassified;unclassified;
HTN0MRN02DUJ6Z	Bacteria(100);unclassified;unclassified;unclassified;unclassified;unclassified;
HTN0MRN02DU3YI	Bacteria(100);"Proteobacteria"(88);Deltaproteobacteria(81);unclassified;unclassified;unclassified;
HTN0MRN02DU1W9	Bacteria(100);"Actinobacteria"(95);Actinobacteria(95);unclassified;unclassified;unclassified;
HTN0MRN02DTU68	Bacteria(100);"Proteobacteria"(83);unclassified;unclassified;unclassified;unclassified;
HTN0MRN02DTLY9	Bacteria(100);unclassified;unclassified;unclassified;unclassified;unclassified;
HTN0MRN02DTCEL	Bacteria(88);unclassified;unclassified;unclassified;unclassified;unclassified;
HTN0MRN02DSRVZ	Bacteria(100);"Bacteroidetes"(92);unclassified;unclassified;unclassified;unclassified;
HTN0MRN02DSR46	Bacteria(100);"Acidobacteria"(92);Acidobacteria_Gp22(89);Acidobacteria_Gp22_order_incertae_sedis(89);Acidobacteria_Gp22_family_incertae_sedis(89);Gp22(89);
HTN0MRN02DSM4M	Bacteria(100);"Bacteroidetes"(99);unclassified;unclassified;unclassified;unclassified;
HTN0MRN02DSM02	Bacteria(100);unclassified;unclassified;unclassified;unclassified;unclassified;
HTN0MRN02DSDHA	Bacteria(100);unclassified;unclassified;unclassified;unclassified;unclassified;
HTN0MRN02DS2O3	Bacteria(100);"Proteobacteria"(99);Gammaproteobacteria(99);unclassified;unclassified;unclassified;
HTN0MRN02DRYI7	Bacteria(100);unclassified;unclassified;unclassified;unclassified;unclassified;
HTN0MRN02DRMCY	Bacteria(100);"Acidobacteria"(85);unclassified;unclassified;unclassified;unclassified;
HTN0MRN02DR7PM	Bacteria(100);"Proteobacteria"(96);Deltaproteobacteria(91);Myxococcales(90);Polyangiaceae(86);unclassified;
HTN0MRN02DR7FP	Bacteria(100);"Proteobacteria"(97);Deltaproteobacteria(89);Myxococcales(88);unclassified;unclassified;
HTN0MRN02DQY0D	Bacteria(100);"Proteobacteria"(99);Deltaproteobacteria(98);Desulfobacterales(94);Desulfobacteraceae(94);unclassified;
HTN0MRN02DQSU5	Bacteria(100);"Proteobacteria"(100);Gammaproteobacteria(100);Chromatiales(86);unclassified;unclassified;
HTN0MRN02DQCC3	Bacteria(100);"Proteobacteria"(100);Gammaproteobacteria(100);unclassified;unclassified;unclassified;
HTN0MRN02DQBW4	Bacteria(100);"Proteobacteria"(99);Gammaproteobacteria(97);unclassified;unclassified;unclassified;
HTN0MRN02DQ4RA	Bacteria(100);"Proteobacteria"(100);Deltaproteobacteria(100);Desulfobacterales(96);Desulfobacteraceae(96);unclassified;
HTN0MRN02DQ0RV	Bacteria(100);"Proteobacteria"(81);unclassified;unclassified;unclassified;unclassified;
HTN0MRN02DPWTQ	Bacteria(95);unclassified;unclassified;unclassified;unclassified;unclassified;
HTN0MRN02DPT3K	Bacteria(100);unclassified;unclassified;unclassified;unclassified;unclassified;
HTN0MRN02DPRXB	Bacteria(100);Firmicutes(94);unclassified;unclassified;unclassified;unclassified;
HTN0MRN02DP6OI	Bacteria(100);"Bacteroidetes"(99);unclassified;unclassified;unclassified;unclassified;
HTN0MRN02DOPM0	Bacteria(98);unclassified;unclassified;unclassified;unclassified;unclassified;
HTN0MRN02DOMPQ	Bacteria(100);"Chlamydiae"(99);Chlamydiae(99);Chlamydiales(99);unclassified;unclassified;
HTN0MRN02DOMDS	Bacteria(100);unclassified;unclassified;unclassified;unclassified;unclassified;
HTN0MRN02DNZPN	Bacteria(100);"Proteobacteria"(90);Deltaproteobacteria(85);unclassified;unclassified;unclassified;
HTN0MRN02DN9DQ	Bacteria(100);unclassified;unclassified;unclassified;unclassified;unclassified;
HTN0MRN02DN28Z	Bacteria(100);unclassified;unclassified;unclassified;unclassified;unclassified;
HTN0MRN02DMX1T	Bacteria(98);unclassified;unclassified;unclassified;unclassified;unclassified;
HTN0MRN02DMVG0	Bacteria(100);"Proteobacteria"(99);Deltaproteobacteria(95);Myxococcales(95);unclassified;unclassified;
HTN0MRN02DMT33	Bacteria(99);"Proteobacteria"(92);Deltaproteobacteria(91);Desulfobacterales(90);Desulfobacteraceae(89);unclassified;
HTN0MRN02DMP29	Bacteria(100);unclassified;unclassified;unclassified;unclassified;unclassified;
HTN0MRN02DML5Y	Bacteria(100);"Proteobacteria"(100);Gammaproteobacteria(98);unclassified;unclassified;unclassified;
HTN0MRN02DMEJ3	Bacteria(100);unclassified;unclassified;unclassified;unclassified;unclassified;
HTN0MRN02DMBNK	Bacteria(100);unclassified;unclassified;unclassified;unclassified;unclassified;
HTN0MRN02DLVPE	Bacteria(99);unclassified;unclassified;unclassified;unclassified;unclassified;
HTN0MRN02DL4WA	Bacteria(98);unclassified;unclassified;unclassified;unclassified;unclassified;
HTN0MRN02DKLBA	Bacteria(100);"Proteobacteria"(99);Deltaproteobacteria(99);Desulfobacterales(95);Desulfobacteraceae(95);unclassified;
HTN0MRN02DKGK8	Bacteria(100);"Proteobacteria"(99);unclassified;unclassified;unclassified;unclassified;
HTN0MRN02DK859	Bacteria(100);unclassified;unclassified;unclassified;unclassified;unclassified;
HTN0MRN02DK7H1	Bacteria(100);"Proteobacteria"(100);"Zetaproteobacteria"(100);"Mariprofundales"(100);"Mariprofundaceae"(100);Mariprofundus(100);
HTN0MRN02DK4VQ	Bacteria(100);"Proteobacteria"(100);Deltaproteobacteria(100);Desulfobacterales(99);Desulfobulbaceae(99);unclassified;
HTN0MRN02DJRDE	Bacteria(100);unclassified;unclassified;unclassified;unclassified;unclassified;
HTN0MRN02DJMHA	Bacteria(100);unclassified;unclassified;unclassified;unclassified;unclassified;
HTN0MRN02DJBZM	Bacteria(100);"Acidobacteria"(86);Acidobacteria_Gp22(86);Acidobacteria_Gp22_order_incertae_sedis(86);Acidobacteria_Gp22_family_incertae_sedis(86);Gp22(86);
HTN0MRN02DIUXK	Bacteria(100);unclassified;unclassified;unclassified;unclassified;unclassified;
HTN0MRN02DILJU	Bacteria(100);unclassified;unclassified;unclassified;unclassified;unclassified;
HTN0MRN02DI2OD	Bacteria(100);unclassified;unclassified;unclassified;unclassified;unclassified;
HTN0MRN02DHZMK	Bacteria(100);Firmicutes(100);Clostridia(100);Clostridiales(100);Peptostreptococcaceae(99);Clostridium_XI(98);
HTN0MRN02DHU7R	Bacteria(99);unclassified;unclassified;unclassified;unclassified;unclassified;
HTN0MRN02DHSWA	Bacteria(100);unclassified;unclassified;unclassified;unclassified;unclassified;
HTN0MRN02DH161	Bacteria(100);"Acidobacteria"(81);unclassified;unclassified;unclassified;unclassified;
HTN0MRN02DGSZT	Bacteria(100);"Acidobacteria"(83);Acidobacteria_Gp22(82);Acidobacteria_Gp22_order_incertae_sedis(82);Acidobacteria_Gp22_family_incertae_sedis(82);Gp22(82);
HTN0MRN02DGOMJ	Bacteria(93);unclassified;unclassified;unclassified;unclassified;unclassified;
HTN0MRN02DGLQO	Bacteria(100);unclassified;unclassified;unclassified;unclassified;unclassified;
HTN0MRN02DGFFQ	Bacteria(100);"Proteobacteria"(100);Gammaproteobacteria(100);Chromatiales(85);unclassified;unclassified;
HTN0MRN02DGCMC	Bacteria(100);"Proteobacteria"(100);Gammaproteobacteria(100);unclassified;unclassified;unclassified;
HTN0MRN02DFU30	Bacteria(100);unclassified;unclassified;unclassified;unclassified;unclassified;
HTN0MRN02DFN4D	Bacteria(100);unclassified;unclassified;unclassified;unclassified;unclassified;
HTN0MRN02DFAUE	Bacteria(100);"Proteobacteria"(100);Deltaproteobacteria(99);Desulfobacterales(99);Desulfobacteraceae(99);unclassified;
HTN0MRN02DF7ZL	Bacteria(100);unclassified;unclassified;unclassified;unclassified;unclassified;
HTN0MRN02DF7AV	Bacteria(100);unclassified;unclassified;unclassified;unclassified;unclassified;
HTN0MRN02DEQFR	Bacteria(99);unclassified;unclassified;unclassified;unclassified;unclassified;
HTN0MRN02DEN2X	Bacteria(100);unclassified;unclassified;unclassified;unclassified;unclassified;
HTN0MRN02DED2G	Bacteria(100);"Acidobacteria"(90);Acidobacteria_Gp22(89);Acidobacteria_Gp22_order_incertae_sedis(89);Acidobacteria_Gp22_family_incertae_sedis(89);Gp22(89);
HTN0MRN02DDTPJ	Bacteria(100);"Proteobacteria"(88);unclassified;unclassified;unclassified;unclassified;
HTN0MRN02DD0Q8	Bacteria(100);unclassified;unclassified;unclassified;unclassified;unclassified;
HTN0MRN02DCYJR	Bacteria(100);"Proteobacteria"(100);Gammaproteobacteria(100);unclassified;unclassified;unclassified;
HTN0MRN02DCY53	Bacteria(100);unclassified;unclassified;unclassified;unclassified;unclassified;
HTN0MRN02DCVDJ	Bacteria(100);"Proteobacteria"(100);Gammaproteobacteria(93);unclassified;unclassified;unclassified;
HTN0MRN02DCOXO	Bacteria(100);"Proteobacteria"(98);Gammaproteobacteria(97);Gammaproteobacteria_order_incertae_sedis(80);Gammaproteobacteria_family_incertae_sedis(80);unclassified;
HTN0MRN02DCIEY	Bacteria(99);unclassified;unclassified;unclassified;unclassified;unclassified;
HTN0MRN02DCGA0	Bacteria(100);BRC1(89);BRC1_class_incertae_sedis(89);BRC1_order_incertae_sedis(89);BRC1_family_incertae_sedis(89);BRC1_genera_incertae_sedis(89);
HTN0MRN02DCFUU	Bacteria(100);"Bacteroidetes"(99);unclassified;unclassified;unclassified;unclassified;
HTN0MRN02DC7E7	Bacteria(100);"Proteobacteria"(95);Deltaproteobacteria(95);Desulfobacterales(82);Desulfobacteraceae(82);unclassified;
HTN0MRN02DBBE2	Bacteria(98);unclassified;unclassified;unclassified;unclassified;unclassified;
HTN0MRN02DAY90	Bacteria(100);"Proteobacteria"(88);unclassified;unclassified;unclassified;unclassified;
HTN0MRN02DAXMI	Bacteria(99);unclassified;unclassified;unclassified;unclassified;unclassified;
HTN0MRN02DAN0H	Bacteria(100);"Bacteroidetes"(100);Flavobacteria(91);"Flavobacteriales"(91);unclassified;unclassified;
HTN0MRN02DADMQ	Bacteria(100);"Proteobacteria"(99);Deltaproteobacteria(99);Desulfobacterales(93);Desulfobacteraceae(93);unclassified;
HTN0MRN02DA5WV	Bacteria(100);unclassified;unclassified;unclassified;unclassified;unclassified;
HTN0MRN02D9RLJ	Bacteria(100);"Proteobacteria"(98);Gammaproteobacteria(98);unclassified;unclassified;unclassified;
HTN0MRN02D9MON	Bacteria(99);unclassified;unclassified;unclassified;unclassified;unclassified;
HTN0MRN02D9BDH	Bacteria(100);"Proteobacteria"(100);Gammaproteobacteria(100);unclassified;unclassified;unclassified;
HTN0MRN02D99MX	Bacteria(100);"Actinobacteria"(100);Actinobacteria(100);Actinomycetales(100);unclassified;unclassified;
HTN0MRN02D92UO	Bacteria(100);unclassified;unclassified;unclassified;unclassified;unclassified;
HTN0MRN02D9077	Bacteria(100);unclassified;unclassified;unclassified;unclassified;unclassified;
HTN0MRN02D8YAM	Bacteria(99);unclassified;unclassified;unclassified;unclassified;unclassified;
HTN0MRN02D8PHI	Bacteria(98);unclassified;unclassified;unclassified;unclassified;unclassified;
HTN0MRN02D8O29	Bacteria(100);"Proteobacteria"(100);Deltaproteobacteria(99);Desulfobacterales(99);Desulfobulbaceae(97);unclassified;
HTN0MRN02D8MR6	Bacteria(100);"Bacteroidetes"(99);"Sphingobacteria"(93);"Sphingobacteriales"(93);unclassified;unclassified;
HTN0MRN02D8CL5	Bacteria(100);unclassified;unclassified;unclassified;unclassified;unclassified;
HTN0MRN02D81IA	Bacteria(100);"Proteobacteria"(93);Deltaproteobacteria(89);unclassified;unclassified;unclassified;
HTN0MRN02D7YGD	Bacteria(100);"Bacteroidetes"(100);Flavobacteria(98);"Flavobacteriales"(98);Flavobacteriaceae(93);unclassified;
HTN0MRN02D7U6Q	Bacteria(99);unclassified;unclassified;unclassified;unclassified;unclassified;
HTN0MRN02D7TN0	Bacteria(100);"Bacteroidetes"(99);unclassified;unclassified;unclassified;unclassified;
HTN0MRN02D7TJ6	Bacteria(100);"Proteobacteria"(100);Gammaproteobacteria(99);unclassified;unclassified;unclassified;
HTN0MRN02D7B1G	Bacteria(100);unclassified;unclassified;unclassified;unclassified;unclassified;
HTN0MRN02D65KA	Bacteria(100);"Proteobacteria"(80);unclassified;unclassified;unclassified;unclassified;
HTN0MRN02D5EAG	Bacteria(100);"Proteobacteria"(98);Gammaproteobacteria(97);unclassified;unclassified;unclassified;
HTN0MRN02D5CVV	Bacteria(100);unclassified;unclassified;unclassified;unclassified;unclassified;
HTN0MRN02D4VEB	Bacteria(100);unclassified;unclassified;unclassified;unclassified;unclassified;
HTN0MRN02D3R8F	Bacteria(100);"Proteobacteria"(80);unclassified;unclassified;unclassified;unclassified;
HTN0MRN02D3KX7	Bacteria(100);"Proteobacteria"(100);Deltaproteobacteria(100);Desulfobacterales(98);Desulfobacteraceae(98);unclassified;
HTN0MRN02D3BGM	Bacteria(97);unclassified;unclassified;unclassified;unclassified;unclassified;
HTN0MRN02D3AH0	Bacteria(100);"Proteobacteria"(100);Gammaproteobacteria(98);unclassified;unclassified;unclassified;
HTN0MRN02D39L1	Bacteria(100);"Proteobacteria"(99);Gammaproteobacteria(97);unclassified;unclassified;unclassified;
HTN0MRN02D2M5B	Bacteria(99);unclassified;unclassified;unclassified;unclassified;unclassified;
HTN0MRN02D2IZ0	Bacteria(100);"Proteobacteria"(100);Gammaproteobacteria(100);unclassified;unclassified;unclassified;
HTN0MRN02D2B9I	Bacteria(100);"Bacteroidetes"(100);Flavobacteria(83);"Flavobacteriales"(83);unclassified;unclassified;
HTN0MRN02D252U	Bacteria(100);unclassified;unclassified;unclassified;unclassified;unclassified;
HTN0MRN02D1UD5	Bacteria(96);unclassified;unclassified;unclassified;unclassified;unclassified;
HTN0MRN02D1QH3	Bacteria(100);"Proteobacteria"(97);Deltaproteobacteria(96);Desulfobacterales(94);Desulfobulbaceae(93);unclassified;
HTN0MRN02D11HR	Bacteria(100);"Acidobacteria"(86);unclassified;unclassified;unclassified;unclassified;
HTN0MRN02D0TAW	Bacteria(99);unclassified;unclassified;unclassified;unclassified;unclassified;
HTN0MRN02D0QTO	Bacteria(100);"Proteobacteria"(99);Gammaproteobacteria(85);unclassified;unclassified;unclassified;
HTN0MRN02D0KIY	Bacteria(100);unclassified;unclassified;unclassified;unclassified;unclassified;
HTN0MRN02D0J8Y	Bacteria(100);"Proteobacteria"(98);Deltaproteobacteria(96);Desulfobacterales(95);Desulfobulbaceae(95);unclassified;
HTN0MRN02D09ND	Bacteria(100);"Proteobacteria"(94);Gammaproteobacteria(82);unclassified;unclassified;unclassified;
HTN0MRN02D07IX	Bacteria(100);unclassified;unclassified;unclassified;unclassified;unclassified;
HTN0MRN02D05T2	Bacteria(100);unclassified;unclassified;unclassified;unclassified;unclassified;
HTN0MRN02C9R84	Bacteria(100);"Proteobacteria"(87);Deltaproteobacteria(86);unclassified;unclassified;unclassified;
HTN0MRN02C9OW5	Bacteria(100);unclassified;unclassified;unclassified;unclassified;unclassified;
HTN0MRN02C9NWW	Bacteria(100);"Acidobacteria"(93);Acidobacteria_Gp22(90);Acidobacteria_Gp22_order_incertae_sedis(90);Acidobacteria_Gp22_family_incertae_sedis(90);Gp22(90);
HTN0MRN02C9M1Q	Bacteria(100);"Proteobacteria"(92);Gammaproteobacteria(87);unclassified;unclassified;unclassified;
HTN0MRN02C9GUW	Bacteria(100);unclassified;unclassified;unclassified;unclassified;unclassified;
HTN0MRN02C99BN	Bacteria(100);"Actinobacteria"(100);Actinobacteria(100);Actinomycetales(100);Micromonosporaceae(98);unclassified;
HTN0MRN02C8V31	Bacteria(100);"Proteobacteria"(100);Gammaproteobacteria(100);Alteromonadales(89);Psychromonadaceae(82);Psychromonas(82);
HTN0MRN02C8UA3	Bacteria(100);"Bacteroidetes"(100);Flavobacteria(99);"Flavobacteriales"(99);Flavobacteriaceae(98);unclassified;
HTN0MRN02C8I6Z	Bacteria(100);"Chlamydiae"(97);Chlamydiae(97);Chlamydiales(97);unclassified;unclassified;
HTN0MRN02C8GEX	Bacteria(97);unclassified;unclassified;unclassified;unclassified;unclassified;
HTN0MRN02C8DDQ	Bacteria(100);unclassified;unclassified;unclassified;unclassified;unclassified;
HTN0MRN02C7X9H	Bacteria(100);"Proteobacteria"(99);Epsilonproteobacteria(99);Campylobacterales(99);Helicobacteraceae(98);Sulfurimonas(98);
HTN0MRN02C7IUY	Bacteria(100);unclassified;unclassified;unclassified;unclassified;unclassified;
HTN0MRN02C7688	Bacteria(100);"Proteobacteria"(97);Deltaproteobacteria(83);Myxococcales(83);unclassified;unclassified;
HTN0MRN02C6P8C	Bacteria(100);"Proteobacteria"(100);Gammaproteobacteria(98);unclassified;unclassified;unclassified;
HTN0MRN02C6DRI	Bacteria(100);"Proteobacteria"(97);Gammaproteobacteria(84);unclassified;unclassified;unclassified;
HTN0MRN02C6807	Bacteria(100);"Proteobacteria"(98);Gammaproteobacteria(89);unclassified;unclassified;unclassified;
HTN0MRN02C659Y	Bacteria(100);unclassified;unclassified;unclassified;unclassified;unclassified;
HTN0MRN02C56LV	Bacteria(100);"Proteobacteria"(100);Deltaproteobacteria(100);Desulfobacterales(90);Desulfobacteraceae(90);unclassified;
HTN0MRN02C500K	Bacteria(100);unclassified;unclassified;unclassified;unclassified;unclassified;
HTN0MRN02C4T9F	Bacteria(99);unclassified;unclassified;unclassified;unclassified;unclassified;
HTN0MRN02C4PNE	Bacteria(100);unclassified;unclassified;unclassified;unclassified;unclassified;
HTN0MRN02C4BH6	Bacteria(99);unclassified;unclassified;unclassified;unclassified;unclassified;
HTN0MRN02C436T	Bacteria(100);unclassified;unclassified;unclassified;unclassified;unclassified;
HTN0MRN02C3VAL	Bacteria(100);"Proteobacteria"(99);Gammaproteobacteria(97);unclassified;unclassified;unclassified;
HTN0MRN02C3JTW	Bacteria(97);unclassified;unclassified;unclassified;unclassified;unclassified;
HTN0MRN02C33M0	Bacteria(100);"Proteobacteria"(89);unclassified;unclassified;unclassified;unclassified;
HTN0MRN02C1IHD	Bacteria(100);unclassified;unclassified;unclassified;unclassified;unclassified;
HTN0MRN02C1FXE	Bacteria(100);WS3(99);WS3_class_incertae_sedis(99);WS3_order_incertae_sedis(99);WS3_family_incertae_sedis(99);WS3_genus_incertae_sedis(99);
HTN0MRN02C19BA	Bacteria(100);"Proteobacteria"(100);Gammaproteobacteria(100);unclassified;unclassified;unclassified;
HTN0MRN02C18ZH	Bacteria(100);"Actinobacteria"(96);Actinobacteria(96);Actinomycetales(84);unclassified;unclassified;
HTN0MRN02C12I1	Bacteria(100);"Proteobacteria"(99);Gammaproteobacteria(98);unclassified;unclassified;unclassified;
HTN0MRN02C11F6	Bacteria(97);unclassified;unclassified;unclassified;unclassified;unclassified;
HTN0MRN02C0LBS	Bacteria(99);unclassified;unclassified;unclassified;unclassified;unclassified;
HTN0MRN02C03RT	Bacteria(97);unclassified;unclassified;unclassified;unclassified;unclassified;
HTN0MRN01CJGEU	Bacteria(99);unclassified;unclassified;unclassified;unclassified;unclassified;
HTN0MRN01CIOGZ	Bacteria(99);unclassified;unclassified;unclassified;unclassified;unclassified;
HTN0MRN01CIM97	Bacteria(100);"Bacteroidetes"(100);Flavobacteria(97);"Flavobacteriales"(97);Flavobacteriaceae(96);unclassified;
HTN0MRN01CI0AH	Bacteria(100);"Bacteroidetes"(90);unclassified;unclassified;unclassified;unclassified;
HTN0MRN01CHYPN	Bacteria(100);"Proteobacteria"(88);Deltaproteobacteria(86);Desulfovibrionales(82);unclassified;unclassified;
HTN0MRN01CHJPO	Bacteria(92);unclassified;unclassified;unclassified;unclassified;unclassified;
HTN0MRN01CHBZB	Bacteria(98);unclassified;unclassified;unclassified;unclassified;unclassified;
HTN0MRN01CHA6H	Bacteria(100);unclassified;unclassified;unclassified;unclassified;unclassified;
HTN0MRN01CH7O5	Bacteria(100);unclassified;unclassified;unclassified;unclassified;unclassified;
HTN0MRN01CGTZU	Bacteria(100);Firmicutes(85);unclassified;unclassified;unclassified;unclassified;
HTN0MRN01CGTW9	Bacteria(100);"Verrucomicrobia"(89);Subdivision3(81);Subdivision3_order_incertae_sedis(81);Subdivision3_family_incertae_sedis(81);3_genus_incertae_sedis(81);
HTN0MRN01CFL0R	Bacteria(100);"Proteobacteria"(91);Deltaproteobacteria(91);Desulfovibrionales(87);Desulfohalobiaceae(81);unclassified;
HTN0MRN01CFIHS	Bacteria(100);"Acidobacteria"(92);Acidobacteria_Gp22(90);Acidobacteria_Gp22_order_incertae_sedis(90);Acidobacteria_Gp22_family_incertae_sedis(90);Gp22(90);
HTN0MRN01CF4GL	Bacteria(100);"Proteobacteria"(82);Deltaproteobacteria(81);unclassified;unclassified;unclassified;
HTN0MRN01CEJIQ	Bacteria(100);"Proteobacteria"(91);Deltaproteobacteria(90);unclassified;unclassified;unclassified;
HTN0MRN01CEJ6U	Bacteria(99);unclassified;unclassified;unclassified;unclassified;unclassified;
HTN0MRN01CED00	Bacteria(100);unclassified;unclassified;unclassified;unclassified;unclassified;
HTN0MRN01CDZLK	Bacteria(97);unclassified;unclassified;unclassified;unclassified;unclassified;
HTN0MRN01CDMTW	Bacteria(100);"Proteobacteria"(83);Deltaproteobacteria(81);unclassified;unclassified;unclassified;
HTN0MRN01CDDS3	Bacteria(99);unclassified;unclassified;unclassified;unclassified;unclassified;
HTN0MRN01CDA5S	Bacteria(100);"Proteobacteria"(87);unclassified;unclassified;unclassified;unclassified;
HTN0MRN01CC2KY	Bacteria(92);Firmicutes(81);unclassified;unclassified;unclassified;unclassified;
HTN0MRN01CBS0M	Bacteria(98);"Proteobacteria"(80);unclassified;unclassified;unclassified;unclassified;
HTN0MRN01CBM6U	Bacteria(100);"Proteobacteria"(94);Deltaproteobacteria(91);unclassified;unclassified;unclassified;
HTN0MRN01CB9GP	Bacteria(100);"Proteobacteria"(99);Deltaproteobacteria(99);Desulfobacterales(94);Desulfobacteraceae(94);unclassified;
HTN0MRN01CB4Q9	Bacteria(100);unclassified;unclassified;unclassified;unclassified;unclassified;
HTN0MRN01CB2MC	Bacteria(100);"Acidobacteria"(89);Acidobacteria_Gp22(87);Acidobacteria_Gp22_order_incertae_sedis(87);Acidobacteria_Gp22_family_incertae_sedis(87);Gp22(87);
HTN0MRN01CASL5	Bacteria(99);"Proteobacteria"(94);Deltaproteobacteria(93);Desulfobacterales(90);Desulfobacteraceae(82);unclassified;
HTN0MRN01CAGHN	Bacteria(100);"Bacteroidetes"(100);unclassified;unclassified;unclassified;unclassified;
HTN0MRN01CADRJ	Bacteria(95);unclassified;unclassified;unclassified;unclassified;unclassified;
HTN0MRN01CA7TU	Bacteria(100);"Bacteroidetes"(99);unclassified;unclassified;unclassified;unclassified;
HTN0MRN01CA6BC	Bacteria(100);"Proteobacteria"(99);Gammaproteobacteria(96);unclassified;unclassified;unclassified;
HTN0MRN01BZIV2	Bacteria(100);"Bacteroidetes"(96);"Sphingobacteria"(95);"Sphingobacteriales"(95);unclassified;unclassified;
HTN0MRN01BZHF4	Bacteria(96);unclassified;unclassified;unclassified;unclassified;unclassified;
HTN0MRN01BYYY5	Bacteria(100);"Proteobacteria"(100);Deltaproteobacteria(100);Desulfobacterales(100);Desulfobacteraceae(100);Desulfosarcina(99);
HTN0MRN01BYTJP	Bacteria(100);Firmicutes(99);Bacilli(97);unclassified;unclassified;unclassified;
HTN0MRN01BYBE2	Bacteria(100);"Actinobacteria"(100);Actinobacteria(100);Actinomycetales(100);unclassified;unclassified;
HTN0MRN01BY25W	Bacteria(100);"Proteobacteria"(99);Gammaproteobacteria(97);Chromatiales(80);unclassified;unclassified;
HTN0MRN01BWVMB	Bacteria(97);unclassified;unclassified;unclassified;unclassified;unclassified;
HTN0MRN01BWUTV	Bacteria(100);"Verrucomicrobia"(100);Verrucomicrobiae(100);Verrucomicrobiales(100);Verrucomicrobiaceae(100);Luteolibacter(100);
HTN0MRN01BWQGX	Bacteria(99);unclassified;unclassified;unclassified;unclassified;unclassified;
HTN0MRN01BVR65	Bacteria(100);unclassified;unclassified;unclassified;unclassified;unclassified;
HTN0MRN01BVC9B	Bacteria(100);"Bacteroidetes"(98);unclassified;unclassified;unclassified;unclassified;
HTN0MRN01BV6UE	Bacteria(100);"Proteobacteria"(99);Gammaproteobacteria(99);unclassified;unclassified;unclassified;
HTN0MRN01BV4AT	Bacteria(99);unclassified;unclassified;unclassified;unclassified;unclassified;
HTN0MRN01BUELH	Bacteria(100);unclassified;unclassified;unclassified;unclassified;unclassified;
HTN0MRN01BTS3X	Bacteria(100);"Proteobacteria"(87);unclassified;unclassified;unclassified;unclassified;
HTN0MRN01BSRO2	Bacteria(99);unclassified;unclassified;unclassified;unclassified;unclassified;
HTN0MRN01BSPKK	Bacteria(100);unclassified;unclassified;unclassified;unclassified;unclassified;
HTN0MRN01BSOLI	Bacteria(100);unclassified;unclassified;unclassified;unclassified;unclassified;
HTN0MRN01BSIEJ	Bacteria(100);"Proteobacteria"(100);Deltaproteobacteria(97);Myxococcales(95);unclassified;unclassified;
HTN0MRN01BSCVS	Bacteria(100);unclassified;unclassified;unclassified;unclassified;unclassified;
HTN0MRN01BSA8E	Bacteria(100);unclassified;unclassified;unclassified;unclassified;unclassified;
HTN0MRN01BRJRV	Bacteria(100);"Acidobacteria"(82);Acidobacteria_Gp22(81);Acidobacteria_Gp22_order_incertae_sedis(81);Acidobacteria_Gp22_family_incertae_sedis(81);Gp22(81);
HTN0MRN01BR2TQ	Bacteria(100);unclassified;unclassified;unclassified;unclassified;unclassified;
HTN0MRN01BQSS6	Bacteria(100);unclassified;unclassified;unclassified;unclassified;unclassified;
HTN0MRN01BQRKF	Bacteria(100);Firmicutes(99);Clostridia(80);unclassified;unclassified;unclassified;
HTN0MRN01BQI41	Bacteria(100);"Acidobacteria"(93);Acidobacteria_Gp22(92);Acidobacteria_Gp22_order_incertae_sedis(92);Acidobacteria_Gp22_family_incertae_sedis(92);Gp22(92);
HTN0MRN01BQB75	Bacteria(100);unclassified;unclassified;unclassified;unclassified;unclassified;
HTN0MRN01BPS1W	Bacteria(100);"Proteobacteria"(99);Deltaproteobacteria(98);unclassified;unclassified;unclassified;
HTN0MRN01BPFY4	Bacteria(100);"Proteobacteria"(100);Gammaproteobacteria(96);unclassified;unclassified;unclassified;
HTN0MRN01BOYMI	Bacteria(98);unclassified;unclassified;unclassified;unclassified;unclassified;
HTN0MRN01BOSJF	Bacteria(100);unclassified;unclassified;unclassified;unclassified;unclassified;
HTN0MRN01BOI94	Bacteria(100);unclassified;unclassified;unclassified;unclassified;unclassified;
HTN0MRN01BOGZP	Bacteria(100);"Proteobacteria"(98);Gammaproteobacteria(88);unclassified;unclassified;unclassified;
HTN0MRN01BO0VB	Bacteria(100);"Proteobacteria"(98);Gammaproteobacteria(91);unclassified;unclassified;unclassified;
HTN0MRN01BNUOH	Bacteria(100);"Proteobacteria"(95);Deltaproteobacteria(94);Myxococcales(92);unclassified;unclassified;
HTN0MRN01BNUKR	Bacteria(100);"Proteobacteria"(100);Gammaproteobacteria(99);Gammaproteobacteria_order_incertae_sedis(93);Gammaproteobacteria_family_incertae_sedis(93);Congregibacter(91);
HTN0MRN01BNTW3	Bacteria(100);unclassified;unclassified;unclassified;unclassified;unclassified;
HTN0MRN01BNN2P	Bacteria(100);unclassified;unclassified;unclassified;unclassified;unclassified;
HTN0MRN01BNHUF	Bacteria(100);"Proteobacteria"(99);Gammaproteobacteria(99);Gammaproteobacteria_order_incertae_sedis(88);Gammaproteobacteria_family_incertae_sedis(88);Congregibacter(80);
HTN0MRN01BN5N4	Bacteria(100);unclassified;unclassified;unclassified;unclassified;unclassified;
HTN0MRN01BMSP9	Bacteria(99);unclassified;unclassified;unclassified;unclassified;unclassified;
HTN0MRN01BMPI6	Bacteria(100);"Acidobacteria"(88);Acidobacteria_Gp10(88);Acidobacteria_Gp10_order_incertae_sedis(88);Acidobacteria_Gp10_family_incertae_sedis(88);Gp10(88);
HTN0MRN01BMABI	Bacteria(99);unclassified;unclassified;unclassified;unclassified;unclassified;
HTN0MRN01BM6UX	Bacteria(100);unclassified;unclassified;unclassified;unclassified;unclassified;
HTN0MRN01BLWCT	Bacteria(100);"Proteobacteria"(86);Deltaproteobacteria(84);unclassified;unclassified;unclassified;
HTN0MRN01BLPFI	Bacteria(100);"Actinobacteria"(100);Actinobacteria(100);Actinomycetales(100);unclassified;unclassified;
HTN0MRN01BLMMT	Bacteria(99);unclassified;unclassified;unclassified;unclassified;unclassified;
HTN0MRN01BLM6L	Bacteria(97);unclassified;unclassified;unclassified;unclassified;unclassified;
HTN0MRN01BLD6Z	Bacteria(100);"Proteobacteria"(87);Deltaproteobacteria(81);unclassified;unclassified;unclassified;
HTN0MRN01BL6KR	Bacteria(100);"Proteobacteria"(100);Gammaproteobacteria(98);unclassified;unclassified;unclassified;
HTN0MRN01BKAV2	Bacteria(100);"Proteobacteria"(89);unclassified;unclassified;unclassified;unclassified;
HTN0MRN01BK14Z	Bacteria(99);"Proteobacteria"(99);Gammaproteobacteria(91);unclassified;unclassified;unclassified;
HTN0MRN01BJV2Z	Bacteria(98);unclassified;unclassified;unclassified;unclassified;unclassified;
HTN0MRN01BJOH4	Bacteria(100);unclassified;unclassified;unclassified;unclassified;unclassified;
HTN0MRN01BJNYM	Bacteria(100);"Proteobacteria"(95);Gammaproteobacteria(90);unclassified;unclassified;unclassified;
HTN0MRN01BJM6S	Bacteria(100);"Proteobacteria"(100);Gammaproteobacteria(100);unclassified;unclassified;unclassified;
HTN0MRN01BJJJ5	Bacteria(100);"Proteobacteria"(82);unclassified;unclassified;unclassified;unclassified;
HTN0MRN01BJH33	Bacteria(100);"Proteobacteria"(98);Gammaproteobacteria(94);unclassified;unclassified;unclassified;
HTN0MRN01BJ90W	Bacteria(100);"Proteobacteria"(100);Gammaproteobacteria(97);unclassified;unclassified;unclassified;
HTN0MRN01BIU8A	Bacteria(100);Firmicutes(100);Bacilli(100);Bacillales(100);unclassified;unclassified;
HTN0MRN01BIISV	Bacteria(95);unclassified;unclassified;unclassified;unclassified;unclassified;
HTN0MRN01BIGJG	Bacteria(96);unclassified;unclassified;unclassified;unclassified;unclassified;
HTN0MRN01BI97D	Bacteria(100);"Proteobacteria"(86);Deltaproteobacteria(86);unclassified;unclassified;unclassified;
HTN0MRN01BHS51	Bacteria(100);unclassified;unclassified;unclassified;unclassified;unclassified;
HTN0MRN01BHOVK	Bacteria(99);unclassified;unclassified;unclassified;unclassified;unclassified;
HTN0MRN01BH88Y	Bacteria(100);"Bacteroidetes"(99);Flavobacteria(80);"Flavobacteriales"(80);unclassified;unclassified;
HTN0MRN01BH4WP	Bacteria(98);unclassified;unclassified;unclassified;unclassified;unclassified;
HTN0MRN01BH44Q	Bacteria(100);unclassified;unclassified;unclassified;unclassified;unclassified;
HTN0MRN01BH2D3	Bacteria(98);unclassified;unclassified;unclassified;unclassified;unclassified;
HTN0MRN01BGP6L	Bacteria(95);unclassified;unclassified;unclassified;unclassified;unclassified;
HTN0MRN01BFYIC	Bacteria(100);"Bacteroidetes"(98);unclassified;unclassified;unclassified;unclassified;
HTN0MRN01BFYFE	Bacteria(98);"Bacteroidetes"(97);unclassified;unclassified;unclassified;unclassified;
HTN0MRN01BFWWA	Bacteria(100);unclassified;unclassified;unclassified;unclassified;unclassified;
HTN0MRN01BFVPB	Bacteria(93);unclassified;unclassified;unclassified;unclassified;unclassified;
HTN0MRN01BFUYO	Bacteria(97);unclassified;unclassified;unclassified;unclassified;unclassified;
HTN0MRN01BFQD1	Bacteria(100);unclassified;unclassified;unclassified;unclassified;unclassified;
HTN0MRN01BFF8Y	Bacteria(100);"Proteobacteria"(83);unclassified;unclassified;unclassified;unclassified;
HTN0MRN01BFAEX	Bacteria(100);unclassified;unclassified;unclassified;unclassified;unclassified;
HTN0MRN01BF4KO	Bacteria(99);unclassified;unclassified;unclassified;unclassified;unclassified;
HTN0MRN01BEF84	Bacteria(100);unclassified;unclassified;unclassified;unclassified;unclassified;
HTN0MRN01BECW0	Bacteria(100);unclassified;unclassified;unclassified;unclassified;unclassified;
HTN0MRN01BDDER	Bacteria(99);unclassified;unclassified;unclassified;unclassified;unclassified;
HTN0MRN01BDBXF	Bacteria(98);unclassified;unclassified;unclassified;unclassified;unclassified;
HTN0MRN01BC1LL	Bacteria(100);"Proteobacteria"(99);Gammaproteobacteria(90);unclassified;unclassified;unclassified;
HTN0MRN01BBR29	Bacteria(100);unclassified;unclassified;unclassified;unclassified;unclassified;
HTN0MRN01BBPT2	Bacteria(100);"Proteobacteria"(95);Deltaproteobacteria(95);Desulfobacterales(80);Desulfobacteraceae(80);unclassified;
HTN0MRN01BAD40	Bacteria(100);"Proteobacteria"(89);Deltaproteobacteria(87);unclassified;unclassified;unclassified;
HTN0MRN01BA92W	Bacteria(100);"Proteobacteria"(99);Gammaproteobacteria(97);unclassified;unclassified;unclassified;
HTN0MRN01BA09S	Bacteria(100);"Bacteroidetes"(95);unclassified;unclassified;unclassified;unclassified;
HTN0MRN01B9NKG	Bacteria(100);"Bacteroidetes"(100);Flavobacteria(100);"Flavobacteriales"(100);Flavobacteriaceae(100);Lacinutrix(82);
HTN0MRN01B9G3A	Bacteria(100);"Proteobacteria"(99);unclassified;unclassified;unclassified;unclassified;
HTN0MRN01B98AH	Bacteria(99);unclassified;unclassified;unclassified;unclassified;unclassified;
HTN0MRN01B93UQ	Bacteria(100);"Proteobacteria"(100);Gammaproteobacteria(100);Chromatiales(94);Ectothiorhodospiraceae(88);unclassified;
HTN0MRN01B8UZF	Bacteria(100);unclassified;unclassified;unclassified;unclassified;unclassified;
HTN0MRN01B8TG5	Bacteria(100);unclassified;unclassified;unclassified;unclassified;unclassified;
HTN0MRN01B8EKI	Bacteria(100);"Acidobacteria"(90);Acidobacteria_Gp6(89);Acidobacteria_Gp6_order_incertae_sedis(89);Acidobacteria_Gp6_family_incertae_sedis(89);Gp6(89);
HTN0MRN01B87HF	Bacteria(99);unclassified;unclassified;unclassified;unclassified;unclassified;
HTN0MRN01B7YL4	Bacteria(99);unclassified;unclassified;unclassified;unclassified;unclassified;
HTN0MRN01B7TZ3	Bacteria(100);unclassified;unclassified;unclassified;unclassified;unclassified;
HTN0MRN01B7NW9	Bacteria(100);"Bacteroidetes"(100);"Bacteroidia"(84);"Bacteroidales"(84);unclassified;unclassified;
HTN0MRN01B7DVN	Bacteria(100);unclassified;unclassified;unclassified;unclassified;unclassified;
HTN0MRN01B72BS	Bacteria(100);unclassified;unclassified;unclassified;unclassified;unclassified;
HTN0MRN01B6VUJ	Bacteria(100);"Proteobacteria"(99);Gammaproteobacteria(98);unclassified;unclassified;unclassified;
HTN0MRN01B6FZJ	Bacteria(100);"Proteobacteria"(100);Deltaproteobacteria(100);Desulfobacterales(96);Desulfobacteraceae(96);unclassified;
HTN0MRN01B6565	Bacteria(100);unclassified;unclassified;unclassified;unclassified;unclassified;
HTN0MRN01B64FK	Bacteria(99);"Proteobacteria"(90);unclassified;unclassified;unclassified;unclassified;
HTN0MRN01B5Z7P	Bacteria(95);unclassified;unclassified;unclassified;unclassified;unclassified;
HTN0MRN01B5HGB	Bacteria(100);unclassified;unclassified;unclassified;unclassified;unclassified;
HTN0MRN01B5EP8	Bacteria(100);"Proteobacteria"(96);Deltaproteobacteria(94);unclassified;unclassified;unclassified;
HTN0MRN01B5DX6	Bacteria(100);"Proteobacteria"(100);Gammaproteobacteria(99);unclassified;unclassified;unclassified;
HTN0MRN01B5CEH	Bacteria(100);"Proteobacteria"(91);Deltaproteobacteria(80);unclassified;unclassified;unclassified;
HTN0MRN01B53C4	Bacteria(98);unclassified;unclassified;unclassified;unclassified;unclassified;
HTN0MRN01B4YRA	Bacteria(98);unclassified;unclassified;unclassified;unclassified;unclassified;
HTN0MRN01B4T7H	Bacteria(100);unclassified;unclassified;unclassified;unclassified;unclassified;
HTN0MRN01B49Z2	Bacteria(100);"Proteobacteria"(99);Gammaproteobacteria(96);unclassified;unclassified;unclassified;
HTN0MRN01B470I	Bacteria(92);unclassified;unclassified;unclassified;unclassified;unclassified;
HTN0MRN01B3ZOQ	Bacteria(93);unclassified;unclassified;unclassified;unclassified;unclassified;
HTN0MRN01B3Y6E	Bacteria(100);"Proteobacteria"(99);Deltaproteobacteria(99);Myxococcales(99);Nannocystaceae(99);unclassified;
HTN0MRN01B3RHW	Bacteria(100);unclassified;unclassified;unclassified;unclassified;unclassified;
HTN0MRN01B3R9B	Bacteria(100);"Proteobacteria"(98);Deltaproteobacteria(98);Desulfobacterales(89);Desulfobacteraceae(89);unclassified;
HTN0MRN01B3H1J	Bacteria(100);"Proteobacteria"(93);Deltaproteobacteria(93);Desulfovibrionales(82);unclassified;unclassified;
HTN0MRN01B3AHA	Bacteria(100);"Proteobacteria"(91);Deltaproteobacteria(91);unclassified;unclassified;unclassified;
HTN0MRN01B2ZDD	Bacteria(100);"Verrucomicrobia"(90);Subdivision3(89);Subdivision3_order_incertae_sedis(89);Subdivision3_family_incertae_sedis(89);3_genus_incertae_sedis(89);
HTN0MRN01B2WOA	Bacteria(95);unclassified;unclassified;unclassified;unclassified;unclassified;
HTN0MRN01B26V8	Bacteria(100);"Acidobacteria"(100);Acidobacteria_Gp26(100);Acidobacteria_Gp26_order_incertae_sedis(100);Acidobacteria_Gp26_family_incertae_sedis(100);Gp26(100);
HTN0MRN01B1X3G	Bacteria(100);unclassified;unclassified;unclassified;unclassified;unclassified;
HTN0MRN01B1SXP	Bacteria(97);unclassified;unclassified;unclassified;unclassified;unclassified;
HTN0MRN01B1LQ6	Bacteria(100);"Proteobacteria"(94);Gammaproteobacteria(94);unclassified;unclassified;unclassified;
HTN0MRN01B0V4Q	Bacteria(99);"Proteobacteria"(97);Deltaproteobacteria(97);Desulfobacterales(92);Desulfobacteraceae(92);unclassified;
HTN0MRN01B0OV3	Bacteria(100);unclassified;unclassified;unclassified;unclassified;unclassified;
HTN0MRN01B09RV	Bacteria(99);unclassified;unclassified;unclassified;unclassified;unclassified;
HTN0MRN01AZIPE	Bacteria(100);unclassified;unclassified;unclassified;unclassified;unclassified;
HTN0MRN01AZC2T	Bacteria(100);"Proteobacteria"(100);Gammaproteobacteria(98);unclassified;unclassified;unclassified;
HTN0MRN01AYIV0	Bacteria(100);"Verrucomicrobia"(99);Verrucomicrobiae(97);Verrucomicrobiales(97);Verrucomicrobiaceae(90);unclassified;
HTN0MRN01AYGW6	Bacteria(92);unclassified;unclassified;unclassified;unclassified;unclassified;
HTN0MRN01AYC1O	Bacteria(91);unclassified;unclassified;unclassified;unclassified;unclassified;
HTN0MRN01AYA3M	Bacteria(100);unclassified;unclassified;unclassified;unclassified;unclassified;
HTN0MRN01AY75Y	Bacteria(100);"Proteobacteria"(99);Gammaproteobacteria(95);unclassified;unclassified;unclassified;
HTN0MRN01AY0CG	Bacteria(100);"Proteobacteria"(90);Deltaproteobacteria(87);unclassified;unclassified;unclassified;
HTN0MRN01AXWSI	Bacteria(100);"Proteobacteria"(83);Deltaproteobacteria(83);unclassified;unclassified;unclassified;
HTN0MRN01AXC19	Bacteria(100);"Proteobacteria"(100);Gammaproteobacteria(100);Gammaproteobacteria_order_incertae_sedis(92);Gammaproteobacteria_family_incertae_sedis(92);unclassified;
HTN0MRN01AX09S	Bacteria(98);"Proteobacteria"(93);unclassified;unclassified;unclassified;unclassified;
HTN0MRN01AWRXV	Bacteria(100);"Bacteroidetes"(92);unclassified;unclassified;unclassified;unclassified;
HTN0MRN01AWAXM	Bacteria(92);unclassified;unclassified;unclassified;unclassified;unclassified;
HTN0MRN01AW49M	Bacteria(100);"Proteobacteria"(99);Gammaproteobacteria(92);unclassified;unclassified;unclassified;
HTN0MRN01AW378	Bacteria(100);"Bacteroidetes"(98);unclassified;unclassified;unclassified;unclassified;
HTN0MRN01AVQKC	Bacteria(100);Firmicutes(91);unclassified;unclassified;unclassified;unclassified;
HTN0MRN01AVOPD	Bacteria(100);unclassified;unclassified;unclassified;unclassified;unclassified;
HTN0MRN01AVH0U	Bacteria(100);"Proteobacteria"(81);unclassified;unclassified;unclassified;unclassified;
HTN0MRN01AVG4F	Bacteria(100);"Proteobacteria"(96);Deltaproteobacteria(95);Syntrophobacterales(83);Syntrophobacteraceae(80);unclassified;
HTN0MRN01AVAQ5	Bacteria(100);unclassified;unclassified;unclassified;unclassified;unclassified;
HTN0MRN01AUXMD	Bacteria(100);"Proteobacteria"(100);Gammaproteobacteria(100);unclassified;unclassified;unclassified;
HTN0MRN01AUU5O	Bacteria(100);unclassified;unclassified;unclassified;unclassified;unclassified;
HTN0MRN01AUM2G	Bacteria(100);unclassified;unclassified;unclassified;unclassified;unclassified;
HTN0MRN01AUJZ9	Bacteria(100);"Proteobacteria"(98);Deltaproteobacteria(98);Desulfobacterales(87);Desulfobacteraceae(87);unclassified;
HTN0MRN01AUJQF	Bacteria(100);unclassified;unclassified;unclassified;unclassified;unclassified;
HTN0MRN01AUHH0	Bacteria(100);unclassified;unclassified;unclassified;unclassified;unclassified;
HTN0MRN01ATTZ7	Bacteria(100);"Verrucomicrobia"(100);Verrucomicrobiae(100);Verrucomicrobiales(100);unclassified;unclassified;
HTN0MRN01ATSNX	Bacteria(100);unclassified;unclassified;unclassified;unclassified;unclassified;
HTN0MRN01ATRDB	Bacteria(100);"Bacteroidetes"(100);Flavobacteria(100);"Flavobacteriales"(100);Flavobacteriaceae(100);unclassified;
HTN0MRN01ATBV1	Bacteria(91);unclassified;unclassified;unclassified;unclassified;unclassified;
HTN0MRN01ATAE6	Bacteria(100);unclassified;unclassified;unclassified;unclassified;unclassified;
HTN0MRN01AT4S0	Bacteria(100);"Acidobacteria"(93);Acidobacteria_Gp22(93);Acidobacteria_Gp22_order_incertae_sedis(93);Acidobacteria_Gp22_family_incertae_sedis(93);Gp22(93);
HTN0MRN01ASLQT	Bacteria(100);unclassified;unclassified;unclassified;unclassified;unclassified;
HTN0MRN01ASLA8	Bacteria(100);unclassified;unclassified;unclassified;unclassified;unclassified;
HTN0MRN01ASI0Q	Bacteria(100);unclassified;unclassified;unclassified;unclassified;unclassified;
HTN0MRN01ARZO5	Bacteria(100);"Proteobacteria"(99);Gammaproteobacteria(98);unclassified;unclassified;unclassified;
HTN0MRN01ARYCW	Bacteria(100);"Proteobacteria"(98);Deltaproteobacteria(98);Desulfobacterales(81);Desulfobacteraceae(81);unclassified;
HTN0MRN01AR7HV	Bacteria(100);"Proteobacteria"(95);Gammaproteobacteria(85);unclassified;unclassified;unclassified;
HTN0MRN01AR4CQ	Bacteria(100);unclassified;unclassified;unclassified;unclassified;unclassified;
HTN0MRN01AQRWN	Bacteria(100);"Bacteroidetes"(99);unclassified;unclassified;unclassified;unclassified;
HTN0MRN01AQLVD	Bacteria(100);"Actinobacteria"(99);Actinobacteria(99);Actinomycetales(95);unclassified;unclassified;
HTN0MRN01AQLDA	Bacteria(100);"Bacteroidetes"(97);Flavobacteria(89);"Flavobacteriales"(89);unclassified;unclassified;
HTN0MRN01AQF1M	Bacteria(100);"Proteobacteria"(97);Gammaproteobacteria(97);unclassified;unclassified;unclassified;
HTN0MRN01AQ71H	Bacteria(100);"Proteobacteria"(100);Gammaproteobacteria(100);unclassified;unclassified;unclassified;
HTN0MRN01APQXS	Bacteria(100);"Proteobacteria"(99);Deltaproteobacteria(98);Desulfobacterales(93);Desulfobacteraceae(93);unclassified;
HTN0MRN01AOZOD	Bacteria(100);"Bacteroidetes"(98);unclassified;unclassified;unclassified;unclassified;
HTN0MRN01AOXB5	Bacteria(100);"Bacteroidetes"(98);unclassified;unclassified;unclassified;unclassified;
HTN0MRN01AOPC1	Bacteria(99);unclassified;unclassified;unclassified;unclassified;unclassified;
HTN0MRN01AN7F2	Bacteria(100);unclassified;unclassified;unclassified;unclassified;unclassified;
HTN0MRN01AMV9O	Bacteria(100);unclassified;unclassified;unclassified;unclassified;unclassified;
HTN0MRN01AMHC9	Bacteria(100);"Proteobacteria"(80);unclassified;unclassified;unclassified;unclassified;
HTN0MRN01AM2TS	Bacteria(100);unclassified;unclassified;unclassified;unclassified;unclassified;
HTN0MRN01ALZSN	Bacteria(100);"Proteobacteria"(100);Deltaproteobacteria(100);Desulfobacterales(100);Desulfobulbaceae(99);unclassified;
HTN0MRN01ALPN2	Bacteria(100);unclassified;unclassified;unclassified;unclassified;unclassified;
HTN0MRN01ALOOD	Bacteria(100);"Proteobacteria"(99);Deltaproteobacteria(97);Desulfobacterales(93);Desulfobacteraceae(92);unclassified;
HTN0MRN01ALLHB	Bacteria(100);unclassified;unclassified;unclassified;unclassified;unclassified;
HTN0MRN01ALEKX	Bacteria(100);"Proteobacteria"(95);Gammaproteobacteria(95);unclassified;unclassified;unclassified;
HTN0MRN01AL6FO	Bacteria(100);"Proteobacteria"(95);Deltaproteobacteria(95);Desulfobacterales(92);Desulfobacteraceae(91);unclassified;
HTN0MRN01AKURZ	Bacteria(100);unclassified;unclassified;unclassified;unclassified;unclassified;
HTN0MRN01AKG9I	Bacteria(99);"Bacteroidetes"(90);unclassified;unclassified;unclassified;unclassified;
HTN0MRN01AK84X	Bacteria(98);unclassified;unclassified;unclassified;unclassified;unclassified;
HTN0MRN01AK2O7	Bacteria(95);unclassified;unclassified;unclassified;unclassified;unclassified;
HTN0MRN01AJZQI	Bacteria(100);unclassified;unclassified;unclassified;unclassified;unclassified;
HTN0MRN01AJU3H	Bacteria(96);unclassified;unclassified;unclassified;unclassified;unclassified;
HTN0MRN01AJ0C2	Bacteria(100);WS3(93);WS3_class_incertae_sedis(93);WS3_order_incertae_sedis(93);WS3_family_incertae_sedis(93);WS3_genus_incertae_sedis(93);
HTN0MRN01AIXFD	Bacteria(99);unclassified;unclassified;unclassified;unclassified;unclassified;
HTN0MRN01AIFCU	Bacteria(100);unclassified;unclassified;unclassified;unclassified;unclassified;
HTN0MRN01AI8BD	Bacteria(100);Firmicutes(100);Bacilli(100);Bacillales(100);Bacillaceae_1(90);Bacillus(90);
HTN0MRN01AI082	Bacteria(98);unclassified;unclassified;unclassified;unclassified;unclassified;
HTN0MRN01AHIXX	Bacteria(100);"Proteobacteria"(98);Gammaproteobacteria(95);Chromatiales(84);unclassified;unclassified;
HTN0MRN01AGW1T	Bacteria(100);"Proteobacteria"(99);Gammaproteobacteria(99);unclassified;unclassified;unclassified;
HTN0MRN01A9ZI0	Bacteria(100);unclassified;unclassified;unclassified;unclassified;unclassified;
HTN0MRN01A9DC9	Bacteria(100);unclassified;unclassified;unclassified;unclassified;unclassified;
HTN0MRN01A9BMS	Bacteria(100);"Proteobacteria"(100);Gammaproteobacteria(100);unclassified;unclassified;unclassified;
HTN0MRN01A8OOE	Bacteria(100);"Proteobacteria"(96);Gammaproteobacteria(91);unclassified;unclassified;unclassified;
HTN0MRN01A8BNQ	Bacteria(95);unclassified;unclassified;unclassified;unclassified;unclassified;
HTN0MRN01A8AZN	Bacteria(100);"Proteobacteria"(100);Gammaproteobacteria(96);unclassified;unclassified;unclassified;
HTN0MRN01A88IT	Bacteria(99);unclassified;unclassified;unclassified;unclassified;unclassified;
HTN0MRN01A88GP	Bacteria(100);"Proteobacteria"(88);Deltaproteobacteria(88);Desulfobacterales(80);Desulfobacteraceae(80);unclassified;
HTN0MRN01A7QZK	Bacteria(100);"Actinobacteria"(100);Actinobacteria(100);Actinomycetales(100);unclassified;unclassified;
HTN0MRN01A7C7H	Bacteria(100);unclassified;unclassified;unclassified;unclassified;unclassified;
HTN0MRN01A780E	Bacteria(100);"Proteobacteria"(100);Gammaproteobacteria(99);Oceanospirillales(80);unclassified;unclassified;
HTN0MRN01A6NR4	Bacteria(100);unclassified;unclassified;unclassified;unclassified;unclassified;
HTN0MRN01A6MCS	Bacteria(97);unclassified;unclassified;unclassified;unclassified;unclassified;
HTN0MRN01A6DCG	Bacteria(94);unclassified;unclassified;unclassified;unclassified;unclassified;
HTN0MRN01A6BZ1	Bacteria(100);"Bacteroidetes"(99);unclassified;unclassified;unclassified;unclassified;
HTN0MRN01A66D0	Bacteria(99);unclassified;unclassified;unclassified;unclassified;unclassified;
HTN0MRN01A5IBM	Bacteria(100);"Proteobacteria"(100);Gammaproteobacteria(98);unclassified;unclassified;unclassified;
HTN0MRN01A5I01	Bacteria(100);Firmicutes(100);Bacilli(97);Bacillales(97);unclassified;unclassified;
HTN0MRN01A5H79	Bacteria(100);"Proteobacteria"(92);unclassified;unclassified;unclassified;unclassified;
HTN0MRN01A5FCZ	Bacteria(97);"Actinobacteria"(85);Actinobacteria(85);unclassified;unclassified;unclassified;
HTN0MRN01A4DTK	Bacteria(98);unclassified;unclassified;unclassified;unclassified;unclassified;
HTN0MRN01A3Z0F	Bacteria(100);"Proteobacteria"(100);Gammaproteobacteria(95);unclassified;unclassified;unclassified;
HTN0MRN01A3SVC	Bacteria(98);"Bacteroidetes"(97);unclassified;unclassified;unclassified;unclassified;
HTN0MRN01A3N4P	Bacteria(100);unclassified;unclassified;unclassified;unclassified;unclassified;
HTN0MRN01A3JDV	Bacteria(100);unclassified;unclassified;unclassified;unclassified;unclassified;
HTN0MRN01A3H5N	Bacteria(100);"Proteobacteria"(100);Gammaproteobacteria(90);unclassified;unclassified;unclassified;
HTN0MRN01A2VIO	Bacteria(100);"Proteobacteria"(96);Deltaproteobacteria(96);Desulfobacterales(81);Desulfobacteraceae(81);unclassified;
HTN0MRN01A2S85	Bacteria(95);unclassified;unclassified;unclassified;unclassified;unclassified;
HTN0MRN01A2PGF	Bacteria(96);unclassified;unclassified;unclassified;unclassified;unclassified;
HTN0MRN01A29XG	Bacteria(100);"Proteobacteria"(100);Gammaproteobacteria(100);Alteromonadales(92);Colwelliaceae(80);unclassified;
HTN0MRN01A264H	Bacteria(99);"Bacteroidetes"(98);unclassified;unclassified;unclassified;unclassified;
HTN0MRN01A1PSI	Bacteria(100);unclassified;unclassified;unclassified;unclassified;unclassified;
HTN0MRN01A1HT9	Bacteria(100);unclassified;unclassified;unclassified;unclassified;unclassified;
HTN0MRN01A1HHL	Bacteria(100);"Proteobacteria"(97);Gammaproteobacteria(89);unclassified;unclassified;unclassified;
HTN0MRN01A1HAK	Bacteria(100);"Proteobacteria"(99);Deltaproteobacteria(98);Desulfobacterales(98);Desulfobulbaceae(94);unclassified;
HTN0MRN01A1E5J	Bacteria(100);"Proteobacteria"(86);Deltaproteobacteria(86);unclassified;unclassified;unclassified;
HTN0MRN01A1A2I	Bacteria(100);unclassified;unclassified;unclassified;unclassified;unclassified;
HTN0MRN01A119F	Bacteria(100);"Acidobacteria"(92);Acidobacteria_Gp22(92);Acidobacteria_Gp22_order_incertae_sedis(92);Acidobacteria_Gp22_family_incertae_sedis(92);Gp22(92);
HTN0MRN01A0YTI	Bacteria(100);"Proteobacteria"(82);unclassified;unclassified;unclassified;unclassified;
HTN0MRN01A0FSO	Bacteria(100);"Proteobacteria"(97);Gammaproteobacteria(83);unclassified;unclassified;unclassified;
HTN0MRN01A09FT	Bacteria(100);"Verrucomicrobia"(98);Verrucomicrobiae(95);Verrucomicrobiales(95);"Rubritaleaceae"(84);Rubritalea(84);
HTN0MRN01BGVB3	Bacteria(100);"Proteobacteria"(100);Deltaproteobacteria(100);Desulfobacterales(98);Desulfobacteraceae(98);unclassified;
HTN0MRN01BRVLL	Bacteria(100);"Proteobacteria"(99);Deltaproteobacteria(99);unclassified;unclassified;unclassified;
HTN0MRN01BADNY	Bacteria(100);unclassified;unclassified;unclassified;unclassified;unclassified;
HTN0MRN01BWYXJ	Bacteria(100);"Proteobacteria"(98);Gammaproteobacteria(93);unclassified;unclassified;unclassified;
HTN0MRN01A21UP	Bacteria(100);"Proteobacteria"(96);Deltaproteobacteria(96);Syntrophobacterales(92);Syntrophobacteraceae(92);unclassified;
HTN0MRN01ANM63	Bacteria(100);unclassified;unclassified;unclassified;unclassified;unclassified;
HTN0MRN01AV6BO	Bacteria(100);unclassified;unclassified;unclassified;unclassified;unclassified;
HTN0MRN01BWE5J	Bacteria(100);unclassified;unclassified;unclassified;unclassified;unclassified;
HTN0MRN01AOTLJ	Bacteria(100);unclassified;unclassified;unclassified;unclassified;unclassified;
HTN0MRN01AV5YB	Bacteria(100);unclassified;unclassified;unclassified;unclassified;unclassified;
HTN0MRN01A3JU2	Bacteria(100);"Proteobacteria"(100);Deltaproteobacteria(100);Desulfobacterales(96);Desulfobacteraceae(96);unclassified;
HTN0MRN01BIMZ0	Bacteria(100);unclassified;unclassified;unclassified;unclassified;unclassified;
HTN0MRN01A4C5E	Bacteria(100);"Acidobacteria"(100);Acidobacteria_Gp17(100);Acidobacteria_Gp17_order_incertae_sedis(100);Acidobacteria_Gp17_family_incertae_sedis(100);Gp17(100);
HTN0MRN01AYYSO	Bacteria(100);"Proteobacteria"(100);Deltaproteobacteria(100);Desulfobacterales(91);Desulfobacteraceae(91);unclassified;
HTN0MRN01AJOUM	Bacteria(100);unclassified;unclassified;unclassified;unclassified;unclassified;
HTN0MRN01A7UH7	Bacteria(100);"Acidobacteria"(85);Acidobacteria_Gp10(84);Acidobacteria_Gp10_order_incertae_sedis(84);Acidobacteria_Gp10_family_incertae_sedis(84);Gp10(84);
HTN0MRN01BM31X	Bacteria(100);"Proteobacteria"(93);Deltaproteobacteria(93);unclassified;unclassified;unclassified;
HTN0MRN01BFTGG	Bacteria(100);"Proteobacteria"(92);Deltaproteobacteria(92);unclassified;unclassified;unclassified;
HTN0MRN01BB4UP	Bacteria(100);"Proteobacteria"(90);Deltaproteobacteria(90);unclassified;unclassified;unclassified;
HTN0MRN01A9GK7	Bacteria(100);"Proteobacteria"(100);Deltaproteobacteria(99);Desulfobacterales(87);Desulfobacteraceae(87);unclassified;
HTN0MRN01AJ4KQ	Bacteria(100);unclassified;unclassified;unclassified;unclassified;unclassified;
HTN0MRN01BI9GP	Bacteria(99);unclassified;unclassified;unclassified;unclassified;unclassified;
HTN0MRN01B9LV0	Bacteria(100);"Proteobacteria"(100);Gammaproteobacteria(91);unclassified;unclassified;unclassified;
HTN0MRN01B8IEM	Bacteria(100);"Proteobacteria"(91);Deltaproteobacteria(90);Desulfobacterales(87);Desulfobacteraceae(81);unclassified;
HTN0MRN01AY6A7	Bacteria(100);unclassified;unclassified;unclassified;unclassified;unclassified;
HTN0MRN01CAXWT	Bacteria(98);unclassified;unclassified;unclassified;unclassified;unclassified;
HTN0MRN01BAG4J	Bacteria(100);"Proteobacteria"(100);Deltaproteobacteria(100);Desulfobacterales(97);Desulfobacteraceae(97);unclassified;
HTN0MRN01B2HWE	Bacteria(100);"Actinobacteria"(100);Actinobacteria(100);Actinomycetales(100);Streptomycetaceae(100);Kitasatospora(85);
HTN0MRN01AMMB8	Bacteria(100);"Proteobacteria"(98);Deltaproteobacteria(98);unclassified;unclassified;unclassified;
HTN0MRN01A26QG	Bacteria(100);"Proteobacteria"(100);Deltaproteobacteria(99);Desulfobacterales(96);Desulfobacteraceae(96);unclassified;
HTN0MRN01BX9Q4	Bacteria(100);"Proteobacteria"(99);Deltaproteobacteria(99);Desulfobacterales(97);Desulfobacteraceae(97);unclassified;
HTN0MRN01CDC2N	Bacteria(100);"Proteobacteria"(86);Deltaproteobacteria(86);unclassified;unclassified;unclassified;
HTN0MRN01CBO7U	Bacteria(100);Firmicutes(100);Bacilli(99);Bacillales(99);Alicyclobacillaceae(98);Alicyclobacillus(98);
HTN0MRN01BK9QL	Bacteria(98);unclassified;unclassified;unclassified;unclassified;unclassified;
HTN0MRN01BGKLA	Bacteria(100);"Proteobacteria"(95);Deltaproteobacteria(94);unclassified;unclassified;unclassified;
HTN0MRN01BEH55	Bacteria(97);unclassified;unclassified;unclassified;unclassified;unclassified;
HTN0MRN01AWF0D	Bacteria(99);unclassified;unclassified;unclassified;unclassified;unclassified;
HTN0MRN01ARCUJ	Bacteria(100);unclassified;unclassified;unclassified;unclassified;unclassified;
HTN0MRN01CEZSD	Bacteria(100);"Proteobacteria"(82);unclassified;unclassified;unclassified;unclassified;
HTN0MRN01BL506	Bacteria(100);"Proteobacteria"(82);Deltaproteobacteria(80);unclassified;unclassified;unclassified;
HTN0MRN01BF3MV	Bacteria(100);"Proteobacteria"(94);Gammaproteobacteria(81);unclassified;unclassified;unclassified;
HTN0MRN01ASULM	Bacteria(100);Firmicutes(100);Bacilli(99);Bacillales(99);Paenibacillaceae_1(99);Paenibacillus(94);
HTN0MRN01ASO8J	Bacteria(99);"Acidobacteria"(81);unclassified;unclassified;unclassified;unclassified;
HTN0MRN01A620T	Bacteria(98);unclassified;unclassified;unclassified;unclassified;unclassified;
HTN0MRN01A4HV1	Bacteria(100);"Proteobacteria"(100);Deltaproteobacteria(100);Desulfobacterales(83);Desulfobacteraceae(83);unclassified;
HTN0MRN01BZP2L	Bacteria(100);unclassified;unclassified;unclassified;unclassified;unclassified;
HTN0MRN01BR1O7	Bacteria(100);unclassified;unclassified;unclassified;unclassified;unclassified;
HTN0MRN01BKESL	Bacteria(100);"Proteobacteria"(100);Deltaproteobacteria(100);Desulfobacterales(91);Desulfobacteraceae(91);unclassified;
HTN0MRN01AP40L	Bacteria(100);unclassified;unclassified;unclassified;unclassified;unclassified;
HTN0MRN01BTPPE	Bacteria(100);"Proteobacteria"(100);Deltaproteobacteria(100);Desulfobacterales(95);Desulfobacteraceae(95);unclassified;
HTN0MRN01BBVJV	Bacteria(96);unclassified;unclassified;unclassified;unclassified;unclassified;
HTN0MRN01BALJV	Bacteria(99);"Proteobacteria"(98);Deltaproteobacteria(98);Desulfobacterales(91);Desulfobacteraceae(91);unclassified;
HTN0MRN01AYX09	Bacteria(100);"Bacteroidetes"(100);"Sphingobacteria"(97);"Sphingobacteriales"(97);unclassified;unclassified;
HTN0MRN01AO255	Bacteria(100);unclassified;unclassified;unclassified;unclassified;unclassified;
HTN0MRN01ANCA6	Bacteria(100);"Actinobacteria"(100);Actinobacteria(100);Actinomycetales(100);unclassified;unclassified;
HTN0MRN01A66BB	Bacteria(97);unclassified;unclassified;unclassified;unclassified;unclassified;
HTN0MRN01A587Y	Bacteria(99);unclassified;unclassified;unclassified;unclassified;unclassified;
HTN0MRN01BYFG8	Bacteria(100);"Proteobacteria"(88);Deltaproteobacteria(87);unclassified;unclassified;unclassified;
HTN0MRN01BQYZW	Bacteria(100);unclassified;unclassified;unclassified;unclassified;unclassified;
HTN0MRN01BHUON	Bacteria(100);unclassified;unclassified;unclassified;unclassified;unclassified;
HTN0MRN01BH8EE	Bacteria(100);"Proteobacteria"(100);Deltaproteobacteria(100);Desulfobacterales(89);Desulfobacteraceae(89);unclassified;
HTN0MRN01BFDKJ	Bacteria(100);"Proteobacteria"(92);Deltaproteobacteria(92);unclassified;unclassified;unclassified;
HTN0MRN01BEPBI	Bacteria(99);unclassified;unclassified;unclassified;unclassified;unclassified;
HTN0MRN01B9XSF	Bacteria(100);unclassified;unclassified;unclassified;unclassified;unclassified;
HTN0MRN01B8437	Bacteria(99);unclassified;unclassified;unclassified;unclassified;unclassified;
HTN0MRN01B5039	Bacteria(100);unclassified;unclassified;unclassified;unclassified;unclassified;
HTN0MRN01B36RB	Bacteria(96);unclassified;unclassified;unclassified;unclassified;unclassified;
HTN0MRN01AY6LE	Bacteria(100);"Verrucomicrobia"(100);Verrucomicrobiae(99);Verrucomicrobiales(99);"Rubritaleaceae"(85);Rubritalea(85);
HTN0MRN01AQROL	Bacteria(96);unclassified;unclassified;unclassified;unclassified;unclassified;
HTN0MRN01APWG1	Bacteria(100);"Proteobacteria"(96);Deltaproteobacteria(96);Desulfobacterales(86);Desulfobacteraceae(86);unclassified;
HTN0MRN01AM4RA	Bacteria(100);unclassified;unclassified;unclassified;unclassified;unclassified;
HTN0MRN01AL3SD	Bacteria(100);"Bacteroidetes"(98);Flavobacteria(80);"Flavobacteriales"(80);unclassified;unclassified;
HTN0MRN01A8GEC	Bacteria(100);"Proteobacteria"(98);Deltaproteobacteria(98);Desulfobacterales(89);Desulfobacteraceae(89);unclassified;
HTN0MRN01A2BP4	Bacteria(100);"Bacteroidetes"(100);unclassified;unclassified;unclassified;unclassified;
HTN0MRN01A0OZT	Bacteria(94);unclassified;unclassified;unclassified;unclassified;unclassified;
HTN0MRN02DUD3X	Bacteria(100);"Chlamydiae"(86);Chlamydiae(86);Chlamydiales(86);unclassified;unclassified;
HTN0MRN01BUISJ	Bacteria(100);unclassified;unclassified;unclassified;unclassified;unclassified;
HTN0MRN01BTABM	Bacteria(98);unclassified;unclassified;unclassified;unclassified;unclassified;
HTN0MRN01BODPE	Bacteria(100);"Proteobacteria"(88);Deltaproteobacteria(86);unclassified;unclassified;unclassified;
HTN0MRN01BF7P1	Bacteria(100);unclassified;unclassified;unclassified;unclassified;unclassified;
HTN0MRN01BCD9X	Bacteria(100);unclassified;unclassified;unclassified;unclassified;unclassified;
HTN0MRN01BANSH	Bacteria(99);unclassified;unclassified;unclassified;unclassified;unclassified;
HTN0MRN01B8FTD	Bacteria(100);unclassified;unclassified;unclassified;unclassified;unclassified;
HTN0MRN01B59D5	Bacteria(100);unclassified;unclassified;unclassified;unclassified;unclassified;
HTN0MRN01B4R81	Bacteria(93);unclassified;unclassified;unclassified;unclassified;unclassified;
HTN0MRN01AZL7N	Bacteria(100);unclassified;unclassified;unclassified;unclassified;unclassified;
HTN0MRN01AU94W	Bacteria(100);"Proteobacteria"(88);Deltaproteobacteria(85);unclassified;unclassified;unclassified;
HTN0MRN01AT5LM	Bacteria(99);unclassified;unclassified;unclassified;unclassified;unclassified;
HTN0MRN01A7Z84	Bacteria(100);"Proteobacteria"(100);Deltaproteobacteria(100);Desulfobacterales(96);Desulfobacteraceae(96);unclassified;
HTN0MRN02DGCFY	Bacteria(100);unclassified;unclassified;unclassified;unclassified;unclassified;
HTN0MRN02D1SQM	Bacteria(100);"Proteobacteria"(96);Deltaproteobacteria(96);unclassified;unclassified;unclassified;
HTN0MRN01CCD3N	Bacteria(100);"Proteobacteria"(98);Deltaproteobacteria(98);Desulfobacterales(87);Desulfobacteraceae(87);unclassified;
HTN0MRN01BZJZQ	Bacteria(98);unclassified;unclassified;unclassified;unclassified;unclassified;
HTN0MRN01BVH8Y	Bacteria(98);unclassified;unclassified;unclassified;unclassified;unclassified;
HTN0MRN01BQS01	Bacteria(100);unclassified;unclassified;unclassified;unclassified;unclassified;
HTN0MRN01BPJ86	Bacteria(100);Firmicutes(97);Bacilli(90);Bacillales(84);unclassified;unclassified;
HTN0MRN01BPEL8	Bacteria(99);unclassified;unclassified;unclassified;unclassified;unclassified;
HTN0MRN01BOP6B	Bacteria(97);unclassified;unclassified;unclassified;unclassified;unclassified;
HTN0MRN01BOOU5	Bacteria(97);unclassified;unclassified;unclassified;unclassified;unclassified;
HTN0MRN01BNM6V	Bacteria(100);"Proteobacteria"(93);Deltaproteobacteria(93);unclassified;unclassified;unclassified;
HTN0MRN01BMWGO	Bacteria(100);unclassified;unclassified;unclassified;unclassified;unclassified;
HTN0MRN01BILHE	Bacteria(94);unclassified;unclassified;unclassified;unclassified;unclassified;
HTN0MRN01BHBZD	Bacteria(100);"Proteobacteria"(95);Deltaproteobacteria(91);Desulfobacterales(88);Desulfobacteraceae(88);unclassified;
HTN0MRN01BGPSB	Bacteria(100);unclassified;unclassified;unclassified;unclassified;unclassified;
HTN0MRN01BFLVH	Bacteria(100);unclassified;unclassified;unclassified;unclassified;unclassified;
HTN0MRN01BEX4J	Bacteria(98);unclassified;unclassified;unclassified;unclassified;unclassified;
HTN0MRN01BC46Z	Bacteria(100);"Proteobacteria"(100);Gammaproteobacteria(97);unclassified;unclassified;unclassified;
HTN0MRN01B955Z	Bacteria(100);"Proteobacteria"(90);Deltaproteobacteria(88);unclassified;unclassified;unclassified;
HTN0MRN01B5ISQ	Bacteria(100);"Proteobacteria"(100);Gammaproteobacteria(100);unclassified;unclassified;unclassified;
HTN0MRN01B2V0O	Bacteria(100);"Bacteroidetes"(94);unclassified;unclassified;unclassified;unclassified;
HTN0MRN01B2EAL	Bacteria(100);"Proteobacteria"(96);Deltaproteobacteria(96);unclassified;unclassified;unclassified;
HTN0MRN01AWX1M	Bacteria(100);unclassified;unclassified;unclassified;unclassified;unclassified;
HTN0MRN01AUDAT	Bacteria(100);"Proteobacteria"(98);Gammaproteobacteria(87);unclassified;unclassified;unclassified;
HTN0MRN01AUBU8	Bacteria(100);"Chlamydiae"(93);Chlamydiae(93);Chlamydiales(93);unclassified;unclassified;
HTN0MRN01ARQAE	Bacteria(99);unclassified;unclassified;unclassified;unclassified;unclassified;
HTN0MRN01AOYLU	Bacteria(100);"Proteobacteria"(90);Deltaproteobacteria(87);unclassified;unclassified;unclassified;
HTN0MRN01AM4A8	Bacteria(100);"Proteobacteria"(100);Gammaproteobacteria(99);unclassified;unclassified;unclassified;
HTN0MRN01AIXE0	Bacteria(98);unclassified;unclassified;unclassified;unclassified;unclassified;
HTN0MRN01AIOY6	Bacteria(100);unclassified;unclassified;unclassified;unclassified;unclassified;
HTN0MRN01A1R2J	Bacteria(100);unclassified;unclassified;unclassified;unclassified;unclassified;
HTN0MRN02EOU81	Bacteria(100);unclassified;unclassified;unclassified;unclassified;unclassified;
HTN0MRN02EIW7W	Bacteria(100);"Proteobacteria"(84);Deltaproteobacteria(80);unclassified;unclassified;unclassified;
HTN0MRN02C4UUS	Bacteria(100);unclassified;unclassified;unclassified;unclassified;unclassified;
HTN0MRN01BZLPQ	Bacteria(99);unclassified;unclassified;unclassified;unclassified;unclassified;
HTN0MRN01BWG44	Bacteria(100);unclassified;unclassified;unclassified;unclassified;unclassified;
HTN0MRN01BS00L	Bacteria(100);"Proteobacteria"(100);Gammaproteobacteria(100);unclassified;unclassified;unclassified;
HTN0MRN01BQAXN	Bacteria(100);unclassified;unclassified;unclassified;unclassified;unclassified;
HTN0MRN01BNIT0	Bacteria(100);"Proteobacteria"(91);Deltaproteobacteria(89);Desulfobacterales(80);Desulfobacteraceae(80);unclassified;
HTN0MRN01BM4WD	Bacteria(98);unclassified;unclassified;unclassified;unclassified;unclassified;
HTN0MRN01BLY0V	Bacteria(100);unclassified;unclassified;unclassified;unclassified;unclassified;
HTN0MRN01BLFXQ	Bacteria(96);unclassified;unclassified;unclassified;unclassified;unclassified;
HTN0MRN01BJQO5	Bacteria(100);"Proteobacteria"(100);Deltaproteobacteria(100);Desulfobacterales(96);Desulfobacteraceae(96);unclassified;
HTN0MRN01BJ79J	Bacteria(100);unclassified;unclassified;unclassified;unclassified;unclassified;
HTN0MRN01BIQ0Y	Bacteria(98);unclassified;unclassified;unclassified;unclassified;unclassified;
HTN0MRN01BEFBO	Bacteria(100);Firmicutes(100);Bacilli(100);Bacillales(100);unclassified;unclassified;
HTN0MRN01BCCWB	Bacteria(98);unclassified;unclassified;unclassified;unclassified;unclassified;
HTN0MRN01BC685	Bacteria(100);unclassified;unclassified;unclassified;unclassified;unclassified;
HTN0MRN01BBSQK	Bacteria(100);"Proteobacteria"(98);Gammaproteobacteria(93);unclassified;unclassified;unclassified;
HTN0MRN01B4ECG	Bacteria(99);unclassified;unclassified;unclassified;unclassified;unclassified;
HTN0MRN01B3FOL	Bacteria(100);"Proteobacteria"(99);Gammaproteobacteria(98);unclassified;unclassified;unclassified;
HTN0MRN01B1PUK	Bacteria(98);unclassified;unclassified;unclassified;unclassified;unclassified;
HTN0MRN01ATMX8	Bacteria(100);unclassified;unclassified;unclassified;unclassified;unclassified;
HTN0MRN01AR7NJ	Bacteria(100);"Proteobacteria"(99);Gammaproteobacteria(99);unclassified;unclassified;unclassified;
HTN0MRN01AQYCC	Bacteria(100);unclassified;unclassified;unclassified;unclassified;unclassified;
HTN0MRN01AQ24A	Bacteria(100);unclassified;unclassified;unclassified;unclassified;unclassified;
HTN0MRN01AOHES	Bacteria(100);unclassified;unclassified;unclassified;unclassified;unclassified;
HTN0MRN01ANSPT	Bacteria(100);"Proteobacteria"(98);Deltaproteobacteria(96);Myxococcales(95);unclassified;unclassified;
HTN0MRN01A80JC	Bacteria(84);unclassified;unclassified;unclassified;unclassified;unclassified;
HTN0MRN01A2G4A	Bacteria(100);"Verrucomicrobia"(80);unclassified;unclassified;unclassified;unclassified;
HTN0MRN01A1DDE	Bacteria(100);"Proteobacteria"(88);Deltaproteobacteria(83);Myxococcales(80);unclassified;unclassified;
HTN0MRN01A0IOR	Bacteria(100);unclassified;unclassified;unclassified;unclassified;unclassified;
HTN0MRN02EZNKY	Bacteria(98);unclassified;unclassified;unclassified;unclassified;unclassified;
HTN0MRN02EY090	Bacteria(100);"Proteobacteria"(84);Deltaproteobacteria(83);Myxococcales(81);unclassified;unclassified;
HTN0MRN02EHHNS	Bacteria(99);unclassified;unclassified;unclassified;unclassified;unclassified;
HTN0MRN02DYYYS	Bacteria(100);"Acidobacteria"(85);Acidobacteria_Gp23(85);Acidobacteria_Gp23_order_incertae_sedis(85);Acidobacteria_Gp23_family_incertae_sedis(85);Gp23(85);
HTN0MRN02DXUMZ	Bacteria(97);unclassified;unclassified;unclassified;unclassified;unclassified;
HTN0MRN02DW9WN	Bacteria(100);unclassified;unclassified;unclassified;unclassified;unclassified;
HTN0MRN02DVD7D	Bacteria(100);unclassified;unclassified;unclassified;unclassified;unclassified;
HTN0MRN02DMSCA	Bacteria(100);"Proteobacteria"(89);Gammaproteobacteria(87);unclassified;unclassified;unclassified;
HTN0MRN02DIG6N	Bacteria(100);unclassified;unclassified;unclassified;unclassified;unclassified;
HTN0MRN02DFDFP	Bacteria(99);unclassified;unclassified;unclassified;unclassified;unclassified;
HTN0MRN02D7MCQ	Bacteria(99);"Proteobacteria"(80);unclassified;unclassified;unclassified;unclassified;
HTN0MRN02D1GIJ	Bacteria(97);unclassified;unclassified;unclassified;unclassified;unclassified;
HTN0MRN01CHN8E	Bacteria(100);unclassified;unclassified;unclassified;unclassified;unclassified;
HTN0MRN01CEEVM	Bacteria(100);unclassified;unclassified;unclassified;unclassified;unclassified;
HTN0MRN01CDJMH	Bacteria(99);unclassified;unclassified;unclassified;unclassified;unclassified;
HTN0MRN01CCU4E	Bacteria(100);"Proteobacteria"(93);Deltaproteobacteria(93);unclassified;unclassified;unclassified;
HTN0MRN01BT8E8	Bacteria(100);"Actinobacteria"(100);Actinobacteria(100);Actinomycetales(100);Micromonosporaceae(96);Actinoplanes(83);
HTN0MRN01BQH3J	Bacteria(100);unclassified;unclassified;unclassified;unclassified;unclassified;
HTN0MRN01BKPCT	Bacteria(100);"Proteobacteria"(100);Gammaproteobacteria(100);Chromatiales(91);Chromatiaceae(81);unclassified;
HTN0MRN01BJ52T	Bacteria(100);Firmicutes(100);Bacilli(100);Bacillales(99);unclassified;unclassified;
HTN0MRN01BEP36	Bacteria(100);"Proteobacteria"(100);Gammaproteobacteria(97);Legionellales(80);unclassified;unclassified;
HTN0MRN01BDBTW	Bacteria(95);unclassified;unclassified;unclassified;unclassified;unclassified;
HTN0MRN01BA19K	Bacteria(95);unclassified;unclassified;unclassified;unclassified;unclassified;
HTN0MRN01B999R	Bacteria(100);Firmicutes(100);Bacilli(100);Bacillales(99);unclassified;unclassified;
HTN0MRN01B4J9P	Bacteria(100);"Proteobacteria"(90);Deltaproteobacteria(90);unclassified;unclassified;unclassified;
HTN0MRN01B2TIG	Bacteria(100);"Proteobacteria"(88);Deltaproteobacteria(87);unclassified;unclassified;unclassified;
HTN0MRN01B1CXP	Bacteria(97);unclassified;unclassified;unclassified;unclassified;unclassified;
HTN0MRN01B13SE	Bacteria(99);"Proteobacteria"(91);Deltaproteobacteria(91);Myxococcales(88);unclassified;unclassified;
HTN0MRN01B0P3T	Bacteria(100);"Proteobacteria"(88);Deltaproteobacteria(87);unclassified;unclassified;unclassified;
HTN0MRN01AYYNY	Bacteria(99);unclassified;unclassified;unclassified;unclassified;unclassified;
HTN0MRN01AV594	Bacteria(100);"Proteobacteria"(100);Deltaproteobacteria(98);Desulfobacterales(89);Desulfobacteraceae(89);unclassified;
HTN0MRN01AUB5S	Bacteria(100);"Bacteroidetes"(98);unclassified;unclassified;unclassified;unclassified;
HTN0MRN01AU8BX	Bacteria(100);unclassified;unclassified;unclassified;unclassified;unclassified;
HTN0MRN01ARR7K	Bacteria(100);Firmicutes(100);Bacilli(100);Bacillales(100);Paenibacillaceae_1(100);Paenibacillus(100);
HTN0MRN01AM2DC	Bacteria(100);"Proteobacteria"(99);Deltaproteobacteria(98);Desulfobacterales(92);Desulfobacteraceae(92);unclassified;
HTN0MRN01ALAIT	Bacteria(100);"Proteobacteria"(99);Deltaproteobacteria(98);Desulfobacterales(96);Desulfobacteraceae(96);unclassified;
HTN0MRN01AL5LI	Bacteria(99);unclassified;unclassified;unclassified;unclassified;unclassified;
HTN0MRN01AIP32	Bacteria(98);unclassified;unclassified;unclassified;unclassified;unclassified;
HTN0MRN01A92MY	Bacteria(100);unclassified;unclassified;unclassified;unclassified;unclassified;
HTN0MRN01A8VCS	Bacteria(100);Firmicutes(100);Bacilli(100);Bacillales(98);Paenibacillaceae_1(98);Cohnella(95);
HTN0MRN01A6P92	Bacteria(98);unclassified;unclassified;unclassified;unclassified;unclassified;
HTN0MRN01A6KB5	Bacteria(97);unclassified;unclassified;unclassified;unclassified;unclassified;
HTN0MRN01A646R	Bacteria(100);unclassified;unclassified;unclassified;unclassified;unclassified;
HTN0MRN01A5678	Bacteria(100);Firmicutes(100);Negativicutes(100);Selenomonadales(100);Veillonellaceae(96);Sporomusa(88);
HTN0MRN01A4ZKX	Bacteria(100);unclassified;unclassified;unclassified;unclassified;unclassified;
HTN0MRN01A0DZJ	Bacteria(100);unclassified;unclassified;unclassified;unclassified;unclassified;
HTN0MRN03GQJPS	Bacteria(100);"Bacteroidetes"(98);unclassified;unclassified;unclassified;unclassified;
HTN0MRN03GOC5B	Bacteria(100);"Proteobacteria"(95);Deltaproteobacteria(92);unclassified;unclassified;unclassified;
HTN0MRN03GIPKJ	Bacteria(100);unclassified;unclassified;unclassified;unclassified;unclassified;
HTN0MRN03GCTYA	Bacteria(100);"Chlamydiae"(96);Chlamydiae(96);Chlamydiales(96);unclassified;unclassified;
HTN0MRN02EX6X8	Bacteria(96);unclassified;unclassified;unclassified;unclassified;unclassified;
HTN0MRN02EPGJ6	Bacteria(100);unclassified;unclassified;unclassified;unclassified;unclassified;
HTN0MRN02EP7Z2	Bacteria(100);unclassified;unclassified;unclassified;unclassified;unclassified;
HTN0MRN02ENJM1	Bacteria(96);unclassified;unclassified;unclassified;unclassified;unclassified;
HTN0MRN02EM6XT	Bacteria(99);unclassified;unclassified;unclassified;unclassified;unclassified;
HTN0MRN02ELZ3V	Bacteria(100);unclassified;unclassified;unclassified;unclassified;unclassified;
HTN0MRN02EFPPE	Bacteria(100);"Proteobacteria"(99);Deltaproteobacteria(99);Desulfobacterales(99);Desulfobulbaceae(99);unclassified;
HTN0MRN02EFBT5	Bacteria(99);unclassified;unclassified;unclassified;unclassified;unclassified;
HTN0MRN02DTR5J	Bacteria(99);unclassified;unclassified;unclassified;unclassified;unclassified;
HTN0MRN02DOKCZ	Bacteria(100);"Proteobacteria"(99);Deltaproteobacteria(99);Desulfobacterales(90);Desulfobacteraceae(90);unclassified;
HTN0MRN02DLYRI	Bacteria(100);"Proteobacteria"(100);Gammaproteobacteria(99);unclassified;unclassified;unclassified;
HTN0MRN02DLXDJ	Bacteria(100);unclassified;unclassified;unclassified;unclassified;unclassified;
HTN0MRN02DLSMC	Bacteria(100);"Proteobacteria"(92);Gammaproteobacteria(89);unclassified;unclassified;unclassified;
HTN0MRN02DH5H2	Bacteria(99);unclassified;unclassified;unclassified;unclassified;unclassified;
HTN0MRN02DH3D0	Bacteria(100);unclassified;unclassified;unclassified;unclassified;unclassified;
HTN0MRN02DD4ZV	Bacteria(100);"Proteobacteria"(96);Deltaproteobacteria(83);Myxococcales(80);unclassified;unclassified;
HTN0MRN02DCXRD	Bacteria(100);"Chlamydiae"(100);Chlamydiae(100);Chlamydiales(100);Parachlamydiaceae(90);unclassified;
HTN0MRN02D7KR4	Bacteria(100);"Proteobacteria"(93);Gammaproteobacteria(91);unclassified;unclassified;unclassified;
HTN0MRN02D283N	Bacteria(99);"Proteobacteria"(85);Deltaproteobacteria(84);unclassified;unclassified;unclassified;
HTN0MRN02D0V97	Bacteria(84);unclassified;unclassified;unclassified;unclassified;unclassified;
HTN0MRN02C9J1M	Bacteria(100);unclassified;unclassified;unclassified;unclassified;unclassified;
HTN0MRN02C8D98	Bacteria(99);unclassified;unclassified;unclassified;unclassified;unclassified;
HTN0MRN02C1I5V	Bacteria(100);"Proteobacteria"(98);Deltaproteobacteria(94);Myxococcales(93);unclassified;unclassified;
HTN0MRN01CGGM9	Bacteria(100);"Proteobacteria"(99);Deltaproteobacteria(98);unclassified;unclassified;unclassified;
HTN0MRN01CF7V6	Bacteria(100);"Proteobacteria"(97);Gammaproteobacteria(89);unclassified;unclassified;unclassified;
HTN0MRN01CEI9G	Bacteria(100);unclassified;unclassified;unclassified;unclassified;unclassified;
HTN0MRN01CDDRY	Bacteria(100);unclassified;unclassified;unclassified;unclassified;unclassified;
HTN0MRN01CDAL8	Bacteria(96);unclassified;unclassified;unclassified;unclassified;unclassified;
HTN0MRN01CCY7Y	Bacteria(99);unclassified;unclassified;unclassified;unclassified;unclassified;
HTN0MRN01CC8JP	Bacteria(98);unclassified;unclassified;unclassified;unclassified;unclassified;
HTN0MRN01CBTDR	Bacteria(100);"Proteobacteria"(98);Deltaproteobacteria(98);Desulfobacterales(81);Desulfobacteraceae(80);unclassified;
HTN0MRN01CBQJ8	Bacteria(100);Firmicutes(100);Bacilli(100);Bacillales(100);Planococcaceae(100);Sporosarcina(100);
HTN0MRN01CBEBT	Bacteria(100);"Bacteroidetes"(100);unclassified;unclassified;unclassified;unclassified;
HTN0MRN01CA92M	Bacteria(100);"Chlamydiae"(94);Chlamydiae(94);Chlamydiales(94);unclassified;unclassified;
HTN0MRN01BZEOL	Bacteria(98);unclassified;unclassified;unclassified;unclassified;unclassified;
HTN0MRN01BY51S	Bacteria(95);unclassified;unclassified;unclassified;unclassified;unclassified;
HTN0MRN01BVQL5	Bacteria(100);unclassified;unclassified;unclassified;unclassified;unclassified;
HTN0MRN01BRZQZ	Bacteria(100);"Proteobacteria"(98);Gammaproteobacteria(93);unclassified;unclassified;unclassified;
HTN0MRN01BRGEM	Bacteria(100);"Chlamydiae"(98);Chlamydiae(98);Chlamydiales(98);unclassified;unclassified;
HTN0MRN01BR631	Bacteria(98);unclassified;unclassified;unclassified;unclassified;unclassified;
HTN0MRN01BQVXE	Bacteria(98);unclassified;unclassified;unclassified;unclassified;unclassified;
HTN0MRN01BO0C9	Bacteria(100);unclassified;unclassified;unclassified;unclassified;unclassified;
HTN0MRN01BNSHR	Bacteria(100);unclassified;unclassified;unclassified;unclassified;unclassified;
HTN0MRN01BL31F	Bacteria(98);unclassified;unclassified;unclassified;unclassified;unclassified;
HTN0MRN01BL17R	Bacteria(95);unclassified;unclassified;unclassified;unclassified;unclassified;
HTN0MRN01BKKNA	Bacteria(91);unclassified;unclassified;unclassified;unclassified;unclassified;
HTN0MRN01BJU9B	Bacteria(100);"Actinobacteria"(88);Actinobacteria(88);unclassified;unclassified;unclassified;
HTN0MRN01BJMYF	Bacteria(100);unclassified;unclassified;unclassified;unclassified;unclassified;
HTN0MRN01BEB8B	Bacteria(100);unclassified;unclassified;unclassified;unclassified;unclassified;
HTN0MRN01BD7N5	Bacteria(99);unclassified;unclassified;unclassified;unclassified;unclassified;
HTN0MRN01BCLP5	Bacteria(98);unclassified;unclassified;unclassified;unclassified;unclassified;
HTN0MRN01BCCGJ	Bacteria(100);"Proteobacteria"(100);Deltaproteobacteria(100);Desulfobacterales(89);Desulfobacteraceae(89);unclassified;
HTN0MRN01BBM6Y	Bacteria(100);"Chlamydiae"(97);Chlamydiae(97);Chlamydiales(97);unclassified;unclassified;
HTN0MRN01BBFTP	Bacteria(100);unclassified;unclassified;unclassified;unclassified;unclassified;
HTN0MRN01BBC2A	Bacteria(95);unclassified;unclassified;unclassified;unclassified;unclassified;
HTN0MRN01BAVE7	Bacteria(100);"Acidobacteria"(97);Acidobacteria_Gp22(89);Acidobacteria_Gp22_order_incertae_sedis(89);Acidobacteria_Gp22_family_incertae_sedis(89);Gp22(89);
HTN0MRN01BABU7	Bacteria(100);"Proteobacteria"(92);Deltaproteobacteria(92);unclassified;unclassified;unclassified;
HTN0MRN01B9UH4	Bacteria(100);"Proteobacteria"(81);unclassified;unclassified;unclassified;unclassified;
HTN0MRN01B9I4S	Bacteria(92);unclassified;unclassified;unclassified;unclassified;unclassified;
HTN0MRN01B9FI2	Bacteria(100);unclassified;unclassified;unclassified;unclassified;unclassified;
HTN0MRN01B91NY	Bacteria(100);"Proteobacteria"(98);Deltaproteobacteria(98);Desulfobacterales(90);Desulfobacteraceae(90);unclassified;
HTN0MRN01B8RMF	Bacteria(100);unclassified;unclassified;unclassified;unclassified;unclassified;
HTN0MRN01B6BCF	Bacteria(100);unclassified;unclassified;unclassified;unclassified;unclassified;
HTN0MRN01B5BQC	Bacteria(100);unclassified;unclassified;unclassified;unclassified;unclassified;
HTN0MRN01B4W9G	Bacteria(100);unclassified;unclassified;unclassified;unclassified;unclassified;
HTN0MRN01B2127	Bacteria(97);unclassified;unclassified;unclassified;unclassified;unclassified;
HTN0MRN01B1F09	Bacteria(99);unclassified;unclassified;unclassified;unclassified;unclassified;
HTN0MRN01AZ6T6	Bacteria(100);"Proteobacteria"(100);Gammaproteobacteria(100);unclassified;unclassified;unclassified;
HTN0MRN01AYLHV	Bacteria(99);"Proteobacteria"(95);unclassified;unclassified;unclassified;unclassified;
HTN0MRN01AYDNV	Bacteria(100);unclassified;unclassified;unclassified;unclassified;unclassified;
HTN0MRN01AY85Y	Bacteria(94);unclassified;unclassified;unclassified;unclassified;unclassified;
HTN0MRN01AY809	Bacteria(100);unclassified;unclassified;unclassified;unclassified;unclassified;
HTN0MRN01AXVND	Bacteria(96);unclassified;unclassified;unclassified;unclassified;unclassified;
HTN0MRN01AXL65	Bacteria(100);"Proteobacteria"(100);Gammaproteobacteria(94);unclassified;unclassified;unclassified;
HTN0MRN01AW1L6	Bacteria(99);unclassified;unclassified;unclassified;unclassified;unclassified;
HTN0MRN01AVZWR	Bacteria(99);unclassified;unclassified;unclassified;unclassified;unclassified;
HTN0MRN01AVCB9	Bacteria(97);unclassified;unclassified;unclassified;unclassified;unclassified;
HTN0MRN01ATI9N	Bacteria(100);unclassified;unclassified;unclassified;unclassified;unclassified;
HTN0MRN01ASEGJ	Bacteria(100);"Bacteroidetes"(100);Flavobacteria(87);"Flavobacteriales"(87);Flavobacteriaceae(83);unclassified;
HTN0MRN01AOW6X	Bacteria(99);unclassified;unclassified;unclassified;unclassified;unclassified;
HTN0MRN01AO6US	Bacteria(99);unclassified;unclassified;unclassified;unclassified;unclassified;
HTN0MRN01AL35H	Bacteria(95);unclassified;unclassified;unclassified;unclassified;unclassified;
HTN0MRN01AKD6I	Bacteria(100);"Proteobacteria"(93);Deltaproteobacteria(92);Myxococcales(90);unclassified;unclassified;
HTN0MRN01AH5YN	Bacteria(100);"Proteobacteria"(100);Gammaproteobacteria(87);unclassified;unclassified;unclassified;
HTN0MRN01A9MZ0	Bacteria(99);"Proteobacteria"(82);Deltaproteobacteria(80);unclassified;unclassified;unclassified;
HTN0MRN01A9306	Bacteria(100);"Proteobacteria"(100);Deltaproteobacteria(100);Desulfobacterales(96);Desulfobacteraceae(96);unclassified;
HTN0MRN01A8HVT	Bacteria(100);"Proteobacteria"(99);Deltaproteobacteria(99);Desulfobacterales(90);Desulfobacteraceae(90);unclassified;
HTN0MRN01A5UKL	Bacteria(100);"Proteobacteria"(94);Deltaproteobacteria(90);Myxococcales(88);unclassified;unclassified;
HTN0MRN01A4TSE	Bacteria(100);unclassified;unclassified;unclassified;unclassified;unclassified;
HTN0MRN01A4EHN	Bacteria(100);unclassified;unclassified;unclassified;unclassified;unclassified;
HTN0MRN01A3QT5	Bacteria(99);unclassified;unclassified;unclassified;unclassified;unclassified;
HTN0MRN01A0VP2	Bacteria(99);unclassified;unclassified;unclassified;unclassified;unclassified;
HTN0MRN01A0K13	Bacteria(100);unclassified;unclassified;unclassified;unclassified;unclassified;
HTN0MRN03HKL8Z	Bacteria(97);unclassified;unclassified;unclassified;unclassified;unclassified;
HTN0MRN03HCEUT	Bacteria(100);"Chlamydiae"(84);Chlamydiae(84);Chlamydiales(84);unclassified;unclassified;
HTN0MRN03HBSDD	Bacteria(100);unclassified;unclassified;unclassified;unclassified;unclassified;
HTN0MRN03GZZNX	Bacteria(100);unclassified;unclassified;unclassified;unclassified;unclassified;
HTN0MRN03GZDQP	Bacteria(100);unclassified;unclassified;unclassified;unclassified;unclassified;
HTN0MRN03GYQH5	Bacteria(100);"Acidobacteria"(96);Acidobacteria_Gp17(91);Acidobacteria_Gp17_order_incertae_sedis(91);Acidobacteria_Gp17_family_incertae_sedis(91);Gp17(91);
HTN0MRN03GWZU6	Bacteria(97);unclassified;unclassified;unclassified;unclassified;unclassified;
HTN0MRN03GVUBE	Bacteria(99);"Chlamydiae"(88);Chlamydiae(88);Chlamydiales(88);unclassified;unclassified;
HTN0MRN03GUTGD	Bacteria(100);unclassified;unclassified;unclassified;unclassified;unclassified;
HTN0MRN03GTXHO	Bacteria(100);"Proteobacteria"(100);Gammaproteobacteria(96);unclassified;unclassified;unclassified;
HTN0MRN03GQRUO	Bacteria(100);"Proteobacteria"(98);unclassified;unclassified;unclassified;unclassified;
HTN0MRN03GO0ZU	Bacteria(100);unclassified;unclassified;unclassified;unclassified;unclassified;
HTN0MRN03GN223	Bacteria(96);unclassified;unclassified;unclassified;unclassified;unclassified;
HTN0MRN03GMAYO	Bacteria(98);unclassified;unclassified;unclassified;unclassified;unclassified;
HTN0MRN03GKVVH	Bacteria(100);unclassified;unclassified;unclassified;unclassified;unclassified;
HTN0MRN03GGHWS	Bacteria(100);"Bacteroidetes"(98);unclassified;unclassified;unclassified;unclassified;
HTN0MRN03GERZC	Bacteria(100);"Proteobacteria"(99);Gammaproteobacteria(95);unclassified;unclassified;unclassified;
HTN0MRN03GC0LQ	Bacteria(99);unclassified;unclassified;unclassified;unclassified;unclassified;
HTN0MRN03GBZXC	Bacteria(99);unclassified;unclassified;unclassified;unclassified;unclassified;
HTN0MRN03GBL05	Bacteria(100);"Proteobacteria"(100);Gammaproteobacteria(96);unclassified;unclassified;unclassified;
HTN0MRN03GASQX	Bacteria(100);"Proteobacteria"(98);Deltaproteobacteria(96);Myxococcales(95);unclassified;unclassified;
HTN0MRN03GAJAQ	Bacteria(100);unclassified;unclassified;unclassified;unclassified;unclassified;
HTN0MRN03G7EAI	Bacteria(100);unclassified;unclassified;unclassified;unclassified;unclassified;
HTN0MRN03G511W	Bacteria(100);unclassified;unclassified;unclassified;unclassified;unclassified;
HTN0MRN03G4LVH	Bacteria(99);unclassified;unclassified;unclassified;unclassified;unclassified;
HTN0MRN03FXNM8	Bacteria(99);unclassified;unclassified;unclassified;unclassified;unclassified;
HTN0MRN03FX4D4	Bacteria(98);unclassified;unclassified;unclassified;unclassified;unclassified;
HTN0MRN03FWJQ7	Bacteria(100);Firmicutes(98);Bacilli(96);unclassified;unclassified;unclassified;
HTN0MRN03FVGSU	Bacteria(100);"Bacteroidetes"(97);Flavobacteria(84);"Flavobacteriales"(84);Flavobacteriaceae(81);unclassified;
HTN0MRN03FPJQA	Bacteria(100);"Proteobacteria"(100);Gammaproteobacteria(99);unclassified;unclassified;unclassified;
HTN0MRN03FKZNB	Bacteria(100);"Proteobacteria"(86);Deltaproteobacteria(86);unclassified;unclassified;unclassified;
HTN0MRN03F947E	Bacteria(100);unclassified;unclassified;unclassified;unclassified;unclassified;
HTN0MRN03F33CA	Bacteria(99);unclassified;unclassified;unclassified;unclassified;unclassified;
HTN0MRN02EZBOB	Bacteria(100);unclassified;unclassified;unclassified;unclassified;unclassified;
HTN0MRN02EXZ8G	Bacteria(100);unclassified;unclassified;unclassified;unclassified;unclassified;
HTN0MRN02EXDBH	Bacteria(100);unclassified;unclassified;unclassified;unclassified;unclassified;
HTN0MRN02EWAIG	Bacteria(100);unclassified;unclassified;unclassified;unclassified;unclassified;
HTN0MRN02EU218	Bacteria(98);unclassified;unclassified;unclassified;unclassified;unclassified;
HTN0MRN02ETOVO	Bacteria(100);"Proteobacteria"(100);Gammaproteobacteria(96);unclassified;unclassified;unclassified;
HTN0MRN02ETMC5	Bacteria(100);"Bacteroidetes"(100);unclassified;unclassified;unclassified;unclassified;
HTN0MRN02ET4DN	Bacteria(100);Firmicutes(100);Bacilli(100);Bacillales(100);Planococcaceae(99);Lysinibacillus(94);
HTN0MRN02ERNHP	Bacteria(97);unclassified;unclassified;unclassified;unclassified;unclassified;
HTN0MRN02ER0L0	Bacteria(98);unclassified;unclassified;unclassified;unclassified;unclassified;
HTN0MRN02EOKWG	Bacteria(100);unclassified;unclassified;unclassified;unclassified;unclassified;
HTN0MRN02EN6UX	Bacteria(99);unclassified;unclassified;unclassified;unclassified;unclassified;
HTN0MRN02ELS40	Bacteria(98);unclassified;unclassified;unclassified;unclassified;unclassified;
HTN0MRN02ELHC8	Bacteria(100);unclassified;unclassified;unclassified;unclassified;unclassified;
HTN0MRN02EKXM6	Bacteria(99);unclassified;unclassified;unclassified;unclassified;unclassified;
HTN0MRN02EKWB5	Bacteria(100);"Proteobacteria"(100);Gammaproteobacteria(98);unclassified;unclassified;unclassified;
HTN0MRN02EHYEH	Bacteria(100);unclassified;unclassified;unclassified;unclassified;unclassified;
HTN0MRN02EGV8M	Bacteria(94);unclassified;unclassified;unclassified;unclassified;unclassified;
HTN0MRN02EG40Q	Bacteria(100);unclassified;unclassified;unclassified;unclassified;unclassified;
HTN0MRN02EFGJM	Bacteria(100);"Chlamydiae"(99);Chlamydiae(99);Chlamydiales(99);Parachlamydiaceae(88);unclassified;
HTN0MRN02EFDQC	Bacteria(100);unclassified;unclassified;unclassified;unclassified;unclassified;
HTN0MRN02EDB9S	Bacteria(100);"Proteobacteria"(100);Gammaproteobacteria(99);unclassified;unclassified;unclassified;
HTN0MRN02ECHXW	Bacteria(98);unclassified;unclassified;unclassified;unclassified;unclassified;
HTN0MRN02EASWN	Bacteria(99);unclassified;unclassified;unclassified;unclassified;unclassified;
HTN0MRN02EAJHR	Bacteria(100);unclassified;unclassified;unclassified;unclassified;unclassified;
HTN0MRN02DZA30	Bacteria(100);unclassified;unclassified;unclassified;unclassified;unclassified;
HTN0MRN02DWWMD	Bacteria(100);unclassified;unclassified;unclassified;unclassified;unclassified;
HTN0MRN02DWH6B	Bacteria(100);unclassified;unclassified;unclassified;unclassified;unclassified;
HTN0MRN02DVZAQ	Bacteria(99);unclassified;unclassified;unclassified;unclassified;unclassified;
HTN0MRN02DUQ87	Bacteria(98);unclassified;unclassified;unclassified;unclassified;unclassified;
HTN0MRN02DSZZB	Bacteria(100);unclassified;unclassified;unclassified;unclassified;unclassified;
HTN0MRN02DRH7A	Bacteria(100);unclassified;unclassified;unclassified;unclassified;unclassified;
HTN0MRN02DOOQP	Bacteria(100);unclassified;unclassified;unclassified;unclassified;unclassified;
HTN0MRN02DOH1K	Bacteria(100);"Proteobacteria"(97);Deltaproteobacteria(96);Myxococcales(92);Polyangiaceae(85);unclassified;
HTN0MRN02DM74J	Bacteria(100);"Proteobacteria"(95);Deltaproteobacteria(95);unclassified;unclassified;unclassified;
HTN0MRN02DM6PB	Bacteria(100);"Chlamydiae"(99);Chlamydiae(99);Chlamydiales(99);unclassified;unclassified;
HTN0MRN02DLS8B	Bacteria(100);"Chlamydiae"(83);Chlamydiae(83);Chlamydiales(83);unclassified;unclassified;
HTN0MRN02DKNUG	Bacteria(100);"Chlamydiae"(97);Chlamydiae(97);Chlamydiales(97);unclassified;unclassified;
HTN0MRN02DJ5NZ	Bacteria(99);unclassified;unclassified;unclassified;unclassified;unclassified;
HTN0MRN02DIYXY	Bacteria(100);unclassified;unclassified;unclassified;unclassified;unclassified;
HTN0MRN02DCHW7	Bacteria(99);"Chlorobi"(93);Ignavibacteria(93);Ignavibacteriales(93);Ignavibacteriaceae(93);Ignavibacterium(93);
HTN0MRN02DBGB8	Bacteria(98);unclassified;unclassified;unclassified;unclassified;unclassified;
HTN0MRN02DBFDK	Bacteria(100);"Proteobacteria"(98);Deltaproteobacteria(98);Desulfobacterales(82);Desulfobacteraceae(81);unclassified;
HTN0MRN02DBE9Q	Bacteria(100);"Chlamydiae"(97);Chlamydiae(97);Chlamydiales(97);Parachlamydiaceae(88);unclassified;
HTN0MRN02DBBE6	Bacteria(100);unclassified;unclassified;unclassified;unclassified;unclassified;
HTN0MRN02DANHX	Bacteria(100);unclassified;unclassified;unclassified;unclassified;unclassified;
HTN0MRN02DA2VE	Bacteria(100);"Proteobacteria"(94);Gammaproteobacteria(85);unclassified;unclassified;unclassified;
HTN0MRN02DA1A6	Bacteria(98);unclassified;unclassified;unclassified;unclassified;unclassified;
HTN0MRN02D9YAV	Bacteria(100);"Proteobacteria"(88);Deltaproteobacteria(88);Myxococcales(85);unclassified;unclassified;
HTN0MRN02D9MQ3	Bacteria(99);unclassified;unclassified;unclassified;unclassified;unclassified;
HTN0MRN02D8AT4	Bacteria(99);unclassified;unclassified;unclassified;unclassified;unclassified;
HTN0MRN02D8653	Bacteria(100);unclassified;unclassified;unclassified;unclassified;unclassified;
HTN0MRN02D7RZM	Bacteria(100);unclassified;unclassified;unclassified;unclassified;unclassified;
HTN0MRN02D4JFR	Bacteria(100);unclassified;unclassified;unclassified;unclassified;unclassified;
HTN0MRN02D46RS	Bacteria(97);unclassified;unclassified;unclassified;unclassified;unclassified;
HTN0MRN02D331U	Bacteria(100);unclassified;unclassified;unclassified;unclassified;unclassified;
HTN0MRN02D30ZW	Bacteria(99);unclassified;unclassified;unclassified;unclassified;unclassified;
HTN0MRN02D220M	Bacteria(100);"Chlamydiae"(98);Chlamydiae(98);Chlamydiales(98);Parachlamydiaceae(87);Parachlamydia(81);
HTN0MRN02D0TUR	Bacteria(99);unclassified;unclassified;unclassified;unclassified;unclassified;
HTN0MRN02D0CP1	Bacteria(100);"Chlamydiae"(98);Chlamydiae(98);Chlamydiales(98);unclassified;unclassified;
HTN0MRN02C9F9Z	Bacteria(100);"Chlamydiae"(87);Chlamydiae(87);Chlamydiales(87);unclassified;unclassified;
HTN0MRN02C848T	Bacteria(100);unclassified;unclassified;unclassified;unclassified;unclassified;
HTN0MRN02C83HV	Bacteria(93);unclassified;unclassified;unclassified;unclassified;unclassified;
HTN0MRN02C8198	Bacteria(100);unclassified;unclassified;unclassified;unclassified;unclassified;
HTN0MRN02C5X5V	Bacteria(99);unclassified;unclassified;unclassified;unclassified;unclassified;
HTN0MRN02C4HWL	Bacteria(100);unclassified;unclassified;unclassified;unclassified;unclassified;
HTN0MRN02C4174	Bacteria(90);unclassified;unclassified;unclassified;unclassified;unclassified;
HTN0MRN02C3YZD	Bacteria(99);unclassified;unclassified;unclassified;unclassified;unclassified;
HTN0MRN02C3DYQ	Bacteria(98);unclassified;unclassified;unclassified;unclassified;unclassified;
HTN0MRN01CI86Q	Bacteria(100);"Actinobacteria"(98);Actinobacteria(98);Actinomycetales(98);unclassified;unclassified;
HTN0MRN01CI4AK	Bacteria(100);"Proteobacteria"(99);Gammaproteobacteria(93);unclassified;unclassified;unclassified;
HTN0MRN01CHTAN	Bacteria(100);unclassified;unclassified;unclassified;unclassified;unclassified;
HTN0MRN01CHOFR	Bacteria(99);unclassified;unclassified;unclassified;unclassified;unclassified;
HTN0MRN01CGHXB	Bacteria(100);unclassified;unclassified;unclassified;unclassified;unclassified;
HTN0MRN01CERWR	Bacteria(100);unclassified;unclassified;unclassified;unclassified;unclassified;
HTN0MRN01CELXK	Bacteria(100);"Proteobacteria"(100);Deltaproteobacteria(100);Desulfobacterales(100);Desulfobacteraceae(100);unclassified;
HTN0MRN01CDD9E	Bacteria(100);"Proteobacteria"(100);Gammaproteobacteria(96);unclassified;unclassified;unclassified;
HTN0MRN01CD5QB	Bacteria(100);"Proteobacteria"(90);unclassified;unclassified;unclassified;unclassified;
HTN0MRN01CC5M6	Bacteria(99);unclassified;unclassified;unclassified;unclassified;unclassified;
HTN0MRN01CAUZA	Bacteria(100);"Proteobacteria"(99);Deltaproteobacteria(99);Desulfobacterales(95);Desulfobacteraceae(95);unclassified;
HTN0MRN01BZFQT	Bacteria(100);"Proteobacteria"(98);unclassified;unclassified;unclassified;unclassified;
HTN0MRN01BZ6MS	Bacteria(100);unclassified;unclassified;unclassified;unclassified;unclassified;
HTN0MRN01BYNP4	Bacteria(100);unclassified;unclassified;unclassified;unclassified;unclassified;
HTN0MRN01BXRSN	Bacteria(100);Firmicutes(100);Bacilli(100);Bacillales(100);Bacillaceae_1(93);Bacillus(87);
HTN0MRN01BXGSN	Bacteria(100);"Proteobacteria"(96);Deltaproteobacteria(94);Desulfobacterales(80);Desulfobacteraceae(80);unclassified;
HTN0MRN01BX52H	Bacteria(100);unclassified;unclassified;unclassified;unclassified;unclassified;
HTN0MRN01BWR2T	Bacteria(100);unclassified;unclassified;unclassified;unclassified;unclassified;
HTN0MRN01BWH1K	Bacteria(100);"Proteobacteria"(97);Deltaproteobacteria(95);unclassified;unclassified;unclassified;
HTN0MRN01BVPFG	Bacteria(99);unclassified;unclassified;unclassified;unclassified;unclassified;
HTN0MRN01BVN3O	Bacteria(100);"Proteobacteria"(96);Gammaproteobacteria(93);unclassified;unclassified;unclassified;
HTN0MRN01BVGIF	Bacteria(100);unclassified;unclassified;unclassified;unclassified;unclassified;
HTN0MRN01BUOR6	Bacteria(100);"Proteobacteria"(83);unclassified;unclassified;unclassified;unclassified;
HTN0MRN01BTPGN	Bacteria(95);unclassified;unclassified;unclassified;unclassified;unclassified;
HTN0MRN01BT00Y	Bacteria(100);unclassified;unclassified;unclassified;unclassified;unclassified;
HTN0MRN01BSYIG	Bacteria(97);unclassified;unclassified;unclassified;unclassified;unclassified;
HTN0MRN01BS26B	Bacteria(99);unclassified;unclassified;unclassified;unclassified;unclassified;
HTN0MRN01BR245	Bacteria(98);unclassified;unclassified;unclassified;unclassified;unclassified;
HTN0MRN01BQNFF	Bacteria(100);Firmicutes(99);Negativicutes(98);Selenomonadales(98);Veillonellaceae(98);unclassified;
HTN0MRN01BPTSQ	Bacteria(98);unclassified;unclassified;unclassified;unclassified;unclassified;
HTN0MRN01BPNMK	Bacteria(100);"Proteobacteria"(99);Gammaproteobacteria(99);unclassified;unclassified;unclassified;
HTN0MRN01BOQ1F	Bacteria(100);unclassified;unclassified;unclassified;unclassified;unclassified;
HTN0MRN01BN9PI	Bacteria(100);"Proteobacteria"(99);unclassified;unclassified;unclassified;unclassified;
HTN0MRN01BMM1T	Bacteria(100);unclassified;unclassified;unclassified;unclassified;unclassified;
HTN0MRN01BM1H3	Bacteria(99);unclassified;unclassified;unclassified;unclassified;unclassified;
HTN0MRN01BL5D9	Bacteria(100);unclassified;unclassified;unclassified;unclassified;unclassified;
HTN0MRN01BKQVJ	Bacteria(100);unclassified;unclassified;unclassified;unclassified;unclassified;
HTN0MRN01BKPNA	Bacteria(96);unclassified;unclassified;unclassified;unclassified;unclassified;
HTN0MRN01BKFGX	Bacteria(100);"Proteobacteria"(98);Deltaproteobacteria(96);unclassified;unclassified;unclassified;
HTN0MRN01BK2IW	Bacteria(100);unclassified;unclassified;unclassified;unclassified;unclassified;
HTN0MRN01BJV71	Bacteria(100);"Proteobacteria"(100);Deltaproteobacteria(100);Desulfobacterales(100);Desulfobacteraceae(100);unclassified;
HTN0MRN01BJ2QT	Bacteria(100);unclassified;unclassified;unclassified;unclassified;unclassified;
HTN0MRN01BIZNC	Bacteria(100);unclassified;unclassified;unclassified;unclassified;unclassified;
HTN0MRN01BITQR	Bacteria(100);unclassified;unclassified;unclassified;unclassified;unclassified;
HTN0MRN01BIJAU	Bacteria(100);unclassified;unclassified;unclassified;unclassified;unclassified;
HTN0MRN01BHN4H	Bacteria(100);"Proteobacteria"(91);Deltaproteobacteria(91);Desulfovibrionales(86);unclassified;unclassified;
HTN0MRN01BHLPN	Bacteria(100);unclassified;unclassified;unclassified;unclassified;unclassified;
HTN0MRN01BHB9G	Bacteria(100);unclassified;unclassified;unclassified;unclassified;unclassified;
HTN0MRN01BF73C	Bacteria(100);unclassified;unclassified;unclassified;unclassified;unclassified;
HTN0MRN01BEW88	Bacteria(97);unclassified;unclassified;unclassified;unclassified;unclassified;
HTN0MRN01BDZYM	Bacteria(100);"Proteobacteria"(99);unclassified;unclassified;unclassified;unclassified;
HTN0MRN01BDOSE	Bacteria(100);unclassified;unclassified;unclassified;unclassified;unclassified;
HTN0MRN01BDJXH	Bacteria(100);"Proteobacteria"(100);Gammaproteobacteria(86);unclassified;unclassified;unclassified;
HTN0MRN01BD0LD	Bacteria(100);"Chlamydiae"(99);Chlamydiae(99);Chlamydiales(99);Parachlamydiaceae(95);Neochlamydia(91);
HTN0MRN01BCLFE	Bacteria(96);unclassified;unclassified;unclassified;unclassified;unclassified;
HTN0MRN01BC7TR	Bacteria(100);"Proteobacteria"(95);Gammaproteobacteria(86);unclassified;unclassified;unclassified;
HTN0MRN01BBVIC	Bacteria(100);unclassified;unclassified;unclassified;unclassified;unclassified;
HTN0MRN01BAPOZ	Bacteria(100);unclassified;unclassified;unclassified;unclassified;unclassified;
HTN0MRN01BA0PX	Bacteria(99);unclassified;unclassified;unclassified;unclassified;unclassified;
HTN0MRN01B9F7V	Bacteria(98);unclassified;unclassified;unclassified;unclassified;unclassified;
HTN0MRN01B98LM	Bacteria(100);unclassified;unclassified;unclassified;unclassified;unclassified;
HTN0MRN01B96ZY	Bacteria(99);unclassified;unclassified;unclassified;unclassified;unclassified;
HTN0MRN01B8WT1	Bacteria(99);unclassified;unclassified;unclassified;unclassified;unclassified;
HTN0MRN01B7G2X	Bacteria(100);"Chlamydiae"(96);Chlamydiae(96);Chlamydiales(96);unclassified;unclassified;
HTN0MRN01B6JQM	Bacteria(99);unclassified;unclassified;unclassified;unclassified;unclassified;
HTN0MRN01B5ELC	Bacteria(99);unclassified;unclassified;unclassified;unclassified;unclassified;
HTN0MRN01B5E28	Bacteria(100);unclassified;unclassified;unclassified;unclassified;unclassified;
HTN0MRN01B5AD6	Bacteria(100);unclassified;unclassified;unclassified;unclassified;unclassified;
HTN0MRN01B3LVY	Bacteria(100);"Bacteroidetes"(97);unclassified;unclassified;unclassified;unclassified;
HTN0MRN01B3HN5	Bacteria(100);"Proteobacteria"(83);unclassified;unclassified;unclassified;unclassified;
HTN0MRN01B2D02	Bacteria(100);unclassified;unclassified;unclassified;unclassified;unclassified;
HTN0MRN01B2304	Bacteria(100);"Proteobacteria"(97);Deltaproteobacteria(94);unclassified;unclassified;unclassified;
HTN0MRN01B21DE	Bacteria(100);unclassified;unclassified;unclassified;unclassified;unclassified;
HTN0MRN01B0JMB	Bacteria(100);"Proteobacteria"(99);unclassified;unclassified;unclassified;unclassified;
HTN0MRN01AZQEU	Bacteria(95);unclassified;unclassified;unclassified;unclassified;unclassified;
HTN0MRN01AZH70	Bacteria(100);"Verrucomicrobia"(88);Verrucomicrobiae(85);Verrucomicrobiales(85);Verrucomicrobiaceae(85);unclassified;
HTN0MRN01AZ1ZB	Bacteria(100);unclassified;unclassified;unclassified;unclassified;unclassified;
HTN0MRN01AYUFS	Bacteria(100);unclassified;unclassified;unclassified;unclassified;unclassified;
HTN0MRN01AWJFJ	Bacteria(99);unclassified;unclassified;unclassified;unclassified;unclassified;
HTN0MRN01AWDXA	Bacteria(100);"Proteobacteria"(100);Gammaproteobacteria(95);unclassified;unclassified;unclassified;
HTN0MRN01AUWGP	Bacteria(98);"Bacteroidetes"(81);unclassified;unclassified;unclassified;unclassified;
HTN0MRN01AUSI3	Bacteria(99);"Proteobacteria"(99);Gammaproteobacteria(96);unclassified;unclassified;unclassified;
HTN0MRN01AU4S6	Bacteria(100);"Chlamydiae"(83);Chlamydiae(83);Chlamydiales(83);unclassified;unclassified;
HTN0MRN01AT9M5	Bacteria(100);"Acidobacteria"(91);Acidobacteria_Gp10(91);Acidobacteria_Gp10_order_incertae_sedis(91);Acidobacteria_Gp10_family_incertae_sedis(91);Gp10(91);
HTN0MRN01AR9ON	Bacteria(100);unclassified;unclassified;unclassified;unclassified;unclassified;
HTN0MRN01AQOZG	Bacteria(100);unclassified;unclassified;unclassified;unclassified;unclassified;
HTN0MRN01AQMNM	Bacteria(100);unclassified;unclassified;unclassified;unclassified;unclassified;
HTN0MRN01AQI7H	Bacteria(100);"Proteobacteria"(97);Gammaproteobacteria(97);unclassified;unclassified;unclassified;
HTN0MRN01APV7S	Bacteria(100);"Chlamydiae"(99);Chlamydiae(99);Chlamydiales(99);unclassified;unclassified;
HTN0MRN01APMDZ	Bacteria(99);"Proteobacteria"(91);unclassified;unclassified;unclassified;unclassified;
HTN0MRN01APE1D	Bacteria(100);Firmicutes(100);Bacilli(100);Bacillales(100);Planococcaceae(99);Sporosarcina(82);
HTN0MRN01AOQFG	Bacteria(100);unclassified;unclassified;unclassified;unclassified;unclassified;
HTN0MRN01AOHR8	Bacteria(100);unclassified;unclassified;unclassified;unclassified;unclassified;
HTN0MRN01AOGO7	Bacteria(100);unclassified;unclassified;unclassified;unclassified;unclassified;
HTN0MRN01AODLY	Bacteria(100);"Proteobacteria"(100);Deltaproteobacteria(100);Desulfobacterales(97);Desulfobacteraceae(97);unclassified;
HTN0MRN01AO1YB	Bacteria(100);unclassified;unclassified;unclassified;unclassified;unclassified;
HTN0MRN01ANWWZ	Bacteria(98);unclassified;unclassified;unclassified;unclassified;unclassified;
HTN0MRN01AMYAP	Bacteria(100);Firmicutes(99);Bacilli(83);Bacillales(82);Alicyclobacillaceae(81);Alicyclobacillus(80);
HTN0MRN01AMTB2	Bacteria(100);"Bacteroidetes"(98);unclassified;unclassified;unclassified;unclassified;
HTN0MRN01ALPW1	Bacteria(100);"Proteobacteria"(100);Deltaproteobacteria(100);Desulfobacterales(100);Desulfobulbaceae(100);unclassified;
HTN0MRN01ALL9U	Bacteria(100);"Proteobacteria"(99);Gammaproteobacteria(87);unclassified;unclassified;unclassified;
HTN0MRN01AJAVK	Bacteria(100);unclassified;unclassified;unclassified;unclassified;unclassified;
HTN0MRN01AJ6OU	Bacteria(99);unclassified;unclassified;unclassified;unclassified;unclassified;
HTN0MRN01AJ2HY	Bacteria(95);unclassified;unclassified;unclassified;unclassified;unclassified;
HTN0MRN01A96NQ	Bacteria(100);unclassified;unclassified;unclassified;unclassified;unclassified;
HTN0MRN01A94IV	Bacteria(100);unclassified;unclassified;unclassified;unclassified;unclassified;
HTN0MRN01A8LQM	Bacteria(100);unclassified;unclassified;unclassified;unclassified;unclassified;
HTN0MRN01A86WU	Bacteria(98);unclassified;unclassified;unclassified;unclassified;unclassified;
HTN0MRN01A7ZN2	Bacteria(100);unclassified;unclassified;unclassified;unclassified;unclassified;
HTN0MRN01A7S7I	Bacteria(100);"Acidobacteria"(97);Acidobacteria_Gp22(97);Acidobacteria_Gp22_order_incertae_sedis(97);Acidobacteria_Gp22_family_incertae_sedis(97);Gp22(97);
HTN0MRN01A7RV9	Bacteria(99);unclassified;unclassified;unclassified;unclassified;unclassified;
HTN0MRN01A7OYN	Bacteria(100);unclassified;unclassified;unclassified;unclassified;unclassified;
HTN0MRN01A7LQ3	Bacteria(97);unclassified;unclassified;unclassified;unclassified;unclassified;
HTN0MRN01A6TSY	Bacteria(100);"Proteobacteria"(100);Gammaproteobacteria(97);unclassified;unclassified;unclassified;
HTN0MRN01A6IIW	Bacteria(99);unclassified;unclassified;unclassified;unclassified;unclassified;
HTN0MRN01A6FJ6	Bacteria(100);"Proteobacteria"(92);Deltaproteobacteria(90);unclassified;unclassified;unclassified;
HTN0MRN01A69LU	Bacteria(99);unclassified;unclassified;unclassified;unclassified;unclassified;
HTN0MRN01A5U5B	Bacteria(99);unclassified;unclassified;unclassified;unclassified;unclassified;
HTN0MRN01A5LN3	Bacteria(100);Firmicutes(100);Bacilli(100);Bacillales(97);Paenibacillaceae_1(92);unclassified;
HTN0MRN01A4WBT	Bacteria(99);unclassified;unclassified;unclassified;unclassified;unclassified;
HTN0MRN01A4SVP	Bacteria(92);unclassified;unclassified;unclassified;unclassified;unclassified;
HTN0MRN01A3I18	Bacteria(95);unclassified;unclassified;unclassified;unclassified;unclassified;
HTN0MRN01A3A1S	Bacteria(100);"Proteobacteria"(85);Deltaproteobacteria(82);unclassified;unclassified;unclassified;
HTN0MRN01A3624	Bacteria(100);unclassified;unclassified;unclassified;unclassified;unclassified;
HTN0MRN01A13X3	Bacteria(100);"Proteobacteria"(95);Deltaproteobacteria(95);Desulfobacterales(95);Desulfobacteraceae(94);unclassified;
HTN0MRN01A0NPD	Bacteria(100);unclassified;unclassified;unclassified;unclassified;unclassified;
HTN0MRN01A0LQW	Bacteria(100);unclassified;unclassified;unclassified;unclassified;unclassified;
HTN0MRN01A00HP	Bacteria(97);unclassified;unclassified;unclassified;unclassified;unclassified;
HTN0MRN03HLYVN	Bacteria(100);unclassified;unclassified;unclassified;unclassified;unclassified;
HTN0MRN03HLSLL	Bacteria(100);"Chlamydiae"(100);Chlamydiae(100);Chlamydiales(100);Parachlamydiaceae(91);unclassified;
HTN0MRN03HLIK7	Bacteria(100);unclassified;unclassified;unclassified;unclassified;unclassified;
HTN0MRN03HL72N	Bacteria(99);"Proteobacteria"(99);Gammaproteobacteria(91);unclassified;unclassified;unclassified;
HTN0MRN03HL17T	Bacteria(100);unclassified;unclassified;unclassified;unclassified;unclassified;
HTN0MRN03HKT7J	Bacteria(100);Firmicutes(100);Erysipelotrichia(99);Erysipelotrichales(99);Erysipelotrichaceae(99);Turicibacter(99);
HTN0MRN03HKQAR	Bacteria(98);unclassified;unclassified;unclassified;unclassified;unclassified;
HTN0MRN03HKJDN	Bacteria(99);unclassified;unclassified;unclassified;unclassified;unclassified;
HTN0MRN03HKFUZ	Bacteria(97);unclassified;unclassified;unclassified;unclassified;unclassified;
HTN0MRN03HKCY0	Bacteria(100);"Proteobacteria"(100);Gammaproteobacteria(100);unclassified;unclassified;unclassified;
HTN0MRN03HK9X5	Bacteria(100);"Proteobacteria"(100);Deltaproteobacteria(100);Desulfobacterales(99);Desulfobacteraceae(99);unclassified;
HTN0MRN03HK91T	Bacteria(100);"Proteobacteria"(100);Deltaproteobacteria(100);Desulfobacterales(100);Desulfobacteraceae(99);unclassified;
HTN0MRN03HJKHQ	Bacteria(88);unclassified;unclassified;unclassified;unclassified;unclassified;
HTN0MRN03HJ4G1	Bacteria(100);"Chlamydiae"(83);Chlamydiae(83);Chlamydiales(83);unclassified;unclassified;
HTN0MRN03HIZWV	Bacteria(100);unclassified;unclassified;unclassified;unclassified;unclassified;
HTN0MRN03HIJRD	Bacteria(100);unclassified;unclassified;unclassified;unclassified;unclassified;
HTN0MRN03HIIRF	Bacteria(87);unclassified;unclassified;unclassified;unclassified;unclassified;
HTN0MRN03HICN0	Bacteria(100);"Acidobacteria"(87);Acidobacteria_Gp22(85);Acidobacteria_Gp22_order_incertae_sedis(85);Acidobacteria_Gp22_family_incertae_sedis(85);Gp22(85);
HTN0MRN03HICKB	Bacteria(100);"Proteobacteria"(99);Deltaproteobacteria(98);Desulfobacterales(84);Desulfobacteraceae(84);unclassified;
HTN0MRN03HICAS	Bacteria(100);unclassified;unclassified;unclassified;unclassified;unclassified;
HTN0MRN03HHNXJ	Bacteria(98);unclassified;unclassified;unclassified;unclassified;unclassified;
HTN0MRN03HHMW4	Bacteria(100);unclassified;unclassified;unclassified;unclassified;unclassified;
HTN0MRN03HHHZ8	Bacteria(99);unclassified;unclassified;unclassified;unclassified;unclassified;
HTN0MRN03HHFJF	Bacteria(92);unclassified;unclassified;unclassified;unclassified;unclassified;
HTN0MRN03HGI3T	Bacteria(99);unclassified;unclassified;unclassified;unclassified;unclassified;
HTN0MRN03HGH1W	Bacteria(99);unclassified;unclassified;unclassified;unclassified;unclassified;
HTN0MRN03HG2XB	Bacteria(99);unclassified;unclassified;unclassified;unclassified;unclassified;
HTN0MRN03HF5XX	Bacteria(87);unclassified;unclassified;unclassified;unclassified;unclassified;
HTN0MRN03HENTW	Bacteria(100);"Proteobacteria"(100);Gammaproteobacteria(100);unclassified;unclassified;unclassified;
HTN0MRN03HE7J8	Bacteria(100);unclassified;unclassified;unclassified;unclassified;unclassified;
HTN0MRN03HE33I	Bacteria(99);unclassified;unclassified;unclassified;unclassified;unclassified;
HTN0MRN03HDWXA	Bacteria(100);"Proteobacteria"(99);Gammaproteobacteria(95);unclassified;unclassified;unclassified;
HTN0MRN03HDPC6	Bacteria(98);unclassified;unclassified;unclassified;unclassified;unclassified;
HTN0MRN03HDO6M	Bacteria(100);"Proteobacteria"(98);Deltaproteobacteria(98);Desulfobacterales(93);Desulfobacteraceae(93);unclassified;
HTN0MRN03HDCK7	Bacteria(94);unclassified;unclassified;unclassified;unclassified;unclassified;
HTN0MRN03HDCAO	Bacteria(100);"Proteobacteria"(100);Gammaproteobacteria(95);Chromatiales(83);unclassified;unclassified;
HTN0MRN03HD1L1	Bacteria(98);unclassified;unclassified;unclassified;unclassified;unclassified;
HTN0MRN03HCKL2	Bacteria(98);unclassified;unclassified;unclassified;unclassified;unclassified;
HTN0MRN03HCG7N	Bacteria(98);unclassified;unclassified;unclassified;unclassified;unclassified;
HTN0MRN03HCAH3	Bacteria(100);"Chlamydiae"(99);Chlamydiae(99);Chlamydiales(99);unclassified;unclassified;
HTN0MRN03HC9OU	Bacteria(99);unclassified;unclassified;unclassified;unclassified;unclassified;
HTN0MRN03HBZTZ	Bacteria(100);unclassified;unclassified;unclassified;unclassified;unclassified;
HTN0MRN03HBZD1	Bacteria(96);unclassified;unclassified;unclassified;unclassified;unclassified;
[truncated: 31,571 more rows]
